# Supplementary material for: Sorting and packaging of RNA into extracellular vesicles shape intracellular transcript levels
Source: BMC Biol. 2022 Mar 24;20:72. doi: 10.1186/s12915-022-01277-4 (PMC8944098; doi:10.1186/s12915-022-01277-4)
Supplement: Supplementary file 3 — Additional file 3. Fold changes, adjusted p-values and TPMs for genes in cells and EVs. [file 12915_2022_1277_MOESM3_ESM.xlsx]

## Sheet: Sheet1
Ensembl_ID	Gene_Name	Gene.type	baseMean	log2FoldChange	lfcSE	stat	pvalue	padj	cell_h2o_ave	exo_h2o_ave
ENSG00000148358	GPR107	protein_coding	452.296	-4.63513	0.286549	-16.1757	7.48323e-59	1.22553e-54	179.485	3.45651
ENSG00000283907	AD000090.1	antisense_RNA	52717.8	7.94123	0.544566	14.5827	3.62001e-48	2.96425e-44	325.379	68212
ENSG00000281383	FP671120.4	lincRNA	41325.2	9.10441	0.664154	13.7083	9.05676e-43	4.94409e-39	19.4851	18563.5
ENSG00000280614	FP236383.2	lincRNA	114435	7.33478	0.618719	11.8548	2.03269e-32	5.54822e-29	319.06	52053
ENSG00000280800	FP671120.3	lincRNA	114408	7.33479	0.618661	11.8559	2.0051e-32	5.54822e-29	319.059	52042
ENSG00000281181	FP236383.3	lincRNA	114470	7.33573	0.618604	11.8585	1.94368e-32	5.54822e-29	319.061	52071.4
ENSG00000143545	RAB13	protein_coding	2329.67	5.01281	0.428438	11.7002	1.27156e-31	2.9749e-28	43.6605	841.944
ENSG00000115993	TRAK2	protein_coding	1820.05	4.20774	0.367826	11.4395	2.65473e-30	5.43457e-27	29.3914	295.692
ENSG00000124198	ARFGEF2	protein_coding	465.026	-3.32973	0.303365	-10.976	4.98546e-28	9.07188e-25	106.756	5.11022
ENSG00000244734	HBB	protein_coding	104.65	6.69861	0.635682	10.5377	5.79087e-26	9.48371e-23	0.681575	88.3671
ENSG00000197283	SYNGAP1	protein_coding	71.147	-4.15628	0.459097	-9.05316	1.38889e-19	2.0678e-16	56.4456	1.35807
ENSG00000136938	ANP32B	protein_coding	1637.89	3.65241	0.435141	8.39363	4.71366e-17	6.43297e-14	122.532	905.738
ENSG00000129250	KIF1C	protein_coding	1778.44	3.45089	0.427381	8.07451	6.77508e-16	8.53504e-13	42.0674	256.4
ENSG00000173848	NET1	protein_coding	696.821	3.26984	0.429328	7.61619	2.61282e-14	3.05644e-11	34.3509	190.243
ENSG00000150907	FOXO1	protein_coding	658.093	-2.95917	0.397295	-7.44828	9.45626e-14	1.03243e-10	250.493	15.3556
ENSG00000225840	AC010970.1	processed_pseudogene	1913.12	5.0379	0.687538	7.32746	2.34557e-13	2.40084e-10	11.6004	352.504
ENSG00000154222	CC2D1B	protein_coding	134.631	-3.82101	0.548799	-6.96248	3.34324e-12	3.22072e-09	138.7	3.5652
ENSG00000104290	FZD3	protein_coding	29.8007	-4.03968	0.583071	-6.92828	4.25977e-12	3.87568e-09	7.4893	0.126242
ENSG00000015532	XYLT2	protein_coding	66.9782	-3.45565	0.500247	-6.90788	4.91948e-12	4.24033e-09	77.0619	2.81352
ENSG00000135414	GDF11	protein_coding	341.718	3.64586	0.5328	6.84283	7.76441e-12	6.35788e-09	3.39198	25.7337
ENSG00000106608	URGCP	protein_coding	68.2703	-3.38222	0.516859	-6.54381	5.99727e-11	4.46442e-08	21.9801	0.899274
ENSG00000170522	ELOVL6	protein_coding	74.4756	-3.80794	0.581479	-6.54872	5.80319e-11	4.46442e-08	44.3223	1.17541
ENSG00000137710	RDX	protein_coding	1206.81	1.5905	0.24373	6.52565	6.77078e-11	4.82109e-08	220.406	341.053
ENSG00000111911	HINT3	protein_coding	255.687	3.14202	0.492291	6.38245	1.74277e-10	1.1658e-07	4.98003	25.3343
ENSG00000268221	OPN1MW	protein_coding	17.4226	5.32599	0.834894	6.37925	1.77963e-10	1.1658e-07	0	16.127
ENSG00000116641	DOCK7	protein_coding	219.56	-3.9031	0.614454	-6.35215	2.12324e-10	1.33739e-07	157.697	3.85823
ENSG00000153179	RASSF3	protein_coding	1022.67	2.97628	0.472046	6.30507	2.88061e-10	1.74725e-07	27.6185	119.28
ENSG00000184208	C22orf46	protein_coding	69.0692	3.57187	0.578751	6.17168	6.75662e-10	3.9519e-07	1.58135	12.5154
ENSG00000137960	GIPC2	protein_coding	98.0059	-3.10381	0.507008	-6.12182	9.25138e-10	5.22448e-07	46.2787	2.36136
ENSG00000234857	HNRNPUL2-BSCL2	protein_coding	33.4231	-4.78583	0.784042	-6.10404	1.03419e-09	5.64562e-07	6.26725	0
ENSG00000269556	TMEM185A	protein_coding	38.965	-3.98344	0.655884	-6.07339	1.25241e-09	6.61638e-07	28.956	0.555614
ENSG00000146828	SLC12A9	protein_coding	42.7465	-3.54645	0.587414	-6.03739	1.56628e-09	7.84574e-07	12.9185	0.323886
ENSG00000173207	CKS1B	protein_coding	91.0692	2.16808	0.359198	6.03589	1.58093e-09	7.84574e-07	27.7219	67.8532
ENSG00000130255	RPL36	protein_coding	683.907	1.56654	0.260086	6.02314	1.71064e-09	8.23974e-07	3283.7	5012.59
ENSG00000129595	EPB41L4A	protein_coding	136.499	-2.12038	0.355748	-5.96034	2.5172e-09	1.17783e-06	154.158	17.2203
ENSG00000112414	ADGRG6	protein_coding	557.293	-2.3114	0.388358	-5.95171	2.65348e-09	1.20711e-06	158.718	15.9073
ENSG00000197756	RPL37A	protein_coding	775.998	1.4667	0.24893	5.89202	3.81504e-09	1.68862e-06	704.461	994.112
ENSG00000176720	BOK	protein_coding	149.445	-3.34047	0.569546	-5.86515	4.48724e-09	1.93282e-06	150.231	5.36568
ENSG00000178295	GEN1	protein_coding	62.4931	-2.20393	0.376038	-5.86093	4.6028e-09	1.93282e-06	12.2316	1.27475
ENSG00000160741	CRTC2	protein_coding	47.5295	-2.92121	0.50146	-5.82541	5.69713e-09	2.33255e-06	67.592	3.86312
ENSG00000118596	SLC16A7	protein_coding	60.0841	-2.89447	0.500145	-5.78727	7.15401e-09	2.85759e-06	8.66046	0.669541
ENSG00000134108	ARL8B	protein_coding	225.229	-1.89383	0.331547	-5.71208	1.11602e-08	4.35167e-06	197.837	26.6328
ENSG00000203685	STUM	protein_coding	18.0517	4.76782	0.837288	5.69436	1.23838e-08	4.7165e-06	0.0108933	1.05314
ENSG00000260404	AC110079.1	transcribed_unprocessed_pseudogene	58.0756	-4.16726	0.736926	-5.65492	1.55919e-08	5.80336e-06	29.4407	0.278856
ENSG00000130699	TAF4	protein_coding	64.6911	-2.51501	0.446771	-5.62931	1.80933e-08	6.08558e-06	26.0453	2.04974
ENSG00000136243	NUPL2	protein_coding	51.683	-2.28975	0.406781	-5.62896	1.81299e-08	6.08558e-06	83.5547	8.27534
ENSG00000137177	KIF13A	protein_coding	248.989	-2.28474	0.405444	-5.63515	1.74905e-08	6.08558e-06	124.527	11.9703
ENSG00000232112	TMA7	protein_coding	142.798	1.57544	0.28004	5.62578	1.84673e-08	6.08558e-06	78.3861	122.778
ENSG00000244257	PKD1P1	unprocessed_pseudogene	27.6903	-4.50607	0.798624	-5.64229	1.67804e-08	6.08558e-06	2.99563	0
ENSG00000273783	AL136040.2	antisense_RNA	14.8881	4.71276	0.837863	5.62473	1.85797e-08	6.08558e-06	0.0410431	5.40673
ENSG00000186468	RPS23	protein_coding	1151.07	1.38752	0.247795	5.59947	2.15013e-08	6.90444e-06	892.64	1201.7
ENSG00000108298	RPL19	protein_coding	2278.52	1.47959	0.265557	5.57164	2.52358e-08	7.94782e-06	1025.87	1468.57
ENSG00000215252	GOLGA8B	protein_coding	180.342	-1.779	0.325979	-5.45741	4.83137e-08	1.49289e-05	101.095	14.2123
ENSG00000111639	MRPL51	protein_coding	66.718	1.79654	0.330195	5.44086	5.3025e-08	1.60813e-05	68.253	127.039
ENSG00000270647	TAF15	protein_coding	681.647	1.98284	0.368333	5.38329	7.31365e-08	2.17774e-05	141.844	290.272
ENSG00000072840	EVC	protein_coding	88.6277	-1.92466	0.358108	-5.37452	7.67871e-08	2.20622e-05	11.9814	1.54401
ENSG00000167526	RPL13	protein_coding	1897.55	1.55711	0.289658	5.37569	7.62901e-08	2.20622e-05	839.265	1268.37
ENSG00000257910	AC124784.1	antisense_RNA	8.92181	4.31578	0.804279	5.36602	8.04935e-08	2.27283e-05	0.265952	10.4731
ENSG00000241343	RPL36A	protein_coding	528.401	1.38903	0.259911	5.34423	9.08012e-08	2.52043e-05	535.085	721.418
ENSG00000137809	ITGA11	protein_coding	30.0382	-2.8675	0.538121	-5.32874	9.8899e-08	2.69945e-05	6.2181	0.359966
ENSG00000198624	CCDC69	protein_coding	77.0588	3.27823	0.619926	5.28811	1.23589e-07	3.31805e-05	10.8881	70.0273
ENSG00000123200	ZC3H13	protein_coding	520.938	1.5155	0.287503	5.27124	1.35506e-07	3.57933e-05	21.2939	32.7635
ENSG00000137831	UACA	protein_coding	3305.38	1.44664	0.274667	5.26688	1.38765e-07	3.60722e-05	243.512	339.689
ENSG00000151503	NCAPD3	protein_coding	108.478	1.56112	0.29696	5.257	1.46428e-07	3.74696e-05	22.9191	36.5801
ENSG00000204351	SKIV2L	protein_coding	49.7523	-2.40142	0.458754	-5.23465	1.653e-07	4.1648e-05	51.1537	4.26229
ENSG00000257150	PGAM1P5	transcribed_processed_pseudogene	18.7461	-3.3188	0.634974	-5.22667	1.72591e-07	4.21868e-05	22.005	0.624952
ENSG00000269968	AC006064.4	antisense_RNA	71.3344	-4.02734	0.770475	-5.22708	1.72205e-07	4.21868e-05	288.261	2.88851
ENSG00000064687	ABCA7	protein_coding	24.479	-3.88463	0.746569	-5.20331	1.95774e-07	4.71498e-05	12.2248	0.13154
ENSG00000075240	GRAMD4	protein_coding	27.2668	-3.91377	0.753394	-5.19486	2.04874e-07	4.79318e-05	17.2579	0.179827
ENSG00000186076	AC012085.1	processed_pseudogene	16.663	4.54419	0.874582	5.19584	2.03793e-07	4.79318e-05	0	9.59158
ENSG00000110719	TCIRG1	protein_coding	78.8588	-3.11916	0.601777	-5.18325	2.18054e-07	5.02967e-05	117.226	4.89671
ENSG00000138326	RPS24	protein_coding	1355.73	1.43788	0.278026	5.17173	2.31942e-07	5.2757e-05	911.732	1264.04
ENSG00000182899	RPL35A	protein_coding	501.046	1.26985	0.245904	5.16403	2.41695e-07	5.42225e-05	370.07	460.518
ENSG00000269900	RMRP	lincRNA	15760.5	2.80212	0.543952	5.15141	2.5854e-07	5.72177e-05	39629.8	159845
ENSG00000100490	CDKL1	protein_coding	30.96	-3.05576	0.59382	-5.14595	2.66174e-07	5.81217e-05	67.2489	3.28664
ENSG00000166441	RPL27A	protein_coding	696.29	1.36447	0.26615	5.1267	2.94863e-07	6.191e-05	576.841	762.485
ENSG00000229119	AC026403.1	processed_pseudogene	218.708	1.82727	0.356364	5.12753	2.93564e-07	6.191e-05	673.373	1279.43
ENSG00000280018	CU634019.6	lincRNA	18.5323	-4.11612	0.802797	-5.12722	2.94046e-07	6.191e-05	28.191	0
ENSG00000115368	WDR75	protein_coding	176.27	-2.42494	0.473231	-5.12422	2.98767e-07	6.19355e-05	81.3219	7.10498
ENSG00000065978	YBX1	protein_coding	2025.7	2.01247	0.396775	5.07207	3.93512e-07	8.05568e-05	264.096	548.12
ENSG00000100425	BRD1	protein_coding	89.1702	-2.13571	0.421843	-5.06281	4.13125e-07	8.29737e-05	18.0837	1.92686
ENSG00000276216	AC245014.3	lincRNA	19.8197	3.30735	0.653402	5.06174	4.15451e-07	8.29737e-05	8.27388	61.4765
ENSG00000105429	MEGF8	protein_coding	197.175	-2.26171	0.448514	-5.04269	4.59039e-07	9.05745e-05	35.7531	3.32658
ENSG00000054267	ARID4B	protein_coding	218.851	-1.44623	0.288162	-5.01882	5.19909e-07	0.000100952	51.8834	9.61391
ENSG00000169249	ZRSR2	protein_coding	35.8929	2.19048	0.436582	5.01732	5.2396e-07	0.000100952	12.4339	33.1581
ENSG00000188846	RPL14	protein_coding	1396.39	1.51825	0.302973	5.01116	5.41016e-07	0.000103026	4838.44	7113.87
ENSG00000157036	EXOG	protein_coding	67.9926	-2.46925	0.493868	-4.99982	5.7385e-07	0.000108022	68.9786	5.53093
ENSG00000120925	RNF170	protein_coding	65.9871	-2.7313	0.547559	-4.98813	6.09655e-07	0.000113458	79.385	5.12025
ENSG00000137154	RPS6	protein_coding	3225.68	1.35701	0.272225	4.98489	6.19965e-07	0.000114081	715.593	946.764
ENSG00000168502	MTCL1	protein_coding	73.0062	-1.84951	0.371752	-4.97512	6.52079e-07	0.000118657	34.507	4.56999
ENSG00000171863	RPS7	protein_coding	1159.27	1.22296	0.246121	4.96893	6.7323e-07	0.000121159	442.863	534.6
ENSG00000142534	RPS11	protein_coding	1401.43	1.41852	0.286146	4.95733	7.147e-07	0.000123207	759.206	1027.55
ENSG00000142937	RPS8	protein_coding	1708.05	1.17289	0.236487	4.95964	7.06241e-07	0.000123207	1417.37	1652.94
ENSG00000166986	MARS	protein_coding	96.1942	-1.98332	0.400019	-4.95808	7.1195e-07	0.000123207	225.229	26.5534
ENSG00000214944	ARHGEF28	protein_coding	843.882	-1.47035	0.296445	-4.95995	7.05108e-07	0.000123207	266.001	48.6975
ENSG00000135870	RC3H1	protein_coding	316.91	-2.11172	0.426577	-4.95038	7.40695e-07	0.000126358	67.8682	7.04414
ENSG00000066136	NFYC	protein_coding	100.075	2.05016	0.417533	4.91018	9.09917e-07	0.000153626	63.0067	142.922
ENSG00000270019	AC110769.2	lincRNA	28.8193	3.36239	0.685359	4.90603	9.29404e-07	0.000155315	0.844545	6.55912
ENSG00000177853	ZNF518A	protein_coding	105.106	-1.72515	0.353607	-4.87873	1.06772e-06	0.000176626	12.2698	1.88715
ENSG00000165661	QSOX2	protein_coding	24.1023	-3.04363	0.625484	-4.86604	1.13854e-06	0.000186459	5.99673	0.22091
ENSG00000107282	APBA1	protein_coding	47.3579	-2.30444	0.475412	-4.84724	1.25193e-06	0.000202051	8.73953	0.79936
ENSG00000157014	TATDN2	protein_coding	40.9394	-2.53478	0.523044	-4.84621	1.25842e-06	0.000202051	9.22475	0.722177
ENSG00000172650	AGAP5	protein_coding	11.1357	-3.84952	0.801116	-4.8052	1.54598e-06	0.000243448	8.76893	3.73092e-07
ENSG00000198618	PPIAP22	processed_pseudogene	14.5042	-3.87341	0.806044	-4.80546	1.54395e-06	0.000243448	41.2863	1.33271e-06
ENSG00000106976	DNM1	protein_coding	9.56199	-3.69956	0.770869	-4.79921	1.59289e-06	0.000248446	31.4132	0.158757
ENSG00000071082	RPL31	protein_coding	1091.87	1.29819	0.271994	4.77285	1.81636e-06	0.000280628	1431.88	1819.09
ENSG00000089009	RPL6	protein_coding	2093.41	1.32468	0.277774	4.76891	1.85225e-06	0.000283499	1330.78	1718.43
ENSG00000265681	RPL17	protein_coding	1312.88	1.08794	0.22886	4.75373	1.99702e-06	0.000302826	768.781	842.995
ENSG00000197182	MIRLET7BHG	lincRNA	18.1923	-3.56634	0.751337	-4.74666	2.06802e-06	0.000310715	6.98246	0.105877
ENSG00000099139	PCSK5	protein_coding	442.63	2.72932	0.57595	4.73881	2.14974e-06	0.000319875	12.8759	53.2373
ENSG00000284294	AC007326.5	processed_transcript	46.8894	-2.79053	0.589081	-4.73709	2.16805e-06	0.000319875	68.8358	3.9047
ENSG00000259826	AC072061.1	antisense_RNA	14.0923	3.12688	0.662325	4.72106	2.34615e-06	0.000343061	0.342163	2.19787
ENSG00000132669	RIN2	protein_coding	416.732	1.96926	0.417515	4.71661	2.3981e-06	0.000347555	92.6856	194.754
ENSG00000105372	RPS19	protein_coding	931.613	1.63895	0.348285	4.70576	2.52927e-06	0.00036335	1153.84	1834.18
ENSG00000111696	NT5DC3	protein_coding	40.675	-2.46718	0.525923	-4.69115	2.71671e-06	0.000386883	7.21464	0.557843
ENSG00000241685	ARPC1A	protein_coding	258.63	1.31914	0.28208	4.67648	2.91844e-06	0.000412029	48.3477	62.2289
ENSG00000142961	MOB3C	protein_coding	13.6287	-3.78619	0.810571	-4.67102	2.99715e-06	0.000419524	3.34997	0
ENSG00000197016	ZNF470	protein_coding	23.5049	-2.72108	0.584077	-4.65876	3.18119e-06	0.000441511	4.3772	0.284335
ENSG00000078403	MLLT10	protein_coding	191.028	-2.73857	0.58857	-4.65292	3.2726e-06	0.000445962	164.561	11.128
ENSG00000167996	FTH1	protein_coding	2255.84	1.41956	0.305182	4.65152	3.29495e-06	0.000445962	851.285	1158.79
ENSG00000197496	SLC2A10	protein_coding	13.944	-3.78639	0.813442	-4.65478	3.24328e-06	0.000445962	3.36872	0
ENSG00000164136	IL15	protein_coding	48.9278	-2.59739	0.559583	-4.64165	3.45631e-06	0.000463967	20.6805	1.47559
ENSG00000160691	SHC1	protein_coding	387.303	-1.10904	0.239031	-4.63973	3.48873e-06	0.000464511	88.6034	20.9382
ENSG00000179295	PTPN11	protein_coding	528.315	1.3217	0.285284	4.63292	3.60544e-06	0.00047618	64.5813	83.3217
ENSG00000175764	TTLL11	protein_coding	28.7436	2.95134	0.638995	4.61873	3.86105e-06	0.000505859	1.17099	6.09763
ENSG00000156273	BACH1	protein_coding	194.804	-2.12217	0.460852	-4.60488	4.12702e-06	0.000536414	125.779	12.7768
ENSG00000013375	PGM3	protein_coding	274.242	-2.20464	0.479386	-4.59889	4.24757e-06	0.000547735	193.349	20.3003
ENSG00000105193	RPS16	protein_coding	928.716	1.46424	0.318639	4.59529	4.32138e-06	0.0005529	543.748	759.245
ENSG00000162817	C1orf115	protein_coding	222.564	1.94036	0.422684	4.59058	4.42013e-06	0.00056115	9.52749	19.4696
ENSG00000121281	ADCY7	protein_coding	10.0636	-3.43333	0.74873	-4.58554	4.52823e-06	0.000570452	5.12029	0.0519168
ENSG00000128951	DUT	protein_coding	176.781	2.47067	0.540572	4.57048	4.8661e-06	0.000608337	186.766	591.645
ENSG00000102362	SYTL4	protein_coding	92.1435	-2.45169	0.537343	-4.56261	5.05218e-06	0.000626815	53.2694	3.90067
ENSG00000198833	UBE2J1	protein_coding	480.334	1.26143	0.27706	4.55293	5.29049e-06	0.000651446	24.2058	30.677
ENSG00000125817	CENPB	protein_coding	134.599	1.58174	0.34805	4.54458	5.50447e-06	0.000669494	8.73663	13.5355
ENSG00000148303	RPL7A	protein_coding	1531.8	1.25508	0.276205	4.54403	5.51882e-06	0.000669494	491.601	593.969
ENSG00000196531	NACA	protein_coding	1312.6	1.24708	0.274606	4.54135	5.58951e-06	0.000673084	957.524	1165.26
ENSG00000144713	RPL32	protein_coding	1774.57	1.38089	0.304315	4.5377	5.68708e-06	0.000679835	1043.61	1380.87
ENSG00000118503	TNFAIP3	protein_coding	48.9244	-3.06898	0.677194	-4.5319	5.84546e-06	0.000689592	17.1195	0.630972
ENSG00000197958	RPL12	protein_coding	1027.42	1.5146	0.334229	4.53163	5.85292e-06	0.000689592	498.586	724.877
ENSG00000140988	RPS2	protein_coding	1883.26	1.63696	0.361552	4.52759	5.96602e-06	0.000697896	815.962	1291.46
ENSG00000101350	KIF3B	protein_coding	193.755	1.18757	0.263159	4.51276	6.39904e-06	0.000743241	7.00003	8.34942
ENSG00000074621	SLC24A1	protein_coding	81.1794	2.19558	0.487971	4.49941	6.81439e-06	0.00078591	8.21193	23.9227
ENSG00000125148	MT2A	protein_coding	422.024	1.89838	0.42211	4.49736	6.8803e-06	0.000787963	120.048	229.718
ENSG00000013563	DNASE1L1	protein_coding	68.9867	2.44468	0.544349	4.49102	7.08829e-06	0.000806146	45.9254	162.395
ENSG00000106266	SNX8	protein_coding	60.8341	1.8416	0.410872	4.48219	7.38824e-06	0.000833326	13.0072	25.7024
ENSG00000148516	ZEB1	protein_coding	1422.11	1.67243	0.373226	4.48101	7.42905e-06	0.000833326	109.865	178.037
ENSG00000071246	VASH1	protein_coding	1290.62	1.62118	0.361963	4.47885	7.50472e-06	0.000836087	110.655	174.417
ENSG00000154016	GRAP	protein_coding	62.5849	2.00503	0.449988	4.45574	8.36062e-06	0.000918939	7.74399	16.6378
ENSG00000181938	GINS3	protein_coding	24.9445	-2.95519	0.663106	-4.45659	8.32742e-06	0.000918939	37.0333	1.35653
ENSG00000144747	TMF1	protein_coding	252.777	-1.9859	0.445976	-4.45292	8.47103e-06	0.000924867	215.222	26.8523
ENSG00000164104	HMGB2	protein_coding	117.95	1.47441	0.331351	4.4497	8.59896e-06	0.000932617	26.2633	39.0019
ENSG00000092820	EZR	protein_coding	461.653	1.54343	0.350306	4.40595	1.05321e-05	0.00112963	30.7056	45.9334
ENSG00000142541	RPL13A	protein_coding	2778.85	1.35086	0.306629	4.40551	1.05535e-05	0.00112963	967.878	1267.38
ENSG00000198918	RPL39	protein_coding	568.384	1.24112	0.282282	4.39674	1.09889e-05	0.0011686	759.625	914.37
ENSG00000100292	HMOX1	protein_coding	49.9042	1.75905	0.400633	4.39069	1.12993e-05	0.00119387	11.5882	22.0645
ENSG00000111640	GAPDH	protein_coding	3918.18	1.26117	0.287644	4.38447	1.16266e-05	0.00119551	927.485	1125.46
ENSG00000128944	KNSTRN	protein_coding	85.1114	2.24257	0.511393	4.38523	1.15864e-05	0.00119551	16.7698	51.2185
ENSG00000157554	ERG	protein_coding	1276.88	1.85919	0.424069	4.38416	1.16433e-05	0.00119551	95.757	179.823
ENSG00000163162	RNF149	protein_coding	128.936	-1.57095	0.358178	-4.38596	1.15477e-05	0.00119551	45.7011	7.54818
ENSG00000218175	AC016739.1	processed_pseudogene	55.9	1.6181	0.369136	4.38348	1.16799e-05	0.00119551	94.3866	156.83
ENSG00000128487	SPECC1	protein_coding	122.003	2.44098	0.557849	4.37571	1.2104e-05	0.00122922	15.7172	52.7722
ENSG00000148655	LRMDA	protein_coding	18.5499	-3.46781	0.792696	-4.37471	1.21593e-05	0.00122922	89.9537	0.948571
ENSG00000253861	SLC2A3P1	processed_pseudogene	8.4338	3.89825	0.89236	4.36847	1.25119e-05	0.0012571	0	2.05927
ENSG00000008988	RPS20	protein_coding	1750.69	1.15646	0.265058	4.36305	1.28259e-05	0.00128079	1734.34	1963.67
ENSG00000146556	WASH2P	transcribed_unprocessed_pseudogene	13.05	-3.61505	0.829077	-4.36033	1.29867e-05	0.00128899	3.70263	0
ENSG00000276232	AC006064.5	sense_intronic	18.5287	3.77379	0.866062	4.35742	1.31604e-05	0.00129836	8.0947	327.2
ENSG00000172725	CORO1B	protein_coding	137.169	1.57695	0.362473	4.35055	1.35799e-05	0.00131597	146.092	226.919
ENSG00000225178	RPSAP58	processed_pseudogene	19.7478	3.36523	0.773475	4.3508	1.35644e-05	0.00131597	0.965695	10.6595
ENSG00000280279	AC240565.2	lincRNA	11.2749	-3.56199	0.818736	-4.35059	1.35769e-05	0.00131597	4.29999	0
ENSG00000164346	NSA2	protein_coding	234.454	1.39178	0.320536	4.34203	1.4117e-05	0.00135996	115.858	159.269
ENSG00000083845	RPS5	protein_coding	584.223	1.49746	0.345686	4.33185	1.47863e-05	0.00141611	211.854	306.527
ENSG00000083896	YTHDC1	protein_coding	263.332	-2.34497	0.541893	-4.32736	1.50907e-05	0.00143686	181.76	17.0961
ENSG00000260027	HOXB7	protein_coding	103.821	2.03137	0.470718	4.31546	1.59267e-05	0.0015077	22.4383	50.5294
ENSG00000158156	XKR8	protein_coding	18.127	-2.72071	0.631195	-4.31042	1.62945e-05	0.00153365	10.528	0.562792
ENSG00000165507	C10orf10	protein_coding	439.586	1.38856	0.323834	4.28788	1.80388e-05	0.00168812	61.7317	85.0501
ENSG00000168028	RPSA	protein_coding	1288.52	1.54509	0.361536	4.2737	1.9226e-05	0.001789	323.658	478.633
ENSG00000140264	SERF2	protein_coding	285.648	1.1292	0.26475	4.26517	1.99754e-05	0.00182536	164.98	189.794
ENSG00000153208	MERTK	protein_coding	120.261	-1.68128	0.393993	-4.26727	1.97878e-05	0.00182536	26.1144	3.98311
ENSG00000166266	CUL5	protein_coding	160.145	-1.50859	0.35364	-4.2659	1.99102e-05	0.00182536	27.4023	4.71227
ENSG00000255046	AC069185.1	lincRNA	10.0482	2.85465	0.669447	4.26419	2.00625e-05	0.00182536	2.0339	10.948
ENSG00000105327	BBC3	protein_coding	42.0723	2.26323	0.531182	4.26074	2.03753e-05	0.00183344	4.03538	11.0704
ENSG00000144455	SUMF1	protein_coding	53.2216	-1.9019	0.446308	-4.2614	2.03147e-05	0.00183344	19.2407	2.43364
ENSG00000198242	RPL23A	protein_coding	829.43	1.11743	0.262984	4.24904	2.14689e-05	0.00192129	508.796	565.853
ENSG00000069974	RAB27A	protein_coding	82.1828	1.55683	0.366715	4.24533	2.18272e-05	0.00193258	15.858	26.1253
ENSG00000213639	PPP1CB	protein_coding	649.585	-1.55587	0.366494	-4.24529	2.18311e-05	0.00193258	191.693	32.3995
ENSG00000108107	RPL28	protein_coding	1283.03	1.41507	0.333825	4.23895	2.2457e-05	0.0019773	859.517	1162.95
ENSG00000107614	TRDMT1	protein_coding	88.2144	-2.13144	0.503136	-4.23631	2.27227e-05	0.0019885	44.2363	4.61794
ENSG00000181704	YIPF6	protein_coding	97.4555	-1.61262	0.380759	-4.23528	2.28271e-05	0.0019885	14.0397	2.2702
ENSG00000229419	RALGAPA1P1	processed_pseudogene	10.6152	-3.4824	0.822522	-4.23381	2.29766e-05	0.00199094	1.25796	0
ENSG00000020181	ADGRA2	protein_coding	123.09	-1.41796	0.335377	-4.22795	2.35825e-05	0.00203269	16.3449	3.0194
ENSG00000117899	MESD	protein_coding	108.209	1.30675	0.309623	4.22045	2.43813e-05	0.00207965	14.1202	18.5714
ENSG00000182272	B4GALNT4	protein_coding	10.4204	-3.32422	0.787591	-4.22074	2.435e-05	0.00207965	7.21029	0.0713173
ENSG00000169100	SLC25A6	protein_coding	848.798	1.34136	0.318302	4.21412	2.50752e-05	0.00212776	141.644	183.456
ENSG00000270022	Z93241.1	lincRNA	6.25536	3.47559	0.825681	4.20937	2.56085e-05	0.00216181	0.270828	4.88613
ENSG00000091622	PITPNM3	protein_coding	26.5356	3.18854	0.758099	4.20597	2.59964e-05	0.0021833	0.250751	2.44394
ENSG00000115687	PASK	protein_coding	23.0347	-3.62974	0.865929	-4.19173	2.7684e-05	0.00231317	13.2501	0.0246906
ENSG00000087086	FTL	protein_coding	1611.45	1.39517	0.33351	4.18329	2.87316e-05	0.00238851	483.441	641.678
ENSG00000186148	AC013268.1	transcribed_unprocessed_pseudogene	30.8745	-1.94644	0.465572	-4.18075	2.90553e-05	0.00240323	11.6896	1.4272
ENSG00000204628	RACK1	protein_coding	2411	1.33614	0.320725	4.16599	3.10009e-05	0.00255127	1548.15	1991.2
ENSG00000137818	RPLP1	protein_coding	1267.35	1.19866	0.287867	4.16393	3.12811e-05	0.00256146	2349.51	2808.62
ENSG00000141655	TNFRSF11A	protein_coding	23.4767	-2.39576	0.576569	-4.1552	3.25002e-05	0.00264804	4.70187	0.327541
ENSG00000131504	DIAPH1	protein_coding	514.377	1.58011	0.380908	4.14826	3.35007e-05	0.00271605	45.4915	68.762
ENSG00000162244	RPL29	protein_coding	828.954	1.39845	0.337505	4.14349	3.42058e-05	0.00275955	366.743	491.926
ENSG00000100316	RPL3	protein_coding	2594.85	0.868234	0.209724	4.13988	3.47486e-05	0.0027896	1015.75	966.386
ENSG00000188732	FAM221A	protein_coding	46.3236	-1.93744	0.468263	-4.13751	3.51088e-05	0.00280477	8.61332	1.10607
ENSG00000243679	AC018638.5	processed_pseudogene	10.8372	-3.43564	0.831625	-4.13123	3.60823e-05	0.00286854	15.2229	0
ENSG00000187210	GCNT1	protein_coding	67.9734	-1.74343	0.42213	-4.13007	3.62653e-05	0.00286916	14.5789	2.4873
ENSG00000175899	A2M	protein_coding	78.2123	2.57571	0.624227	4.12625	3.68729e-05	0.00290321	10.3891	42.2943
ENSG00000182774	RPS17	protein_coding	960.88	1.36424	0.330716	4.12511	3.70557e-05	0.00290364	527.723	685.384
ENSG00000115268	RPS15	protein_coding	565.5	1.44319	0.350128	4.12189	3.75772e-05	0.00290577	396.907	550.453
ENSG00000134107	BHLHE40	protein_coding	69.459	-1.55713	0.377792	-4.12166	3.76151e-05	0.00290577	20.0415	3.34339
ENSG00000137266	SLC22A23	protein_coding	11.6184	-3.45124	0.837209	-4.12231	3.75093e-05	0.00290577	2.91591	0
ENSG00000284418	AL391117.1	lincRNA	120.38	1.56142	0.379158	4.11812	3.81984e-05	0.00293697	22.0361	34.9272
ENSG00000100038	TOP3B	protein_coding	47.5827	-2.23751	0.544463	-4.10958	3.96383e-05	0.00303344	20.8739	2.00125
ENSG00000129128	SPCS3	protein_coding	494.134	-1.56558	0.38138	-4.10503	4.04268e-05	0.00306514	83.005	13.9505
ENSG00000269604	AC005523.2	antisense_RNA	6.06415	3.66412	0.892589	4.10505	4.04234e-05	0.00306514	0.0303494	1.3145
ENSG00000156804	FBXO32	protein_coding	71.0763	2.03615	0.496498	4.10102	4.11338e-05	0.00310437	3.86808	8.73811
ENSG00000166261	ZNF202	protein_coding	21.0879	-2.51925	0.615011	-4.09627	4.19857e-05	0.00315413	6.49168	0.378802
ENSG00000168615	ADAM9	protein_coding	393.944	-1.75348	0.428301	-4.09404	4.23927e-05	0.00317016	78.6783	11.9121
ENSG00000176444	CLK2	protein_coding	69.2824	-1.95811	0.479537	-4.08334	4.4393e-05	0.00330466	26.5477	3.18023
ENSG00000181472	ZBTB2	protein_coding	45.5313	1.49453	0.366364	4.07937	4.51581e-05	0.0033464	2.88294	4.41062
ENSG00000267023	LRRC37A16P	transcribed_unprocessed_pseudogene	32.7818	-1.99617	0.49008	-4.07315	4.63815e-05	0.00342157	13.5645	1.50728
ENSG00000138138	ATAD1	protein_coding	61.6115	-1.8888	0.463981	-4.07086	4.68408e-05	0.00343286	17.9273	2.65647
ENSG00000255292	SDHD	protein_coding	15.4259	3.58654	0.881598	4.06822	4.7373e-05	0.00343286	0.393656	16.8756
ENSG00000274641	HIST1H2BO	protein_coding	91.2689	1.5544	0.382015	4.06894	4.72277e-05	0.00343286	118.73	187.144
ENSG00000280670	CCDC163	protein_coding	19.2749	2.94409	0.723466	4.06942	4.71295e-05	0.00343286	0.748699	4.90245
ENSG00000254462	TMX2-CTNND1	protein_coding	9.32313	-3.35366	0.824696	-4.06654	4.77153e-05	0.00344244	19.474	0
ENSG00000267040	AC027097.1	antisense_RNA	12.6187	-3.1825	0.783065	-4.06416	4.82057e-05	0.00346256	12.595	0.17712
ENSG00000139343	SNRPF	protein_coding	76.4978	2.05879	0.507322	4.05816	4.94603e-05	0.00352766	13.1793	30.6361
ENSG00000245060	LINC00847	lincRNA	24.796	2.08059	0.512741	4.05777	4.95428e-05	0.00352766	2.55315	6.86288
ENSG00000234851	RPL23AP42	processed_pseudogene	779.424	1.35594	0.334348	4.05548	5.00318e-05	0.00354706	674.065	899.32
ENSG00000124333	VAMP7	protein_coding	166.323	1.26999	0.313312	4.05344	5.04705e-05	0.00354745	18.8871	23.6539
ENSG00000215190	LINC00680	transcribed_unprocessed_pseudogene	18.9556	-2.83561	0.699414	-4.05426	5.02939e-05	0.00354745	21.5542	0.941451
ENSG00000151413	NUBPL	protein_coding	29.5026	-2.2326	0.55243	-4.04142	5.31289e-05	0.00368683	11.1144	1.10772
ENSG00000171345	KRT19	protein_coding	28.135	2.44018	0.603503	4.04336	5.26907e-05	0.00368683	3.36471	11.7415
ENSG00000185404	SP140L	protein_coding	58.6782	-2.51291	0.621699	-4.04201	5.29956e-05	0.00368683	34.5578	2.47062
ENSG00000234431	AC007283.1	3prime_overlapping_ncRNA	9.21925	-3.32992	0.826737	-4.02778	5.6305e-05	0.00389075	33.2211	0
ENSG00000259442	AC105339.2	antisense_RNA	9.83407	2.80873	0.697804	4.0251	5.69512e-05	0.00391886	0.622009	3.65332
ENSG00000058085	LAMC2	protein_coding	118.426	-2.40702	0.598298	-4.02311	5.74356e-05	0.00391927	28.8312	2.38614
ENSG00000144655	CSRNP1	protein_coding	11.7535	-3.1718	0.788242	-4.02389	5.72436e-05	0.00391927	3.09722	0.0429451
ENSG00000073169	SELENOO	protein_coding	15.6557	-2.72549	0.678656	-4.01601	5.91922e-05	0.00400575	5.59848	0.263292
ENSG00000177600	RPLP2	protein_coding	1079.97	1.4528	0.36174	4.01614	5.9158e-05	0.00400575	806.3	1127.01
ENSG00000065361	ERBB3	protein_coding	19.4054	3.09747	0.772442	4.00997	6.07259e-05	0.00409263	0.345214	3.32435
ENSG00000122033	MTIF3	protein_coding	73.8136	1.32	0.329458	4.00657	6.16072e-05	0.00413501	92.4605	120.055
ENSG00000279440	AL008638.3	lincRNA	4.38263	3.41034	0.851627	4.0045	6.21483e-05	0.00415429	0.016468	0.331545
ENSG00000233864	TTTY15	lincRNA	41.3898	-2.22534	0.556648	-3.99776	6.39456e-05	0.00425706	13.8382	1.53884
ENSG00000078804	TP53INP2	protein_coding	182.028	1.88132	0.470714	3.99673	6.42244e-05	0.00425831	6.75718	12.8893
ENSG00000142676	RPL11	protein_coding	1080.44	1.2169	0.304728	3.99341	6.51304e-05	0.00430097	578.686	687.088
ENSG00000258232	AC125611.3	antisense_RNA	7.16513	3.47236	0.869921	3.99158	6.56353e-05	0.0043169	0.179162	5.12553
ENSG00000170584	NUDCD2	protein_coding	113.977	1.26612	0.317341	3.98977	6.61366e-05	0.00433247	19.2006	24.5863
ENSG00000254373	AC112191.2	processed_pseudogene	24.2046	1.84115	0.461714	3.98764	6.67348e-05	0.00435425	41.4352	81.6438
ENSG00000112306	RPS12	protein_coding	1163.41	1.33121	0.334271	3.98244	6.82113e-05	0.00439105	592.952	754.467
ENSG00000125534	PPDPF	protein_coding	133.62	1.66619	0.418336	3.9829	6.80792e-05	0.00439105	108.349	182.344
ENSG00000185130	HIST1H2BL	protein_coding	38.9987	1.80266	0.452715	3.98188	6.83714e-05	0.00439105	23.3896	45.6595
ENSG00000220842	RPL21P16	processed_pseudogene	559.662	1.19536	0.300066	3.98368	6.78568e-05	0.00439105	502.749	610.659
ENSG00000279159	AC003681.1	antisense_RNA	81.8395	-1.71801	0.431727	-3.97938	6.9094e-05	0.00442013	0.918309	0.132665
ENSG00000196368	NUDT11	protein_coding	33.6258	1.65858	0.41726	3.97494	7.03981e-05	0.00446864	2.57107	4.49739
ENSG00000196912	ANKRD36B	protein_coding	242.987	-3.0734	0.773164	-3.9751	7.0351e-05	0.00446864	190.893	6.80207
ENSG00000167978	SRRM2	protein_coding	1548.71	-1.22182	0.307672	-3.97118	7.15166e-05	0.00452211	293.93	65.1499
ENSG00000135250	SRPK2	protein_coding	214.292	1.17044	0.294897	3.96897	7.21836e-05	0.00454673	45.9932	53.7152
ENSG00000074356	NCBP3	protein_coding	249.415	-1.88036	0.474333	-3.96422	7.36374e-05	0.00462053	43.7717	6.14827
ENSG00000112763	BTN2A1	protein_coding	28.5057	-2.28787	0.577665	-3.96056	7.47756e-05	0.00467405	8.68565	0.700362
ENSG00000181634	TNFSF15	protein_coding	69.2661	-1.92583	0.48667	-3.95716	7.58454e-05	0.00472289	6.40547	0.792213
ENSG00000198585	NUDT16	protein_coding	266.943	1.79181	0.452956	3.95582	7.62722e-05	0.00473148	7.79188	14.243
ENSG00000105640	RPL18A	protein_coding	1202.85	1.31126	0.331914	3.95061	7.79532e-05	0.00481751	565.932	718.014
ENSG00000204852	TCTN1	protein_coding	53.9133	-1.93513	0.49005	-3.94884	7.85315e-05	0.00483334	37.8591	4.48154
ENSG00000213672	NCKIPSD	protein_coding	32.2288	1.69705	0.429847	3.94802	7.87996e-05	0.00483334	6.25254	11.1096
ENSG00000160294	MCM3AP	protein_coding	220.374	-2.0874	0.529118	-3.94505	7.97827e-05	0.00487538	90.9777	10.7422
ENSG00000065308	TRAM2	protein_coding	520.56	-1.0363	0.262961	-3.94086	8.11888e-05	0.00490638	37.4289	9.41076
ENSG00000124571	XPO5	protein_coding	158.135	-2.57526	0.653394	-3.94135	8.1024e-05	0.00490638	133.224	7.76478
ENSG00000133112	TPT1	protein_coding	3965.04	1.20372	0.305438	3.94097	8.11544e-05	0.00490638	1526.13	1801.85
ENSG00000101384	JAG1	protein_coding	91.7847	-1.56003	0.396091	-3.93857	8.19671e-05	0.00493521	26.7243	4.63163
ENSG00000137133	HINT2	protein_coding	27.3493	2.77857	0.705752	3.93704	8.24943e-05	0.00494875	4.37631	22.7501
ENSG00000183011	NAA38	protein_coding	87.6495	1.6485	0.419089	3.93353	8.3708e-05	0.00500323	50.1575	84.3709
ENSG00000034510	TMSB10	protein_coding	450.669	1.01114	0.257676	3.92408	8.70606e-05	0.00516591	420.135	435.252
ENSG00000143947	RPS27A	protein_coding	1182.27	0.84223	0.214619	3.9243	8.69819e-05	0.00516591	1025.56	948.171
ENSG00000163915	IGF2BP2-AS1	antisense_RNA	22.4695	-3.03977	0.774889	-3.92285	8.75073e-05	0.00517367	41.0297	0.969798
ENSG00000221983	UBA52	protein_coding	730.318	0.983968	0.250896	3.92182	8.78842e-05	0.00517727	569.283	592.95
ENSG00000119865	CNRIP1	protein_coding	160.194	1.38607	0.355015	3.90425	9.45163e-05	0.00554801	25.785	36.0129
ENSG00000140262	TCF12	protein_coding	513.949	1.66646	0.427029	3.90244	9.52281e-05	0.00556983	363.036	600.539
ENSG00000137801	THBS1	protein_coding	22704.9	-1.10866	0.284314	-3.89942	9.64236e-05	0.00561968	6330.58	1557.12
ENSG00000147804	SLC39A4	protein_coding	7.897	-3.09787	0.794934	-3.89701	9.73879e-05	0.00565575	5.53631	0.121643
ENSG00000167671	UBXN6	protein_coding	94.9075	1.68909	0.433647	3.89508	9.81648e-05	0.00568072	35.6878	59.5843
ENSG00000150760	DOCK1	protein_coding	485.238	-1.21728	0.312801	-3.89155	9.96076e-05	0.00573702	51.651	11.5719
ENSG00000181090	EHMT1	protein_coding	171.83	-1.5385	0.395428	-3.89072	9.99456e-05	0.00573702	154.969	25.9828
ENSG00000237525	AC012668.3	lincRNA	25.5487	-2.54516	0.65426	-3.89013	0.000100189	0.00573702	47.7006	2.62629
ENSG00000156931	VPS8	protein_coding	175.883	-1.72801	0.444378	-3.88861	0.000100821	0.0057531	245.878	36.1703
ENSG00000184194	GPR173	protein_coding	24.3442	-2.47109	0.636162	-3.88437	0.000102597	0.00580489	4.86837	0.303956
ENSG00000254656	RTL1	protein_coding	11.0161	-3.30331	0.850322	-3.88478	0.000102424	0.00580489	1.99703	0
ENSG00000257365	FNTB	protein_coding	36.1229	-2.62732	0.676462	-3.88391	0.000102792	0.00580489	29.2976	1.68509
ENSG00000166046	TCP11L2	protein_coding	62.0603	-2.25089	0.581057	-3.87378	0.00010716	0.0060308	34.6917	3.15202
ENSG00000075826	SEC31B	protein_coding	23.7935	-2.79821	0.723024	-3.87015	0.00010877	0.00610042	8.66653	0.550729
ENSG00000064012	CASP8	protein_coding	28.5119	-2.43659	0.629997	-3.86763	0.000109898	0.00612598	44.2266	2.97898
ENSG00000182446	NPLOC4	protein_coding	279.094	-1.11634	0.28865	-3.86746	0.000109974	0.00612598	292.018	66.1925
ENSG00000100003	SEC14L2	protein_coding	22.7759	-2.4116	0.624059	-3.86438	0.000111371	0.00618277	11.69	0.787531
ENSG00000084090	STARD7	protein_coding	256.444	-1.11976	0.290263	-3.85775	0.000114437	0.00633156	140.142	32.5998
ENSG00000183688	RFLNB	protein_coding	253.668	1.45942	0.37877	3.85305	0.000116656	0.00639152	13.5061	19.0319
ENSG00000256338	RPL41P2	processed_pseudogene	33.7115	1.55536	0.403678	3.85297	0.000116692	0.00639152	36.6179	59.1243
ENSG00000256667	KLRA1P	transcribed_unprocessed_pseudogene	8.81108	-3.0618	0.794532	-3.85359	0.000116399	0.00639152	4.02634	0.0478438
ENSG00000139233	LLPH	protein_coding	118.895	1.44838	0.376318	3.84881	0.000118693	0.00645794	12.6945	18.102
ENSG00000179583	CIITA	protein_coding	12.1074	-3.1231	0.811429	-3.84889	0.000118653	0.00645794	1.32634	0.0194701
ENSG00000065518	NDUFB4	protein_coding	168.07	1.29155	0.335879	3.84529	0.000120411	0.00646955	249.343	313.468
ENSG00000106246	PTCD1	protein_coding	11.1445	-2.71933	0.707421	-3.844	0.000121043	0.00646955	2.50065	0.107645
ENSG00000144596	GRIP2	protein_coding	7.80132	3.28432	0.854124	3.84525	0.000120431	0.00646955	0.0207627	0.373462
ENSG00000145425	RPS3A	protein_coding	2432.89	1.20519	0.313246	3.84743	0.000119364	0.00646955	1268.96	1497.72
ENSG00000196470	SIAH1	protein_coding	49.6225	-1.93617	0.503748	-3.84353	0.000121277	0.00646955	18.8774	2.3758
ENSG00000276386	CNTNAP3P2	unprocessed_pseudogene	12.1717	-3.03922	0.790442	-3.84496	0.000120573	0.00646955	2.2184	0.0848982
ENSG00000136942	RPL35	protein_coding	606.81	1.2478	0.324765	3.84217	0.000121951	0.0064844	817.26	976.805
ENSG00000079277	MKNK1	protein_coding	60.2629	-1.67818	0.437139	-3.83902	0.000123529	0.00654702	35.0251	5.31687
ENSG00000100075	SLC25A1	protein_coding	106.734	1.94286	0.50649	3.83593	0.000125089	0.0065871	21.0857	44.7095
ENSG00000258634	AL160006.1	antisense_RNA	8.24174	-3.19341	0.832366	-3.83655	0.000124777	0.0065871	1.46806	0
ENSG00000220161	LINC02076	lincRNA	8.89136	2.87892	0.750865	3.83413	0.000126008	0.0066142	0.262193	1.86147
ENSG00000124299	PEPD	protein_coding	85.6476	1.30231	0.339806	3.8325	0.000126847	0.00663696	32.043	41.873
ENSG00000105518	TMEM205	protein_coding	18.7426	-2.66736	0.697766	-3.82271	0.000131991	0.00686226	29.4772	1.33694
ENSG00000133639	BTG1	protein_coding	337.849	1.2364	0.323382	3.82335	0.000131649	0.00686226	59.5528	71.3422
ENSG00000101473	ACOT8	protein_coding	30.6709	1.87608	0.490988	3.82102	0.000132902	0.00688776	6.738	14.6885
ENSG00000165782	TMEM55B	protein_coding	34.9067	-1.88002	0.492669	-3.816	0.000135631	0.00700706	47.8456	5.9347
ENSG00000125691	RPL23	protein_coding	972.295	0.987422	0.258883	3.81416	0.000136648	0.00700967	920.427	937.405
ENSG00000147604	RPL7	protein_coding	1540.97	1.06961	0.280379	3.81487	0.000136256	0.00700967	1001.32	1079.86
ENSG00000235288	AC099329.1	antisense_RNA	7.6715	3.42682	0.898582	3.81358	0.000136966	0.00700967	0.0741362	8.1628
ENSG00000139163	ETNK1	protein_coding	297.241	-1.67246	0.439777	-3.80298	0.000142966	0.00729393	50.4661	8.09999
ENSG00000103202	NME4	protein_coding	69.5062	1.42351	0.374436	3.80175	0.00014368	0.00730762	19.9439	28.521
ENSG00000138829	FBN2	protein_coding	240.199	-1.41908	0.373515	-3.79925	0.000145136	0.00733608	18.9296	3.57326
ENSG00000272196	HIST2H2AA4	protein_coding	256.975	1.49981	0.39476	3.79931	0.000145101	0.00733608	143.231	206.704
ENSG00000165629	ATP5C1	protein_coding	284.645	1.14854	0.302849	3.79244	0.000149175	0.00751704	203.605	241.98
ENSG00000110925	CSRNP2	protein_coding	158.843	1.60857	0.424244	3.79162	0.00014967	0.00751887	22.2395	37.4012
ENSG00000197020	ZNF100	protein_coding	51.0001	1.90052	0.501404	3.7904	0.000150404	0.00753263	7.40549	17.5133
ENSG00000115756	HPCAL1	protein_coding	105.135	1.26692	0.334429	3.78831	0.000151675	0.00757311	21.3342	27.6649
ENSG00000198691	ABCA4	protein_coding	35.1283	-2.16559	0.571964	-3.78623	0.00015295	0.00761357	10.4247	1.00139
ENSG00000095066	HOOK2	protein_coding	32.5358	-2.29834	0.607479	-3.78341	0.000154692	0.00765515	41.2357	3.37073
ENSG00000163297	ANTXR2	protein_coding	111.698	-1.38529	0.366206	-3.78281	0.000155068	0.00765515	42.631	7.97007
ENSG00000196787	HIST1H2AG	protein_coding	121.337	1.71135	0.452425	3.78262	0.000155188	0.00765515	9.20707	16.0344
ENSG00000226752	PSMD5-AS1	transcribed_unitary_pseudogene	25.1241	-2.81136	0.743702	-3.78023	0.000156686	0.00770583	14.8239	0.490741
ENSG00000189050	RNFT1	protein_coding	16.0097	-2.72974	0.723075	-3.77519	0.000159885	0.00781625	9.34045	0.322639
ENSG00000239672	NME1	protein_coding	104.54	1.22295	0.323907	3.77562	0.000159611	0.00781625	33.6787	41.4384
ENSG00000145592	RPL37	protein_coding	1524.46	1.11512	0.295589	3.77254	0.000161592	0.00785352	991.716	1113.49
ENSG00000154654	NCAM2	protein_coding	11.2684	-3.15481	0.836261	-3.77252	0.000161607	0.00785352	4.73839	0.0382944
ENSG00000109475	RPL34	protein_coding	333.909	0.99227	0.263106	3.77137	0.000162351	0.00786632	363.274	373.672
ENSG00000182004	SNRPE	protein_coding	130.967	1.61295	0.427783	3.77048	0.000162936	0.00787142	133.499	220.46
ENSG00000137337	MDC1	protein_coding	62.4063	-2.2289	0.59134	-3.76924	0.000163749	0.00788738	57.8942	5.65
ENSG00000130254	SAFB2	protein_coding	126.109	-1.29153	0.343239	-3.76278	0.000168035	0.0080188	46.9464	9.4886
ENSG00000130589	HELZ2	protein_coding	111.54	-1.80228	0.478782	-3.76431	0.000167012	0.0080188	17.3365	2.45714
ENSG00000156467	UQCRB	protein_coding	271.561	0.892198	0.237077	3.76332	0.00016767	0.0080188	134.025	129.677
ENSG00000196739	COL27A1	protein_coding	157.193	-2.08353	0.553809	-3.76218	0.000168436	0.0080188	24.0787	2.51886
ENSG00000108511	HOXB6	protein_coding	19.7645	-2.30799	0.613596	-3.76141	0.000168958	0.00802035	13.6068	0.938799
ENSG00000259802	AC012640.2	antisense_RNA	6.87306	2.99747	0.79797	3.75637	0.000172397	0.00815996	0.360061	3.10444
ENSG00000188243	COMMD6	protein_coding	141.023	1.22734	0.327196	3.75109	0.000176065	0.00830956	122.103	148.528
ENSG00000157353	FUK	protein_coding	15.3778	-2.93592	0.783042	-3.74938	0.000177274	0.00834257	9.7405	0.218833
ENSG00000134419	RPS15A	protein_coding	673.361	1.03912	0.277207	3.74853	0.000177872	0.00834675	561.935	588.67
ENSG00000181817	LSM10	protein_coding	24.628	1.63002	0.435331	3.74433	0.000180877	0.00846349	6.4738	11.1654
ENSG00000007545	CRAMP1	protein_coding	80.9326	-1.50249	0.401844	-3.739	0.000184753	0.00862025	11.267	2.00284
ENSG00000088448	ANKRD10	protein_coding	208.966	-1.63504	0.438357	-3.72993	0.00019153	0.00891103	664.079	98.2788
ENSG00000003096	KLHL13	protein_coding	57.3692	-1.4961	0.401207	-3.72899	0.000192247	0.00891907	16.32	2.81427
ENSG00000131469	RPL27	protein_coding	782.285	1.12617	0.302429	3.72375	0.000196283	0.00908059	1209.36	1345.14
ENSG00000179967	PPP1R14BP3	processed_pseudogene	71.6232	1.41886	0.381395	3.72019	0.000199077	0.00918389	66.4299	92.3211
ENSG00000169567	HINT1	protein_coding	210.47	1.11789	0.300668	3.718	0.000200803	0.00923748	162.399	184.741
ENSG00000198755	RPL10A	protein_coding	917.082	1.20546	0.324357	3.71646	0.000202033	0.00926806	409.065	477.757
ENSG00000197903	HIST1H2BK	protein_coding	74.9752	1.41932	0.382223	3.71333	0.000204548	0.00935722	103.491	147.917
ENSG00000088882	CPXM1	protein_coding	11.2261	-2.95121	0.795678	-3.70905	0.000208038	0.00949037	3.45591	0.112545
ENSG00000160785	SLC25A44	protein_coding	52.3978	-1.59557	0.430381	-3.70733	0.000209452	0.00950194	21.8794	3.63535
ENSG00000174839	DENND6A	protein_coding	110.294	1.37021	0.369571	3.70757	0.00020926	0.00950194	39.75	55.9014
ENSG00000135763	URB2	protein_coding	23.9916	-2.08584	0.56292	-3.70539	0.000211066	0.00952237	3.01398	0.306209
ENSG00000161016	RPL8	protein_coding	1125.94	1.18138	0.318811	3.70558	0.000210907	0.00952237	619.85	707.932
ENSG00000174748	RPL15	protein_coding	2407.66	1.1833	0.319416	3.70456	0.000211755	0.00952722	928.531	1076.8
ENSG00000166825	ANPEP	protein_coding	551.03	-1.00062	0.270498	-3.69918	0.000216296	0.00970485	198.204	50.0326
ENSG00000089154	GCN1	protein_coding	221.095	-1.79914	0.487231	-3.69258	0.00022199	0.00993313	93.6246	13.1124
ENSG00000115414	FN1	protein_coding	16475	-1.22445	0.331759	-3.69079	0.000223559	0.00994896	4527.05	1015.86
ENSG00000117533	VAMP4	protein_coding	49.3954	-1.52429	0.412991	-3.69086	0.000223501	0.00994896	8.63652	1.42768
ENSG00000038219	BOD1L1	protein_coding	388.726	-1.55375	0.421207	-3.6888	0.000225316	0.00997299	65.0687	11.0777
ENSG00000173210	ABLIM3	protein_coding	188.938	1.48674	0.403028	3.68893	0.000225201	0.00997299	18.6895	27.8681
ENSG00000097046	CDC7	protein_coding	13.9203	-2.89431	0.784842	-3.68776	0.000226236	0.00998669	4.54601	0.10328
ENSG00000131408	NR1H2	protein_coding	67.5848	1.79649	0.487675	3.68379	0.000229788	0.0101008	14.0749	28.266
ENSG00000226419	SLC16A1-AS1	antisense_RNA	50.3011	-2.18845	0.594123	-3.6835	0.000230055	0.0101008	6.14328	0.612243
ENSG00000161970	RPL26	protein_coding	1439.3	1.0403	0.282551	3.6818	0.00023159	0.010141	1287.92	1341.38
ENSG00000169184	MN1	protein_coding	30.6019	-2.13041	0.578741	-3.68111	0.000232222	0.0101416	2.90765	0.266128
ENSG00000254028	AC083843.1	lincRNA	8.53011	3.30393	0.898997	3.67513	0.000237733	0.0103546	0.0602651	4.38029
ENSG00000174444	RPL4	protein_coding	3240.76	1.1922	0.324603	3.6728	0.000239906	0.0104004	1306.34	1512.75
ENSG00000236404	VLDLR-AS1	antisense_RNA	6.15252	3.16302	0.861237	3.67264	0.000240054	0.0104004	0.0681787	1.26055
ENSG00000197355	UAP1L1	protein_coding	27.9517	-1.98762	0.541386	-3.67136	0.000241266	0.0104253	5.21998	0.553281
ENSG00000168542	COL3A1	protein_coding	15.0866	-2.84086	0.774241	-3.66922	0.000243293	0.0104853	7.33864	0.199563
ENSG00000260260	SNHG19	lincRNA	24.7821	2.01368	0.549034	3.66769	0.000244754	0.0105206	32.5335	76.335
ENSG00000143643	TTC13	protein_coding	85.7402	-1.51071	0.412107	-3.66581	0.000246556	0.0105703	28.1375	4.82233
ENSG00000108469	RECQL5	protein_coding	23.1169	-2.51109	0.685953	-3.66074	0.000251492	0.0107537	20.0602	1.05709
ENSG00000257267	ZNF271P	transcribed_unitary_pseudogene	83.7771	1.37147	0.374775	3.65945	0.000252754	0.0107796	5.89966	8.09978
ENSG00000158301	GPRASP2	protein_coding	7.5148	-3.0667	0.838979	-3.65528	0.000256904	0.0109146	2.04862	0
ENSG00000181826	RELL1	protein_coding	74.9656	-1.49755	0.409734	-3.65493	0.000257254	0.0109146	36.8845	6.31073
ENSG00000159086	PAXBP1	protein_coding	136.852	-1.37318	0.375967	-3.65241	0.000259793	0.0109939	38.9361	7.42076
ENSG00000275464	FP565260.1	protein_coding	21.6887	-2.26202	0.61949	-3.65142	0.000260796	0.0110079	5.23106	0.469988
ENSG00000087460	GNAS	protein_coding	2320.46	1.16156	0.318218	3.65019	0.000262048	0.0110323	983.557	1100.37
ENSG00000184489	PTP4A3	protein_coding	15.895	2.56113	0.702135	3.64764	0.000264664	0.0111138	1.25766	6.02677
ENSG00000105171	POP4	protein_coding	60.0287	1.22875	0.337108	3.64496	0.000267428	0.0112012	38.3367	47.7039
ENSG00000052723	SIKE1	protein_coding	135.29	-1.34449	0.369223	-3.64141	0.000271147	0.0112992	31.2183	6.33734
ENSG00000160588	MPZL3	protein_coding	12.9331	-2.5628	0.703666	-3.64206	0.000270464	0.0112992	2.83575	0.146024
ENSG00000110799	VWF	protein_coding	6523.85	-1.11358	0.306031	-3.63878	0.000273928	0.0113837	468.224	114.886
ENSG00000116649	SRM	protein_coding	134.262	1.4585	0.401244	3.63495	0.000278039	0.0113837	54.2438	77.0527
ENSG00000133704	IPO8	protein_coding	183.805	-1.49919	0.41227	-3.63642	0.000276449	0.0113837	91.9128	16.7201
ENSG00000177951	BET1L	protein_coding	24.0674	-2.21831	0.610238	-3.63515	0.00027782	0.0113837	6.69685	0.52984
ENSG00000181019	NQO1	protein_coding	152.499	1.3947	0.383693	3.63494	0.000278041	0.0113837	32.9309	48.1618
ENSG00000273136	NBPF26	protein_coding	27.0767	-2.2288	0.612821	-3.63694	0.000275893	0.0113837	7.15029	0.638278
ENSG00000274964	AC026356.1	sense_intronic	7.31626	-3.04801	0.838492	-3.63511	0.00027786	0.0113837	4.67122	0
ENSG00000103363	ELOB	protein_coding	99.3056	1.31407	0.361661	3.63342	0.000279687	0.0113941	105.969	137.551
ENSG00000226674	TEX41	lincRNA	9.96914	-3.15718	0.868837	-3.6338	0.000279278	0.0113941	18.1388	0.022951
ENSG00000167775	CD320	protein_coding	51.799	1.8654	0.514035	3.62893	0.000284603	0.0115656	13.1824	26.9044
ENSG00000185453	C19orf68	protein_coding	55.1448	1.86582	0.514437	3.62691	0.000286829	0.0115819	4.57015	9.01937
ENSG00000186001	LRCH3	protein_coding	255.01	-1.63013	0.449487	-3.62665	0.000287126	0.0115819	223.84	32.4286
ENSG00000261135	AL137802.2	lincRNA	19.5733	3.15534	0.869974	3.62694	0.000286802	0.0115819	0.408989	6.62074
ENSG00000110107	PRPF19	protein_coding	134.429	-1.95372	0.539176	-3.62354	0.000290599	0.0116646	129.894	14.6522
ENSG00000175197	DDIT3	protein_coding	36.3075	1.88131	0.519108	3.62413	0.00028994	0.0116646	7.53382	15.6236
ENSG00000234327	AC012146.1	processed_transcript	13.0923	2.36732	0.653827	3.62071	0.000293797	0.0117641	3.98143	13.9727
ENSG00000167797	CDK2AP2	protein_coding	110.074	1.54241	0.426597	3.61561	0.000299638	0.0119687	24.6925	37.4362
ENSG00000067596	DHX8	protein_coding	141.473	-2.3317	0.645335	-3.61317	0.000302479	0.0120528	123.018	9.96308
ENSG00000134779	TPGS2	protein_coding	370.073	1.42854	0.395795	3.60929	0.00030704	0.0121166	124.871	172.329
ENSG00000157778	PSMG3	protein_coding	51.4313	2.11597	0.586121	3.61014	0.000306037	0.0121166	8.4376	21.366
ENSG00000174306	ZHX3	protein_coding	66.2924	-2.48577	0.688627	-3.60974	0.000306505	0.0121166	15.8686	1.04146
ENSG00000196262	PPIA	protein_coding	1728.25	0.854911	0.236781	3.61056	0.000305538	0.0121166	1007.56	937.027
ENSG00000220201	ZGLP1	protein_coding	11.8932	2.99585	0.830939	3.60538	0.000311696	0.0122414	0.47461	5.30519
ENSG00000284642	AL139424.2	lincRNA	7.15221	-2.81615	0.781095	-3.60538	0.000311691	0.0122414	10.4188	0.315754
ENSG00000205639	MFSD2B	protein_coding	14.7922	3.00825	0.835295	3.60143	0.000316474	0.0123993	0.431915	4.59035
ENSG00000258964	AL137129.1	processed_transcript	7.30865	-3.02594	0.841608	-3.59542	0.000323865	0.0126586	10.9365	0
ENSG00000172534	HCFC1	protein_coding	275.837	-1.39067	0.387209	-3.59152	0.000328753	0.012819	25.4366	4.53196
ENSG00000113456	RAD1	protein_coding	112.712	2.86566	0.798434	3.5891	0.000331824	0.012908	18.5058	136.146
ENSG00000186283	TOR3A	protein_coding	21.8744	-2.13317	0.594603	-3.58755	0.000333804	0.0129543	10.008	0.861617
ENSG00000062725	APPBP2	protein_coding	201.858	-1.49936	0.418203	-3.58525	0.000336756	0.0130379	33.0825	6.06224
ENSG00000162769	FLVCR1	protein_coding	48.2276	-1.90484	0.531676	-3.5827	0.000340056	0.0131037	9.22464	1.0926
ENSG00000187372	PCDHB13	protein_coding	7.35417	-3.02068	0.84305	-3.58304	0.000339622	0.0131037	1.07384	0
ENSG00000114391	RPL24	protein_coding	741.322	0.998583	0.279284	3.57551	0.000349548	0.0134379	454.587	462.995
ENSG00000112183	RBM24	protein_coding	25.7027	1.91983	0.537548	3.57146	0.000354996	0.0136154	2.6443	6.26385
ENSG00000119335	SET	protein_coding	1389.63	1.16414	0.326118	3.5697	0.000357395	0.0136754	384.496	446.04
ENSG00000189007	ADAT2	protein_coding	39.2969	-1.96828	0.551893	-3.56641	0.000361911	0.0138159	12.6813	1.36252
ENSG00000180758	GPR157	protein_coding	8.702	-2.86863	0.805213	-3.56257	0.000367238	0.0139866	1.21666	0.0215674
ENSG00000236901	MIR600HG	sense_intronic	8.41796	-3.04383	0.854838	-3.56071	0.000369851	0.0140535	1.05214	0
ENSG00000175581	MRPL48	protein_coding	92.8185	2.3768	0.667675	3.55982	0.000371112	0.0140688	29.7782	101.002
ENSG00000078967	UBE2D4	protein_coding	29.4336	-2.45443	0.689716	-3.5586	0.000372832	0.0141013	18.2983	1.6331
ENSG00000119321	FKBP15	protein_coding	83.6544	-1.31376	0.369358	-3.55689	0.000375278	0.0141611	20.9031	4.18389
ENSG00000107957	SH3PXD2A	protein_coding	207.506	1.9319	0.544621	3.54723	0.0003893	0.0146565	2.54049	5.11308
ENSG00000159023	EPB41	protein_coding	144.457	-1.15924	0.32721	-3.54279	0.000395911	0.0148712	74.7217	16.47
ENSG00000115419	GLS	protein_coding	478.263	-0.950788	0.268423	-3.54213	0.000396912	0.0148747	204.84	54.9168
ENSG00000215717	TMEM167B	protein_coding	34.7962	-2.10336	0.59403	-3.54084	0.000398862	0.0148796	8.8779	0.86098
ENSG00000223768	LINC00205	lincRNA	6.98758	-2.98259	0.842293	-3.54103	0.000398563	0.0148796	4.30392	0
ENSG00000079482	OPHN1	protein_coding	168.66	-2.32142	0.655963	-3.53896	0.00040171	0.014932	36.6996	2.95638
ENSG00000150459	SAP18	protein_coding	111.444	1.22528	0.346252	3.53871	0.000402089	0.014932	49.3807	60.464
ENSG00000237550	RPL9P9	transcribed_processed_pseudogene	320.897	1.11849	0.316326	3.53587	0.000406433	0.0150592	209.148	234.547
ENSG00000213246	SUPT4H1	protein_coding	70.3681	1.21777	0.344598	3.5339	0.000409483	0.0151379	35.2001	44.0801
ENSG00000062582	MRPS24	protein_coding	53.877	1.88679	0.534118	3.53254	0.000411596	0.0151818	16.3007	33.7462
ENSG00000132341	RAN	protein_coding	610.423	0.953585	0.270245	3.5286	0.00041777	0.0153404	324.257	327.114
ENSG00000260121	AC138028.4	antisense_RNA	7.60011	-2.99866	0.849773	-3.52878	0.000417476	0.0153404	3.39646	0
ENSG00000104154	SLC30A4	protein_coding	29.1853	-2.32259	0.658699	-3.52603	0.000421839	0.0154552	4.15519	0.32088
ENSG00000214783	POLR2J4	processed_transcript	9.28997	-2.64266	0.749842	-3.52429	0.000424622	0.0155224	2.70656	0.116624
ENSG00000179915	NRXN1	protein_coding	4.80075	3.09995	0.88085	3.51927	0.000432739	0.0157839	0.0434829	0.919923
ENSG00000099817	POLR2E	protein_coding	177.114	1.45651	0.414007	3.51808	0.000434677	0.0158193	73.1524	103.741
ENSG00000114948	ADAM23	protein_coding	79.9191	-1.87464	0.532973	-3.51732	0.000435935	0.01583	12.0952	1.54003
ENSG00000099889	ARVCF	protein_coding	89.7723	-1.69097	0.480972	-3.51573	0.000438548	0.0158443	41.4783	5.70818
ENSG00000159267	HLCS	protein_coding	30.3817	-2.16044	0.614388	-3.51641	0.00043743	0.0158443	4.57103	0.412956
ENSG00000188070	C11orf95	protein_coding	46.7865	-2.29884	0.65395	-3.51531	0.000439233	0.0158443	7.62683	0.627019
ENSG00000215146	BX322639.1	transcribed_unprocessed_pseudogene	9.93835	-2.90819	0.827598	-3.51401	0.000441394	0.0158873	2.33759	0.0317499
ENSG00000081870	HSPB11	protein_coding	14.1057	-2.35661	0.671335	-3.51034	0.00044754	0.0160298	15.1819	0.987238
ENSG00000130349	C6orf203	protein_coding	39.4216	1.74225	0.496466	3.50931	0.00044927	0.0160298	8.8366	16.871
ENSG00000135164	DMTF1	protein_coding	221.338	-1.71015	0.487306	-3.5094	0.000449117	0.0160298	437.297	63.9577
ENSG00000231500	RPS18	protein_coding	1516.36	1.14504	0.326151	3.51078	0.000446792	0.0160298	889.797	1008.81
ENSG00000259001	AL355075.4	antisense_RNA	1232.9	2.07331	0.591685	3.50408	0.000458184	0.016286	377.374	915.99
ENSG00000271971	AC120053.1	antisense_RNA	21.2419	2.33782	0.667197	3.50393	0.00045844	0.016286	3.73959	12.5607
ENSG00000143401	ANP32E	protein_coding	272.721	1.47365	0.42098	3.50051	0.000464362	0.0164607	38.1577	54.7214
ENSG00000175768	TOMM5	protein_coding	166.199	1.53038	0.43766	3.49673	0.00047099	0.0166596	52.9925	80.0025
ENSG00000129968	ABHD17A	protein_coding	118.217	1.12216	0.32111	3.49463	0.000474719	0.0167193	17.9924	20.1016
ENSG00000162607	USP1	protein_coding	162.327	1.7114	0.489672	3.495	0.000474058	0.0167193	14.3767	25.6966
ENSG00000123178	SPRYD7	protein_coding	29.4828	-2.65612	0.761007	-3.49028	0.000482521	0.0169576	24.5992	1.07732
ENSG00000168026	TTC21A	protein_coding	7.31427	-2.96518	0.849857	-3.48904	0.000484767	0.0170001	4.29956	0
ENSG00000185070	FLRT2	protein_coding	865.222	-1.68189	0.482333	-3.48698	0.0004885	0.0170944	177.935	27.902
ENSG00000075399	VPS9D1	protein_coding	23.3382	-2.0398	0.585143	-3.48598	0.000490333	0.0171219	21.5914	2.04374
ENSG00000188921	HACD4	protein_coding	45.3108	-1.67708	0.482207	-3.47793	0.000505309	0.0176073	3.70063	0.564956
ENSG00000029993	HMGB3	protein_coding	146.292	1.59539	0.45904	3.4755	0.000509909	0.0176923	33.7483	53.4113
ENSG00000261971	MMP25-AS1	antisense_RNA	31.0136	-2.09283	0.602151	-3.47559	0.000509726	0.0176923	16.1563	2.33282
ENSG00000172421	EFCAB3	protein_coding	8.96147	-2.83791	0.816973	-3.47369	0.000513344	0.0177364	7.33872	0.15835
ENSG00000260580	AC009035.1	lincRNA	5.08843	2.83504	0.816077	3.47399	0.000512778	0.0177364	0.519727	4.05488
ENSG00000269825	AC022150.4	sense_intronic	122.884	1.89953	0.547079	3.47213	0.000516343	0.0178024	6.24839	12.8725
ENSG00000152926	ZNF117	protein_coding	221.353	-1.31799	0.379735	-3.47082	0.000518867	0.0178518	20.4731	4.07098
ENSG00000164587	RPS14	protein_coding	563.522	1.01709	0.293509	3.46529	0.00052966	0.018185	279.717	297.96
ENSG00000104894	CD37	protein_coding	18.8814	-2.77824	0.802018	-3.46406	0.000532078	0.0182158	6.67809	0.190346
ENSG00000136709	WDR33	protein_coding	117.842	-1.2159	0.351041	-3.46371	0.000532782	0.0182158	26.9903	5.88739
ENSG00000012817	KDM5D	protein_coding	125.51	-1.25069	0.361475	-3.45996	0.000540259	0.0183855	23.93	5.15987
ENSG00000158966	CACHD1	protein_coding	31.8311	-1.7465	0.504837	-3.45953	0.000541112	0.0183855	3.90863	0.510129
ENSG00000213178	AC074033.1	processed_pseudogene	205.944	1.07228	0.309932	3.45973	0.000540712	0.0183855	287.167	323.39
ENSG00000185432	METTL7A	protein_coding	7.88948	-2.80518	0.811073	-3.4586	0.000542989	0.018411	1.64747	0.0263034
ENSG00000164611	PTTG1	protein_coding	84.2447	1.55284	0.449119	3.45753	0.000545158	0.0184464	44.911	70.8602
ENSG00000106628	POLD2	protein_coding	107.043	1.41503	0.409392	3.45642	0.000547393	0.0184475	85.8923	130.065
ENSG00000122778	KIAA1549	protein_coding	79.6768	-1.73385	0.501634	-3.4564	0.000547444	0.0184475	5.50671	0.764799
ENSG00000250303	AP002884.3	lincRNA	26.1794	2.59366	0.750642	3.45526	0.000549766	0.0184877	1.1986	5.59892
ENSG00000111300	NAA25	protein_coding	108.201	-1.89444	0.5484	-3.45449	0.000551329	0.0185023	23.6245	3.03671
ENSG00000141002	TCF25	protein_coding	186.44	1.0924	0.316477	3.45176	0.000556951	0.0186527	308.603	342.374
ENSG00000184481	FOXO4	protein_coding	37.6209	2.6496	0.768689	3.4469	0.000567055	0.0189524	1.66003	10.165
ENSG00000203326	ZNF525	protein_coding	17.2153	-2.31725	0.672451	-3.44598	0.000568986	0.0189782	6.22831	0.462616
ENSG00000079308	TNS1	protein_coding	222.65	1.11331	0.323591	3.44049	0.000580672	0.0192509	36.7133	41.7409
ENSG00000106258	CYP3A5	protein_coding	35.9427	-2.01194	0.584598	-3.44157	0.000578341	0.0192509	10.7121	1.13336
ENSG00000136231	IGF2BP3	protein_coding	435.151	1.06647	0.309976	3.44048	0.00058069	0.0192509	91.8396	97.9905
ENSG00000112031	MTRF1L	protein_coding	123.566	1.54025	0.447905	3.43879	0.000584312	0.0192929	10.4581	16.2406
ENSG00000133627	ACTR3B	protein_coding	20.5596	-2.63956	0.76749	-3.43921	0.000583418	0.0192929	5.99842	0.287164
ENSG00000111206	FOXM1	protein_coding	143.953	1.50507	0.437767	3.43805	0.00058592	0.0193071	19.9522	29.8836
ENSG00000145247	OCIAD2	protein_coding	66.8076	1.57621	0.458961	3.4343	0.000594095	0.0195371	208.58	348.782
ENSG00000111142	METAP2	protein_coding	413.195	2.15963	0.629265	3.43198	0.000599185	0.0195652	242.091	683.405
ENSG00000128245	YWHAH	protein_coding	204.788	1.44445	0.420893	3.43187	0.000599441	0.0195652	48.3511	74.2912
ENSG00000249936	RAC1P2	processed_pseudogene	8.87674	-2.9777	0.86742	-3.43283	0.000597323	0.0195652	18.8377	0.0016294
ENSG00000251442	LINC01094	lincRNA	21.5095	1.82472	0.53172	3.43174	0.000599728	0.0195652	3.82061	8.23002
ENSG00000233927	RPS28	protein_coding	323.051	1.0029	0.292342	3.43057	0.000602305	0.0196102	246.105	260.572
ENSG00000137309	HMGA1	protein_coding	620.006	1.25069	0.364965	3.42687	0.00061059	0.0198405	79.3044	97.1093
ENSG00000183535	COL18A1-AS1	antisense_RNA	8.96042	-2.9745	0.868513	-3.42482	0.000615213	0.0199118	2.35829	0
ENSG00000237596	AL138828.1	antisense_RNA	31.1964	-2.65191	0.774272	-3.42504	0.000614719	0.0199118	96.0353	4.16935
ENSG00000066654	THUMPD1	protein_coding	99.0331	-1.32797	0.387933	-3.42319	0.000618907	0.0199918	21.1809	3.90084
ENSG00000078269	SYNJ2	protein_coding	253.284	-0.987045	0.288598	-3.42014	0.000625886	0.0201677	24.9662	6.45943
ENSG00000168256	NKIRAS2	protein_coding	142.581	1.07019	0.312983	3.41932	0.000627782	0.0201677	26.4342	29.095
ENSG00000175414	ARL10	protein_coding	193.586	-2.40271	0.702711	-3.4192	0.000628048	0.0201677	21.3705	1.51454
ENSG00000006453	BAIAP2L1	protein_coding	6.73277	-2.78452	0.815171	-3.41588	0.000635765	0.0203756	2.31531	0.0298438
ENSG00000119720	NRDE2	protein_coding	59.4718	-1.60703	0.470532	-3.41534	0.00063703	0.0203762	14.6497	2.23011
ENSG00000101004	NINL	protein_coding	66.1445	-1.46409	0.428756	-3.41474	0.000638436	0.0203814	20.6738	3.71933
ENSG00000132906	CASP9	protein_coding	25.0172	1.73211	0.507355	3.41399	0.000640179	0.0203973	2.92351	5.37371
ENSG00000132613	MTSS1L	protein_coding	94.5446	1.12876	0.330811	3.4121	0.000644646	0.0204998	35.7247	41.5995
ENSG00000102225	CDK16	protein_coding	144.975	1.41006	0.4134	3.41088	0.000647539	0.0205121	51.4145	70.7337
ENSG00000196993	NPIPB9	protein_coding	6.62388	-2.8937	0.848317	-3.4111	0.000647009	0.0205121	2.61037	5.9807e-06
ENSG00000147403	RPL10	protein_coding	2284.02	1.16476	0.341544	3.41026	0.000648999	0.0205186	2348.95	2642.53
ENSG00000070756	PABPC1	protein_coding	5013.16	0.990041	0.290697	3.40575	0.000659836	0.0206093	2681.98	2718.35
ENSG00000110777	POU2AF1	protein_coding	19.324	2.35483	0.691286	3.40645	0.00065813	0.0206093	0.669736	2.38622
ENSG00000125743	SNRPD2	protein_coding	104.321	1.27039	0.373052	3.4054	0.000660674	0.0206093	116.976	146.999
ENSG00000131127	ZNF141	protein_coding	20.0914	-2.05659	0.603787	-3.40616	0.000658839	0.0206093	9.99259	0.930063
ENSG00000135297	MTO1	protein_coding	99.8856	-2.12457	0.623499	-3.40749	0.000655625	0.0206093	69.0732	5.88897
ENSG00000137947	GTF2B	protein_coding	24.89	1.68009	0.493331	3.40561	0.000660163	0.0206093	7.89402	13.9067
ENSG00000151116	UEVLD	protein_coding	64.9656	-1.41289	0.414608	-3.40778	0.000654935	0.0206093	15.7446	2.78464
ENSG00000162735	PEX19	protein_coding	42.3871	-1.92932	0.566656	-3.40475	0.000662256	0.0206193	14.7999	1.83174
ENSG00000182240	BACE2	protein_coding	294.763	-1.40736	0.413445	-3.40398	0.000664108	0.0206378	269.803	51.7584
ENSG00000126705	AHDC1	protein_coding	60.7777	-1.72636	0.507362	-3.40261	0.000667451	0.0207024	7.27313	1.00396
ENSG00000143248	RGS5	protein_coding	2889.39	1.09178	0.320939	3.40183	0.000669356	0.0207222	1060.04	1141.76
ENSG00000229117	RPL41	protein_coding	1433.2	0.976309	0.287062	3.40104	0.000671306	0.0207433	6749.31	6746.97
ENSG00000109586	GALNT7	protein_coding	169.731	-1.44134	0.424394	-3.39622	0.000683236	0.0210722	28.3443	5.29659
ENSG00000048405	ZNF800	protein_coding	136.384	-1.12915	0.332649	-3.39441	0.000687762	0.0211719	39.2727	9.15727
ENSG00000175662	TOM1L2	protein_coding	59.992	-2.04296	0.602315	-3.39184	0.000694238	0.0213312	24.3863	2.62162
ENSG00000149273	RPS3	protein_coding	1154.61	0.98578	0.290763	3.39032	0.000698114	0.0214101	921.989	943.987
ENSG00000138180	CEP55	protein_coding	115.868	1.31741	0.388812	3.3883	0.000703262	0.0214875	11.6478	16.1179
ENSG00000174844	DNAH12	protein_coding	12.5755	2.73603	0.807489	3.38832	0.000703232	0.0214875	0.375116	3.08981
ENSG00000226469	ADAM1B	unitary_pseudogene	4.52967	2.9085	0.85867	3.38722	0.000706051	0.0215326	0.0921	1.01723
ENSG00000108840	HDAC5	protein_coding	59.534	1.15984	0.342524	3.38617	0.000708749	0.0215723	15.8228	18.7496
ENSG00000141552	ANAPC11	protein_coding	83.0606	1.50506	0.444535	3.38569	0.000709988	0.0215723	61.8258	94.2893
ENSG00000198131	ZNF544	protein_coding	114.352	-1.81589	0.536607	-3.38402	0.000714325	0.0216639	98.0915	12.323
ENSG00000186111	PIP5K1C	protein_coding	392.786	2.64286	0.781107	3.38348	0.00071573	0.0216664	52.4541	268.695
ENSG00000169604	ANTXR1	protein_coding	110.632	-2.37792	0.704175	-3.37689	0.000733111	0.0221516	23.3749	1.89251
ENSG00000072736	NFATC3	protein_coding	127.498	1.07515	0.318481	3.37588	0.000735797	0.0221751	9.57408	10.5809
ENSG00000233276	GPX1	protein_coding	246.385	1.29329	0.38313	3.37558	0.000736596	0.0221751	98.9869	122.651
ENSG00000135365	PHF21A	protein_coding	92.3585	-1.47433	0.43691	-3.37446	0.000739619	0.0221845	62.0832	11.0154
ENSG00000198589	LRBA	protein_coding	340.862	-1.83577	0.543964	-3.3748	0.000738696	0.0221845	39.3204	4.93076
ENSG00000197061	HIST1H4C	protein_coding	76.5316	1.48574	0.440848	3.37018	0.0007512	0.0224907	73.4842	117.816
ENSG00000089157	RPLP0	protein_coding	2607.58	1.16319	0.345825	3.36352	0.000769567	0.0229985	1398.18	1573.08
ENSG00000166803	PCLAF	protein_coding	70.0691	1.57788	0.469743	3.35902	0.000782187	0.0232907	18.6162	33.6126
ENSG00000246763	RGMB-AS1	antisense_RNA	14.3727	-2.21248	0.658587	-3.35943	0.000781028	0.0232907	17.3889	1.43977
ENSG00000266402	SNHG25	lincRNA	29.9832	2.24003	0.667439	3.35615	0.000790344	0.0234909	175.002	557.33
ENSG00000103222	ABCC1	protein_coding	225.994	-0.94559	0.282143	-3.35146	0.000803863	0.0238063	33.5953	8.83083
ENSG00000141449	GREB1L	protein_coding	66.9903	2.75667	0.822503	3.35156	0.000803563	0.0238063	0.696819	5.48094
ENSG00000185973	TMLHE	protein_coding	49.0268	2.33225	0.696313	3.34943	0.000809766	0.0239378	12.6024	55.768
ENSG00000168564	CDKN2AIP	protein_coding	59.0176	2.07938	0.620967	3.34862	0.000812163	0.0239654	8.78362	25.7672
ENSG00000128849	CGNL1	protein_coding	912.48	1.52984	0.457388	3.34472	0.000823647	0.0242606	23.7389	34.8899
ENSG00000254772	EEF1G	protein_coding	2516.25	1.27158	0.380563	3.34132	0.000833825	0.0244723	522.882	633.165
ENSG00000273000	AP000347.2	processed_transcript	10.5326	-2.63756	0.789308	-3.3416	0.00083296	0.0244723	3.79022	0.102093
ENSG00000235173	HGH1	protein_coding	29.3898	1.61686	0.483995	3.34065	0.000835831	0.0244873	4.99984	8.60292
ENSG00000064651	SLC12A2	protein_coding	639.513	-1.62086	0.485701	-3.33716	0.000846407	0.0247087	134.99	22.9568
ENSG00000116171	SCP2	protein_coding	219.345	1.38265	0.414302	3.3373	0.000845973	0.0247087	49.9416	69.6912
ENSG00000111832	RWDD1	protein_coding	143.898	1.39579	0.41837	3.33626	0.000849134	0.0247443	47.8829	65.4486
ENSG00000249967	AL355315.1	protein_coding	3.04741	3.02445	0.90679	3.33533	0.000851976	0.024783	0	0.681309
ENSG00000273391	AC083880.1	antisense_RNA	9.84833	3.00384	0.901102	3.33352	0.000857552	0.0249009	0.283988	9.74529
ENSG00000243147	MRPL33	protein_coding	53.3381	1.39733	0.419359	3.33205	0.000862087	0.0249883	108.834	167.624
ENSG00000105135	ILVBL	protein_coding	19.6854	-2.20637	0.664452	-3.32058	0.000898303	0.0256745	13.0096	1.32753
ENSG00000113248	PCDHB15	protein_coding	41.6811	2.93225	0.882986	3.32084	0.000897485	0.0256745	0.243808	4.48365
ENSG00000122592	HOXA7	protein_coding	67.1381	2.19128	0.659667	3.3218	0.00089438	0.0256745	8.06986	22.9885
ENSG00000147144	CCDC120	protein_coding	8.85593	-2.66618	0.802131	-3.32387	0.000887791	0.0256745	2.35005	0.0558
ENSG00000157617	C2CD2	protein_coding	104.018	-1.89195	0.569581	-3.32164	0.000894887	0.0256745	19.8026	2.57344
ENSG00000198034	RPS4X	protein_coding	1129.59	0.930117	0.280053	3.32122	0.000896249	0.0256745	415.719	411.589
ENSG00000240342	AC026366.1	processed_pseudogene	160.513	1.32303	0.398291	3.32177	0.000894497	0.0256745	49.712	68.5987
ENSG00000271991	AC013400.1	lincRNA	6.56826	2.85912	0.86102	3.32062	0.00089817	0.0256745	0.65603	7.74146
ENSG00000204262	COL5A2	protein_coding	445.125	-0.865487	0.260718	-3.31963	0.000901382	0.0257176	36.5099	10.3257
ENSG00000165704	HPRT1	protein_coding	105.703	1.74754	0.527384	3.31361	0.000921009	0.0262319	16.4624	33.0402
ENSG00000188522	FAM83G	protein_coding	129.976	2.83145	0.854953	3.31182	0.000926905	0.026354	1.44848	16.3695
ENSG00000141013	GAS8	protein_coding	48.9487	1.47551	0.445732	3.31031	0.000931929	0.026451	19.7931	29.3631
ENSG00000183474	GTF2H2C	protein_coding	44.171	-1.66579	0.503538	-3.30817	0.000939083	0.0265661	32.1127	5.15442
ENSG00000258430	AL583722.2	antisense_RNA	7.6645	-2.86718	0.86671	-3.30812	0.00093923	0.0265661	12.9414	0
ENSG00000092847	AGO1	protein_coding	276.97	1.0235	0.3095	3.30695	0.000943176	0.0266317	6.33169	6.5884
ENSG00000247137	AP000873.2	processed_transcript	11.7834	-2.64016	0.798537	-3.30625	0.000945529	0.0266522	8.13588	0.258968
ENSG00000198826	ARHGAP11A	protein_coding	216.339	1.46623	0.443855	3.3034	0.000955207	0.0268787	21.773	31.2765
ENSG00000189343	AC004448.1	processed_pseudogene	26.5935	2.54234	0.770076	3.30142	0.000961979	0.0270229	2.6181	12.1797
ENSG00000164483	SAMD3	protein_coding	5.94068	-2.74449	0.831816	-3.2994	0.000968916	0.0271247	5.90963	0.0662188
ENSG00000187187	ZNF546	protein_coding	35.8718	-2.38784	0.723718	-3.29941	0.000968883	0.0271247	7.52455	0.468787
ENSG00000002549	LAP3	protein_coding	221.908	-1.06878	0.324153	-3.29716	0.000976675	0.0272487	88.8861	21.5301
ENSG00000269559	AC093677.2	antisense_RNA	4.5912	2.70996	0.821869	3.29731	0.000976157	0.0272487	0.123049	0.884735
ENSG00000228144	AC078927.1	protein_coding	5.95737	-2.797	0.84936	-3.29307	0.000990999	0.0276013	5.70969	0
ENSG00000183808	RBM12B	protein_coding	128.048	-1.25046	0.380082	-3.28999	0.00100192	0.0278582	14.9582	3.14218
ENSG00000124614	RPS10	protein_coding	649.016	1.05775	0.321646	3.28856	0.00100702	0.0279468	366.093	394.887
ENSG00000264513	AC006270.1	antisense_RNA	12.9616	2.96165	0.900708	3.28814	0.00100852	0.0279468	0.541655	15.6885
ENSG00000211450	SELENOH	protein_coding	77.2246	1.60586	0.488627	3.28648	0.00101448	0.0280643	27.9288	46.5573
ENSG00000218980	FTH1P15	processed_pseudogene	99.1908	1.59403	0.485098	3.28601	0.00101619	0.0280643	437.002	689.816
ENSG00000173812	EIF1	protein_coding	655.533	1.02575	0.312418	3.28325	0.00102617	0.0282446	243.82	254.123
ENSG00000234608	MAPKAPK5-AS1	lincRNA	45.7263	1.57484	0.479599	3.28366	0.00102468	0.0282446	14.4611	22.8808
ENSG00000164707	SLC13A4	protein_coding	5.91928	-2.70799	0.824943	-3.28264	0.00102841	0.0282588	1.27658	0.0145111
ENSG00000186908	ZDHHC17	protein_coding	109.295	-2.34445	0.714418	-3.28162	0.00103214	0.0283139	47.616	3.99595
ENSG00000107223	EDF1	protein_coding	220.298	1.03318	0.314883	3.28114	0.00103387	0.028314	126.993	135.346
ENSG00000063177	RPL18	protein_coding	585.035	0.978413	0.298358	3.27932	0.00104058	0.0284499	469.116	474.051
ENSG00000258225	AC073571.1	antisense_RNA	14.3041	-2.49762	0.76186	-3.27832	0.00104427	0.0285034	42.4608	1.92299
ENSG00000147669	POLR2K	protein_coding	69.3481	1.1526	0.351682	3.2774	0.00104767	0.02852	21.597	25.6154
ENSG00000168002	POLR2G	protein_coding	58.2823	1.62357	0.49541	3.27722	0.00104836	0.02852	17.1401	31.4576
ENSG00000250251	PKD1P6	transcribed_unprocessed_pseudogene	35.5579	-2.12412	0.648422	-3.27583	0.00105353	0.0286131	15.9147	1.77344
ENSG00000158077	NLRP14	protein_coding	15.1906	1.85905	0.568254	3.27152	0.00106972	0.0290045	0.596459	1.32105
ENSG00000268362	AC092279.1	lincRNA	10.0461	-2.61522	0.799605	-3.27064	0.00107304	0.0290465	4.10983	0.117255
ENSG00000265479	DTX2P1-UPK3BP1-PMS2P11	processed_transcript	45.8748	-1.91674	0.586196	-3.26979	0.00107629	0.0290865	7.07243	0.8003
ENSG00000170385	SLC30A1	protein_coding	69.5345	-1.39747	0.427536	-3.26867	0.00108056	0.0291536	6.82925	1.26503
ENSG00000239945	AL627309.3	lincRNA	12.4639	2.71555	0.831018	3.26774	0.00108412	0.0291536	0.472626	3.69492
ENSG00000280433	FP565260.7	protein_coding	7.5692	-2.83897	0.86871	-3.26804	0.00108297	0.0291536	1.57263	0
ENSG00000271937	AC104187.1	antisense_RNA	8.47742	2.96133	0.906818	3.26562	0.00109223	0.0293238	0	7.07705
ENSG00000030582	GRN	protein_coding	350.404	-0.841788	0.257979	-3.26301	0.00110235	0.0294505	338.804	96.2906
ENSG00000171858	RPS21	protein_coding	350.808	1.31305	0.402346	3.26348	0.00110053	0.0294505	710.975	912.081
ENSG00000176248	ANAPC2	protein_coding	45.9736	-1.4617	0.447915	-3.26335	0.00110102	0.0294505	19.5301	3.46742
ENSG00000176641	RNF152	protein_coding	390.873	1.06509	0.326624	3.26092	0.00111051	0.0296201	33.1597	35.7514
ENSG00000234584	AC019186.1	lincRNA	8.53413	2.89046	0.88659	3.2602	0.00111334	0.0296474	0.54121	7.94836
ENSG00000063169	BICRA	protein_coding	36.623	-1.57879	0.484417	-3.25915	0.00111746	0.0297089	11.0559	2.07212
ENSG00000247516	MIR4458HG	lincRNA	20.1426	1.85818	0.570255	3.2585	0.00112002	0.0297287	3.0263	6.72802
ENSG00000100105	PATZ1	protein_coding	28.1445	-1.58415	0.486454	-3.25653	0.00112783	0.0298876	5.51319	0.841975
ENSG00000145741	BTF3	protein_coding	836.36	0.952199	0.292507	3.2553	0.00113273	0.0299689	534.571	536.037
ENSG00000119314	PTBP3	protein_coding	503.356	1.19319	0.36673	3.25359	0.00113958	0.0299945	90.4015	111.43
ENSG00000180190	TDRP	protein_coding	22.2303	-2.54718	0.78272	-3.25427	0.00113683	0.0299945	30.9268	1.21589
ENSG00000196696	PDXDC2P-NPIPB14P	processed_transcript	66.0088	-2.16872	0.666455	-3.25412	0.00113745	0.0299945	13.4379	1.24521
ENSG00000255423	EBLN2	protein_coding	7.67515	-2.67073	0.82095	-3.25323	0.00114103	0.0299945	3.75877	0.0713418
ENSG00000166436	TRIM66	protein_coding	38.4111	-2.3995	0.737977	-3.25146	0.00114815	0.0301335	7.14913	0.656553
ENSG00000144824	PHLDB2	protein_coding	860.286	-1.19175	0.366604	-3.25079	0.00115086	0.0301561	243.596	56.337
ENSG00000092621	PHGDH	protein_coding	64.2833	1.35646	0.417962	3.24541	0.00117282	0.0306306	38.6634	52.776
ENSG00000131470	PSMC3IP	protein_coding	26.6579	1.38856	0.427935	3.24478	0.00117541	0.0306306	6.62935	9.42536
ENSG00000135486	HNRNPA1	protein_coding	2316.24	1.04705	0.322712	3.24453	0.00117645	0.0306306	1168.31	1225.89
ENSG00000177337	DLGAP1-AS1	antisense_RNA	41.5766	-1.95631	0.603039	-3.24408	0.00117832	0.0306306	86.8378	10.7141
ENSG00000198799	LRIG2	protein_coding	181.061	-2.15322	0.663558	-3.24496	0.00117465	0.0306306	18.6825	1.6084
ENSG00000075234	TTC38	protein_coding	30.8444	-2.27279	0.700927	-3.24254	0.00118469	0.0306533	29.3685	2.15706
ENSG00000170889	RPS9	protein_coding	413.809	1.22424	0.377557	3.24251	0.0011848	0.0306533	315.831	373.605
ENSG00000182841	RRP7BP	transcribed_unprocessed_pseudogene	13.5504	-2.59149	0.799132	-3.24288	0.00118328	0.0306533	5.79535	0.233484
ENSG00000137364	TPMT	protein_coding	72.4351	1.09011	0.336766	3.23698	0.001208	0.0311816	5.36953	6.05326
ENSG00000185834	RPL12P4	processed_pseudogene	5.78287	2.71216	0.838045	3.23629	0.00121094	0.0311816	1.11911	9.04018
ENSG00000197728	RPS26	protein_coding	71.3672	1.30116	0.40205	3.23632	0.00121082	0.0311816	27.7906	36.3593
ENSG00000234719	NPIPB2	protein_coding	63.1834	-1.38015	0.426623	-3.23506	0.00121618	0.0312674	193.963	37.8266
ENSG00000188599	NPIPP1	transcribed_unprocessed_pseudogene	8.46079	-2.63998	0.816215	-3.23442	0.00121891	0.0312885	8.69745	0.371553
ENSG00000057657	PRDM1	protein_coding	86.4672	1.731	0.535601	3.23188	0.00122978	0.0315182	7.71284	15.5318
ENSG00000145217	SLC26A1	protein_coding	8.73453	-2.6876	0.832056	-3.23007	0.0012376	0.031669	12.9498	0.233558
ENSG00000142552	RCN3	protein_coding	46.5035	-1.93841	0.600429	-3.22837	0.00124499	0.0317589	66.2011	7.60171
ENSG00000167653	PSCA	protein_coding	9.78958	2.91253	0.902094	3.22863	0.00124385	0.0317589	0.159682	4.77001
ENSG00000166813	KIF7	protein_coding	16.4138	-2.11898	0.656691	-3.22676	0.00125202	0.031839	2.79152	0.21676
ENSG00000283199	FP565324.1	protein_coding	6.72002	-2.62857	0.81453	-3.22709	0.00125054	0.031839	3.20346	0.0590401
ENSG00000102030	NAA10	protein_coding	98.4022	1.18875	0.368529	3.22566	0.00125683	0.0318969	49.9626	59.2567
ENSG00000140450	ARRDC4	protein_coding	19.6741	2.4606	0.762998	3.22491	0.00126014	0.0318969	0.334293	1.38116
ENSG00000188725	SMIM15	protein_coding	84.3792	1.06249	0.329429	3.22525	0.00125863	0.0318969	17.5896	19.4933
ENSG00000144199	FAHD2B	protein_coding	6.11296	-2.73435	0.848483	-3.22263	0.00127018	0.0319067	6.31556	0.194715
ENSG00000169057	MECP2	protein_coding	110.534	-1.46717	0.455209	-3.22306	0.00126828	0.0319067	36.8139	6.68419
ENSG00000253604	AC131254.2	lincRNA	4.52251	2.58936	0.803417	3.22294	0.00126884	0.0319067	0.971336	5.8608
ENSG00000261645	DISC1FP1	processed_transcript	13.2645	2.39024	0.741708	3.22261	0.00127027	0.0319067	1.63517	7.84343
ENSG00000263412	AC004477.1	processed_transcript	8.04571	2.47696	0.768502	3.22311	0.00126809	0.0319067	0.235898	1.12237
ENSG00000116675	DNAJC6	protein_coding	9.32281	-2.73622	0.84933	-3.22162	0.00127467	0.0319592	2.73568	0.0393524
ENSG00000171388	APLN	protein_coding	930.273	-0.791874	0.245827	-3.22126	0.00127626	0.0319592	141.037	41.2209
ENSG00000261934	PCDHGA9	protein_coding	7.76477	-2.64205	0.820564	-3.2198	0.00128282	0.0320744	2.07719	0.043408
ENSG00000170315	UBB	protein_coding	676.123	0.976595	0.303472	3.21807	0.00129056	0.0322188	335.954	342.264
ENSG00000137200	CMTR1	protein_coding	29.9893	-1.80095	0.559823	-3.21701	0.00129536	0.0322892	12.5463	1.73548
ENSG00000197961	ZNF121	protein_coding	115.443	-1.44208	0.448638	-3.21435	0.00130738	0.0325395	11.5626	2.06685
ENSG00000144749	LRIG1	protein_coding	119.508	-1.32495	0.412568	-3.21148	0.00132053	0.0328169	37.7254	7.72079
ENSG00000197238	HIST1H4J	protein_coding	168.244	1.479	0.460689	3.21041	0.00132548	0.0328899	235.914	334.85
ENSG00000106346	USP42	protein_coding	67.365	-1.20267	0.374988	-3.20722	0.00134024	0.0331855	8.59574	1.89325
ENSG00000214595	EML6	protein_coding	39.6085	-2.06393	0.643578	-3.20696	0.00134144	0.0331855	12.5148	1.09963
ENSG00000140931	CMTM3	protein_coding	104.258	1.08564	0.3387	3.20532	0.00134914	0.0333257	35.4447	39.8481
ENSG00000102103	PQBP1	protein_coding	62.8178	1.22477	0.383036	3.19754	0.00138604	0.0338839	24.9573	31.6312
ENSG00000136026	CKAP4	protein_coding	311.891	-0.934896	0.292271	-3.19873	0.00138033	0.0338839	56.5408	15.1271
ENSG00000170275	CRTAP	protein_coding	491.627	1.15149	0.359966	3.1989	0.00137955	0.0338839	76.2085	84.7819
ENSG00000173660	UQCRH	protein_coding	128.032	1.16547	0.364302	3.19918	0.00137817	0.0338839	74.7733	86.0506
ENSG00000236552	RPL13AP5	processed_pseudogene	11.1603	2.32098	0.725524	3.19904	0.00137886	0.0338839	2.39201	8.81816
ENSG00000258297	AP001157.1	antisense_RNA	43.9313	-1.4983	0.468585	-3.1975	0.00138623	0.0338839	15.5074	2.6114
ENSG00000278463	HIST1H2AB	protein_coding	40.4517	1.67889	0.525041	3.19763	0.00138563	0.0338839	42.4261	78.5682
ENSG00000127184	COX7C	protein_coding	260.015	1.07992	0.337878	3.19617	0.00139267	0.0339907	477.793	514.373
ENSG00000165194	PCDH19	protein_coding	99.9851	-2.63427	0.824684	-3.19427	0.00140183	0.0341633	12.1715	0.423462
ENSG00000146197	SCUBE3	protein_coding	12.609	-2.25426	0.70584	-3.19373	0.00140449	0.0341773	1.11245	0.0753935
ENSG00000144115	THNSL2	protein_coding	8.64291	2.25553	0.706567	3.19223	0.00141177	0.034258	0.407903	1.37693
ENSG00000161647	MPP3	protein_coding	8.06879	-2.39235	0.749438	-3.19219	0.00141199	0.034258	5.68008	0.274037
ENSG00000127419	TMEM175	protein_coding	11.612	-2.23735	0.702119	-3.18657	0.00143969	0.0346571	18.3898	1.36594
ENSG00000162825	NBPF20	protein_coding	174.567	1.17635	0.36919	3.18629	0.0014411	0.0346571	14.5787	16.6788
ENSG00000253251	AC008560.1	protein_coding	5.52252	-2.60382	0.816783	-3.1879	0.00143309	0.0346571	4.36669	0.0663569
ENSG00000258311	AC009779.3	protein_coding	36.5644	2.60576	0.817716	3.18663	0.0014394	0.0346571	1.57289	10.0285
ENSG00000265094	AC007922.2	sense_intronic	7.22479	2.52836	0.793513	3.18628	0.00144114	0.0346571	12.1811	63.7406
ENSG00000276115	AC026356.2	sense_intronic	7.11733	-2.60801	0.81813	-3.18777	0.00143376	0.0346571	3.14409	0.0650699
ENSG00000188596	CFAP54	protein_coding	475.043	-1.27154	0.399176	-3.18541	0.00144551	0.0347114	95.0219	19.9021
ENSG00000100304	TTLL12	protein_coding	65.2068	1.43768	0.451507	3.18419	0.00145161	0.0348067	5.93588	9.03087
ENSG00000198363	ASPH	protein_coding	335.489	-1.21228	0.381463	-3.17798	0.00148305	0.0355086	137.105	30.7471
ENSG00000105559	PLEKHA4	protein_coding	34.5003	1.93792	0.609915	3.17735	0.00148625	0.0355334	4.40956	10.1767
ENSG00000183579	ZNRF3	protein_coding	5.57713	-2.71082	0.853658	-3.17554	0.00149559	0.0357045	0.652664	0
ENSG00000144895	EIF2A	protein_coding	267.027	1.15345	0.363361	3.1744	0.00150148	0.0357409	195.017	223.487
ENSG00000268858	AL118506.1	antisense_RNA	5.79328	-2.71979	0.856715	-3.17467	0.00150007	0.0357409	1.45147	0
ENSG00000185278	ZBTB37	protein_coding	97.2704	-1.09212	0.344243	-3.17254	0.00151109	0.0358655	2.84349	0.663874
ENSG00000235162	C12orf75	protein_coding	111.272	2.01919	0.636443	3.17262	0.00151072	0.0358655	75.2946	172.065
ENSG00000115053	NCL	protein_coding	1631.01	1.18893	0.374822	3.17198	0.00151401	0.0358828	412.861	479.698
ENSG00000108639	SYNGR2	protein_coding	35.7673	-1.53374	0.483732	-3.17063	0.00152106	0.0359977	15.9712	2.60802
ENSG00000159352	PSMD4	protein_coding	119.255	1.06153	0.334848	3.17017	0.0015235	0.0360034	77.6116	84.2838
ENSG00000224843	LINC00240	lincRNA	3.51854	2.87273	0.906609	3.16866	0.00153145	0.0361391	0	0.57453
ENSG00000218226	TATDN2P2	processed_pseudogene	5.91722	-2.71874	0.859166	-3.1644	0.00155404	0.0366193	2.12665	0
ENSG00000165792	METTL17	protein_coding	21.7275	-2.10707	0.66627	-3.16249	0.00156426	0.0368072	21.0181	1.69851
ENSG00000127328	RAB3IP	protein_coding	91.3851	1.44028	0.455491	3.16205	0.00156664	0.0368103	14.4104	20.7838
ENSG00000258399	AL117190.1	lincRNA	6.3117	-2.73202	0.864153	-3.1615	0.00156956	0.0368263	2.58242	0
ENSG00000115758	ODC1	protein_coding	220.142	1.21725	0.385156	3.16042	0.00157541	0.0369106	38.9523	45.865
ENSG00000172733	PURG	protein_coding	19.2337	-2.03325	0.643675	-3.15881	0.00158414	0.0370622	5.17538	0.461856
ENSG00000139263	LRIG3	protein_coding	169.113	-1.86425	0.590355	-3.15784	0.0015894	0.0371322	110.104	11.8255
ENSG00000160223	ICOSLG	protein_coding	40.1657	-2.28312	0.723243	-3.15678	0.00159519	0.0372143	5.45933	0.403362
ENSG00000068784	SRBD1	protein_coding	63.1117	1.09966	0.348438	3.15596	0.00159971	0.0372668	9.53384	10.9089
ENSG00000127586	CHTF18	protein_coding	13.6428	-2.543	0.805966	-3.15522	0.00160378	0.0373013	13.5764	0.453438
ENSG00000169246	NPIPB3	protein_coding	105.057	-1.30723	0.414415	-3.1544	0.00160829	0.0373013	100.038	19.735
ENSG00000196569	LAMA2	protein_coding	93.3704	1.87505	0.594473	3.15414	0.0016097	0.0373013	8.29409	17.9642
ENSG00000269958	AL049840.4	sense_intronic	15.1917	-2.14393	0.679742	-3.15403	0.00161031	0.0373013	16.248	1.34823
ENSG00000069248	NUP133	protein_coding	100.381	-1.38361	0.438761	-3.15345	0.00161354	0.0373235	18.1646	3.56303
ENSG00000255769	GOLGA2P10	transcribed_unprocessed_pseudogene	24.2643	2.31062	0.733239	3.15125	0.00162574	0.0375525	2.93087	12.0764
ENSG00000103241	FOXF1	protein_coding	10.5104	-2.40081	0.762278	-3.14952	0.00163541	0.0376402	2.14716	0.0924365
ENSG00000110315	RNF141	protein_coding	150.92	1.1165	0.354564	3.14892	0.00163873	0.0376402	21.0133	23.7836
ENSG00000154723	ATP5J	protein_coding	120.037	1.01291	0.321667	3.14893	0.0016387	0.0376402	72.9196	77.1955
ENSG00000173915	USMG5	protein_coding	157.856	1.0557	0.335214	3.14932	0.0016365	0.0376402	294.644	315.56
ENSG00000173214	MFSD4B	protein_coding	28.1405	-1.63404	0.519372	-3.14618	0.0016542	0.0378363	2.76452	0.40475
ENSG00000188766	SPRED3	protein_coding	28.4722	-2.50785	0.796984	-3.14667	0.00165139	0.0378363	6.56893	0.288943
ENSG00000253522	MIR3142HG	lincRNA	5.85952	-2.70563	0.859954	-3.14625	0.00165381	0.0378363	2.00376	0
ENSG00000110700	RPS13	protein_coding	1130.7	0.854085	0.271635	3.14424	0.0016652	0.0379853	796.503	764.231
ENSG00000128394	APOBEC3F	protein_coding	5.69749	-2.6972	0.857829	-3.14421	0.00166535	0.0379853	4.85551	0
ENSG00000078369	GNB1	protein_coding	838.3	0.781367	0.248658	3.14234	0.00167604	0.0381692	183.667	163.289
ENSG00000258704	SRP54-AS1	transcribed_unitary_pseudogene	17.5164	2.44593	0.778467	3.14198	0.00167807	0.0381692	3.49739	15.0556
ENSG00000136146	MED4	protein_coding	145.047	1.77187	0.564094	3.14109	0.00168318	0.0382322	30.8497	56.6693
ENSG00000085563	ABCB1	protein_coding	13.172	2.53129	0.807103	3.13626	0.00171116	0.0384572	0.772091	5.97478
ENSG00000100138	SNU13	protein_coding	110.656	0.927779	0.295764	3.13689	0.00170749	0.0384572	63.8038	63.9872
ENSG00000100324	TAB1	protein_coding	18.6959	-2.00958	0.640494	-3.13755	0.00170368	0.0384572	21.6884	1.91384
ENSG00000109805	NCAPG	protein_coding	127.411	1.16236	0.370468	3.13755	0.00170369	0.0384572	19.7247	24.3035
ENSG00000117614	SYF2	protein_coding	159.284	1.33926	0.426816	3.13779	0.00170229	0.0384572	32.5048	42.4232
ENSG00000156261	CCT8	protein_coding	411.087	1.05462	0.336086	3.13795	0.00170136	0.0384572	94.8276	100.17
ENSG00000163637	PRICKLE2	protein_coding	51.5832	-1.5378	0.490347	-3.13614	0.00171187	0.0384572	3.95092	0.65048
ENSG00000273084	AC092171.5	lincRNA	10.8296	2.62842	0.837931	3.1368	0.00170802	0.0384572	0.703108	4.70229
ENSG00000107554	DNMBP	protein_coding	254.842	-1.00561	0.320764	-3.13504	0.00171832	0.0385491	23.4373	6.07032
ENSG00000196656	AC004057.1	transcribed_processed_pseudogene	948.633	0.844439	0.269392	3.13461	0.00172084	0.038553	4551.61	4198.24
ENSG00000135723	FHOD1	protein_coding	79.1776	-1.21274	0.386951	-3.13409	0.00172389	0.0385686	37.0602	8.05158
ENSG00000084207	GSTP1	protein_coding	364.466	1.14069	0.364298	3.13121	0.00174089	0.0388957	430.166	489.485
ENSG00000054598	FOXC1	protein_coding	63.6827	1.68125	0.537079	3.13035	0.00174596	0.0389075	2.57157	4.52681
ENSG00000129484	PARP2	protein_coding	61.9675	1.64221	0.524615	3.13032	0.00174617	0.0389075	17.3328	28.8621
ENSG00000065526	SPEN	protein_coding	303.112	-0.876446	0.280172	-3.12825	0.00175853	0.0389227	19.3617	5.31936
ENSG00000108175	ZMIZ1	protein_coding	166.463	-1.26759	0.405139	-3.12879	0.00175529	0.0389227	16.6196	3.42047
ENSG00000157227	MMP14	protein_coding	600.048	-1.12116	0.358235	-3.12969	0.00174988	0.0389227	366.195	89.586
ENSG00000174473	GALNTL6	protein_coding	9.97159	2.80627	0.896765	3.12933	0.00175206	0.0389227	0.0454281	0.877042
ENSG00000272410	AC022384.1	protein_coding	29.496	1.90888	0.610215	3.12821	0.00175874	0.0389227	1.82392	4.25293
ENSG00000156113	KCNMA1	protein_coding	6.19075	-2.70573	0.865297	-3.12694	0.00176638	0.0390391	2.97439	0
ENSG00000088836	SLC4A11	protein_coding	20.9717	-2.23766	0.715911	-3.12562	0.00177433	0.0391094	8.21113	0.572663
ENSG00000167615	LENG8	protein_coding	280.792	-1.61134	0.515476	-3.12593	0.00177242	0.0391094	133.814	22.1656
ENSG00000197102	DYNC1H1	protein_coding	1515	-0.596537	0.190883	-3.12515	0.00177714	0.0391186	222.217	75.5493
ENSG00000153246	PLA2R1	protein_coding	188.388	-1.29029	0.412937	-3.12466	0.0017801	0.039131	13.257	2.79714
ENSG00000186409	CCDC30	protein_coding	13.9608	-2.31757	0.742227	-3.12245	0.0017935	0.0393728	2.94025	0.149809
ENSG00000107581	EIF3A	protein_coding	1228.38	0.880533	0.282073	3.12164	0.00179844	0.0394285	65.4882	61.7297
ENSG00000188735	TMEM120B	protein_coding	35.1792	-1.98764	0.636997	-3.12033	0.00180648	0.0395519	4.73007	0.469321
ENSG00000181381	DDX60L	protein_coding	167.771	-1.86325	0.597242	-3.11976	0.00180999	0.0395757	41.2706	5.30068
ENSG00000204152	TIMM23B	protein_coding	38.5228	-1.57848	0.506043	-3.11927	0.00181301	0.0395888	10.723	1.63731
ENSG00000169914	OTUD3	protein_coding	261.502	2.64948	0.849579	3.11858	0.00181727	0.039629	8.81008	79.018
ENSG00000124380	SNRNP27	protein_coding	79.4214	1.31626	0.422453	3.11576	0.00183474	0.0399039	26.7728	39.4998
ENSG00000152944	MED21	protein_coding	98.4099	0.984252	0.315864	3.11606	0.00183284	0.0399039	38.4501	40.0349
ENSG00000026652	AGPAT4	protein_coding	59.4314	-1.6985	0.545335	-3.1146	0.00184192	0.0399538	7.16623	0.988761
ENSG00000131016	AKAP12	protein_coding	1589.05	1.35945	0.436474	3.11461	0.00184187	0.0399538	61.4479	83.058
ENSG00000142669	SH3BGRL3	protein_coding	416.511	1.03701	0.333188	3.11239	0.00185578	0.0402011	123.905	128.828
ENSG00000008311	AASS	protein_coding	77.7817	-1.31507	0.422704	-3.11108	0.00186404	0.0403232	16.812	3.2876
ENSG00000158014	SLC30A2	protein_coding	15.1427	2.28199	0.73359	3.11072	0.00186633	0.0403232	0.43254	1.58784
ENSG00000105829	BET1	protein_coding	77.0137	1.02984	0.331161	3.10979	0.00187221	0.0403969	20.204	21.7958
ENSG00000266714	MYO15B	protein_coding	58.0101	-2.17709	0.700649	-3.10725	0.00188838	0.0406921	84.2175	7.79278
ENSG00000152749	GPR180	protein_coding	59.317	-1.92883	0.620916	-3.10642	0.00189368	0.0407528	4.06098	0.449925
ENSG00000240498	CDKN2B-AS1	antisense_RNA	7.89331	-2.53681	0.817167	-3.1044	0.00190663	0.0409776	3.12963	0.12872
ENSG00000281207	SLFNL1-AS1	antisense_RNA	8.6424	-2.54735	0.821014	-3.10269	0.00191771	0.0411616	1.22989	0.0529712
ENSG00000106460	TMEM106B	protein_coding	231.702	-1.3149	0.423855	-3.10225	0.00192054	0.0411685	27.723	5.23072
ENSG00000003509	NDUFAF7	protein_coding	17.9804	-2.00375	0.646077	-3.10141	0.00192605	0.0412325	14.0809	1.77728
ENSG00000071967	CYBRD1	protein_coding	102.326	-1.14633	0.369844	-3.0995	0.00193847	0.0414441	20.599	4.62005
ENSG00000113658	SMAD5	protein_coding	250.531	-0.985618	0.318032	-3.09912	0.00194099	0.0414441	42.4086	11.0389
ENSG00000182287	AP1S2	protein_coding	144.683	0.984842	0.318304	3.09403	0.00197456	0.042106	30.5848	32.3134
ENSG00000111728	ST8SIA1	protein_coding	6.30327	-2.49869	0.808165	-3.09181	0.00198943	0.042316	2.0375	0.0509396
ENSG00000112282	MED23	protein_coding	100.483	-2.01115	0.650482	-3.09178	0.00198958	0.042316	19.0965	2.10696
ENSG00000009335	UBE3C	protein_coding	377.944	1.38591	0.448441	3.0905	0.00199817	0.0423303	58.213	76.7059
ENSG00000100330	MTMR3	protein_coding	86.6112	-1.75988	0.569305	-3.09128	0.00199295	0.0423303	22.2271	3.16755
ENSG00000112514	CUTA	protein_coding	87.9225	-1.46167	0.473068	-3.08976	0.00200317	0.0423303	209.99	36.1072
ENSG00000147065	MSN	protein_coding	2094.49	0.895697	0.289887	3.08982	0.0020028	0.0423303	138.726	130.733
ENSG00000232277	AC104651.2	processed_pseudogene	15.1341	2.47572	0.801122	3.09031	0.00199949	0.0423303	3.18591	14.9843
ENSG00000123416	TUBA1B	protein_coding	2321.19	1.25848	0.407863	3.08553	0.00203187	0.0428408	413.075	491.666
ENSG00000143816	WNT9A	protein_coding	12.46	-2.34307	0.759536	-3.08487	0.00203639	0.0428408	2.20065	0.108182
ENSG00000179314	WSCD1	protein_coding	153.324	1.40406	0.455103	3.08514	0.00203456	0.0428408	14.4765	22.4693
ENSG00000253953	PCDHGB4	protein_coding	14.1317	-2.16706	0.702526	-3.08467	0.0020378	0.0428408	1.96838	0.136618
ENSG00000171877	FRMD5	protein_coding	89.1709	-1.09086	0.353833	-3.08298	0.00204937	0.0430288	18.4284	4.31862
ENSG00000167863	ATP5H	protein_coding	115.923	0.935397	0.303657	3.08044	0.00206693	0.0433421	77.5396	76.8424
ENSG00000175874	CREG2	protein_coding	5.85798	-2.66345	0.864899	-3.07949	0.00207354	0.0433696	3.75516	0
ENSG00000283189	AC104452.1	protein_coding	9.53222	-2.74642	0.891756	-3.07979	0.00207147	0.0433696	2.1313	0
ENSG00000138604	GLCE	protein_coding	385.739	-1.25352	0.407122	-3.07897	0.00207718	0.0433902	54.5496	12.1072
ENSG00000108819	PPP1R9B	protein_coding	68.3374	-1.0817	0.351469	-3.07766	0.00208636	0.0435264	10.7088	2.51195
ENSG00000118849	RARRES1	protein_coding	17.9669	-2.41973	0.786423	-3.07688	0.00209182	0.0435295	40.5838	1.99009
ENSG00000155744	FAM126B	protein_coding	119.286	-1.84427	0.599367	-3.07703	0.00209071	0.0435295	18.4406	2.54328
ENSG00000170537	TMC7	protein_coding	27.026	-1.47359	0.479336	-3.07422	0.00211053	0.0438276	4.78863	0.836429
ENSG00000261505	AL031714.1	antisense_RNA	9.20237	-2.54903	0.8292	-3.07408	0.0021115	0.0438276	2.22841	0.0900531
ENSG00000178741	COX5A	protein_coding	154.501	1.25446	0.408254	3.07274	0.00212106	0.0439704	89.2481	110.094
ENSG00000185800	DMWD	protein_coding	52.6259	-2.02214	0.658362	-3.07147	0.00213008	0.0440459	24.6594	3.18972
ENSG00000277575	AL162233.1	processed_pseudogene	35.8816	2.46682	0.80307	3.07174	0.00212814	0.0440459	3.22354	15.6575
ENSG00000215271	HOMEZ	protein_coding	60.7697	1.58477	0.516849	3.06622	0.0021678	0.0447479	6.24614	10.0145
ENSG00000223891	OSER1-AS1	lincRNA	21.0711	2.20435	0.718967	3.06599	0.0021695	0.0447479	1.65938	5.25721
ENSG00000105519	CAPS	protein_coding	11.2966	-2.33997	0.76352	-3.06471	0.00217883	0.0448839	2.49381	0.119031
ENSG00000007923	DNAJC11	protein_coding	81.54	1.27033	0.41473	3.06302	0.00219117	0.0450298	29.9872	39.9093
ENSG00000169738	DCXR	protein_coding	40.0584	1.83884	0.600343	3.06298	0.00219141	0.0450298	29.8105	58.5467
ENSG00000226266	AC009961.1	lincRNA	9.64718	-2.35488	0.768997	-3.06227	0.00219664	0.0450806	7.6454	0.378055
ENSG00000170417	TMEM182	protein_coding	85.1531	-1.26038	0.411655	-3.06174	0.00220055	0.0451044	90.8409	18.6461
ENSG00000166444	ST5	protein_coding	37.9562	-1.83016	0.597836	-3.06131	0.00220368	0.0451121	63.1882	8.23982
ENSG00000144810	COL8A1	protein_coding	395.62	-2.00311	0.655114	-3.05765	0.00223077	0.0455013	220.465	24.1557
ENSG00000204267	TAP2	protein_coding	60.0678	-2.25634	0.737942	-3.05762	0.00223103	0.0455013	22.9237	1.85535
ENSG00000274276	CBSL	protein_coding	39.0737	2.61882	0.856374	3.05804	0.00222791	0.0455013	1.41032	10.0964
ENSG00000182512	GLRX5	protein_coding	69.5216	0.983916	0.321942	3.05619	0.00224169	0.045662	19.4504	20.3188
ENSG00000130758	MAP3K10	protein_coding	19.6172	-1.90806	0.624865	-3.05356	0.00226143	0.0459502	11.2754	1.42002
ENSG00000189403	HMGB1	protein_coding	674.265	0.777739	0.254728	3.05321	0.00226407	0.0459502	191.822	168.159
ENSG00000283088	AC010487.3	protein_coding	5.242	-2.62199	0.858771	-3.05319	0.00226426	0.0459502	2.15712	0
ENSG00000248124	RRN3P1	transcribed_unprocessed_pseudogene	58.8905	-1.918	0.628354	-3.05242	0.00227002	0.0459532	18.5973	2.28083
ENSG00000261884	AC040162.1	protein_coding	8.30145	-2.50741	0.82142	-3.05253	0.00226925	0.0459532	0.994604	0.0573454
ENSG00000163661	PTX3	protein_coding	177.337	-1.76713	0.579025	-3.05191	0.00227393	0.0459754	59.4936	8.57858
ENSG00000123144	TRIR	protein_coding	142.753	1.00025	0.327829	3.05112	0.00227989	0.0459824	49.0437	51.1415
ENSG00000132300	PTCD3	protein_coding	183.24	-1.71216	0.561094	-3.05146	0.00227728	0.0459824	217.752	34.1327
ENSG00000106012	IQCE	protein_coding	35.6805	-1.73148	0.568324	-3.04664	0.00231414	0.0465267	10.1543	1.48716
ENSG00000153201	RANBP2	protein_coding	833.249	-1.48917	0.488731	-3.04701	0.00231133	0.0465267	157.568	27.7581
ENSG00000262050	AC005696.1	antisense_RNA	9.03997	2.75806	0.905327	3.04648	0.0023154	0.0465267	0.441426	13.6841
ENSG00000004939	SLC4A1	protein_coding	7.70427	2.40775	0.790657	3.04525	0.00232487	0.0466598	0.435115	2.04124
ENSG00000078061	ARAF	protein_coding	82.0254	1.53986	0.505855	3.04407	0.00233399	0.0467855	15.7999	26.2908
ENSG00000103549	RNF40	protein_coding	158.722	1.16125	0.381765	3.04178	0.0023518	0.0470849	36.4115	42.0358
ENSG00000100360	IFT27	protein_coding	30.6042	-2.05836	0.676859	-3.04105	0.00235758	0.0471429	15.5083	2.00474
ENSG00000228430	AL162726.3	transcribed_unprocessed_pseudogene	3.05285	-2.58169	0.84914	-3.04037	0.00236291	0.047192	98.5385	0.250407
ENSG00000130561	SAG	protein_coding	6.06897	-2.50582	0.824449	-3.03938	0.00237064	0.0472887	0.782886	0.0167472
ENSG00000110200	ANAPC15	protein_coding	38.0941	1.28132	0.421623	3.03901	0.00237358	0.0472898	20.159	26.2982
ENSG00000105825	TFPI2	protein_coding	228.02	1.00416	0.33062	3.0372	0.0023879	0.0474021	78.628	83.6542
ENSG00000145623	OSMR	protein_coding	79.2888	-1.54597	0.508901	-3.03786	0.00238262	0.0474021	13.4419	2.10283
ENSG00000219626	FAM228B	protein_coding	106.971	-1.19887	0.394694	-3.03747	0.00238571	0.0474021	30.3199	6.65061
ENSG00000083097	DOPEY1	protein_coding	89.5547	-1.68206	0.554005	-3.03619	0.00239592	0.0474386	11.3237	1.75016
ENSG00000157224	CLDN12	protein_coding	28.4711	-1.77363	0.58422	-3.0359	0.00239817	0.0474386	14.5405	1.79417
ENSG00000232926	AC000078.1	processed_pseudogene	5.70267	-2.63053	0.866483	-3.03587	0.00239843	0.0474386	9.36065	0
ENSG00000218426	AL590867.2	processed_pseudogene	164.393	1.26499	0.416824	3.03483	0.00240671	0.0475449	163.963	211.617
ENSG00000268403	AC132192.2	antisense_RNA	16.2135	2.60535	0.858649	3.03424	0.00241143	0.0475806	0.711079	4.95662
ENSG00000181588	MEX3D	protein_coding	126.619	1.18524	0.390764	3.03313	0.00242034	0.0476991	11.438	13.2631
ENSG00000138193	PLCE1	protein_coding	21.3623	-2.14015	0.705867	-3.03194	0.00242984	0.0478288	2.45517	0.186175
ENSG00000128607	KLHDC10	protein_coding	117.754	1.36387	0.449903	3.03147	0.00243365	0.0478461	19.6334	27.8475
ENSG00000172348	RCAN2	protein_coding	26.5867	2.31185	0.762846	3.03056	0.00244101	0.0479334	0.689414	2.89248
ENSG00000131484	AC091132.1	lincRNA	11.7941	2.00077	0.661277	3.02562	0.00248127	0.0486655	4.85127	12.7137
ENSG00000130517	PGPEP1	protein_coding	164.077	2.17524	0.719298	3.02412	0.00249356	0.0488481	6.77222	22.2938
ENSG00000170144	HNRNPA3	protein_coding	1211.71	1.13275	0.37464	3.02356	0.00249821	0.0488808	143.167	160.7
ENSG00000138111	MFSD13A	protein_coding	6.03109	-2.43885	0.807078	-3.02183	0.00251251	0.0491019	4.53948	0.130744
ENSG00000083937	CHMP2B	protein_coding	109.253	1.00727	0.333601	3.01939	0.00253287	0.0494408	22.5823	24.0956
ENSG00000110344	UBE4A	protein_coding	200.904	-1.00768	0.333882	-3.01807	0.00254391	0.0495972	18.159	4.68753
ENSG00000166780	C16orf45	protein_coding	63.5217	1.24122	0.411422	3.01692	0.00255361	0.0497271	23.584	30.8867
ENSG00000225138	SLC9A3-AS1	processed_transcript	5.64246	-2.57591	0.854173	-3.01568	0.00256402	0.0497522	4.39203	0.0400571
ENSG00000241860	AL627309.5	processed_transcript	122.289	-2.2199	0.735961	-3.01633	0.00255857	0.0497522	83.6705	7.54212
ENSG00000279738	AL022311.1	sense_overlapping	37.2251	-1.83107	0.607159	-3.0158	0.00256306	0.0497522	1.15245	0.146151
ENSG00000176700	SCAND2P	transcribed_unprocessed_pseudogene	28.8123	-1.69764	0.563252	-3.01399	0.00257833	0.0499674	4.96151	0.722454
ENSG00000281887	GIMAP1-GIMAP5	protein_coding	7.88396	-2.47022	0.819677	-3.01366	0.0025812	0.0499674	2.67337	0.11202
ENSG00000107331	ABCA2	protein_coding	50.4903	-1.68948	0.561256	-3.01018	0.0026109	0.0504825	45.048	6.59474
ENSG00000256906	LINC02419	lincRNA	7.33281	2.63561	0.875785	3.00942	0.00261743	0.0505491	0.172109	1.43329
ENSG00000077232	DNAJC10	protein_coding	599.126	-0.984771	0.327435	-3.00753	0.00263379	0.0507223	158.746	41.7035
ENSG00000114166	KAT2B	protein_coding	71.4991	-1.46226	0.486291	-3.00696	0.00263879	0.0507223	17.9467	3.3116
ENSG00000166448	TMEM130	protein_coding	15.6606	2.67842	0.890614	3.00738	0.00263507	0.0507223	0.249605	3.09929
ENSG00000257390	AC023055.1	protein_coding	5.22851	-2.5926	0.86214	-3.00717	0.00263693	0.0507223	3.13027	0
ENSG00000061676	NCKAP1	protein_coding	809.232	-0.855182	0.284435	-3.0066	0.00264189	0.0507225	183.728	52.2979
ENSG00000198858	R3HDM4	protein_coding	43.6292	-1.43	0.475859	-3.00509	0.00265504	0.0509152	43.8077	7.83585
ENSG00000260572	AC069224.1	antisense_RNA	3.76657	2.56646	0.854162	3.00466	0.0026588	0.0509276	0.130929	1.01554
ENSG00000082146	STRADB	protein_coding	63.6935	1.42551	0.474639	3.00335	0.00267026	0.050942	16.6666	24.0373
ENSG00000118816	CCNI	protein_coding	905.603	0.917498	0.305512	3.00315	0.00267199	0.050942	216.389	209.496
ENSG00000129675	ARHGEF6	protein_coding	33.3398	-1.43441	0.477563	-3.0036	0.00266804	0.050942	3.81393	0.682883
ENSG00000188811	NHLRC3	protein_coding	34.4838	-2.08385	0.693859	-3.00327	0.00267095	0.050942	8.95085	0.81152
ENSG00000149806	FAU	protein_coding	319.394	0.907768	0.302538	3.00051	0.00269527	0.0513261	426.529	410.993
ENSG00000163597	SNHG16	processed_transcript	494.658	0.892545	0.297594	2.99921	0.00270685	0.0513674	107.587	102.045
ENSG00000182836	PLCXD3	protein_coding	12.3235	2.70087	0.900491	2.99933	0.00270572	0.0513674	0.0263485	0.448652
ENSG00000234964	FABP5P7	processed_pseudogene	181.778	1.30088	0.433734	2.99926	0.00270636	0.0513674	225.392	307.849
ENSG00000114812	VIPR1	protein_coding	5.35651	-2.59252	0.864787	-2.99787	0.00271872	0.051414	2.99711	0
ENSG00000181029	TRAPPC5	protein_coding	76.7561	1.13772	0.379491	2.99801	0.00271753	0.051414	39.9624	47.9583
ENSG00000273702	AC091271.1	lincRNA	6.96776	2.3911	0.797595	2.99789	0.00271856	0.051414	0.561008	2.73331
ENSG00000117724	CENPF	protein_coding	365.372	1.21711	0.40604	2.99752	0.0027219	0.0514146	20.9626	27.1838
ENSG00000184867	ARMCX2	protein_coding	101.241	-1.95906	0.653788	-2.99647	0.00273127	0.0515323	137.543	15.9683
ENSG00000243660	ZNF487	protein_coding	5.47686	-2.54461	0.849554	-2.99523	0.00274237	0.0516821	3.82278	0.0403299
ENSG00000256646	AC010132.3	protein_coding	47.4494	1.30777	0.437337	2.9903	0.00278708	0.0524643	4.16477	5.55865
ENSG00000275964	AL355001.2	lincRNA	6.01879	2.34332	0.783736	2.98994	0.00279035	0.0524657	0.505497	2.306
ENSG00000140367	UBE2Q2	protein_coding	188.707	1.10152	0.368604	2.98836	0.00280475	0.0526758	47.625	52.5262
ENSG00000141384	TAF4B	protein_coding	5.41219	-2.58784	0.866531	-2.98644	0.00282249	0.0529484	1.03087	0
ENSG00000147576	ADHFE1	protein_coding	6.38397	-2.48528	0.832337	-2.98591	0.00282736	0.052979	6.70712	0.137331
ENSG00000065882	TBC1D1	protein_coding	195.483	0.97018	0.325334	2.9821	0.00286274	0.0534498	58.0013	59.6722
ENSG00000067208	EVI5	protein_coding	159.118	0.951032	0.319088	2.98047	0.00287804	0.0534498	44.2534	45.6873
ENSG00000154814	OXNAD1	protein_coding	18.2258	-2.23961	0.751101	-2.98177	0.00286585	0.0534498	6.48864	0.392861
ENSG00000161526	SAP30BP	protein_coding	89.9958	-1.32522	0.44453	-2.98118	0.00287138	0.0534498	267.71	55.0442
ENSG00000164919	COX6C	protein_coding	162.644	1.10947	0.372253	2.98041	0.00287859	0.0534498	116.513	129.374
ENSG00000177663	IL17RA	protein_coding	33.5231	-1.54729	0.519119	-2.98061	0.00287674	0.0534498	3.9797	0.782852
ENSG00000197956	S100A6	protein_coding	853.573	1.10081	0.369194	2.98166	0.00286686	0.0534498	1292.08	1400.56
ENSG00000270069	MIR222HG	lincRNA	108.582	-1.54915	0.519668	-2.98103	0.00287281	0.0534498	42.8873	7.13522
ENSG00000182263	FIGN	protein_coding	46.6736	-1.98962	0.667953	-2.97868	0.00289496	0.0536928	6.36249	0.699102
ENSG00000093144	ECHDC1	protein_coding	99.2055	-1.64851	0.553517	-2.97825	0.00289903	0.0537074	85.4934	13.978
ENSG00000173457	PPP1R14B	protein_coding	111.673	1.27774	0.429377	2.9758	0.00292228	0.0540383	37.9971	47.2581
ENSG00000278705	HIST1H4B	protein_coding	71.341	1.52502	0.512496	2.97567	0.00292349	0.0540383	62.0662	95.3593
ENSG00000166167	BTRC	protein_coding	81.5161	-1.76417	0.593006	-2.97497	0.0029302	0.0540641	18.8271	2.80362
ENSG00000216854	AL512422.1	processed_pseudogene	6.97326	2.69764	0.906819	2.97483	0.00293148	0.0540641	0.119934	7.80173
ENSG00000115289	PCGF1	protein_coding	11.3681	-2.35848	0.793105	-2.97373	0.00294206	0.0541869	32.5295	1.26509
ENSG00000177694	NAALADL2	protein_coding	17.3119	-2.27763	0.76599	-2.97345	0.00294476	0.0541869	15.9733	1.11945
ENSG00000107249	GLIS3	protein_coding	43.8983	1.59539	0.536658	2.97281	0.00295082	0.0542375	6.27125	10.8616
ENSG00000164068	RNF123	protein_coding	79.4817	-2.06459	0.694626	-2.97224	0.0029564	0.0542791	93.6554	9.31241
ENSG00000100335	MIEF1	protein_coding	103.702	-1.84519	0.621012	-2.97127	0.00296573	0.0543865	33.2665	4.02242
ENSG00000254141	AC103853.2	sense_intronic	5.66625	-2.58756	0.870956	-2.97094	0.00296889	0.0543865	8.65365	0
ENSG00000065000	AP3D1	protein_coding	417.019	0.986334	0.332144	2.9696	0.00298189	0.0545636	60.3199	60.4234
ENSG00000263069	AC124319.2	antisense_RNA	10.573	-2.37453	0.799846	-2.96873	0.0029903	0.0546564	5.57434	0.211389
ENSG00000166946	CCNDBP1	protein_coding	72.4773	1.1675	0.393551	2.96659	0.00301125	0.054978	20.2928	24.8472
ENSG00000040275	SPDL1	protein_coding	96.5578	1.43808	0.484918	2.96562	0.00302075	0.0550434	33.4088	49.7349
ENSG00000076351	SLC46A1	protein_coding	6.89167	-2.51168	0.846957	-2.96554	0.00302155	0.0550434	2.43154	0.0445559
ENSG00000111229	ARPC3	protein_coding	454.418	0.875247	0.295198	2.96495	0.00302733	0.0550464	672.784	636.767
ENSG00000114480	GBE1	protein_coding	218.115	1.04858	0.353848	2.96337	0.00304287	0.0550464	24.9723	28.2466
ENSG00000119559	C19orf25	protein_coding	29.2146	1.47551	0.497826	2.96391	0.0030376	0.0550464	11.2871	17.7176
ENSG00000167969	ECI1	protein_coding	28.0225	1.55747	0.525393	2.9644	0.00303276	0.0550464	6.40498	10.3609
ENSG00000175274	TP53I11	protein_coding	157.374	-1.5741	0.531228	-2.96313	0.00304525	0.0550464	46.9289	7.79915
ENSG00000198176	TFDP1	protein_coding	271.874	0.955709	0.32246	2.96381	0.00303859	0.0550464	52.2764	52.385
ENSG00000225889	AC012368.1	antisense_RNA	11.6828	-2.27808	0.768691	-2.96359	0.00304073	0.0550464	17.4911	1.36972
ENSG00000132781	MUTYH	protein_coding	5.29514	-2.56763	0.866762	-2.96233	0.00305325	0.0551051	8.55139	0
ENSG00000152782	PANK1	protein_coding	17.4886	-2.09528	0.707356	-2.96213	0.00305522	0.0551051	4.17688	0.397869
ENSG00000116774	OLFML3	protein_coding	11.5427	-2.17925	0.736049	-2.96074	0.00306901	0.0552928	4.45389	0.380671
ENSG00000139684	ESD	protein_coding	162.126	1.00189	0.33874	2.95769	0.00309949	0.0556894	41.4402	43.8375
ENSG00000172936	MYD88	protein_coding	118.43	0.88528	0.299276	2.95807	0.00309573	0.0556894	23.718	23.1309
ENSG00000189164	ZNF527	protein_coding	16.919	-2.20255	0.74473	-2.95752	0.00310123	0.0556894	4.35431	0.304087
ENSG00000242852	ZNF709	protein_coding	5.47442	-2.56855	0.869328	-2.95464	0.00313031	0.0561501	1.79466	0
ENSG00000130313	PGLS	protein_coding	106.72	1.0076	0.341489	2.95059	0.00317168	0.05683	35.3206	36.7849
ENSG00000117616	RSRP1	protein_coding	206.077	-0.971014	0.329285	-2.94886	0.00318953	0.0570873	180.675	46.1639
ENSG00000132967	HMGB1P5	transcribed_processed_pseudogene	90.2738	1.39905	0.474605	2.94782	0.00320019	0.0572156	41.1625	59.153
ENSG00000134057	CCNB1	protein_coding	142.191	1.17808	0.399873	2.94614	0.00321762	0.0574646	36.0477	42.7822
ENSG00000272949	AC093668.2	processed_transcript	5.16635	-2.55176	0.86635	-2.94542	0.00322518	0.0575367	1.09716	0
ENSG00000118873	RAB3GAP2	protein_coding	145.482	-1.56458	0.531763	-2.94225	0.00325841	0.0579196	30.8463	5.35528
ENSG00000130479	MAP1S	protein_coding	115.101	1.26119	0.428731	2.94168	0.00326432	0.0579196	27.0102	33.236
ENSG00000136448	NMT1	protein_coding	142.319	-1.8977	0.644961	-2.94235	0.00325733	0.0579196	415.998	52.7254
ENSG00000150316	CWC15	protein_coding	76.8181	0.988775	0.33602	2.9426	0.00325465	0.0579196	28.5535	30.5554
ENSG00000249709	ZNF564	protein_coding	14.1955	-2.20151	0.748353	-2.94181	0.00326305	0.0579196	6.44332	0.427494
ENSG00000175061	LRRC75A-AS1	processed_transcript	445.285	0.960647	0.326653	2.94088	0.00327279	0.0580069	191.375	188.697
ENSG00000179104	TMTC2	protein_coding	28.9773	-1.60046	0.544484	-2.9394	0.00328845	0.0582181	3.7766	0.554833
ENSG00000188529	SRSF10	protein_coding	265.905	-0.806332	0.274348	-2.93909	0.00329181	0.0582181	78.0047	22.8339
ENSG00000176148	TCP11L1	protein_coding	62.4637	0.969083	0.329781	2.93856	0.00329736	0.0582534	9.70474	10.25
ENSG00000174791	RIN1	protein_coding	10.5633	-2.07793	0.707508	-2.93697	0.00331441	0.0584517	9.54992	0.77407
ENSG00000230658	KLHL7-AS1	lincRNA	14.2089	-1.919	0.653423	-2.93684	0.00331573	0.0584517	3.61451	0.376494
ENSG00000275126	HIST1H4L	protein_coding	104.484	1.17031	0.398547	2.93645	0.00331995	0.0584633	344.248	419.294
ENSG00000143774	GUK1	protein_coding	208.783	1.33743	0.455602	2.93553	0.0033298	0.0585108	175.216	230.301
ENSG00000178980	SELENOW	protein_coding	163.234	0.80469	0.274105	2.9357	0.00332798	0.0585108	207.347	189.077
ENSG00000259030	FPGT-TNNI3K	protein_coding	26.0274	2.582	0.879901	2.93443	0.00334163	0.0586558	0.489056	4.64689
ENSG00000152082	MZT2B	protein_coding	47.8317	1.35398	0.46148	2.93399	0.00334634	0.0586755	41.0595	56.7649
ENSG00000115380	EFEMP1	protein_coding	5617.66	-0.942334	0.321254	-2.93329	0.00335385	0.0587445	2421.07	659.874
ENSG00000104517	UBR5	protein_coding	421.757	0.848734	0.289388	2.93286	0.00335856	0.0587641	93.8851	91.3544
ENSG00000167522	ANKRD11	protein_coding	484.398	1.34345	0.458135	2.93244	0.00336315	0.0587815	76.927	110.715
ENSG00000100097	LGALS1	protein_coding	1129.81	1.26013	0.429819	2.93177	0.00337032	0.0588441	2090.79	2525.5
ENSG00000101444	AHCY	protein_coding	205.521	1.69778	0.579189	2.93131	0.00337541	0.0588632	20.8716	35.5305
ENSG00000122140	MRPS2	protein_coding	54.236	1.02805	0.350844	2.93023	0.00338712	0.0588632	18.9734	20.6013
ENSG00000146147	MLIP	protein_coding	10.4408	2.25103	0.768262	2.93002	0.00338937	0.0588632	1.51399	7.58714
ENSG00000219102	HNRNPA3P12	processed_pseudogene	18.4406	1.9185	0.654738	2.93018	0.00338769	0.0588632	2.66783	6.89568
ENSG00000284631	AC064853.3	protein_coding	7.65832	2.63316	0.898684	2.93002	0.00338939	0.0588632	0.12427	1.78239
ENSG00000227695	DNMBP-AS1	antisense_RNA	7.61772	-2.37735	0.81168	-2.92893	0.00340132	0.0590079	5.27314	0.169182
ENSG00000106803	SEC61B	protein_coding	66.161	0.924728	0.315775	2.92844	0.00340666	0.059038	51.3717	51.2986
ENSG00000169241	SLC50A1	protein_coding	42.7593	1.42858	0.487913	2.92795	0.00341207	0.0590692	13.7839	20.568
ENSG00000162086	ZNF75A	protein_coding	45.0242	-1.67312	0.571634	-2.92691	0.0034235	0.0591475	14.5659	1.90298
ENSG00000227775	AL031282.1	transcribed_processed_pseudogene	17.7984	-1.76312	0.602389	-2.92688	0.00342382	0.0591475	9.49771	1.16301
ENSG00000196329	GIMAP5	protein_coding	59.2766	2.09989	0.718067	2.92436	0.00345164	0.0595166	3.20048	9.38655
ENSG00000213741	RPS29	protein_coding	251.522	0.882953	0.301938	2.92429	0.00345245	0.0595166	959.629	912.07
ENSG00000111863	ADTRP	protein_coding	43.3436	1.71021	0.585149	2.92268	0.0034703	0.0597614	10.0817	18.8112
ENSG00000102981	PARD6A	protein_coding	9.64335	2.21108	0.756676	2.92209	0.00347686	0.0598114	0.801035	2.74124
ENSG00000160194	NDUFV3	protein_coding	157.953	1.55842	0.533552	2.92085	0.0034908	0.0599883	13.8417	20.8374
ENSG00000065809	FAM107B	protein_coding	431.983	0.751843	0.257467	2.92016	0.00349853	0.0599953	94.8658	81.9553
ENSG00000166164	BRD7	protein_coding	214.341	0.821414	0.281268	2.9204	0.00349581	0.0599953	43.8448	41.48
ENSG00000255471	AP001528.2	antisense_RNA	14.9592	-2.4089	0.825111	-2.91948	0.00350612	0.0600625	46.6317	1.66477
ENSG00000128591	FLNC	protein_coding	367.715	0.683889	0.23434	2.91837	0.00351869	0.0602149	21.6454	18.2587
ENSG00000178057	NDUFAF3	protein_coding	78.4879	0.92579	0.317361	2.91715	0.00353245	0.0603872	29.0298	28.976
ENSG00000114993	RTKN	protein_coding	7.29316	-2.29947	0.788362	-2.91677	0.00353675	0.0603977	4.11512	0.15953
ENSG00000243193	AC006387.1	processed_transcript	16.5478	1.63784	0.561736	2.91567	0.00354922	0.0605475	10.2964	20.3255
ENSG00000115504	EHBP1	protein_coding	163.717	1.2605	0.432496	2.91448	0.00356287	0.0607171	42.5695	52.8958
ENSG00000147799	ARHGAP39	protein_coding	6.547	-2.35265	0.807346	-2.91405	0.00356772	0.0607365	1.41537	0.0455065
ENSG00000177879	AP3S1	protein_coding	134.424	0.954196	0.327508	2.91351	0.00357393	0.060779	219.681	222.926
ENSG00000035862	TIMP2	protein_coding	539.03	-0.871439	0.299218	-2.91239	0.00358675	0.0609338	74.6648	21.3498
ENSG00000134905	CARS2	protein_coding	37.2178	-1.28283	0.44055	-2.91189	0.00359251	0.0609684	53.5521	10.1745
ENSG00000125520	SLC2A4RG	protein_coding	36.9021	1.58596	0.544856	2.9108	0.00360509	0.0609714	15.9454	27.7737
ENSG00000228049	POLR2J2	protein_coding	18.9693	-2.32088	0.797162	-2.91143	0.00359776	0.0609714	8.7415	0.425758
ENSG00000248092	NNT-AS1	antisense_RNA	47.1062	-1.53195	0.526249	-2.91107	0.00360195	0.0609714	11.2211	1.76843
ENSG00000259073	FOXN3-AS2	antisense_RNA	11.0187	2.3171	0.796097	2.91058	0.00360758	0.0609714	0.792927	3.67161
ENSG00000004478	FKBP4	protein_coding	83.4549	-1.80937	0.622453	-2.90684	0.00365103	0.0611641	51.2687	7.00239
ENSG00000104904	OAZ1	protein_coding	526.349	1.14132	0.392454	2.90815	0.00363573	0.0611641	159.808	180.347
ENSG00000114698	PLSCR4	protein_coding	235.115	-1.07971	0.371379	-2.90729	0.00364577	0.0611641	79.705	19.3191
ENSG00000129824	RPS4Y1	protein_coding	308.136	0.690519	0.23739	2.90879	0.0036283	0.0611641	136.932	116.286
ENSG00000132330	SCLY	protein_coding	40.3557	1.61962	0.557202	2.9067	0.00365259	0.0611641	10.1615	18.4541
ENSG00000146223	RPL7L1	protein_coding	260.648	1.09287	0.375969	2.90681	0.0036514	0.0611641	39.1903	45.1212
ENSG00000164144	ARFIP1	protein_coding	114.898	1.59104	0.547193	2.90763	0.00364174	0.0611641	19.4075	31.9866
ENSG00000197217	ENTPD4	protein_coding	198.874	-1.44306	0.496266	-2.90783	0.00363947	0.0611641	82.1827	15.8799
ENSG00000254614	AP003068.2	antisense_RNA	22.5189	2.37652	0.817597	2.90671	0.00365253	0.0611641	2.10398	10.6977
ENSG00000096968	JAK2	protein_coding	47.6907	-1.68964	0.582005	-2.90314	0.00369438	0.0612886	9.75965	1.44071
ENSG00000101040	ZMYND8	protein_coding	321.344	-1.87692	0.646396	-2.90367	0.00368814	0.0612886	135.956	17.4498
ENSG00000109762	SNX25	protein_coding	74.1394	1.44841	0.49859	2.90501	0.0036724	0.0612886	15.4483	22.1253
ENSG00000130332	LSM7	protein_coding	88.1216	1.19618	0.411884	2.90418	0.00368217	0.0612886	65.7211	83.7604
ENSG00000149925	ALDOA	protein_coding	569.936	1.03477	0.356462	2.90288	0.00369745	0.0612886	439.88	448.929
ENSG00000158545	ZC3H18	protein_coding	71.9508	1.08936	0.374979	2.90513	0.00367099	0.0612886	17.1963	19.5682
ENSG00000183401	CCDC159	protein_coding	8.21581	-2.40527	0.828229	-2.90412	0.00368293	0.0612886	13.0994	0.610879
ENSG00000185442	FAM174B	protein_coding	125.041	1.66794	0.574565	2.90296	0.00369653	0.0612886	125.292	270.948
ENSG00000270696	AC005034.3	antisense_RNA	16.5647	-1.93313	0.665612	-2.90428	0.00368096	0.0612886	6.29068	0.657921
ENSG00000272333	KMT2B	protein_coding	137.756	-2.08545	0.718349	-2.90311	0.00369476	0.0612886	65.6439	5.57563
ENSG00000152240	HAUS1	protein_coding	73.7879	0.962488	0.33177	2.90107	0.0037189	0.0615582	48.1208	49.3767
ENSG00000155363	MOV10	protein_coding	107.495	-1.84557	0.63621	-2.90087	0.00372123	0.0615582	54.7721	6.84595
ENSG00000091127	PUS7	protein_coding	84.9002	-1.52771	0.527045	-2.89863	0.00374791	0.0616319	49.7681	9.02409
ENSG00000113048	MRPS27	protein_coding	143.851	0.976672	0.336903	2.89897	0.00374389	0.0616319	128.512	135.342
ENSG00000120333	MRPS14	protein_coding	73.7263	1.19337	0.411703	2.89861	0.00374827	0.0616319	11.9281	14.2161
ENSG00000140521	POLG	protein_coding	92.229	-1.49919	0.517022	-2.89967	0.0037356	0.0616319	102.829	19.0545
ENSG00000147394	ZNF185	protein_coding	79.218	1.68626	0.581526	2.89972	0.00373497	0.0616319	5.46644	10.3757
ENSG00000184154	LRTOMT	protein_coding	19.2845	-2.22211	0.766408	-2.89938	0.00373902	0.0616319	39.5865	3.38461
ENSG00000273899	NOL12	protein_coding	26.3958	1.6085	0.554994	2.89822	0.00375286	0.0616455	6.8639	12.2792
ENSG00000125454	SLC25A19	protein_coding	19.2595	1.44187	0.497622	2.89752	0.00376126	0.0616532	6.32058	9.6886
ENSG00000130731	METTL26	protein_coding	65.3751	1.48289	0.511844	2.89715	0.00376572	0.0616532	32.4831	48.2428
ENSG00000151553	FAM160B1	protein_coding	202.054	-1.42195	0.490768	-2.89739	0.00376283	0.0616532	29.8503	5.86658
ENSG00000179978	AC140134.1	unprocessed_pseudogene	5.58035	-2.53601	0.875414	-2.89693	0.00376839	0.0616532	1.19526	0
ENSG00000163611	SPICE1	protein_coding	54.4396	-1.8579	0.641686	-2.89534	0.0037875	0.061904	14.4537	1.9218
ENSG00000102007	PLP2	protein_coding	108.533	1.17511	0.405994	2.8944	0.0037989	0.0620285	40.641	48.4076
ENSG00000139537	CCDC65	protein_coding	4.98786	-2.5104	0.867649	-2.89333	0.00381175	0.0621764	2.79196	0
ENSG00000185324	CDK10	protein_coding	115.302	-2.11428	0.730929	-2.89259	0.00382081	0.0622002	165.205	14.0113
ENSG00000256061	DNAAF4	protein_coding	24.5025	1.3621	0.470866	2.89275	0.00381885	0.0622002	6.85735	9.83628
ENSG00000178149	DALRD3	protein_coding	32.2258	1.56525	0.541231	2.89202	0.00382778	0.0622519	5.94584	9.53797
ENSG00000196110	ZNF699	protein_coding	4.71233	-2.49712	0.863634	-2.89141	0.00383522	0.0623109	1.66444	0
ENSG00000143977	SNRPG	protein_coding	108.988	0.953649	0.330057	2.88934	0.00386048	0.0626592	133.637	139.564
ENSG00000050748	MAPK9	protein_coding	110.035	1.04109	0.36045	2.88831	0.00387323	0.0628038	38.6374	42.3985
ENSG00000272780	AC233702.10	processed_transcript	13.9019	2.38126	0.824603	2.88776	0.00387991	0.06285	0.372093	1.75979
ENSG00000189144	ZNF573	protein_coding	17.6599	-1.957	0.677945	-2.88666	0.00389351	0.0630079	36.2436	3.67765
ENSG00000174501	ANKRD36C	protein_coding	237.448	-1.78978	0.620264	-2.88551	0.00390775	0.0631412	72.5636	9.72585
ENSG00000227097	RPS28P7	processed_pseudogene	143.003	1.09011	0.377806	2.88538	0.00390946	0.0631412	2766.87	3046.63
ENSG00000101236	RNF24	protein_coding	45.481	-1.12929	0.391524	-2.88434	0.0039223	0.0631868	4.03196	0.903962
ENSG00000145331	TRMT10A	protein_coding	15.1559	-2.07331	0.718772	-2.88452	0.00392009	0.0631868	9.1544	0.719265
ENSG00000171988	JMJD1C	protein_coding	513.504	-0.845842	0.293265	-2.88422	0.00392385	0.0631868	77.0852	22.4468
ENSG00000128891	CCDC32	protein_coding	49.2773	1.16171	0.402887	2.88346	0.00393328	0.0632143	36.423	42.9284
ENSG00000221978	CCNL2	protein_coding	349.085	-0.978154	0.339217	-2.88357	0.00393199	0.0632143	121.289	29.9878
ENSG00000105373	NOP53	protein_coding	293.492	1.39419	0.484054	2.88023	0.00397386	0.0634072	156.781	227.523
ENSG00000106245	BUD31	protein_coding	88.324	1.09317	0.379439	2.88102	0.00396392	0.0634072	102.801	116.397
ENSG00000112697	TMEM30A	protein_coding	1338.08	-1.32754	0.460983	-2.87981	0.00397917	0.0634072	391.681	78.5175
ENSG00000133316	WDR74	protein_coding	42.4436	1.61966	0.562209	2.88088	0.00396563	0.0634072	12.303	21.216
ENSG00000147852	VLDLR	protein_coding	37.8537	-1.78787	0.620846	-2.87973	0.00398013	0.0634072	7.9193	1.17699
ENSG00000155324	GRAMD2B	protein_coding	4.68022	-2.48912	0.864077	-2.88067	0.00396835	0.0634072	6.35242	0
ENSG00000183576	SETD3	protein_coding	118.482	1.40751	0.488664	2.88033	0.00397259	0.0634072	22.5919	32.5043
ENSG00000205534	SMG1P2	unprocessed_pseudogene	28.9879	-2.34002	0.811902	-2.88214	0.00394984	0.0634072	4.6633	0.250422
ENSG00000237054	PRMT5-AS1	antisense_RNA	16.1144	2.5403	0.881937	2.88036	0.00397219	0.0634072	0.609659	5.51138
ENSG00000138031	ADCY3	protein_coding	34.1989	-1.62124	0.563141	-2.87893	0.00399028	0.0635071	19.1637	3.21037
ENSG00000106714	CNTNAP3	protein_coding	95.5112	-1.84831	0.642342	-2.87745	0.00400898	0.0637428	28.623	3.66649
ENSG00000156535	CD109	protein_coding	1155.42	-1.68456	0.58551	-2.87708	0.00401371	0.0637561	106.969	17.2839
ENSG00000122481	RWDD3	protein_coding	29.5165	1.48966	0.518062	2.87545	0.00403457	0.0640254	9.40983	15.3201
ENSG00000251435	C1GALT1P2	processed_pseudogene	12.4484	2.44176	0.849705	2.87365	0.00405753	0.0643273	0.73143	4.77152
ENSG00000125319	C17orf53	protein_coding	23.195	2.31029	0.804043	2.87334	0.00406154	0.0643286	1.18948	6.00811
ENSG00000178715	AL450998.1	processed_pseudogene	5.74625	2.46344	0.85773	2.87205	0.00407821	0.0645303	1.43762	10.3784
ENSG00000236383	LINC00854	protein_coding	10.0472	-2.1839	0.760537	-2.87153	0.00408495	0.0645745	21.5656	1.03426
ENSG00000125772	GPCPD1	protein_coding	82.5728	-1.23152	0.429357	-2.8683	0.00412689	0.0651746	19.7196	4.28097
ENSG00000180881	CAPS2	protein_coding	6.89933	-2.36153	0.82363	-2.86722	0.00414097	0.0652711	5.51503	0.192178
ENSG00000260852	FBXL19-AS1	antisense_RNA	42.6248	1.88934	0.658906	2.8674	0.00413864	0.0652711	1.37771	2.94559
ENSG00000164916	FOXK1	protein_coding	157.387	-1.06138	0.370448	-2.86511	0.00416861	0.0656436	9.52441	2.40915
ENSG00000073849	ST6GAL1	protein_coding	221.132	-1.30901	0.456967	-2.86456	0.00417588	0.0656775	93.7181	19.4979
ENSG00000101194	SLC17A9	protein_coding	27.3353	-1.9366	0.676105	-2.86434	0.00417879	0.0656775	7.4479	0.769681
ENSG00000284292	AC004922.1	protein_coding	125.375	1.4604	0.510069	2.86313	0.00419472	0.0658648	10.4813	14.9707
ENSG00000104419	NDRG1	protein_coding	80.9594	0.944597	0.330124	2.86134	0.00421852	0.0661117	35.4581	35.0406
ENSG00000133315	MACROD1	protein_coding	7.91023	-2.24808	0.785609	-2.86158	0.00421538	0.0661117	29.3254	1.69677
ENSG00000266993	AL050343.1	antisense_RNA	7.35362	-2.50509	0.875887	-2.86006	0.00423558	0.0663156	25.2659	0.275086
ENSG00000156508	EEF1A1	protein_coding	23936.3	0.832065	0.290983	2.85949	0.00424317	0.0663709	6198.09	5711.84
ENSG00000161638	ITGA5	protein_coding	1193.54	-0.872557	0.305274	-2.85828	0.00425946	0.0665372	390.988	111.032
ENSG00000165632	TAF3	protein_coding	78.9347	1.05442	0.368997	2.85753	0.00426957	0.0665372	3.83985	4.25258
ENSG00000253106	AC090198.1	antisense_RNA	7.93801	-2.38388	0.83422	-2.85762	0.00426832	0.0665372	2.4285	0.114469
ENSG00000282393	AC016588.2	lincRNA	23.1855	-1.72497	0.603666	-2.85749	0.00427005	0.0665372	4.8437	0.626346
ENSG00000127445	PIN1	protein_coding	54.0123	1.52685	0.534606	2.85602	0.00428982	0.0667308	12.8196	21.7937
ENSG00000154889	MPPE1	protein_coding	15.8787	-1.8524	0.648606	-2.85596	0.00429062	0.0667308	16.8296	2.08047
ENSG00000119943	PYROXD2	protein_coding	9.28139	-2.23143	0.781788	-2.85426	0.00431367	0.0668658	7.5306	0.339505
ENSG00000143549	TPM3	protein_coding	1457.73	0.901636	0.315922	2.85398	0.00431746	0.0668658	429.794	406.371
ENSG00000187446	CHP1	protein_coding	276.522	0.691489	0.242212	2.85489	0.00430522	0.0668658	46.4763	38.9166
ENSG00000211584	SLC48A1	protein_coding	39.5964	1.27468	0.446631	2.85399	0.0043174	0.0668658	7.40855	9.71695
ENSG00000255529	POLR2M	protein_coding	165.3	1.39205	0.487785	2.85382	0.00431972	0.0668658	19.1182	26.6515
ENSG00000079999	KEAP1	protein_coding	75.911	0.904189	0.317003	2.8523	0.00434039	0.0669958	24.0322	23.9405
ENSG00000123159	GIPC1	protein_coding	46.247	-1.77359	0.621784	-2.85241	0.00433885	0.0669958	52.9994	6.13794
ENSG00000268945	AC010422.2	lincRNA	10.8834	2.46341	0.86363	2.8524	0.00433909	0.0669958	1.21214	7.53653
ENSG00000154146	NRGN	protein_coding	33.0041	1.35996	0.476943	2.85142	0.0043525	0.0671195	6.73171	9.48339
ENSG00000258168	AC025569.1	antisense_RNA	72.6704	-1.57427	0.552258	-2.8506	0.00436364	0.067228	9.49725	1.54106
ENSG00000150477	KIAA1328	protein_coding	189.085	-1.08882	0.382122	-2.8494	0.00438011	0.0674183	61.1635	13.8904
ENSG00000181315	ZNF322	protein_coding	80.8236	1.49293	0.52407	2.84872	0.00438958	0.0675006	7.45295	12.9517
ENSG00000196975	ANXA4	protein_coding	141.035	1.35985	0.477673	2.84683	0.00441571	0.0678387	28.4318	42.0858
ENSG00000012061	ERCC1	protein_coding	87.0211	1.20867	0.424691	2.84601	0.00442709	0.0679363	32.2251	41.8374
ENSG00000144674	GOLGA4	protein_coding	685.173	0.970222	0.340934	2.84577	0.00443036	0.0679363	52.6068	53.0016
ENSG00000261468	AC096921.2	sense_overlapping	31.7738	-1.94847	0.685065	-2.84421	0.00445215	0.0682065	11.6395	1.16325
ENSG00000126883	NUP214	protein_coding	173.716	-1.05891	0.372484	-2.84283	0.00447156	0.0684399	191.911	44.7024
ENSG00000135124	P2RX4	protein_coding	50.6831	-1.23285	0.433828	-2.84181	0.00448585	0.0685945	48.7846	9.43203
ENSG00000167524	SGK494	protein_coding	15.771	-2.06474	0.726858	-2.84063	0.0045024	0.0687513	8.4059	1.13256
ENSG00000197982	C1orf122	protein_coding	26.4645	-1.81542	0.639124	-2.84048	0.0045045	0.0687513	69.5563	9.64378
ENSG00000013016	EHD3	protein_coding	35.7	2.3105	0.813688	2.83954	0.00451789	0.0688275	0.547797	2.75418
ENSG00000170482	SLC23A1	protein_coding	8.89649	2.16424	0.762105	2.83982	0.00451394	0.0688275	0.63557	2.62886
ENSG00000163517	HDAC11	protein_coding	13.2401	-2.5483	0.897622	-2.83895	0.00452624	0.0688906	25.5669	0.23996
ENSG00000249592	AC139887.2	antisense_RNA	12.424	-2.31249	0.815297	-2.83638	0.00456286	0.0693835	25.4598	1.0912
ENSG00000161203	AP2M1	protein_coding	458.803	0.744692	0.262596	2.83588	0.00456989	0.0694259	335.001	301.993
ENSG00000068912	ERLEC1	protein_coding	99.7369	-0.989485	0.348953	-2.83558	0.00457422	0.0694273	28.576	7.33169
ENSG00000147471	PLPBP	protein_coding	107.951	1.455	0.513453	2.83375	0.00460059	0.0697628	47.3696	74.4714
ENSG00000181163	NPM1	protein_coding	1536.41	0.920878	0.325197	2.83176	0.00462932	0.0701336	3430.89	3269.31
ENSG00000167695	FAM57A	protein_coding	24.2811	-1.71505	0.606096	-2.82966	0.00465968	0.0704696	12.2727	1.77035
ENSG00000254876	AL590705.5	processed_transcript	4.68409	-2.45702	0.868316	-2.82964	0.00466011	0.0704696	1.42805	0
ENSG00000160094	ZNF362	protein_coding	70.3326	-1.61135	0.569898	-2.82743	0.00469233	0.0708914	35.7626	5.03158
ENSG00000245651	AC083805.1	lincRNA	3.49261	2.55175	0.902733	2.82669	0.00470315	0.0709893	0	0.45696
ENSG00000238045	AC009133.1	antisense_RNA	4.57562	-2.44949	0.866699	-2.82623	0.0047099	0.0710258	5.48936	0
ENSG00000146072	TNFRSF21	protein_coding	158.668	-1.11452	0.394876	-2.82244	0.00476595	0.0718039	23.1654	5.36883
ENSG00000167565	SERTAD3	protein_coding	26.868	1.91268	0.677794	2.82192	0.00477366	0.0718039	4.38307	11.2201
ENSG00000186205	MARC1	protein_coding	9.7722	-2.38049	0.843591	-2.82186	0.00477465	0.0718039	1.85421	0.0560019
ENSG00000186184	POLR1D	protein_coding	241.723	1.82927	0.648324	2.82154	0.00477944	0.0718099	60.0396	121.703
ENSG00000148843	PDCD11	protein_coding	170.469	-2.04625	0.725446	-2.82068	0.00479222	0.071936	87.5926	9.08597
ENSG00000105499	PLA2G4C	protein_coding	63.9276	-1.27461	0.452049	-2.81962	0.00480803	0.0720637	136.433	28.6906
ENSG00000197006	METTL9	protein_coding	271.731	1.10188	0.390805	2.81952	0.00480953	0.0720637	90.7212	98.1412
ENSG00000153094	BCL2L11	protein_coding	268.079	1.74888	0.620396	2.81898	0.00481771	0.0721204	95.3088	208.354
ENSG00000166398	KIAA0355	protein_coding	211.638	-1.26193	0.447726	-2.81854	0.00482422	0.0721518	30.2074	6.69236
ENSG00000117450	PRDX1	protein_coding	318.549	1.04504	0.370923	2.81742	0.00484119	0.0722736	107.974	113.968
ENSG00000204130	RUFY2	protein_coding	98.3522	-1.02755	0.364683	-2.81766	0.00483747	0.0722736	35.0739	8.80301
ENSG00000124172	ATP5E	protein_coding	452.101	0.756438	0.268572	2.81652	0.00485467	0.0724089	62.3313	54.0846
ENSG00000171792	RHNO1	protein_coding	68.5474	0.984762	0.349755	2.81558	0.00486893	0.0725265	28.1174	29.1551
ENSG00000172809	RPL38	protein_coding	780.561	0.945062	0.335674	2.81542	0.00487142	0.0725265	1589.07	1549.99
ENSG00000096080	MRPS18A	protein_coding	50.6622	1.45436	0.516814	2.81409	0.00489163	0.0727613	14.7731	21.7831
ENSG00000198663	C6orf89	protein_coding	93.9336	-1.273	0.452598	-2.81264	0.00491362	0.0730221	10.4745	2.15916
ENSG00000167283	ATP5L	protein_coding	134.99	0.804394	0.286107	2.81151	0.00493096	0.0732134	170.049	154.052
ENSG00000099910	KLHL22	protein_coding	14.8517	-2.03959	0.725624	-2.81081	0.00494167	0.0733059	10.8344	1.34092
ENSG00000144339	TMEFF2	protein_coding	21.3004	2.54627	0.90622	2.80977	0.00495762	0.0734759	0.204863	11.5152
ENSG00000197905	TEAD4	protein_coding	55.8328	1.32602	0.472012	2.8093	0.00496487	0.0735169	11.8847	16.2607
ENSG00000182150	ERCC6L2	protein_coding	163.87	1.14234	0.406687	2.80889	0.00497127	0.0735452	21.952	25.0771
ENSG00000118257	NRP2	protein_coding	598.826	-1.68778	0.601018	-2.8082	0.00498188	0.0736357	259.869	38.9273
ENSG00000186416	NKRF	protein_coding	38.4944	-1.29773	0.462204	-2.80771	0.00498954	0.0736824	8.47139	1.6825
ENSG00000116151	MORN1	protein_coding	8.47443	-2.31648	0.825431	-2.80639	0.00501004	0.07378	3.00972	0.110937
ENSG00000136867	SLC31A2	protein_coding	29.3358	2.45508	0.874776	2.80652	0.00500792	0.07378	0.913333	6.38413
ENSG00000139971	C14orf37	protein_coding	15.1718	-2.14338	0.763949	-2.80566	0.00502132	0.07378	4.44067	0.294344
ENSG00000159459	UBR1	protein_coding	130.186	-1.50287	0.535591	-2.80601	0.00501589	0.07378	45.3055	7.65361
ENSG00000181690	PLAG1	protein_coding	70.5268	1.02565	0.365579	2.80554	0.00502319	0.07378	6.8661	7.49485
ENSG00000228242	AC093495.1	antisense_RNA	4.49404	-2.43351	0.867006	-2.8068	0.00500363	0.07378	47.3409	0
ENSG00000171488	LRRC8C	protein_coding	348.325	-1.43845	0.513011	-2.80394	0.00504825	0.0740817	31.1456	5.93886
ENSG00000144730	IL17RD	protein_coding	9.2301	-2.32032	0.827717	-2.80328	0.00505856	0.0741665	0.916424	0.0420604
ENSG00000131143	COX4I1	protein_coding	358.429	0.829415	0.295966	2.8024	0.00507245	0.0743037	226.383	204.579
ENSG00000100577	GSTZ1	protein_coding	11.3336	-1.81683	0.649071	-2.79912	0.00512427	0.0747643	4.29385	0.55403
ENSG00000144218	AFF3	protein_coding	30.3798	2.25974	0.807434	2.79867	0.00513129	0.0747643	1.03164	4.90106
ENSG00000157404	KIT	protein_coding	230.433	-1.22097	0.436069	-2.79995	0.00511112	0.0747643	32.712	7.30344
ENSG00000178404	CEP295NL	protein_coding	4.60873	-2.43343	0.869449	-2.79882	0.00512895	0.0747643	3.64372	0
ENSG00000183336	BOLA2	protein_coding	12.0628	-2.25655	0.806154	-2.79916	0.0051236	0.0747643	6.3162	0.496087
ENSG00000261610	AP000265.1	lincRNA	4.49836	2.19359	0.783753	2.79883	0.00512887	0.0747643	0.263326	0.983609
ENSG00000130881	LRP3	protein_coding	6.68439	-2.29829	0.821395	-2.79803	0.00514151	0.0748466	3.60421	0.113168
ENSG00000147027	TMEM47	protein_coding	75.1457	-1.34559	0.481197	-2.79634	0.00516856	0.0749739	10.356	2.01625
ENSG00000204149	AGAP6	protein_coding	26.2212	-2.11403	0.755825	-2.79699	0.00515818	0.0749739	7.33691	0.59205
ENSG00000234717	TMEM212-AS1	lincRNA	7.66784	2.52394	0.902548	2.79646	0.00516661	0.0749739	0.825168	11.9374
ENSG00000276410	HIST1H2BB	protein_coding	20.1875	1.64678	0.588792	2.79688	0.00515995	0.0749739	22.1663	40.5215
ENSG00000035403	VCL	protein_coding	703.397	-1.26733	0.453424	-2.79501	0.00518978	0.0752151	118.261	24.3966
ENSG00000102802	MEDAG	protein_coding	62.1829	1.58836	0.568494	2.79398	0.0052064	0.0753226	15.2269	27.0718
ENSG00000184205	TSPYL2	protein_coding	102.197	1.52017	0.544062	2.7941	0.00520436	0.0753226	15.0483	23.1181
ENSG00000198258	UBL5	protein_coding	51.2799	1.18362	0.423799	2.79288	0.00522403	0.0754806	97.9212	124.278
ENSG00000244398	AC116533.1	processed_pseudogene	239.958	0.827117	0.296168	2.79273	0.00522654	0.0754806	837.941	796.234
ENSG00000104529	EEF1D	protein_coding	344.187	1.01816	0.364843	2.79068	0.00525966	0.0758921	208.656	210.799
ENSG00000123119	NECAB1	protein_coding	14.488	2.09674	0.751539	2.78992	0.00527204	0.0758971	0.412385	1.40974
ENSG00000166188	ZNF319	protein_coding	15.4404	-1.90729	0.68359	-2.79011	0.00526901	0.0758971	4.18686	0.386828
ENSG00000242687	AC004893.2	antisense_RNA	6.64009	-2.25564	0.808527	-2.78981	0.00527391	0.0758971	2.63369	0.0970861
ENSG00000240350	AC017002.3	lincRNA	5.29667	-2.4529	0.879536	-2.78886	0.00528935	0.0760524	12.8482	0
ENSG00000034677	RNF19A	protein_coding	589.934	1.80974	0.649085	2.78814	0.00530111	0.0761546	159.689	336.682
ENSG00000175105	ZNF654	protein_coding	74.0647	-1.67276	0.600165	-2.78717	0.00531713	0.0762795	12.9783	1.9969
ENSG00000258779	LINC01568	lincRNA	5.51728	-2.20038	0.789548	-2.78689	0.00532162	0.0762795	4.56433	0.272824
ENSG00000269693	AC010422.6	protein_coding	11.6206	-2.06868	0.742324	-2.78676	0.00532378	0.0762795	1.33219	0.0814178
ENSG00000136010	ALDH1L2	protein_coding	11.654	-2.22261	0.797985	-2.78528	0.00534812	0.0764944	1.40844	0.0756981
ENSG00000174951	FUT1	protein_coding	12.332	-2.0147	0.72332	-2.78535	0.00534695	0.0764944	2.07066	0.202819
ENSG00000059588	TARBP1	protein_coding	104.066	-1.68732	0.606133	-2.78374	0.00537358	0.0765648	38.9814	6.34781
ENSG00000130770	ATPIF1	protein_coding	111.737	0.860865	0.309174	2.78441	0.00536259	0.0765648	83.899	80.4139
ENSG00000176095	IP6K1	protein_coding	103.416	1.04759	0.376322	2.78377	0.00537312	0.0765648	20.9356	23.8071
ENSG00000204576	PRR3	protein_coding	33.0153	-1.31857	0.473697	-2.78357	0.00537641	0.0765648	10.0163	1.96918
ENSG00000223391	AC006210.1	processed_pseudogene	12.3723	2.1825	0.783777	2.78459	0.00535953	0.0765648	202.363	710.978
ENSG00000138286	FAM149B1	protein_coding	105.462	1.25789	0.45202	2.78281	0.005389	0.0766107	17.3969	22.1285
ENSG00000198105	ZNF248	protein_coding	38.8518	-1.45906	0.524312	-2.78281	0.005389	0.0766107	8.79976	1.56735
ENSG00000225791	TRAM2-AS1	lincRNA	20.6806	2.01278	0.723406	2.78237	0.00539641	0.0766496	1.85368	5.97376
ENSG00000178761	FAM219B	protein_coding	56.7865	-1.29218	0.464503	-2.78185	0.00540501	0.0767052	33.9437	6.8667
ENSG00000197747	S100A10	protein_coding	476.659	0.989432	0.355823	2.78069	0.00542443	0.0769141	303.048	305.631
ENSG00000123358	NR4A1	protein_coding	26.0651	2.38083	0.856487	2.77976	0.00543992	0.0770454	1.13282	7.86069
ENSG00000139921	TMX1	protein_coding	87.5975	-1.2436	0.447406	-2.77957	0.00544309	0.0770454	19.5795	4.09139
ENSG00000175352	NRIP3	protein_coding	50.5621	1.6275	0.585595	2.77922	0.00544892	0.0770612	2.93057	5.35725
ENSG00000253738	OTUD6B-AS1	antisense_RNA	78.29	1.24795	0.449178	2.77828	0.00546468	0.0772174	7.29151	8.93623
ENSG00000063438	AHRR	protein_coding	10.6984	-2.24156	0.806981	-2.77771	0.00547437	0.0772877	2.53845	0.1116
ENSG00000106211	HSPB1	protein_coding	692.194	0.705203	0.253926	2.77719	0.00548303	0.0773433	276.357	229.734
ENSG00000170191	NANP	protein_coding	17.7594	-1.81785	0.654695	-2.77663	0.00549261	0.0774117	2.87703	0.296736
ENSG00000223953	C1QTNF5	protein_coding	22.5396	-1.61645	0.582248	-2.77622	0.00549955	0.077443	13.893	1.88391
ENSG00000145041	DCAF1	protein_coding	62.5956	-0.991349	0.357291	-2.77463	0.00552647	0.0776109	5.72947	1.47312
ENSG00000168907	PLA2G4F	protein_coding	4.40638	2.37667	0.856564	2.77466	0.00552595	0.0776109	0.043979	0.248691
ENSG00000184708	EIF4ENIF1	protein_coding	57.4204	-1.52202	0.548455	-2.77511	0.00551838	0.0776109	73.4216	12.1684
ENSG00000272140	AC022400.5	lincRNA	4.84634	-2.42776	0.87506	-2.7744	0.00553044	0.0776109	5.58856	0
ENSG00000152684	PELO	protein_coding	36.9375	1.26828	0.457288	2.77349	0.00554593	0.0777617	3.40221	4.67443
ENSG00000102886	GDPD3	protein_coding	6.0091	-2.46084	0.887667	-2.77226	0.00556692	0.0779893	17.7573	0
ENSG00000116350	SRSF4	protein_coding	305.468	1.25245	0.451942	2.77126	0.00558392	0.0780938	344.29	436.142
ENSG00000167658	EEF2	protein_coding	4327.17	0.74234	0.267864	2.77133	0.00558278	0.0780938	6093.73	5234.47
ENSG00000163935	SFMBT1	protein_coding	5.18783	-2.43602	0.879935	-2.76841	0.0056331	0.0785803	3.26729	0
ENSG00000218891	ZNF579	protein_coding	6.64617	-2.32792	0.840875	-2.76845	0.00563235	0.0785803	4.25675	0.113958
ENSG00000256218	AC007848.2	lincRNA	4.75569	-2.42043	0.874161	-2.76886	0.00562532	0.0785803	2.28734	0
ENSG00000137547	MRPL15	protein_coding	124.201	0.958956	0.346607	2.76669	0.00566278	0.0787606	40.547	40.4236
ENSG00000160219	GAB3	protein_coding	24.3063	-2.16807	0.783668	-2.76656	0.00566505	0.0787606	17.2112	1.12324
ENSG00000164631	ZNF12	protein_coding	86.4562	-1.28619	0.464896	-2.76662	0.00566407	0.0787606	18.186	3.77826
ENSG00000168283	BMI1	protein_coding	110.192	0.846415	0.305946	2.76655	0.00566526	0.0787606	42.6045	40.1575
ENSG00000215630	GUSBP9	unprocessed_pseudogene	4.50648	-2.40688	0.870626	-2.76454	0.00570039	0.0791817	9.51489	0
ENSG00000105669	COPE	protein_coding	140.479	1.08656	0.393154	2.76369	0.00571513	0.0793192	55.6969	63.705
ENSG00000122406	RPL5	protein_coding	1622.48	0.739001	0.267604	2.76155	0.00575283	0.0797749	536.627	466.036
ENSG00000162419	GMEB1	protein_coding	53.7069	1.22946	0.445385	2.76045	0.00577219	0.0799366	3.81975	4.76926
ENSG00000198042	MAK16	protein_coding	92.3794	1.31754	0.477311	2.76033	0.00577426	0.0799366	16.1392	22.9088
ENSG00000197818	SLC9A8	protein_coding	22.9186	-1.91163	0.69264	-2.75992	0.00578162	0.079971	3.67609	0.361367
ENSG00000065054	SLC9A3R2	protein_coding	83.8216	1.24667	0.451914	2.75864	0.00580416	0.0802149	19.7472	24.3819
ENSG00000164715	LMTK2	protein_coding	102.557	-1.52301	0.552158	-2.7583	0.00581036	0.0802329	12.2326	2.074
ENSG00000181126	HLA-V	transcribed_unprocessed_pseudogene	12.8434	2.1226	0.769655	2.75786	0.00581806	0.0802716	0.236533	0.739232
ENSG00000166598	HSP90B1	protein_coding	2192.85	-0.913214	0.331207	-2.75723	0.00582929	0.0803588	1188.44	335.57
ENSG00000110318	CEP126	protein_coding	34.0517	-1.34674	0.488616	-2.75623	0.00584722	0.0805381	4.03233	0.750379
ENSG00000105364	MRPL4	protein_coding	67.9136	1.15586	0.419514	2.75522	0.0058652	0.0806959	20.1087	23.1138
ENSG00000111348	ARHGDIB	protein_coding	609.552	0.887247	0.322101	2.75456	0.00587705	0.0806959	321.362	306.737
ENSG00000176619	LMNB2	protein_coding	156.61	1.04542	0.379534	2.75449	0.00587838	0.0806959	20.7816	21.8501
ENSG00000197111	PCBP2	protein_coding	1260.57	0.797357	0.289452	2.75472	0.00587431	0.0806959	384.192	336.018
ENSG00000007080	CCDC124	protein_coding	50.8341	1.59433	0.579063	2.75329	0.00589993	0.0809239	11.9398	20.1524
ENSG00000185875	THNSL1	protein_coding	4.32409	-2.39064	0.868459	-2.75273	0.00590999	0.0809941	0.897734	0
ENSG00000163848	ZNF148	protein_coding	204.377	-1.14446	0.415871	-2.75196	0.005924	0.0811182	38.1707	8.91061
ENSG00000134504	KCTD1	protein_coding	25.8059	1.51127	0.549433	2.75061	0.00594846	0.0813851	7.39422	12.7094
ENSG00000243449	C4orf48	protein_coding	19.8269	1.72155	0.625984	2.75015	0.00595678	0.0814309	14.7079	29.8609
ENSG00000158427	TMSB15B	protein_coding	23.2372	1.50078	0.545763	2.74987	0.00596184	0.0814321	4.97946	8.50717
ENSG00000231871	IPO9-AS1	antisense_RNA	5.15486	2.4175	0.879656	2.74824	0.00599169	0.0817716	0.325585	3.21464
ENSG00000155366	RHOC	protein_coding	357.02	0.623802	0.227173	2.74593	0.00603392	0.0822151	231.938	187.519
ENSG00000198718	TOGARAM1	protein_coding	83.6039	-1.21603	0.442852	-2.74592	0.00603423	0.0822151	19.1637	3.99884
ENSG00000105617	LENG1	protein_coding	13.8305	2.07102	0.754394	2.74528	0.00604594	0.0822379	0.936054	2.77847
ENSG00000278828	HIST1H3H	protein_coding	140.515	1.05837	0.385488	2.74554	0.00604122	0.0822379	31.4548	34.169
ENSG00000164451	FAM26D	protein_coding	4.23287	2.281	0.831117	2.74449	0.00606041	0.0822979	0.516901	2.68872
ENSG00000173614	NMNAT1	protein_coding	25.2484	-1.74821	0.636958	-2.74462	0.00605806	0.0822979	11.4239	1.5088
ENSG00000008853	RHOBTB2	protein_coding	22.9397	-1.62523	0.59243	-2.74332	0.00608207	0.0824663	7.04613	1.25501
ENSG00000075643	MOCOS	protein_coding	11.9475	-1.99232	0.726398	-2.74274	0.00609295	0.0824663	1.77345	0.153816
ENSG00000111879	FAM184A	protein_coding	14.3648	2.0247	0.738098	2.74313	0.00608566	0.0824663	0.806912	2.43801
ENSG00000163918	RFC4	protein_coding	50.1031	1.72611	0.629279	2.74299	0.00608818	0.0824663	15.1716	29.755
ENSG00000240053	LY6G5B	protein_coding	16.7648	-1.88116	0.685955	-2.74239	0.00609932	0.0824844	6.03968	0.554098
ENSG00000142864	SERBP1	protein_coding	864.141	0.83187	0.303516	2.74078	0.00612934	0.0828219	133.437	121.33
ENSG00000240303	ACAD11	protein_coding	70.8833	-1.47817	0.539437	-2.7402	0.0061401	0.082899	16.7067	2.92751
ENSG00000178177	LCORL	protein_coding	181.197	-0.897635	0.327616	-2.7399	0.00614587	0.0829085	19.3397	5.35241
ENSG00000215256	DHRS4-AS1	antisense_RNA	31.3307	1.52523	0.557164	2.73748	0.00619113	0.0834503	3.19581	5.94338
ENSG00000125388	GRK4	protein_coding	12.6483	-1.89225	0.69133	-2.73711	0.00619807	0.0834751	6.13503	0.550035
ENSG00000160818	GPATCH4	protein_coding	71.6605	0.888469	0.324776	2.73563	0.00622601	0.0837776	16.4489	16.1635
ENSG00000273329	AC078846.1	lincRNA	18.5646	-1.66206	0.607613	-2.73538	0.00623076	0.0837776	1.54647	0.209513
ENSG00000159714	ZDHHC1	protein_coding	10.1348	-2.06639	0.755624	-2.73468	0.00624405	0.0838198	5.4423	0.337042
ENSG00000182087	TMEM259	protein_coding	127.766	-1.38466	0.50636	-2.73454	0.00624681	0.0838198	82.3766	16.7096
ENSG00000274750	HIST1H3E	protein_coding	36.9665	1.63191	0.596805	2.73441	0.00624925	0.0838198	12.0095	21.2691
ENSG00000141034	GID4	protein_coding	51.8228	1.72403	0.63079	2.73313	0.00627347	0.0840758	6.3983	11.4154
ENSG00000146587	RBAK	protein_coding	46.7814	-1.45916	0.534063	-2.73219	0.0062915	0.0842485	6.46554	1.0832
ENSG00000107890	ANKRD26	protein_coding	111.665	-1.30418	0.477609	-2.73065	0.0063209	0.084573	17.3055	3.6517
ENSG00000148690	FRA10AC1	protein_coding	104.037	-1.24813	0.457171	-2.73011	0.00633126	0.0846092	58.6377	12.5599
ENSG00000274213	AC015912.3	lincRNA	5.04082	2.32671	0.852282	2.72997	0.00633393	0.0846092	2.82636	15.3066
ENSG00000077157	PPP1R12B	protein_coding	61.661	-1.46462	0.536672	-2.72908	0.00635108	0.0847487	11.3656	1.82773
ENSG00000160256	FAM207A	protein_coding	22.0899	1.47616	0.540935	2.72889	0.00635473	0.0847487	6.92004	11.1898
ENSG00000137269	LRRC1	protein_coding	19.4124	-2.05838	0.754634	-2.72766	0.00637854	0.084928	7.32838	0.540232
ENSG00000259953	AL138756.1	sense_overlapping	12.9472	-2.02388	0.741928	-2.72787	0.00637445	0.084928	3.61913	0.28761
ENSG00000126246	IGFLR1	protein_coding	3.78763	-2.2142	0.812425	-2.72543	0.00642187	0.0854354	36.5102	1.60577
ENSG00000255275	AL080251.1	protein_coding	6.35685	2.46683	0.905324	2.7248	0.00643408	0.0855284	0.0309958	0.598201
ENSG00000204381	LAYN	protein_coding	7.3359	2.08807	0.766526	2.72407	0.00644831	0.085648	0.375033	1.35246
ENSG00000007520	TSR3	protein_coding	43.58	1.29723	0.476364	2.72319	0.00646558	0.0857647	11.6181	15.6504
ENSG00000083457	ITGAE	protein_coding	43.117	1.48861	0.546728	2.72277	0.00647375	0.0857647	13.4143	20.8258
ENSG00000150776	C11orf57	protein_coding	115.738	1.80942	0.664606	2.72255	0.00647804	0.0857647	13.5322	30.5915
ENSG00000274290	HIST1H2BE	protein_coding	41.3169	1.32596	0.486963	2.72292	0.00647068	0.0857647	28.8224	38.2081
ENSG00000078814	MYH7B	protein_coding	8.82271	-2.15622	0.792196	-2.72182	0.00649237	0.085885	2.2424	0.219093
ENSG00000174775	HRAS	protein_coding	69.7639	2.15577	0.792465	2.72033	0.00652163	0.0862024	27.6509	126.043
ENSG00000149679	CABLES2	protein_coding	47.7154	1.37841	0.506931	2.71913	0.00654542	0.0862384	3.5232	5.12053
ENSG00000155100	OTUD6B	protein_coding	110.947	0.963347	0.354199	2.71979	0.00653235	0.0862384	14.1862	15.2414
ENSG00000177479	ARIH2	protein_coding	74.4886	-1.27318	0.468164	-2.71952	0.00653771	0.0862384	88.2917	17.5434
ENSG00000185344	ATP6V0A2	protein_coding	70.0253	-1.36714	0.502785	-2.71913	0.00654533	0.0862384	17.6194	3.44764
ENSG00000272416	AC025175.1	lincRNA	3.93869	2.28456	0.840679	2.71752	0.00657727	0.0865884	0.535612	2.66998
ENSG00000120533	ENY2	protein_coding	179.849	0.869602	0.32009	2.71674	0.00659286	0.0867239	105.098	98.8676
ENSG00000274554	AC083806.2	antisense_RNA	4.8258	-2.38775	0.879105	-2.71611	0.00660531	0.086818	1.41807	0
ENSG00000187514	PTMA	protein_coding	2148.99	0.815928	0.300452	2.71567	0.00661414	0.0868643	591.73	524.906
ENSG00000133657	ATP13A3	protein_coding	214.149	-1.43438	0.528448	-2.71432	0.00664112	0.0869737	51.1744	9.97154
ENSG00000160075	SSU72	protein_coding	162.174	0.789133	0.290683	2.71476	0.00663246	0.0869737	36.1544	32.9814
ENSG00000198862	LTN1	protein_coding	144.408	-1.34132	0.494187	-2.71419	0.00664372	0.0869737	16.1196	3.23725
ENSG00000275713	HIST1H2BH	protein_coding	44.1353	1.09192	0.402245	2.71457	0.00663622	0.0869737	5.35124	6.20379
ENSG00000167670	CHAF1A	protein_coding	67.3624	1.71596	0.63229	2.71388	0.00665002	0.0869867	11.6649	22.3386
ENSG00000147485	PXDNL	protein_coding	6.32904	2.34817	0.865498	2.71309	0.00666596	0.0870785	0.0698316	0.45877
ENSG00000162654	GBP4	protein_coding	137.028	2.21355	0.815905	2.713	0.00666767	0.0870785	3.21387	15.2982
ENSG00000231249	ITPR1-AS1	antisense_RNA	7.45461	2.44645	0.901983	2.7123	0.00668176	0.087193	0	3.48909
ENSG00000214548	MEG3	lincRNA	987.528	-1.08523	0.400317	-2.71093	0.00670952	0.0874855	221.944	49.9087
ENSG00000139631	CSAD	protein_coding	31.7564	-1.53908	0.567929	-2.70999	0.00672851	0.0876634	22.9252	3.44415
ENSG00000144040	SFXN5	protein_coding	28.5291	-1.67643	0.618838	-2.70899	0.00674879	0.0877963	15.8679	2.12612
ENSG00000166886	NAB2	protein_coding	8.28841	-2.18088	0.80514	-2.7087	0.0067548	0.0877963	3.14532	0.145959
ENSG00000177410	ZFAS1	antisense_RNA	129.229	0.706645	0.260862	2.70889	0.00675097	0.0877963	112.691	94.9266
ENSG00000125971	DYNLRB1	protein_coding	127.253	0.993395	0.366895	2.70758	0.00677766	0.0880236	66.6364	67.8769
ENSG00000080947	CROCCP3	transcribed_unprocessed_pseudogene	37.6785	-2.07758	0.767426	-2.7072	0.00678524	0.0880522	8.41584	0.604792
ENSG00000099341	PSMD8	protein_coding	91.2479	0.863883	0.319168	2.70667	0.00679616	0.088124	44.0752	41.953
ENSG00000197619	ZNF615	protein_coding	20.23	-2.129	0.786859	-2.70569	0.00681625	0.0883147	8.25816	0.523606
ENSG00000118655	DCLRE1B	protein_coding	21.5969	1.51517	0.560294	2.70424	0.00684608	0.0886287	1.00938	1.64448
ENSG00000269895	AP000654.1	lincRNA	8.81956	-2.02804	0.750018	-2.70399	0.00685131	0.0886287	5.76751	0.46914
ENSG00000105953	OGDH	protein_coding	105.95	-1.0313	0.3815	-2.70328	0.00686598	0.0887484	18.076	4.47734
ENSG00000105755	ETHE1	protein_coding	35.0383	1.39811	0.51746	2.70188	0.0068949	0.0889817	11.2522	16.1994
ENSG00000162783	IER5	protein_coding	43.8483	1.09978	0.407015	2.70206	0.0068911	0.0889817	2.46149	2.81733
ENSG00000184840	TMED9	protein_coding	311.13	1.2674	0.469194	2.70124	0.00690824	0.0890836	171.242	209.837
ENSG00000051523	CYBA	protein_coding	31.97	-1.74806	0.647739	-2.69871	0.00696097	0.089444	146.68	22.2463
ENSG00000102871	TRADD	protein_coding	29.8112	1.66256	0.616086	2.69859	0.00696349	0.089444	5.199	11.061
ENSG00000143515	ATP8B2	protein_coding	156.555	-1.22342	0.453232	-2.69931	0.00694828	0.089444	52.6418	10.8422
ENSG00000187534	PRR13P5	processed_pseudogene	9.49191	2.44532	0.906041	2.6989	0.00695683	0.089444	0.981134	16.457
ENSG00000236772	AL034550.1	antisense_RNA	4.7117	-2.37161	0.878829	-2.6986	0.00696309	0.089444	4.5581	0
ENSG00000107815	TWNK	protein_coding	9.96821	-2.21406	0.820659	-2.6979	0.00697774	0.0895567	10.3406	0.459185
ENSG00000108468	CBX1	protein_coding	155.976	0.918775	0.340596	2.69755	0.0069852	0.0895824	46.9703	45.5781
ENSG00000266820	KPNA2P3	transcribed_unprocessed_pseudogene	24.096	-1.53176	0.568161	-2.69599	0.00701792	0.0899315	21.9498	3.61005
ENSG00000089335	ZNF302	protein_coding	52.6231	-1.29357	0.479917	-2.6954	0.00703041	0.0899798	16.7339	3.44395
ENSG00000145779	TNFAIP8	protein_coding	20.7033	-1.64214	0.60932	-2.69503	0.00703817	0.0899798	7.34196	1.14947
ENSG00000224189	HAGLR	antisense_RNA	150.099	1.45765	0.540819	2.69526	0.00703344	0.0899798	15.4029	23.563
ENSG00000233296	AC092159.2	antisense_RNA	14.6548	2.22367	0.825219	2.69464	0.00704646	0.0900155	0.598433	2.71044
ENSG00000089682	RBM41	protein_coding	31.9914	-1.59477	0.592075	-2.69353	0.00706998	0.090039	10.2537	1.47232
ENSG00000109674	NEIL3	protein_coding	4.4544	-2.35815	0.875473	-2.69357	0.00706914	0.090039	1.7764	0
ENSG00000154518	ATP5G3	protein_coding	125.629	0.996385	0.369902	2.69364	0.00706759	0.090039	44.7825	46.6655
ENSG00000196507	TCEAL3	protein_coding	48.601	1.05395	0.391291	2.69352	0.00707029	0.090039	12.2143	13.3842
ENSG00000284543	LINC01226	processed_transcript	44.1165	-1.52254	0.565526	-2.69226	0.00709695	0.0903083	10.9235	1.71893
ENSG00000140848	CPNE2	protein_coding	138.961	1.01159	0.375846	2.69151	0.007113	0.0904422	39.1073	41.0381
ENSG00000161800	RACGAP1	protein_coding	60.1415	1.40033	0.520374	2.691	0.00712383	0.0905096	15.3285	22.5905
ENSG00000119682	AREL1	protein_coding	140.581	-1.13076	0.420251	-2.69069	0.00713051	0.0905243	49.3784	11.9459
ENSG00000145901	TNIP1	protein_coding	243.693	1.08064	0.401711	2.6901	0.00714315	0.0906145	41.1663	46.2784
ENSG00000111704	NANOG	protein_coding	4.66453	-2.36358	0.878776	-2.68963	0.00715311	0.0906706	0.836402	0
ENSG00000213215	OR2F1	polymorphic_pseudogene	3.55931	-2.26861	0.843939	-2.68812	0.00718563	0.0908928	3.00661	0.0904777
ENSG00000249859	PVT1	lincRNA	91.4819	-1.75488	0.652834	-2.6881	0.00718608	0.0908928	522.882	79.6721
ENSG00000275131	AC241952.1	transcribed_unprocessed_pseudogene	18.2553	-1.64231	0.610971	-2.68804	0.00718728	0.0908928	2.20474	0.279788
ENSG00000115425	PECR	protein_coding	13.4561	1.75914	0.654719	2.68687	0.00721252	0.0911122	2.40829	5.09931
ENSG00000128309	MPST	protein_coding	146.69	1.45553	0.541852	2.6862	0.00722689	0.0911122	27.6042	38.9313
ENSG00000197381	ADARB1	protein_coding	147.222	-1.26776	0.47193	-2.68634	0.00722402	0.0911122	81.7005	15.5472
ENSG00000204220	PFDN6	protein_coding	30.9278	1.38632	0.516087	2.68622	0.00722654	0.0911122	12.4314	18.2105
ENSG00000066697	MSANTD3	protein_coding	149.062	1.01124	0.376533	2.68567	0.0072385	0.0911884	38.4296	40.9717
ENSG00000170322	NFRKB	protein_coding	78.6579	-1.16015	0.432077	-2.68504	0.00725202	0.0912885	15.4456	3.47828
ENSG00000096746	HNRNPH3	protein_coding	519.822	1.3916	0.518796	2.68236	0.0073105	0.0918834	73.7207	110.047
ENSG00000158987	RAPGEF6	protein_coding	110.053	-1.72391	0.642636	-2.68257	0.00730589	0.0918834	58.2486	7.3725
ENSG00000059573	ALDH18A1	protein_coding	163.97	1.13878	0.42484	2.6805	0.0073513	0.0921839	21.5204	27.387
ENSG00000224957	LINC01266	lincRNA	10.2371	2.42034	0.902838	2.68081	0.00734434	0.0921839	0.130597	2.38964
ENSG00000228522	AL845321.1	transcribed_unprocessed_pseudogene	7.52846	2.42529	0.904778	2.68054	0.00735037	0.0921839	0.507774	10.1676
ENSG00000175390	EIF3F	protein_coding	630.894	0.706354	0.263641	2.67922	0.00737933	0.0924646	235.759	206.83
ENSG00000232268	OR52I1	protein_coding	5.93155	-2.28266	0.852206	-2.67853	0.00739458	0.0925849	1.51034	0.048106
ENSG00000224514	LINC00620	antisense_RNA	8.0636	2.42808	0.906688	2.67796	0.00740712	0.0926004	0.151223	2.88004
ENSG00000279094	LINC01670	lincRNA	4.42529	-2.34636	0.87612	-2.67812	0.0074036	0.0926004	5.56606	0
ENSG00000122952	ZWINT	protein_coding	43.1578	1.3938	0.520843	2.67604	0.00744979	0.0927797	9.90638	15.1952
ENSG00000137100	DCTN3	protein_coding	47.2466	1.1774	0.439939	2.67629	0.00744421	0.0927797	19.1058	23.4693
ENSG00000174197	MGA	protein_coding	260.961	0.973308	0.363632	2.67663	0.00743675	0.0927797	22.4353	22.8535
ENSG00000181218	HIST3H2A	protein_coding	26.8438	1.98883	0.743035	2.67663	0.00743669	0.0927797	4.17361	11.6344
ENSG00000284523	AC004834.1	antisense_RNA	5.5509	-2.28838	0.855031	-2.67638	0.00744233	0.0927797	2.19483	0.0465388
ENSG00000245849	RAD51-AS1	processed_transcript	12.1229	-2.05136	0.766807	-2.67519	0.00746859	0.0929431	16.1715	1.04613
ENSG00000064199	SPA17	protein_coding	10.0511	-2.13632	0.798669	-2.67485	0.00747617	0.0929668	4.13957	0.205167
ENSG00000113318	MSH3	protein_coding	103.502	1.6954	0.634008	2.67409	0.00749313	0.0930364	6.6887	12.3094
ENSG00000144468	RHBDD1	protein_coding	22.6783	-1.57051	0.587254	-2.67432	0.00748803	0.0930364	17.3553	2.8224
ENSG00000100354	TNRC6B	protein_coding	253.426	1.03012	0.385272	2.67375	0.00750082	0.0930523	27.2706	29.9965
ENSG00000261338	AC021016.2	sense_overlapping	5.18821	-2.2308	0.834404	-2.67353	0.00750578	0.0930523	1.96231	0.0559551
ENSG00000171490	RSL1D1	protein_coding	206.174	0.818378	0.306135	2.67326	0.00751178	0.0930563	87.5203	79.1747
ENSG00000051009	FAM160A2	protein_coding	40.6194	-1.58956	0.594692	-2.67291	0.00751963	0.0930831	9.07608	1.33869
ENSG00000198805	PNP	protein_coding	228.276	1.22725	0.459271	2.67217	0.0075362	0.0932178	52.0622	63.0762
ENSG00000197774	EME2	protein_coding	25.0113	-1.97026	0.737625	-2.67108	0.00756073	0.0933211	5.83598	0.606711
ENSG00000206530	CFAP44	protein_coding	20.1668	-1.68981	0.632642	-2.67104	0.00756165	0.0933211	25.0908	2.77283
ENSG00000235724	AC009299.3	antisense_RNA	4.6158	-2.34893	0.879365	-2.67117	0.00755877	0.0933211	4.88498	0
ENSG00000221836	OR2A5	protein_coding	9.14712	-1.96831	0.737067	-2.67046	0.00757467	0.0933411	4.04258	0.505371
ENSG00000253203	GUSBP3	transcribed_unprocessed_pseudogene	29.2497	-1.71997	0.644037	-2.67061	0.00757139	0.0933411	23.1506	2.98567
ENSG00000259612	EEF1A1P22	processed_pseudogene	14.9619	1.55314	0.581904	2.66907	0.00760622	0.0936595	2.08844	3.60674
ENSG00000114859	CLCN2	protein_coding	12.8263	-2.03494	0.762771	-2.66782	0.00763448	0.0939368	5.62673	0.448527
ENSG00000162688	AGL	protein_coding	80.837	-1.1211	0.420322	-2.66725	0.00764753	0.0940267	6.70838	1.56444
ENSG00000163577	EIF5A2	protein_coding	41.144	1.83247	0.687148	2.66677	0.00765837	0.0940894	5.74598	13.3805
ENSG00000072121	ZFYVE26	protein_coding	146.928	-1.24015	0.465124	-2.66629	0.00766945	0.0941	25.3291	5.74848
ENSG00000135956	TMEM127	protein_coding	94.3424	-1.09987	0.412519	-2.66623	0.00767073	0.0941	17.1338	4.05612
ENSG00000065427	KARS	protein_coding	170.939	0.885975	0.332442	2.66505	0.00769759	0.0941169	38.5203	37.0856
ENSG00000105185	PDCD5	protein_coding	185.459	2.01635	0.756631	2.66491	0.00770084	0.0941169	123.578	325.483
ENSG00000131015	ULBP2	protein_coding	4.23494	-2.32988	0.874046	-2.66563	0.00768442	0.0941169	2.69792	0
ENSG00000230797	YY2	protein_coding	4.29374	-2.3322	0.874997	-2.66538	0.00769015	0.0941169	1.22171	0
ENSG00000268222	EEF1A1P7	processed_pseudogene	5.35278	2.00275	0.751476	2.66509	0.00769682	0.0941169	0.469966	1.30326
ENSG00000213300	HNRNPA3P6	processed_pseudogene	141.287	1.18449	0.444715	2.66349	0.00773347	0.0943749	38.7853	51.0013
ENSG00000262664	OVCA2	protein_coding	5.00362	-2.35761	0.885095	-2.66368	0.00772918	0.0943749	4.01037	0
ENSG00000021762	OSBPL5	protein_coding	31.717	-1.75496	0.659254	-2.66204	0.00776688	0.0945008	10.5417	1.19744
ENSG00000109066	TMEM104	protein_coding	32.6556	-1.53812	0.577741	-2.66231	0.00776074	0.0945008	11.672	2.20153
ENSG00000141127	PRPSAP2	protein_coding	37.7772	-1.60626	0.603393	-2.66205	0.00776672	0.0945008	80.9667	9.96971
ENSG00000272008	AL139274.2	antisense_RNA	11.6164	2.06655	0.776159	2.66254	0.00775534	0.0945008	0.274148	0.885373
ENSG00000197632	SERPINB2	protein_coding	16.7587	1.89443	0.711776	2.66155	0.00777828	0.0945693	1.26051	3.59558
ENSG00000198039	ZNF273	protein_coding	12.3816	-1.81464	0.682293	-2.65962	0.00782285	0.0950406	3.62348	0.423108
ENSG00000100462	PRMT5	protein_coding	42.767	-1.29383	0.486575	-2.65905	0.0078361	0.0951311	94.8586	18.9294
ENSG00000148671	ADIRF	protein_coding	14.2622	2.34565	0.882468	2.65806	0.00785913	0.09534	14.5944	108.796
ENSG00000100568	VTI1B	protein_coding	173.315	1.04818	0.394558	2.65659	0.00789361	0.0956166	24.7072	26.04
ENSG00000156239	N6AMT1	protein_coding	11.7838	-2.06031	0.775487	-2.6568	0.00788861	0.0956166	2.10603	0.13327
ENSG00000100258	LMF2	protein_coding	60.2408	-1.07226	0.403666	-2.65631	0.00790015	0.0956251	31.551	7.36381
ENSG00000237870	AC073130.1	processed_transcript	44.4675	-1.46275	0.550722	-2.65605	0.00790615	0.0956271	37.6938	5.76928
ENSG00000249624	AP000295.1	protein_coding	4.07065	-2.3148	0.871979	-2.65465	0.00793903	0.0959539	5.59776	0
ENSG00000165480	SKA3	protein_coding	57.7782	1.4818	0.558373	2.65377	0.00795971	0.0961329	12.0645	19.0631
ENSG00000236375	POU5F1P5	processed_pseudogene	8.00273	2.2094	0.832753	2.65313	0.00797489	0.0962452	1.35752	6.43818
ENSG00000070950	RAD18	protein_coding	41.5571	-2.07172	0.781542	-2.65081	0.00802995	0.0964831	14.3381	1.2784
ENSG00000144589	STK11IP	protein_coding	43.2174	2.10396	0.793444	2.65168	0.00800916	0.0964831	8.26314	30.2088
ENSG00000185088	RPS27L	protein_coding	524.874	1.26598	0.477547	2.65099	0.00802552	0.0964831	237.068	307.511
ENSG00000198690	FAN1	protein_coding	36.6073	-1.81175	0.683442	-2.65092	0.00802733	0.0964831	12.208	1.32038
ENSG00000223959	AFG3L1P	transcribed_unitary_pseudogene	14.2839	-1.87078	0.705714	-2.6509	0.00802786	0.0964831	10.3969	1.33338
ENSG00000235316	DUSP8P5	processed_pseudogene	5.33203	-2.23043	0.841071	-2.6519	0.00800413	0.0964831	2.32961	0.0642804
ENSG00000143870	PDIA6	protein_coding	576.34	-1.16187	0.438442	-2.64999	0.00804949	0.0965761	203.237	48.6714
ENSG00000267102	AC060766.1	transcribed_processed_pseudogene	5.1163	-2.21367	0.835348	-2.65	0.00804928	0.0965761	9.12279	0.266305
ENSG00000064309	CDON	protein_coding	13.7331	-1.92111	0.725514	-2.64794	0.0080985	0.0970931	2.57464	0.257901
ENSG00000244879	GABPB1-AS1	antisense_RNA	198.24	1.3103	0.494969	2.64724	0.00811513	0.0972213	19.1785	26.394
ENSG00000100216	TOMM22	protein_coding	73.9728	1.01824	0.384782	2.64628	0.00813815	0.0974258	22.5928	23.9227
ENSG00000105819	PMPCB	protein_coding	100.64	0.962032	0.363753	2.64474	0.00817544	0.0978007	18.4409	19.2849
ENSG00000148339	SLC25A25	protein_coding	19.4208	-1.91312	0.723632	-2.64378	0.00819866	0.0979177	8.4956	1.37885
ENSG00000163069	SGCB	protein_coding	153.984	-1.29876	0.491286	-2.64359	0.00820316	0.0979177	25.6164	5.37932
ENSG00000261371	PECAM1	protein_coding	4736.37	-0.828124	0.313202	-2.64406	0.00819184	0.0979177	1447.58	429.163
ENSG00000242948	EPS15P1	transcribed_processed_pseudogene	12.3399	2.38443	0.902094	2.64321	0.00821233	0.0979558	0.376502	6.94029
ENSG00000066923	STAG3	protein_coding	33.7107	-1.35515	0.512937	-2.64193	0.00824342	0.0979699	7.62945	1.43179
ENSG00000172478	C2orf54	protein_coding	5.63103	2.39055	0.90484	2.64196	0.00824282	0.0979699	0.0768272	0.964227
ENSG00000179218	CALR	protein_coding	985.167	-0.941248	0.356213	-2.64238	0.00823267	0.0979699	591.843	164.568
ENSG00000196227	FAM217B	protein_coding	17.7969	-1.74028	0.658567	-2.64252	0.00822906	0.0979699	5.99334	0.781588
ENSG00000251474	RPL32P3	transcribed_unprocessed_pseudogene	48.7901	-1.52659	0.577826	-2.64195	0.00824302	0.0979699	51.2977	8.89944
ENSG00000106804	C5	protein_coding	10.4653	-1.90012	0.719315	-2.64157	0.00825225	0.0980037	3.7936	0.295619
ENSG00000137312	FLOT1	protein_coding	117.391	1.1074	0.419382	2.64055	0.0082771	0.0982276	43.7062	50.5094
ENSG00000170345	FOS	protein_coding	37.9118	2.31175	0.876028	2.6389	0.00831762	0.0986034	1.41305	25.4607
ENSG00000198015	MRPL42	protein_coding	216.48	0.994601	0.376935	2.63865	0.00832357	0.0986034	29.113	30.1812
ENSG00000260103	AC012435.1	transcribed_processed_pseudogene	13.0217	-2.00971	0.761681	-2.63852	0.00832683	0.0986034	2.53918	0.222272
ENSG00000182718	ANXA2	protein_coding	3100.43	0.615803	0.233422	2.63816	0.00833581	0.0986384	1988.74	1564.88
ENSG00000105220	GPI	protein_coding	310.927	0.684668	0.259659	2.63679	0.00836937	0.0988012	74.3411	61.2652
ENSG00000132680	KIAA0907	protein_coding	74.1591	-1.20231	0.455927	-2.63707	0.00836265	0.0988012	27.0225	5.46838
ENSG00000144724	PTPRG	protein_coding	179.652	-1.33714	0.507171	-2.63646	0.00837756	0.0988012	21.6891	4.47671
ENSG00000235314	LINC00957	lincRNA	4.24211	-2.31127	0.876418	-2.63717	0.00836003	0.0988012	1.33003	0
ENSG00000254495	AP000487.2	antisense_RNA	8.99112	1.83814	0.697224	2.63637	0.00837973	0.0988012	7.15339	17.1014
ENSG00000136830	FAM129B	protein_coding	384.732	1.18763	0.450553	2.63593	0.00839059	0.0988581	74.943	86.2582
ENSG00000261408	TEN1-CDK3	protein_coding	4.16619	-2.30659	0.875212	-2.63547	0.0084021	0.0989224	0.813296	0
ENSG00000132953	XPO4	protein_coding	254.746	-1.28114	0.486246	-2.63476	0.00841974	0.099059	22.3259	4.89751
ENSG00000095574	IKZF5	protein_coding	67.2998	-1.32238	0.501952	-2.63447	0.0084269	0.0990721	15.6545	3.05018
ENSG00000234520	HRAT17	lincRNA	28.3543	-1.48485	0.563913	-2.63312	0.00846033	0.0993937	50.4062	8.04148
ENSG00000218792	HSPD1P16	processed_pseudogene	4.11772	-2.30236	0.874681	-2.63223	0.00848271	0.0995852	19.8965	0
ENSG00000232949	AC002480.3	antisense_RNA	7.73989	2.2128	0.841071	2.63093	0.00851508	0.0998936	1.66367	8.22258
ENSG00000139323	POC1B	protein_coding	105.078	1.26065	0.479258	2.63042	0.00852796	0.0999731	26.787	33.755
ENSG00000136237	RAPGEF5	protein_coding	202.997	-1.34074	0.509804	-2.6299	0.00854093	0.100054	65.5977	12.6257
ENSG00000103811	CTSH	protein_coding	4.05846	-2.29681	0.873635	-2.62902	0.00856308	0.100241	5.22742	0
ENSG00000081803	CADPS2	protein_coding	85.3444	-0.948552	0.360906	-2.62825	0.00858254	0.100326	12.8539	3.33738
ENSG00000170525	PFKFB3	protein_coding	113.471	-1.56029	0.593768	-2.62778	0.0085943	0.100326	70.9767	11.6172
ENSG00000236021	AL359265.3	antisense_RNA	4.66249	2.37921	0.905412	2.62776	0.00859483	0.100326	0.129753	4.30304
ENSG00000243708	PLA2G4B	protein_coding	7.62355	-2.181	0.829949	-2.62787	0.00859202	0.100326	5.72122	0.225193
ENSG00000088386	SLC15A1	protein_coding	6.87648	2.31418	0.880778	2.62742	0.00860343	0.100355	0.165762	1.16513
ENSG00000140263	SORD	protein_coding	62.7329	2.29528	0.873763	2.62689	0.00861691	0.100441	2.22096	18.1615
ENSG00000260000	AL133338.1	antisense_RNA	6.45289	2.24872	0.85713	2.62355	0.00870196	0.10136	0.282964	1.39575
ENSG00000106665	CLIP2	protein_coding	87.4891	-1.30407	0.497338	-2.62209	0.00873916	0.10159	18.5517	4.0527
ENSG00000120068	HOXB8	protein_coding	9.91106	1.93899	0.739448	2.62221	0.00873612	0.10159	1.466	4.49334
ENSG00000131697	NPHP4	protein_coding	14.5866	-1.7586	0.670697	-2.62205	0.00874033	0.10159	3.2014	0.338475
ENSG00000175970	UNC119B	protein_coding	46.4346	-1.04539	0.398809	-2.62128	0.00876002	0.101747	5.7105	1.3619
ENSG00000118777	ABCG2	protein_coding	32.3122	-1.63346	0.623354	-2.62044	0.00878153	0.101924	6.61267	0.939783
ENSG00000089057	SLC23A2	protein_coding	90.7155	-1.01587	0.38771	-2.62019	0.00878811	0.101928	9.26507	2.27036
ENSG00000259726	CSPG4P11	unprocessed_pseudogene	4.05504	-2.29001	0.874609	-2.61832	0.00883631	0.102415	0.615333	0
ENSG00000247596	TWF2	protein_coding	79.3446	0.974718	0.372464	2.61694	0.0088721	0.102739	26.7514	28.6821
ENSG00000261067	AC109460.3	processed_transcript	4.06015	-2.2892	0.87482	-2.61676	0.00887683	0.102739	0.574534	0
ENSG00000124006	OBSL1	protein_coding	15.2925	-1.58231	0.605565	-2.61294	0.00897663	0.103821	4.96144	0.658249
ENSG00000159147	DONSON	protein_coding	59.3275	1.14316	0.437606	2.61231	0.00899324	0.10394	24.1862	27.9353
ENSG00000142065	ZFP14	protein_coding	30.6649	-1.1636	0.445549	-2.61161	0.00901169	0.104006	2.69356	0.598491
ENSG00000197409	HIST1H3D	protein_coding	28.0494	1.37674	0.527127	2.61177	0.00900742	0.104006	31.3449	46.7945
ENSG00000174705	SH3PXD2B	protein_coding	238.187	0.735345	0.281602	2.61129	0.00902012	0.10403	11.4679	9.79095
ENSG00000155906	RMND1	protein_coding	47.9757	1.06606	0.408359	2.6106	0.00903848	0.104168	10.5162	11.7915
ENSG00000282508	LINC01002	processed_transcript	35.363	-2.05615	0.787737	-2.6102	0.00904903	0.104217	94.9423	7.65939
ENSG00000010244	ZNF207	protein_coding	763.616	0.695109	0.266492	2.60837	0.00909754	0.104555	278.708	228.242
ENSG00000137310	TCF19	protein_coding	31.7203	1.18532	0.454353	2.60882	0.00908547	0.104555	3.39515	4.66157
ENSG00000187775	DNAH17	protein_coding	5.44813	-2.23626	0.857341	-2.60837	0.0090974	0.104555	2.99662	0.0666645
ENSG00000140563	MCTP2	protein_coding	7.75053	-2.13293	0.818013	-2.60746	0.00912175	0.104686	0.812444	0.0449661
ENSG00000174327	SLC16A13	protein_coding	9.20961	-2.01201	0.771573	-2.60768	0.00911585	0.104686	4.15857	0.268615
ENSG00000218510	LINC00339	transcribed_processed_pseudogene	10.2871	-2.08161	0.798556	-2.60671	0.00914157	0.10484	38.8508	2.0584
ENSG00000105993	DNAJB6	protein_coding	335.396	0.776398	0.297904	2.6062	0.00915532	0.104924	79.2537	69.4674
ENSG00000127914	AKAP9	protein_coding	396.322	-0.806074	0.309567	-2.60387	0.00921768	0.105448	45.1558	13.0716
ENSG00000139410	SDSL	protein_coding	7.21281	2.0387	0.782935	2.60392	0.00921633	0.105448	0.982635	3.28471
ENSG00000203883	SOX18	protein_coding	259.774	0.829443	0.318554	2.60378	0.0092203	0.105448	40.0217	36.1161
ENSG00000147124	ZNF41	protein_coding	17.0882	-1.65737	0.636759	-2.60282	0.00924611	0.105595	3.05144	0.395654
ENSG00000177054	ZDHHC13	protein_coding	120.205	-0.823319	0.316302	-2.60295	0.00924252	0.105595	58.2716	16.5924
ENSG00000143498	TAF1A	protein_coding	6.52775	-2.20264	0.846331	-2.60258	0.00925256	0.105595	5.23338	0.188156
ENSG00000104964	AES	protein_coding	363	0.823735	0.316784	2.60031	0.00931404	0.106149	884.53	797.255
ENSG00000205208	C4orf46	protein_coding	95.2588	1.1128	0.427933	2.6004	0.00931159	0.106149	8.74632	10.1506
ENSG00000013297	CLDN11	protein_coding	413.837	-0.979449	0.377022	-2.59785	0.00938082	0.106318	138.898	37.1208
ENSG00000101166	PRELID3B	protein_coding	136.768	1.08506	0.417533	2.59873	0.00935692	0.106318	29.2721	35.7092
ENSG00000103066	PLA2G15	protein_coding	19.8656	-1.714	0.659763	-2.5979	0.00937958	0.106318	14.205	1.58371
ENSG00000113648	H2AFY	protein_coding	373.376	1.62056	0.623418	2.59948	0.00933656	0.106318	76.5339	134.898
ENSG00000137497	NUMA1	protein_coding	543.836	-0.790103	0.304008	-2.59895	0.00935087	0.106318	97.876	28.4364
ENSG00000183605	SFXN4	protein_coding	14.4457	-1.80386	0.694328	-2.59799	0.00937708	0.106318	33.5148	3.37438
ENSG00000197291	RAMP2-AS1	lincRNA	7.68505	-2.04513	0.786863	-2.59909	0.00934702	0.106318	2.55992	0.191476
ENSG00000217929	CICP18	transcribed_processed_pseudogene	3.94047	-2.27131	0.874092	-2.59848	0.00936383	0.106318	1.10092	0
ENSG00000176155	CCDC57	protein_coding	44.5818	-1.25171	0.48196	-2.59713	0.00940052	0.106403	36.073	7.23712
ENSG00000187010	RHD	protein_coding	6.36756	-2.14143	0.824546	-2.5971	0.00940132	0.106403	1.81113	0.0750938
ENSG00000141401	IMPA2	protein_coding	4.0628	-2.27597	0.876644	-2.59624	0.00942511	0.106599	5.22821	0
ENSG00000244161	FLNB-AS1	antisense_RNA	48.6737	-1.43284	0.552143	-2.59506	0.00945745	0.106891	9.9367	1.64543
ENSG00000064999	ANKS1A	protein_coding	70.6334	-0.923628	0.355992	-2.59452	0.00947229	0.106985	5.85769	1.53704
ENSG00000158526	TSR2	protein_coding	30.6244	1.35297	0.521893	2.59244	0.00952988	0.107514	4.21379	5.95614
ENSG00000213463	SYNJ2BP	protein_coding	231.563	0.867291	0.334558	2.59235	0.00953227	0.107514	9.9311	9.59473
ENSG00000126091	ST3GAL3	protein_coding	22.1654	-1.2848	0.49574	-2.59168	0.00955098	0.107651	21.7223	4.13042
ENSG00000072864	NDE1	protein_coding	81.3332	-1.46534	0.565595	-2.59079	0.00957548	0.107778	51.5632	9.78941
ENSG00000230629	RPS23P8	processed_pseudogene	183.314	0.806557	0.3113	2.59093	0.00957165	0.107778	566.973	513.03
ENSG00000184743	ATL3	protein_coding	327.327	-0.764404	0.295168	-2.58972	0.00960536	0.108041	24.1219	7.11983
ENSG00000077152	UBE2T	protein_coding	41.7795	1.42042	0.548895	2.58777	0.00965987	0.108063	11.1102	16.6284
ENSG00000115241	PPM1G	protein_coding	213.882	0.883204	0.3413	2.58776	0.00966012	0.108063	26.1603	24.3755
ENSG00000120756	PLS1	protein_coding	5.4753	-2.11463	0.816668	-2.58935	0.00961586	0.108063	3.75354	0.150319
ENSG00000142528	ZNF473	protein_coding	9.43453	-2.128	0.821941	-2.58899	0.00962568	0.108063	2.46816	0.11687
ENSG00000172071	EIF2AK3	protein_coding	62.7752	-1.71829	0.663707	-2.58894	0.00962732	0.108063	27.1387	3.51118
ENSG00000214029	ZNF891	protein_coding	39.38	-1.18754	0.458897	-2.58782	0.00965866	0.108063	1.31973	0.274917
ENSG00000215817	ZC3H11B	protein_coding	4.22227	-2.27751	0.879869	-2.58847	0.00964041	0.108063	0.712473	0
ENSG00000234409	CCDC188	protein_coding	4.41361	-2.28417	0.882472	-2.58838	0.00964296	0.108063	5.49686	0
ENSG00000227555	MIR4290HG	lincRNA	5.40577	2.09823	0.811376	2.58602	0.00970922	0.108538	0.193586	0.756882
ENSG00000253103	LINC01609	lincRNA	72.2061	-1.27959	0.495027	-2.58489	0.009741	0.108819	118.678	23.5672
ENSG00000239264	TXNDC5	protein_coding	2892.79	-1.18524	0.45902	-2.58211	0.00981975	0.109624	547.094	129.548
ENSG00000269352	PTOV1-AS2	antisense_RNA	3.95816	-2.26089	0.875753	-2.58166	0.00983272	0.109694	8.009	0
ENSG00000099937	SERPIND1	protein_coding	16.7344	1.78413	0.691504	2.58008	0.00987783	0.110122	1.11155	2.49484
ENSG00000187109	NAP1L1	protein_coding	2587.39	0.798921	0.309787	2.57893	0.00991057	0.110412	889.915	775.061
ENSG00000133027	PEMT	protein_coding	8.51989	-1.99842	0.775025	-2.57853	0.00992222	0.110467	15.5443	0.974947
ENSG00000136206	SPDYE1	protein_coding	4.49782	-2.28041	0.884564	-2.578	0.00993742	0.110561	1.3435	0
ENSG00000154839	SKA1	protein_coding	28.7596	1.25446	0.486738	2.57728	0.00995805	0.110715	4.61726	6.10534
ENSG00000253878	AC087752.3	sense_intronic	6.34851	2.09917	0.815301	2.57472	0.0100321	0.111462	1.38789	5.60621
ENSG00000128052	KDR	protein_coding	1328.44	-0.913974	0.355153	-2.57347	0.0100685	0.111791	142.666	40.2013
ENSG00000136238	RAC1	protein_coding	794.853	0.854438	0.332358	2.57083	0.0101454	0.112569	150.521	138.462
ENSG00000184887	BTBD6	protein_coding	88.1685	1.44214	0.56115	2.56998	0.0101705	0.112771	14.9246	21.0719
ENSG00000155827	RNF20	protein_coding	111.485	-1.08011	0.420423	-2.5691	0.0101964	0.112904	24.7933	6.00957
ENSG00000157456	CCNB2	protein_coding	65.6159	1.05006	0.408724	2.56912	0.0101956	0.112904	13.0891	14.5853
ENSG00000261326	LINC01355	lincRNA	41.5385	-1.82936	0.712146	-2.56879	0.0102054	0.112928	6.94748	0.814864
ENSG00000129473	BCL2L2	protein_coding	147.114	1.75999	0.685321	2.56813	0.010225	0.113068	8.57936	16.3841
ENSG00000134987	WDR36	protein_coding	185.792	-1.10276	0.429493	-2.56758	0.0102411	0.11317	28.4955	7.01643
ENSG00000255176	AP000941.1	antisense_RNA	4.90035	-2.2843	0.890118	-2.5663	0.0102791	0.113514	3.07055	0
ENSG00000139973	SYT16	protein_coding	4.31986	-2.26497	0.882991	-2.56512	0.0103141	0.113824	0.224157	0
ENSG00000177888	ZBTB41	protein_coding	63.9493	-1.03888	0.405085	-2.56461	0.0103293	0.113879	4.61521	1.12978
ENSG00000267147	LINC01842	lincRNA	6.90067	2.2447	0.875303	2.56448	0.010333	0.113879	0.716104	4.29781
ENSG00000171475	WIPF2	protein_coding	179.94	1.99694	0.779073	2.56323	0.0103703	0.114213	8.29195	22.9451
ENSG00000161298	ZNF382	protein_coding	32.1629	-1.76961	0.690514	-2.56275	0.0103848	0.114219	4.10649	0.431168
ENSG00000254685	FPGT	protein_coding	22.0381	-1.56455	0.610469	-2.56287	0.010381	0.114219	6.80425	1.21437
ENSG00000273445	AC133644.2	antisense_RNA	4.32118	-2.26294	0.883224	-2.56213	0.0104033	0.114345	10.5993	0
ENSG00000184207	PGP	protein_coding	40.5063	1.16916	0.456501	2.56115	0.0104328	0.114593	4.06695	5.12014
ENSG00000153936	HS2ST1	protein_coding	103.35	-0.967058	0.377664	-2.56063	0.0104482	0.114685	16.666	4.50108
ENSG00000278505	C17orf78	protein_coding	5.12667	2.28172	0.891217	2.56023	0.0104603	0.114741	0.132309	0.98653
ENSG00000284431	AL022238.4	protein_coding	5.13658	-2.28485	0.892846	-2.55907	0.0104954	0.115049	0.851958	0
ENSG00000256060	AC003002.1	protein_coding	3.80644	-2.23674	0.874979	-2.55634	0.010578	0.115877	4.34978	0
ENSG00000146386	ABRACL	protein_coding	94.6947	1.00212	0.392072	2.55597	0.0105893	0.115916	36.8871	38.6362
ENSG00000163001	CFAP36	protein_coding	90.6131	0.790943	0.309475	2.55576	0.0105958	0.115916	31.7095	29.4645
ENSG00000155660	PDIA4	protein_coding	321.863	-1.11186	0.435123	-2.55528	0.0106101	0.115919	76.4572	18.0954
ENSG00000225760	LINC00431	transcribed_unprocessed_pseudogene	4.77618	-2.28802	0.895369	-2.55539	0.0106068	0.115919	68.0127	0.128629
ENSG00000220785	MTMR9LP	transcribed_unprocessed_pseudogene	37.9904	-1.30384	0.51051	-2.554	0.0106494	0.116271	12.3009	2.24866
ENSG00000198598	MMP17	protein_coding	4.88893	-2.13402	0.835705	-2.55356	0.0106628	0.116339	4.35414	0.191175
ENSG00000155254	MARVELD1	protein_coding	104.629	-0.924797	0.362212	-2.55319	0.010674	0.116383	22.848	6.25783
ENSG00000213619	NDUFS3	protein_coding	33.2638	-1.59881	0.626287	-2.55284	0.010685	0.116425	103.586	16.2789
ENSG00000165637	VDAC2	protein_coding	224.131	0.684234	0.268068	2.55247	0.0106963	0.116472	72.8793	60.9262
ENSG00000108528	SLC25A11	protein_coding	48.259	1.49974	0.587716	2.55181	0.0107166	0.116615	10.6628	16.596
ENSG00000112576	CCND3	protein_coding	68.4129	1.30991	0.513454	2.55117	0.0107362	0.116751	38.0954	53.0217
ENSG00000131711	MAP1B	protein_coding	2458.34	0.750864	0.29437	2.55075	0.0107491	0.116776	102.184	86.2459
ENSG00000180185	FAHD1	protein_coding	62.0781	1.24936	0.489867	2.5504	0.0107599	0.116776	9.65341	12.6359
ENSG00000181026	AEN	protein_coding	83.6006	1.07955	0.423271	2.5505	0.010757	0.116776	10.7889	12.1423
ENSG00000259950	AC034105.3	processed_pseudogene	7.01344	2.18408	0.856471	2.55009	0.0107694	0.116801	2.24539	11.5573
ENSG00000228217	PNRC2P1	processed_pseudogene	6.18282	2.28848	0.897714	2.54923	0.010796	0.116935	0	11.1106
ENSG00000282143	AL137798.2	lincRNA	3.99414	2.31124	0.906586	2.54939	0.0107913	0.116935	0.14085	1.84037
ENSG00000164647	STEAP1	protein_coding	16.0738	-1.62535	0.637759	-2.54854	0.0108175	0.117091	10.5117	1.57819
ENSG00000224165	DNAJC27-AS1	antisense_RNA	8.02843	-2.3072	0.905389	-2.54829	0.0108252	0.117096	2.5955	0
ENSG00000182185	RAD51B	protein_coding	15.3279	-1.976	0.775591	-2.54773	0.0108426	0.117207	59.0194	4.32662
ENSG00000125844	RRBP1	protein_coding	498.451	-0.901448	0.353981	-2.5466	0.0108779	0.117356	89.882	24.9291
ENSG00000144560	VGLL4	protein_coding	267.894	-1.15807	0.454722	-2.54676	0.0108727	0.117356	107.234	24.2028
ENSG00000278156	TSC22D1-AS1	antisense_RNA	12.9603	1.40181	0.550388	2.54695	0.010867	0.117356	1.03326	1.63956
ENSG00000151726	ACSL1	protein_coding	35.2446	-1.18757	0.466415	-2.54617	0.0108913	0.117424	11.8821	2.50218
ENSG00000122386	ZNF205	protein_coding	27.6211	1.51845	0.596839	2.54416	0.0109541	0.118023	3.98365	6.49871
ENSG00000184110	EIF3C	protein_coding	563.633	0.840373	0.330421	2.54334	0.0109798	0.118178	188.172	177.429
ENSG00000268133	AC003002.2	protein_coding	8.8717	2.30554	0.906534	2.54324	0.0109829	0.118178	0.953058	14.7824
ENSG00000103064	SLC7A6	protein_coding	79.2827	-1.38206	0.543507	-2.54286	0.0109949	0.11823	28.9945	5.42511
ENSG00000089041	P2RX7	protein_coding	18.7621	-1.70524	0.670978	-2.54143	0.01104	0.118481	4.63844	0.516136
ENSG00000104970	KIR3DX1	protein_coding	6.6875	-2.07384	0.815869	-2.54189	0.0110256	0.118481	1.32556	0.0794507
ENSG00000189332	AC090099.1	transcribed_unprocessed_pseudogene	12.8157	-1.76817	0.69573	-2.54146	0.0110392	0.118481	3.3734	0.444995
ENSG00000163932	PRKCD	protein_coding	12.2442	-1.7842	0.702283	-2.54057	0.0110671	0.118694	4.25422	0.46313
ENSG00000267121	AC008105.3	antisense_RNA	3.63161	-2.16349	0.851788	-2.53993	0.0110873	0.118833	7.31115	0.137322
ENSG00000096063	SRPK1	protein_coding	221.213	0.790925	0.311435	2.53961	0.0110976	0.118865	64.0034	59.8958
ENSG00000051825	MPHOSPH9	protein_coding	126.402	0.984817	0.388071	2.53772	0.0111577	0.119432	46.7633	49.2675
ENSG00000143819	EPHX1	protein_coding	11.6977	-1.72767	0.681143	-2.53643	0.0111989	0.119793	7.88363	1.1148
ENSG00000005022	SLC25A5	protein_coding	280.337	0.990578	0.39104	2.53319	0.0113029	0.120328	82.8972	89.9276
ENSG00000089053	ANAPC5	protein_coding	319.459	-0.708066	0.279563	-2.53276	0.011317	0.120328	189.695	58.4301
ENSG00000105875	WDR91	protein_coding	93.0501	2.20566	0.870604	2.53348	0.0112936	0.120328	2.37865	15.2674
ENSG00000116898	MRPS15	protein_coding	89.499	1.27538	0.503594	2.53256	0.0113233	0.120328	22.2289	27.4757
ENSG00000127329	PTPRB	protein_coding	839.258	-1.25441	0.495009	-2.53412	0.0112731	0.120328	69.2082	15.6209
ENSG00000143434	SEMA6C	protein_coding	41.4533	-1.48341	0.585782	-2.53236	0.0113296	0.120328	21.9811	3.60483
ENSG00000143494	VASH2	protein_coding	5.26133	-2.14765	0.848056	-2.53244	0.0113272	0.120328	2.27845	0.0674244
ENSG00000155229	MMS19	protein_coding	188.527	-0.714312	0.282062	-2.53247	0.0113263	0.120328	63.4945	19.5835
ENSG00000204138	PHACTR4	protein_coding	219.133	0.859751	0.339495	2.53244	0.0113272	0.120328	23.6305	22.7732
ENSG00000258153	HSPE1P4	processed_pseudogene	4.31785	2.27876	0.899094	2.53451	0.0112606	0.120328	2.72655	21.9384
ENSG00000269933	AL031429.2	sense_intronic	8.8508	1.98164	0.78196	2.5342	0.0112704	0.120328	2.12576	7.08636
ENSG00000130347	RTN4IP1	protein_coding	6.29311	-2.24599	0.887107	-2.53182	0.0113474	0.120438	5.25145	0.0702465
ENSG00000167114	SLC27A4	protein_coding	24.8441	-1.43007	0.564906	-2.53151	0.0113572	0.120465	5.32978	0.876628
ENSG00000162174	ASRGL1	protein_coding	55.0757	1.44162	0.569661	2.53066	0.0113848	0.120679	18.1379	25.9577
ENSG00000140564	FURIN	protein_coding	205.105	-1.18919	0.470024	-2.53007	0.011404	0.120804	254.87	59.1237
ENSG00000243069	ARHGEF26-AS1	processed_transcript	14.3566	-1.94219	0.767805	-2.52954	0.0114213	0.120909	5.61672	0.444062
ENSG00000175573	C11orf68	protein_coding	31.1773	1.07977	0.427081	2.52825	0.0114634	0.121276	5.16893	5.82639
ENSG00000139880	CDH24	protein_coding	40.9771	-1.22796	0.485866	-2.52736	0.0114925	0.121449	8.74972	1.80931
ENSG00000142751	GPN2	protein_coding	174.497	2.16426	0.856353	2.52729	0.0114945	0.121449	64.8534	367.245
ENSG00000166794	PPIB	protein_coding	425.817	-0.623631	0.246854	-2.52631	0.0115266	0.12171	436.114	145.671
ENSG00000071054	MAP4K4	protein_coding	1625.41	0.684797	0.271152	2.52551	0.011553	0.12183	144.805	119.503
ENSG00000197045	GMFB	protein_coding	232.279	1.49515	0.591987	2.52565	0.0115484	0.12183	72.3189	109.697
ENSG00000157259	GATAD1	protein_coding	91.3883	-0.936118	0.370727	-2.52509	0.0115668	0.121894	16.5404	4.38033
ENSG00000254432	AC113143.1	antisense_RNA	5.74778	2.06143	0.816446	2.52488	0.0115739	0.121894	9.71125	35.5423
ENSG00000100162	CENPM	protein_coding	43.344	2.23753	0.886352	2.52443	0.0115887	0.121972	7.06943	44.4906
ENSG00000264772	AC016876.2	processed_transcript	4.04537	-2.22569	0.881826	-2.52396	0.0116042	0.121978	0.658606	0
ENSG00000282034	AC106886.5	protein_coding	24.9003	-1.98802	0.787646	-2.524	0.0116029	0.121978	1.38798	0.112183
ENSG00000119403	PHF19	protein_coding	102.919	1.42444	0.564564	2.52307	0.0116335	0.122094	25.908	36.4085
ENSG00000164221	CCDC112	protein_coding	40.2318	-1.28699	0.510096	-2.52302	0.011635	0.122094	15.8866	3.02391
ENSG00000174945	AMZ1	protein_coding	3.79983	-2.21394	0.877519	-2.52295	0.0116375	0.122094	3.94435	0
ENSG00000243415	AC107021.1	antisense_RNA	4.40932	-2.23703	0.887033	-2.52193	0.0116714	0.122315	51.9986	0
ENSG00000258790	AL121594.3	protein_coding	5.08287	-2.25565	0.894439	-2.52186	0.0116736	0.122315	1.00643	0
ENSG00000138185	ENTPD1	protein_coding	111.185	1.66376	0.659982	2.52091	0.0117051	0.122567	9.2207	20.0155
ENSG00000127990	SGCE	protein_coding	62.7428	-0.988386	0.39214	-2.52049	0.011719	0.122634	92.5512	23.5816
ENSG00000177954	RPS27	protein_coding	584.349	1.00863	0.400242	2.52004	0.0117342	0.122715	1311.09	1373.21
ENSG00000130741	EIF2S3	protein_coding	509.6	0.837923	0.332572	2.51952	0.0117514	0.122816	183.68	170.138
ENSG00000064692	SNCAIP	protein_coding	103.264	-0.985368	0.391214	-2.51875	0.0117773	0.123009	35.6721	8.89533
ENSG00000131871	SELENOS	protein_coding	45.0674	-1.6696	0.662964	-2.51839	0.0117893	0.123055	42.5743	5.76166
ENSG00000141759	TXNL4A	protein_coding	82.3095	0.918367	0.36471	2.51807	0.0117998	0.123075	41.3883	41.4977
ENSG00000171448	ZBTB26	protein_coding	18.0342	-1.626	0.645779	-2.51788	0.0118062	0.123075	3.05513	0.399373
ENSG00000197299	BLM	protein_coding	29.9054	1.32438	0.526243	2.51667	0.0118471	0.123422	5.9761	7.9313
ENSG00000184260	HIST2H2AC	protein_coding	58.9284	1.0153	0.403562	2.51583	0.0118752	0.123636	92.8628	99.5488
ENSG00000100307	CBX7	protein_coding	5.02605	-2.09482	0.832742	-2.51557	0.0118841	0.123651	1.49449	0.0525382
ENSG00000069869	NEDD4	protein_coding	565.456	-1.11769	0.44446	-2.51472	0.0119126	0.123664	598.439	144.739
ENSG00000076555	ACACB	protein_coding	14.7392	-1.82816	0.727007	-2.51463	0.0119156	0.123664	7.15372	0.897387
ENSG00000115307	AUP1	protein_coding	70.7458	-0.981763	0.390384	-2.51486	0.0119078	0.123664	33.0811	8.26734
ENSG00000164010	ERMAP	protein_coding	11.3915	-1.91888	0.763041	-2.51478	0.0119105	0.123664	3.99048	0.294014
ENSG00000005059	MCUB	protein_coding	76.7495	1.19958	0.477367	2.51292	0.0119737	0.123833	23.3473	28.8281
ENSG00000115474	KCNJ13	protein_coding	5.15294	-2.24956	0.894962	-2.51358	0.0119512	0.123833	2.74711	0
ENSG00000130429	ARPC1B	protein_coding	314.292	0.900058	0.358121	2.51328	0.0119614	0.123833	141.096	132.485
ENSG00000147174	GCNA	protein_coding	15.1605	1.51073	0.601212	2.51281	0.0119773	0.123833	1.95554	3.15292
ENSG00000197312	DDI2	protein_coding	156.797	-1.10472	0.439591	-2.51306	0.0119688	0.123833	16.0853	3.74748
ENSG00000272760	AC093726.1	antisense_RNA	3.77501	-2.20608	0.877874	-2.51298	0.0119716	0.123833	3.74591	0
ENSG00000171055	FEZ2	protein_coding	298.822	-0.846693	0.337015	-2.51233	0.0119937	0.123925	133.525	38.3575
ENSG00000251503	CENPS-CORT	protein_coding	11.6077	2.14686	0.854902	2.51124	0.0120309	0.12423	2.2884	11.5271
ENSG00000141560	FN3KRP	protein_coding	36.0703	1.16379	0.46356	2.51055	0.0120545	0.124393	12.3702	15.7656
ENSG00000167772	ANGPTL4	protein_coding	10.4874	-1.95281	0.778116	-2.50966	0.0120846	0.124393	5.94719	0.41087
ENSG00000179299	NSUN7	protein_coding	5.29012	-2.22679	0.887138	-2.51009	0.0120702	0.124393	3.04692	0.0305318
ENSG00000224687	RASAL2-AS1	lincRNA	85.0514	2.27568	0.90663	2.51005	0.0120714	0.124393	1.35062	32.3596
ENSG00000270629	NBPF14	protein_coding	314.87	0.765985	0.305197	2.5098	0.0120798	0.124393	24.8178	21.4522
ENSG00000044574	HSPA5	protein_coding	1026.61	-1.05008	0.418486	-2.50925	0.0120988	0.124461	135.13	35.1335
ENSG00000153560	UBP1	protein_coding	195.002	-0.943625	0.37612	-2.50884	0.0121129	0.124528	88.7629	23.9137
ENSG00000092841	MYL6	protein_coding	1195.57	0.762284	0.304026	2.5073	0.0121657	0.124659	1269.29	1085.88
ENSG00000123106	CCDC91	protein_coding	25.18	-1.55152	0.618727	-2.5076	0.0121555	0.124659	18.1302	2.55597
ENSG00000140451	PIF1	protein_coding	17.2244	-1.7875	0.712935	-2.50724	0.012168	0.124659	8.58342	0.881108
ENSG00000142156	COL6A1	protein_coding	14.2951	-1.72594	0.688365	-2.5073	0.0121659	0.124659	3.95094	0.515356
ENSG00000205213	LGR4	protein_coding	6.8287	-2.01519	0.803854	-2.50692	0.012179	0.124659	1.57951	0.0819399
ENSG00000229989	MIR181A1HG	lincRNA	59.1525	-1.37554	0.548652	-2.50713	0.0121715	0.124659	16.0045	2.86662
ENSG00000278621	AC037198.3	antisense_RNA	55.7579	-1.58642	0.632811	-2.50694	0.0121781	0.124659	113.598	17.2426
ENSG00000156171	DRAM2	protein_coding	58.436	-1.44908	0.578302	-2.50574	0.0122194	0.124995	77.7017	13.5011
ENSG00000156411	C14orf2	protein_coding	110.911	1.13172	0.451755	2.50516	0.0122394	0.125044	127.404	155.452
ENSG00000163697	APBB2	protein_coding	757.917	0.800317	0.319443	2.50535	0.0122329	0.125044	140.952	122.881
ENSG00000105486	LIG1	protein_coding	64.3037	1.10632	0.441783	2.50421	0.0122726	0.125305	20.5005	23.7221
ENSG00000128829	EIF2AK4	protein_coding	286.444	1.04854	0.418778	2.50381	0.0122863	0.125367	44.5977	46.8859
ENSG00000273151	AC073957.3	antisense_RNA	19.3292	-1.70249	0.680171	-2.50304	0.0123132	0.125563	1.76733	0.205124
ENSG00000113269	RNF130	protein_coding	95.794	0.874576	0.349468	2.50259	0.0123287	0.125642	20.6362	19.8031
ENSG00000181619	GPR135	protein_coding	9.74291	-2.03443	0.813047	-2.50224	0.0123412	0.125691	1.4432	0.111375
ENSG00000100865	CINP	protein_coding	52.1014	1.0219	0.408452	2.50188	0.0123535	0.125739	29.0854	32.0886
ENSG00000125633	CCDC93	protein_coding	190.291	-1.96917	0.78727	-2.50127	0.0123748	0.125877	111.178	11.9228
ENSG00000232034	AC092168.2	sense_intronic	4.56282	-2.22705	0.890467	-2.50099	0.0123847	0.125899	6.96648	0
ENSG00000269001	AC092070.2	transcribed_unprocessed_pseudogene	20.8601	-2.12743	0.850725	-2.50072	0.012394	0.125916	8.63911	0.444757
ENSG00000239218	RPS20P22	transcribed_processed_pseudogene	4.95833	-2.19184	0.877119	-2.4989	0.0124578	0.126486	6.43222	0.0941659
ENSG00000229692	SOS1-IT1	sense_intronic	4.75213	-2.22971	0.892579	-2.49805	0.0124879	0.126556	4.39822	0
ENSG00000236439	AC099336.2	processed_pseudogene	117.667	0.910804	0.364597	2.49811	0.0124858	0.126556	1255.18	1194.87
ENSG00000241553	ARPC4	protein_coding	183.431	1.10005	0.440313	2.49834	0.0124776	0.126556	56.133	63.0908
ENSG00000165526	RPUSD4	protein_coding	91.2218	1.28539	0.514698	2.49737	0.0125117	0.12664	21.4892	27.644
ENSG00000214455	RCN1P2	processed_pseudogene	22.4017	-1.43607	0.575008	-2.49749	0.0125077	0.12664	17.9615	2.8908
ENSG00000162734	PEA15	protein_coding	371.182	1.0755	0.43077	2.4967	0.0125354	0.126745	59.8421	64.2006
ENSG00000259580	AC023908.2	processed_transcript	4.75009	2.23493	0.895174	2.49664	0.0125375	0.126745	0	23.2142
ENSG00000172869	DMXL1	protein_coding	141.522	-1.14394	0.458313	-2.49597	0.0125614	0.126908	39.0873	8.52664
ENSG00000187522	HSPA14	protein_coding	63.1563	1.44396	0.5786	2.49561	0.0125741	0.126958	13.0827	20.2382
ENSG00000023287	RB1CC1	protein_coding	245.642	-0.731365	0.293192	-2.49449	0.0126137	0.127005	28.4116	8.80557
ENSG00000106366	SERPINE1	protein_coding	3243.17	-0.905464	0.36296	-2.49467	0.0126075	0.127005	511.053	146.56
ENSG00000141873	SLC39A3	protein_coding	5.50158	-2.11314	0.847003	-2.49485	0.0126011	0.127005	8.50102	0.319128
ENSG00000178878	APOLD1	protein_coding	25.114	-1.91192	0.76649	-2.49439	0.0126175	0.127005	4.72345	0.43498
ENSG00000213380	COG8	protein_coding	22.6032	-1.3618	0.545825	-2.49493	0.0125981	0.127005	7.71815	1.33542
ENSG00000141519	CCDC40	protein_coding	6.78523	-1.93909	0.777536	-2.49389	0.0126351	0.127104	2.76218	0.179898
ENSG00000100129	EIF3L	protein_coding	757.507	0.936829	0.375699	2.49357	0.0126467	0.127142	280.384	266.862
ENSG00000070269	TMEM260	protein_coding	44.3198	-1.46991	0.589713	-2.49259	0.0126815	0.127373	13.9921	2.44404
ENSG00000253667	AC100821.1	processed_pseudogene	3.72659	-2.18984	0.878576	-2.49249	0.0126852	0.127373	1.18419	0
ENSG00000197472	ZNF695	protein_coding	12.9192	2.06944	0.830408	2.49208	0.0126998	0.127442	0.643121	3.35892
ENSG00000118473	SGIP1	protein_coding	175.683	-1.26588	0.508074	-2.49153	0.0127193	0.127559	98.7653	18.2375
ENSG00000110429	FBXO3	protein_coding	78.6528	1.34741	0.54102	2.4905	0.0127565	0.127655	14.0178	20.2893
ENSG00000138785	INTS12	protein_coding	47.8381	1.25209	0.50281	2.49018	0.0127679	0.127655	11.3437	16.4041
ENSG00000149100	EIF3M	protein_coding	333.71	0.724012	0.290727	2.49035	0.0127618	0.127655	192.576	167.382
ENSG00000177989	ODF3B	protein_coding	15.1238	2.24559	0.901583	2.49072	0.0127484	0.127655	2.69657	39.3548
ENSG00000188687	SLC4A5	protein_coding	7.05849	-2.18111	0.875831	-2.49034	0.0127622	0.127655	3.05844	0.0856943
ENSG00000113761	ZNF346	protein_coding	34.7146	-1.17315	0.471312	-2.48912	0.012806	0.127918	21.3662	4.65218
ENSG00000141696	P3H4	protein_coding	53.8227	1.10014	0.441999	2.48901	0.0128098	0.127918	13.1964	15.9012
ENSG00000175591	P2RY2	protein_coding	14.034	2.22726	0.895019	2.4885	0.0128282	0.128024	0.261187	1.66081
ENSG00000198908	BHLHB9	protein_coding	26.9149	-1.82907	0.735202	-2.48784	0.0128521	0.128185	7.63281	0.703051
ENSG00000187257	RSBN1L	protein_coding	47.3445	-1.22657	0.49313	-2.48731	0.0128712	0.128218	12.1508	2.62101
ENSG00000237021	AL050331.3	lincRNA	11.7454	1.9269	0.774675	2.48736	0.0128694	0.128218	0.646388	1.83217
ENSG00000184009	ACTG1	protein_coding	7796.58	0.677197	0.272297	2.48698	0.0128831	0.12826	2963.04	2381.77
ENSG00000168237	GLYCTK	protein_coding	8.03071	-1.94879	0.783772	-2.48642	0.0129036	0.128351	4.70368	0.314574
ENSG00000198431	TXNRD1	protein_coding	418.1	0.979217	0.393845	2.4863	0.012908	0.128351	53.2087	53.3705
ENSG00000163634	THOC7	protein_coding	119.219	1.36028	0.547161	2.48607	0.0129164	0.128356	53.313	70.7411
ENSG00000250902	SMAD1-AS1	antisense_RNA	15.8176	1.70727	0.687231	2.48427	0.0129818	0.128928	8.72818	17.506
ENSG00000243678	NME2	protein_coding	237.598	0.797134	0.320993	2.48334	0.0130158	0.129188	142.417	125.037
ENSG00000196715	VKORC1L1	protein_coding	154.998	-0.784833	0.316113	-2.48276	0.0130369	0.129318	16.827	4.98407
ENSG00000267334	AC015936.1	lincRNA	5.45932	2.22215	0.895195	2.48231	0.0130534	0.129404	0	2.11535
ENSG00000172403	SYNPO2	protein_coding	7.8369	1.82407	0.735057	2.48154	0.0130816	0.129527	0.195125	0.512554
ENSG00000223403	MEG9	lincRNA	5.10348	-2.04352	0.82346	-2.48163	0.0130783	0.129527	3.09886	0.126408
ENSG00000184261	KCNK12	protein_coding	5.57728	2.23392	0.900358	2.48115	0.0130959	0.12959	0.0328585	0.274776
ENSG00000198719	DLL1	protein_coding	4.90324	-2.13196	0.859408	-2.48073	0.0131112	0.129663	1.376	0.0344149
ENSG00000171657	GPR82	protein_coding	6.67945	-1.81861	0.733222	-2.4803	0.0131272	0.129665	2.01213	0.221793
ENSG00000172006	ZNF554	protein_coding	10.073	-1.70511	0.687412	-2.48048	0.0131205	0.129665	1.82287	0.201989
ENSG00000228439	TSTD3	protein_coding	37.6351	1.9754	0.796644	2.47965	0.013151	0.129822	8.14439	26.5568
ENSG00000169871	TRIM56	protein_coding	126.278	-1.24758	0.503402	-2.47829	0.0132014	0.130241	9.83104	2.10802
ENSG00000139433	GLTP	protein_coding	78.8283	0.775201	0.312891	2.47755	0.0132289	0.130332	14.6587	13.1201
ENSG00000246851	AL157938.3	antisense_RNA	7.70066	-1.98256	0.80026	-2.47739	0.0132346	0.130332	1.78448	0.109671
ENSG00000281103	TRG-AS1	antisense_RNA	6.68065	-1.893	0.764081	-2.47748	0.0132314	0.130332	1.52346	0.127043
ENSG00000145241	CENPC	protein_coding	115.494	-0.793319	0.32034	-2.47649	0.0132681	0.130368	19.966	5.84891
ENSG00000174744	BRMS1	protein_coding	36.1386	1.58634	0.640429	2.477	0.0132492	0.130368	6.84034	12.3996
ENSG00000242156	AC000041.1	unprocessed_pseudogene	4.66882	-2.09005	0.843975	-2.47644	0.01327	0.130368	413.502	7.88421
ENSG00000268575	AL031282.2	processed_transcript	47.9317	-1.14479	0.462225	-2.47669	0.0132608	0.130368	5.06077	1.14703
ENSG00000253797	UTP14C	protein_coding	45.7531	-1.12359	0.453791	-2.47601	0.013286	0.130446	4.36752	0.977432
ENSG00000204282	TNRC6C-AS1	processed_transcript	3.66561	-2.17533	0.878763	-2.47545	0.013307	0.130574	0.914956	0
ENSG00000148341	SH3GLB2	protein_coding	67.0986	1.14577	0.463129	2.47399	0.0133615	0.130987	11.9677	13.8979
ENSG00000162642	C1orf52	protein_coding	45.5088	0.967226	0.390974	2.47389	0.013365	0.130987	12.1886	12.7128
ENSG00000267498	AC007786.1	lincRNA	8.47559	2.2415	0.906168	2.4736	0.013376	0.131016	0.358418	7.4558
ENSG00000203965	EFCAB7	protein_coding	18.2232	-1.54553	0.624886	-2.4733	0.0133872	0.131047	8.09113	1.11321
ENSG00000073146	MOV10L1	protein_coding	62.4364	-1.1421	0.462089	-2.47159	0.0134512	0.131281	20.8981	4.52871
ENSG00000149554	CHEK1	protein_coding	111.428	1.58344	0.640612	2.47176	0.0134448	0.131281	20.7947	35.1253
ENSG00000154175	ABI3BP	protein_coding	256.306	-0.731476	0.295919	-2.47188	0.0134404	0.131281	232.051	71.4085
ENSG00000173540	GMPPB	protein_coding	33.2016	-1.33132	0.538525	-2.47216	0.01343	0.131281	8.09122	1.50594
ENSG00000204406	MBD5	protein_coding	167.448	-0.985749	0.398737	-2.47218	0.0134293	0.131281	99.2172	24.7212
ENSG00000088812	ATRN	protein_coding	146.268	-1.47249	0.596197	-2.4698	0.0135187	0.131726	13.8597	2.54181
ENSG00000137727	ARHGAP20	protein_coding	3.85937	-2.18059	0.882782	-2.47013	0.0135064	0.131726	0.483859	0
ENSG00000196866	HIST1H2AD	protein_coding	27.4461	1.55345	0.628992	2.46975	0.0135209	0.131726	28.9744	51.4781
ENSG00000261758	AC117382.2	antisense_RNA	7.27963	1.92533	0.779682	2.46938	0.0135348	0.131783	0.230011	0.662793
ENSG00000102547	CAB39L	protein_coding	56.1828	2.01993	0.818901	2.46664	0.0136389	0.132106	5.67307	19.5955
ENSG00000108219	TSPAN14	protein_coding	311.968	-1.22754	0.497654	-2.46666	0.0136378	0.132106	67.5708	15.4878
ENSG00000117118	SDHB	protein_coding	100.091	0.947368	0.383892	2.4678	0.0135946	0.132106	66.3342	70.0914
ENSG00000126016	AMOT	protein_coding	9.00805	-1.89251	0.767259	-2.46658	0.013641	0.132106	1.42612	0.11811
ENSG00000127080	IPPK	protein_coding	21.5747	-1.21225	0.491213	-2.46787	0.013592	0.132106	5.04315	1.04178
ENSG00000134759	ELP2	protein_coding	182.095	-0.847569	0.343625	-2.46655	0.0136422	0.132106	116.899	33.6921
ENSG00000146433	TMEM181	protein_coding	179.193	-0.813628	0.329887	-2.46638	0.0136486	0.132106	15.8494	4.62742
ENSG00000189171	S100A13	protein_coding	90.3788	1.26558	0.512791	2.46802	0.0135862	0.132106	45.2506	63.6459
ENSG00000216624	GAPDHP72	transcribed_processed_pseudogene	7.59308	2.23678	0.906466	2.46759	0.0136028	0.132106	0.137647	1.65472
ENSG00000273218	AC005776.2	lincRNA	5.0735	-2.11356	0.856782	-2.46685	0.0136306	0.132106	2.26161	0.0684047
ENSG00000228451	SDAD1P1	transcribed_processed_pseudogene	3.77623	-2.17418	0.881664	-2.46599	0.0136634	0.132121	1.01075	0
ENSG00000273983	HIST1H3G	protein_coding	100.646	1.1972	0.4855	2.46592	0.0136663	0.132121	9.33032	10.9585
ENSG00000148840	PPRC1	protein_coding	63.0207	-1.46212	0.593041	-2.46547	0.0136835	0.132132	10.3563	1.85966
ENSG00000157551	KCNJ15	protein_coding	16.7234	-1.63915	0.664823	-2.46554	0.0136806	0.132132	3.70075	0.44296
ENSG00000129946	SHC2	protein_coding	10.0481	1.69793	0.6888	2.46506	0.013699	0.132203	2.51278	5.27057
ENSG00000139637	C12orf10	protein_coding	36.6665	1.41441	0.573863	2.46471	0.0137125	0.13225	11.0994	18.3192
ENSG00000175198	PCCA	protein_coding	89.8192	-0.733343	0.297561	-2.46451	0.01372	0.13225	49.1378	15.0277
ENSG00000260708	AL118516.1	antisense_RNA	7.32518	2.09771	0.851513	2.46351	0.0137585	0.132542	1.2013	5.53736
ENSG00000085871	MGST2	protein_coding	67.9255	1.05701	0.429224	2.46261	0.0137929	0.13265	38.8116	42.4979
ENSG00000136819	C9orf78	protein_coding	95.3931	1.22553	0.497647	2.46266	0.0137912	0.13265	33.8117	43.0881
ENSG00000151065	DCP1B	protein_coding	62.4919	1.0493	0.426099	2.46259	0.0137939	0.13265	12.179	14.0365
ENSG00000109670	FBXW7	protein_coding	95.5155	0.846592	0.343825	2.46228	0.0138058	0.132663	20.8447	19.8205
ENSG00000110955	ATP5B	protein_coding	559.079	0.960345	0.390046	2.46213	0.0138115	0.132663	285.121	276.426
ENSG00000269335	IKBKG	protein_coding	16.7194	-1.5748	0.639681	-2.46185	0.0138224	0.13269	21.8451	3.43116
ENSG00000144909	OSBPL11	protein_coding	30.7443	-1.1984	0.486986	-2.46085	0.0138609	0.132982	3.94855	0.829957
ENSG00000144597	EAF1	protein_coding	48.0147	-1.00036	0.406621	-2.46018	0.0138867	0.133116	5.53901	1.37381
ENSG00000270589	AL158163.1	antisense_RNA	3.96233	-2.17757	0.885165	-2.46007	0.0138911	0.133116	2.01479	0
ENSG00000135951	TSGA10	protein_coding	12.0278	2.20441	0.896173	2.4598	0.0139015	0.133137	0.77618	5.62096
ENSG00000214199	EEF1A1P12	processed_pseudogene	25.2367	1.63092	0.66322	2.4591	0.0139287	0.13332	3.19388	6.32403
ENSG00000054611	TBC1D22A	protein_coding	79.7948	0.920655	0.374509	2.4583	0.0139597	0.133511	10.1785	10.2731
ENSG00000109390	NDUFC1	protein_coding	85.7237	1.01127	0.411392	2.45816	0.013965	0.133511	47.8109	51.5563
ENSG00000023191	RNH1	protein_coding	147.073	0.833919	0.339476	2.45649	0.0140301	0.134026	56.5649	53.125
ENSG00000119673	ACOT2	protein_coding	9.13225	-1.93481	0.787672	-2.45636	0.0140352	0.134026	5.88372	0.385978
ENSG00000142408	CACNG8	protein_coding	68.6732	1.20972	0.492611	2.45573	0.01406	0.134185	1.68508	2.28184
ENSG00000164953	TMEM67	protein_coding	59.8684	-2.08241	0.84808	-2.45544	0.0140711	0.134212	71.101	5.37148
ENSG00000180376	CCDC66	protein_coding	52.3019	-1.4159	0.57675	-2.45497	0.0140898	0.134313	37.1926	8.19239
ENSG00000249590	AC004832.3	protein_coding	18.6847	2.01439	0.820765	2.45428	0.0141165	0.134461	2.07987	8.07632
ENSG00000260194	AC007496.1	antisense_RNA	12.7204	2.08983	0.851551	2.45415	0.0141218	0.134461	1.78699	6.81284
ENSG00000114942	EEF1B2	protein_coding	523.232	0.870334	0.354737	2.45346	0.0141489	0.134563	344.093	314.646
ENSG00000198855	FICD	protein_coding	15.9192	-1.72641	0.70361	-2.45364	0.0141417	0.134563	4.3018	0.463466
ENSG00000145734	BDP1	protein_coding	433.695	1.16088	0.473253	2.45299	0.0141674	0.13466	14.4211	16.6273
ENSG00000089289	IGBP1	protein_coding	127.622	0.812151	0.331192	2.45221	0.0141982	0.134803	22.967	21.8345
ENSG00000172765	TMCC1	protein_coding	176.251	-1.40435	0.572756	-2.45192	0.0142098	0.134803	73.9935	13.0064
ENSG00000176101	SSNA1	protein_coding	27.8075	1.19998	0.489431	2.45177	0.0142154	0.134803	10.1903	12.6501
ENSG00000176974	SHMT1	protein_coding	16.3202	-1.81872	0.741772	-2.45186	0.014212	0.134803	7.50894	0.729133
ENSG00000152939	MARVELD2	protein_coding	14.399	-1.56519	0.639062	-2.4492	0.0143173	0.135691	2.69611	0.383124
ENSG00000175309	PHYKPL	protein_coding	58.1911	-1.27848	0.522233	-2.44811	0.0143609	0.136026	32.4686	6.55376
ENSG00000226891	LINC01359	processed_transcript	30.8774	2.02711	0.828417	2.44697	0.0144063	0.136377	3.77164	13.6179
ENSG00000214967	NPIPA7	protein_coding	18.7208	-2.0409	0.834148	-2.44669	0.0144174	0.136403	13.367	0.819991
ENSG00000082516	GEMIN5	protein_coding	64.2038	-1.18591	0.484905	-2.44565	0.0144591	0.136719	7.34805	1.55411
ENSG00000087495	PHACTR3	protein_coding	9.78048	1.67993	0.686974	2.4454	0.0144691	0.136724	0.596299	1.18293
ENSG00000136159	NUDT15	protein_coding	42.0123	0.988393	0.404214	2.44522	0.0144764	0.136724	5.07717	5.33003
ENSG00000151458	ANKRD50	protein_coding	450.285	-0.550671	0.225258	-2.44462	0.0145004	0.136872	22.9987	8.09395
ENSG00000075711	DLG1	protein_coding	242.099	-1.30145	0.532451	-2.44426	0.014515	0.136931	245.707	49.9256
ENSG00000277639	AC007906.2	protein_coding	20.5459	1.77881	0.72782	2.44402	0.0145245	0.136942	4.80322	10.7259
ENSG00000104967	NOVA2	protein_coding	106.774	-0.960166	0.393112	-2.44248	0.0145868	0.137135	15.0105	3.99091
ENSG00000188542	DUSP28	protein_coding	28.2762	1.60889	0.65868	2.44259	0.0145822	0.137135	2.40716	5.56251
ENSG00000203896	LIME1	protein_coding	4.25385	-2.07601	0.849727	-2.44315	0.0145598	0.137135	3.22635	0.111555
ENSG00000260259	LINC02166	lincRNA	5.06807	2.16391	0.885892	2.44263	0.0145806	0.137135	0.547122	2.89435
ENSG00000265218	AC103810.2	antisense_RNA	7.45489	-1.77597	0.72711	-2.44251	0.0145856	0.137135	20.3998	2.07653
ENSG00000176105	YES1	protein_coding	538.805	0.849694	0.347933	2.44212	0.0146012	0.137191	45.4467	43.6382
ENSG00000184557	SOCS3	protein_coding	79.3863	2.11855	0.867688	2.4416	0.0146224	0.137311	3.00723	18.3388
ENSG00000166343	MSS51	protein_coding	6.38561	-2.01675	0.826128	-2.44121	0.014638	0.137379	2.28718	0.115572
ENSG00000124635	HIST1H2BJ	protein_coding	35.8651	1.14825	0.470401	2.441	0.0146465	0.13738	56.2461	67.8369
ENSG00000099783	HNRNPM	protein_coding	422.053	0.769067	0.315163	2.44022	0.0146784	0.137477	214.872	197.551
ENSG00000130520	LSM4	protein_coding	74.8816	1.19552	0.48994	2.44013	0.014682	0.137477	20.4015	23.9538
ENSG00000165630	PRPF18	protein_coding	22.9471	-1.86915	0.765904	-2.44045	0.0146688	0.137477	11.5016	1.09715
ENSG00000237928	NFIA-AS2	antisense_RNA	8.87277	1.75794	0.720761	2.43901	0.0147275	0.137824	1.82168	4.41778
ENSG00000113356	POLR3G	protein_coding	53.263	0.969928	0.397767	2.43843	0.0147511	0.137966	15.4381	16.2278
ENSG00000162408	NOL9	protein_coding	96.3686	-1.37538	0.564383	-2.43696	0.0148112	0.138449	22.51	4.39581
ENSG00000166377	ATP9B	protein_coding	176.761	-1.08058	0.443641	-2.43571	0.0148626	0.13885	83.075	19.7713
ENSG00000122783	C7orf49	protein_coding	104.209	2.03403	0.835173	2.43546	0.0148731	0.138869	81.826	338.306
ENSG00000074695	LMAN1	protein_coding	389.724	-1.20114	0.493392	-2.43446	0.014914	0.139171	95.3317	20.8993
ENSG00000163659	TIPARP	protein_coding	58.4008	-1.26603	0.52009	-2.43426	0.0149225	0.139171	8.77675	1.77825
ENSG00000113569	NUP155	protein_coding	148.618	-0.856962	0.352142	-2.43357	0.0149506	0.139196	24.4054	6.8332
ENSG00000170291	ELP5	protein_coding	34.0741	0.980088	0.402697	2.43381	0.0149409	0.139196	10.5732	11.1687
ENSG00000259660	DNM1P47	transcribed_unprocessed_pseudogene	9.87057	-2.06215	0.847361	-2.43361	0.014949	0.139196	0.689086	0.0355471
ENSG00000272702	AC010913.1	processed_transcript	4.97388	-2.08796	0.858208	-2.43293	0.0149772	0.139364	1.36744	0.0420602
ENSG00000049449	RCN1	protein_coding	622.916	-0.676397	0.278147	-2.4318	0.0150242	0.139722	252.974	80.8204
ENSG00000125046	SSUH2	protein_coding	9.05245	2.09447	0.861362	2.43158	0.0150333	0.139728	0.704634	3.59363
ENSG00000253368	TRNP1	protein_coding	4.78609	-2.05601	0.845706	-2.43111	0.0150526	0.139828	3.11605	0.14106
ENSG00000072210	ALDH3A2	protein_coding	83.0236	1.24421	0.51214	2.42944	0.0151221	0.140393	32.3703	41.3233
ENSG00000081923	ATP8B1	protein_coding	427.002	-1.09275	0.449942	-2.42866	0.0151547	0.140537	109.771	26.6691
ENSG00000197256	KANK2	protein_coding	143.93	1.05773	0.435486	2.42886	0.0151464	0.140537	25.2942	26.7797
ENSG00000174165	ZDHHC24	protein_coding	29.5909	-1.2088	0.497984	-2.42739	0.0152077	0.140949	6.67948	1.35072
ENSG00000136810	TXN	protein_coding	192.108	0.859333	0.354079	2.42695	0.0152264	0.140962	76.2909	71.9125
ENSG00000141698	NT5C3B	protein_coding	48.3269	1.19434	0.492089	2.42708	0.0152208	0.140962	19.8158	25.3449
ENSG00000121454	LHX4	protein_coding	8.48651	-1.88482	0.7771	-2.42545	0.0152894	0.141146	0.922935	0.0770392
ENSG00000151640	DPYSL4	protein_coding	39.899	1.97196	0.812825	2.42605	0.0152641	0.141146	2.83201	7.99431
ENSG00000157765	SLC34A2	protein_coding	3.01942	-2.08	0.857408	-2.42592	0.0152698	0.141146	1.7947	0.0259911
ENSG00000168496	FEN1	protein_coding	37.3622	1.01033	0.416539	2.42554	0.0152856	0.141146	4.49972	4.90395
ENSG00000246889	AP000487.1	antisense_RNA	92.764	2.19419	0.904583	2.42564	0.0152814	0.141146	2.44446	27.1554
ENSG00000107882	SUFU	protein_coding	61.6028	1.20967	0.498801	2.42516	0.0153016	0.14118	5.79389	7.20173
ENSG00000123607	TTC21B	protein_coding	105.551	-1.34817	0.556016	-2.42469	0.0153213	0.141232	24.1301	4.3813
ENSG00000165487	MICU2	protein_coding	53.695	-1.00526	0.414605	-2.42462	0.0153245	0.141232	29.4545	7.88377
ENSG00000138032	PPM1B	protein_coding	66.1378	0.873678	0.360384	2.42429	0.0153382	0.141279	13.1844	12.9954
ENSG00000256771	ZNF253	protein_coding	87.3267	2.18216	0.900243	2.42397	0.015352	0.141326	3.18094	28.2193
ENSG00000232850	PTGES2-AS1	lincRNA	6.21065	-2.05845	0.849458	-2.42325	0.0153825	0.141509	2.10081	0.130239
ENSG00000270344	POC1B-AS1	antisense_RNA	3.57225	-2.13512	0.881159	-2.42308	0.0153896	0.141509	0.322489	0
ENSG00000275367	AC092111.1	lincRNA	11.8242	1.5619	0.644643	2.42289	0.0153977	0.141509	0.563478	1.07162
ENSG00000163812	ZDHHC3	protein_coding	118.423	1.02176	0.421751	2.42266	0.0154074	0.141519	36.8727	38.0667
ENSG00000115233	PSMD14	protein_coding	173.359	1.00811	0.416438	2.42079	0.0154869	0.142018	31.3621	33.2558
ENSG00000164070	HSPA4L	protein_coding	46.6175	-1.6384	0.676811	-2.42077	0.0154879	0.142018	4.96319	0.715345
ENSG00000232573	RPL3P4	processed_pseudogene	368.015	1.05125	0.434221	2.42101	0.0154774	0.142018	470.635	554.517
ENSG00000145214	DGKQ	protein_coding	34.2959	-1.64968	0.681629	-2.4202	0.0155119	0.142159	10.0905	1.58096
ENSG00000249267	LINC00939	lincRNA	20.7171	-1.49758	0.618877	-2.41983	0.0155277	0.142225	2.78597	0.438853
ENSG00000273680	AC009318.2	antisense_RNA	6.04054	-1.99903	0.826276	-2.41933	0.0155493	0.142343	9.94267	0.500812
ENSG00000169299	PGM2	protein_coding	103.884	0.742618	0.307141	2.41784	0.015613	0.142846	18.2841	16.0271
ENSG00000177427	MIEF2	protein_coding	6.42501	-1.94119	0.803026	-2.41734	0.0156344	0.142962	1.66733	0.0969469
ENSG00000147437	GNRH1	protein_coding	3.6934	-2.13587	0.883715	-2.41692	0.0156524	0.142967	2.27799	0
ENSG00000204356	NELFE	protein_coding	119.073	1.77294	0.733517	2.41703	0.0156475	0.142967	24.0863	62.8245
ENSG00000205323	SARNP	protein_coding	89.7288	0.892128	0.369217	2.41627	0.0156805	0.143144	39.1581	37.7401
ENSG00000126756	UXT	protein_coding	38.4992	1.43471	0.593886	2.41579	0.0157009	0.14325	18.8586	28.9988
ENSG00000064961	HMG20B	protein_coding	104.413	0.89498	0.370545	2.41531	0.015722	0.143363	44.9822	44.9438
ENSG00000114956	DGUOK	protein_coding	48.4563	0.895688	0.371068	2.41381	0.0157867	0.143872	22.6201	22.4267
ENSG00000273599	AL731571.1	antisense_RNA	8.60546	-1.88012	0.778977	-2.41358	0.0157967	0.143884	1.06476	0.0777472
ENSG00000265107	GJA5	protein_coding	6.82046	-2.18601	0.906113	-2.41251	0.0158431	0.144226	1.74488	0
ENSG00000198046	ZNF667	protein_coding	3.74147	-2.13522	0.885291	-2.41188	0.0158704	0.144314	0.857509	0
ENSG00000244701	AC004918.1	antisense_RNA	3.81099	-2.13746	0.886186	-2.41198	0.0158664	0.144314	5.21455	0
ENSG00000153993	SEMA3D	protein_coding	39.6661	-1.8211	0.755225	-2.41134	0.0158942	0.144399	6.33445	0.725576
ENSG00000180318	ALX1	protein_coding	4.73937	-2.0606	0.854572	-2.41126	0.0158974	0.144399	2.65466	0.0841666
ENSG00000100246	DNAL4	protein_coding	13.6491	1.4384	0.596604	2.41097	0.0159101	0.144435	4.34959	6.95056
ENSG00000261366	MANEA-AS1	antisense_RNA	4.47235	-2.03909	0.846115	-2.40995	0.0159548	0.14476	1.49582	0.049858
ENSG00000091137	SLC26A4	protein_coding	4.02845	-2.14211	0.889091	-2.40933	0.015982	0.144769	1.50849	0
ENSG00000270332	SMC2-AS1	lincRNA	13.7704	-1.50701	0.625491	-2.40932	0.0159823	0.144769	1.19787	0.174208
ENSG00000275379	HIST1H3I	protein_coding	140.757	0.927885	0.385111	2.4094	0.0159789	0.144769	204.194	198.333
ENSG00000172115	CYCS	protein_coding	159.582	0.942206	0.391186	2.40859	0.0160144	0.144979	34.5016	35.4901
ENSG00000189306	RRP7A	protein_coding	35.6466	-1.27225	0.528285	-2.40826	0.0160288	0.145029	6.48738	1.28743
ENSG00000136630	HLX	protein_coding	53.3782	1.25884	0.522863	2.40759	0.0160582	0.145211	8.63844	11.6486
ENSG00000281028	AC104662.2	protein_coding	3.62873	-2.12682	0.883449	-2.4074	0.0160665	0.145211	2.23051	0.047317
ENSG00000176915	ANKLE2	protein_coding	166.59	-1.00572	0.41782	-2.40708	0.0160807	0.145259	36.0464	9.32976
ENSG00000187051	RPS19BP1	protein_coding	52.8279	1.33181	0.553337	2.40688	0.0160896	0.145259	13.5679	17.8105
ENSG00000203875	SNHG5	processed_transcript	315.497	1.01723	0.422686	2.40658	0.0161025	0.145295	465.85	525.972
ENSG00000158352	SHROOM4	protein_coding	456.376	1.70084	0.707165	2.40516	0.0161653	0.145571	15.714	35.0215
ENSG00000174371	EXO1	protein_coding	43.0901	1.87361	0.778869	2.40556	0.0161478	0.145571	3.96545	10.4764
ENSG00000205808	PLPP6	protein_coding	12.8504	-1.60005	0.665278	-2.40509	0.0161686	0.145571	2.80505	0.350914
ENSG00000277534	AC007996.1	sense_intronic	3.71001	-2.12869	0.885033	-2.40521	0.0161633	0.145571	1.02146	0
ENSG00000241697	TMEFF1	protein_coding	8.47053	-1.86534	0.775712	-2.40468	0.0161864	0.145651	2.2945	0.185726
ENSG00000049239	H6PD	protein_coding	149.93	-0.973134	0.404971	-2.40297	0.0162624	0.145768	9.7943	2.55743
ENSG00000109452	INPP4B	protein_coding	16.3785	-1.9897	0.827827	-2.40352	0.0162379	0.145768	4.11181	0.185855
ENSG00000139116	KIF21A	protein_coding	34.6082	-1.30043	0.541219	-2.40279	0.0162706	0.145768	9.24095	1.85216
ENSG00000205978	NYNRIN	protein_coding	149.49	-1.11314	0.463151	-2.40341	0.016243	0.145768	14.5911	3.27282
ENSG00000230373	GOLGA6L5P	transcribed_unprocessed_pseudogene	82.436	1.77158	0.737226	2.40303	0.0162596	0.145768	5.9209	12.6177
ENSG00000235912	AL031729.1	processed_pseudogene	20.8136	1.30546	0.543142	2.40352	0.0162379	0.145768	419.626	589.186
ENSG00000277758	FO681492.1	protein_coding	5.3277	2.14461	0.892394	2.40321	0.0162518	0.145768	0	0.327499
ENSG00000278845	MRPL45	protein_coding	102.846	0.970133	0.403722	2.40297	0.0162624	0.145768	16.4547	16.8143
ENSG00000100592	DAAM1	protein_coding	210.003	0.779755	0.324627	2.402	0.0163055	0.145842	75.5571	65.7688
ENSG00000272489	AL132656.3	sense_intronic	12.4008	-1.79249	0.746181	-2.40222	0.016296	0.145842	5.33363	0.63058
ENSG00000276550	HERC2P2	transcribed_unprocessed_pseudogene	554.889	-1.60323	0.6674	-2.4022	0.0162968	0.145842	101.839	17.0851
ENSG00000114853	ZBTB47	protein_coding	59.4928	1.35973	0.56656	2.39998	0.016396	0.1462	3.59056	4.74232
ENSG00000115363	EVA1A	protein_coding	91.9648	-0.905186	0.377086	-2.40047	0.0163739	0.1462	52.3915	13.9516
ENSG00000118193	KIF14	protein_coding	71.1534	0.797109	0.332058	2.40051	0.0163722	0.1462	2.68926	2.45464
ENSG00000165804	ZNF219	protein_coding	9.88249	-1.82064	0.758323	-2.40088	0.0163556	0.1462	5.62946	1.00356
ENSG00000182168	UNC5C	protein_coding	5.68231	-2.04215	0.85091	-2.39996	0.0163968	0.1462	0.57789	0.0219932
ENSG00000182230	FAM153B	protein_coding	7.15732	-2.06986	0.862473	-2.39991	0.0163991	0.1462	4.7794	0.228984
ENSG00000101361	NOP56	protein_coding	161.017	0.741143	0.309059	2.39806	0.0164821	0.146634	73.364	63.1856
ENSG00000115944	COX7A2L	protein_coding	174.242	0.790131	0.329421	2.39855	0.0164603	0.146634	69.0681	62.4866
ENSG00000143222	UFC1	protein_coding	126.202	1.26897	0.529218	2.39783	0.0164927	0.146634	63.4009	78.9349
ENSG00000144554	FANCD2	protein_coding	46.7841	-1.77039	0.738212	-2.39821	0.0164752	0.146634	19.8605	2.51564
ENSG00000196497	IPO4	protein_coding	58.3178	1.17337	0.489344	2.39784	0.016492	0.146634	19.7412	23.5344
ENSG00000248672	LY75-CD302	protein_coding	10.7332	-1.99299	0.83131	-2.39741	0.0165113	0.14672	1.23615	0.070871
ENSG00000084623	EIF3I	protein_coding	198.339	1.13631	0.474065	2.39695	0.0165322	0.146826	46.0103	52.2194
ENSG00000272150	NBPF25P	transcribed_unprocessed_pseudogene	31.7695	2.11017	0.880628	2.39621	0.0165655	0.147042	0.778722	3.55901
ENSG00000163155	LYSMD1	protein_coding	3.43419	-2.10937	0.880459	-2.39576	0.0165859	0.147144	1.72118	0
ENSG00000176393	RNPEP	protein_coding	76.7967	1.1392	0.475549	2.39556	0.016595	0.147145	31.4056	35.5431
ENSG00000196951	SCOC-AS1	antisense_RNA	6.68807	2.11234	0.881972	2.39502	0.0166194	0.147281	1.85894	10.7444
ENSG00000033327	GAB2	protein_coding	277.525	1.06762	0.446085	2.3933	0.0166975	0.147495	31.4385	33.7053
ENSG00000111678	C12orf57	protein_coding	60.8071	1.21	0.505506	2.39365	0.0166816	0.147495	32.85	40.7083
ENSG00000162946	DISC1	protein_coding	119.745	1.55151	0.64821	2.39353	0.0166869	0.147495	8.2198	13.1143
ENSG00000242808	SOX2-OT	sense_overlapping	3.61874	-2.11699	0.884284	-2.39401	0.0166651	0.147495	4.3198	0
ENSG00000255284	AP006621.3	lincRNA	4.16456	-2.13586	0.892104	-2.39419	0.0166573	0.147495	10.7161	0
ENSG00000267640	AC016582.3	transcribed_unprocessed_pseudogene	18.2405	-1.96487	0.820928	-2.39347	0.0166898	0.147495	8.59725	0.807177
ENSG00000099795	NDUFB7	protein_coding	52.8208	0.957524	0.400307	2.39197	0.0167581	0.147718	43.1963	44.0887
ENSG00000119318	RAD23B	protein_coding	366.264	0.949463	0.39694	2.39196	0.0167588	0.147718	68.0435	66.3494
ENSG00000218227	AC136632.1	processed_pseudogene	8.82663	1.82712	0.763826	2.39207	0.0167537	0.147718	2.73428	7.15195
ENSG00000253930	TNFRSF10A-AS1	antisense_RNA	3.42223	-2.10637	0.880557	-2.39208	0.0167531	0.147718	6.19037	0
ENSG00000103042	SLC38A7	protein_coding	48.8016	-0.996529	0.416728	-2.39132	0.016788	0.147895	12.5249	3.05155
ENSG00000164929	BAALC	protein_coding	5.86881	2.1449	0.89728	2.39045	0.0168278	0.148086	0.716669	5.4243
ENSG00000175548	ALG10B	protein_coding	75.4989	-1.33206	0.557201	-2.39063	0.0168197	0.148086	4.34057	0.862251
ENSG00000284461	RABGEF1	protein_coding	4.88915	-2.14955	0.899538	-2.38962	0.0168659	0.148342	0.871342	0
ENSG00000161542	PRPSAP1	protein_coding	104.978	-1.06779	0.447142	-2.38804	0.0169385	0.148901	85.7754	21.6408
ENSG00000152527	PLEKHH2	protein_coding	14.7098	-1.48898	0.623577	-2.38781	0.016949	0.148913	2.56001	0.372522
ENSG00000006025	OSBPL7	protein_coding	22.782	-1.76499	0.73959	-2.38645	0.017012	0.149326	14.0352	2.2077
ENSG00000170989	S1PR1	protein_coding	366.787	-1.15015	0.481961	-2.3864	0.0170142	0.149326	109.961	25.7889
ENSG00000131773	KHDRBS3	protein_coding	64.1023	-1.55384	0.651356	-2.38555	0.0170536	0.149424	132.767	20.7885
ENSG00000145982	FARS2	protein_coding	11.678	-1.86865	0.783256	-2.38574	0.0170447	0.149424	7.41428	0.569523
ENSG00000173715	C11orf80	protein_coding	41.8658	-1.20834	0.506563	-2.38537	0.0170619	0.149424	55.1825	11.0651
ENSG00000248494	LNX1-AS2	sense_intronic	4.91832	1.99467	0.83606	2.3858	0.0170421	0.149424	1.23292	5.01571
ENSG00000117298	ECE1	protein_coding	1481.73	-0.690735	0.289623	-2.38495	0.0170817	0.149517	551.306	176.749
ENSG00000063660	GPC1	protein_coding	30.4422	1.27389	0.534195	2.38469	0.0170937	0.149542	6.65211	8.62588
ENSG00000173295	FAM86B3P	transcribed_unprocessed_pseudogene	5.68251	-2.06722	0.866976	-2.3844	0.017107	0.149579	3.82073	0.12889
ENSG00000213694	S1PR3	protein_coding	18.3335	-1.8099	0.759266	-2.38375	0.0171373	0.149764	2.59044	0.256695
ENSG00000136940	PDCL	protein_coding	83.5795	1.0839	0.45485	2.38299	0.0171728	0.149994	18.087	21.5359
ENSG00000258804	LINC01148	lincRNA	7.97794	1.93858	0.813868	2.38193	0.017222	0.150344	0.520765	1.71299
ENSG00000246339	EXTL3-AS1	antisense_RNA	4.69731	-2.00834	0.843271	-2.3816	0.0172375	0.150399	1.58378	0.0584912
ENSG00000101347	SAMHD1	protein_coding	113.481	-0.986756	0.414383	-2.38127	0.0172533	0.150456	13.3078	3.34902
ENSG00000111231	GPN3	protein_coding	46.5183	1.3258	0.557038	2.3801	0.017308	0.150773	20.4104	31.1436
ENSG00000133265	HSPBP1	protein_coding	26.6494	1.49737	0.629086	2.38023	0.0173021	0.150773	10.5024	19.5706
ENSG00000108021	FAM208B	protein_coding	238.589	-0.985327	0.414029	-2.37985	0.0173198	0.150795	52.6675	13.9955
ENSG00000174652	ZNF266	protein_coding	33.2491	-1.1859	0.498411	-2.37937	0.0173422	0.150911	7.19639	1.57162
ENSG00000137218	FRS3	protein_coding	4.12814	-2.12381	0.89268	-2.37914	0.0173532	0.150926	3.34835	0
ENSG00000162722	TRIM58	protein_coding	3.44703	-2.09785	0.882148	-2.37811	0.0174015	0.151266	0.831185	0
ENSG00000063601	MTMR1	protein_coding	48.0107	-1.347	0.566634	-2.37719	0.0174449	0.151482	18.4406	3.57416
ENSG00000196954	CASP4	protein_coding	110.217	-0.950232	0.399721	-2.37724	0.0174427	0.151482	123.065	32.3845
ENSG00000166503	HDGFL3	protein_coding	476.161	0.929945	0.39131	2.37649	0.0174782	0.151691	79.5508	76.5779
ENSG00000063046	EIF4B	protein_coding	1335.2	0.607256	0.255624	2.37558	0.0175215	0.151963	285.59	220.878
ENSG00000178685	PARP10	protein_coding	20.1276	-1.37165	0.577431	-2.37544	0.0175282	0.151963	11.302	1.87408
ENSG00000131115	ZNF227	protein_coding	34.9464	-1.57219	0.662018	-2.37484	0.0175564	0.151966	11.3561	1.44759
ENSG00000162591	MEGF6	protein_coding	94.2357	-1.15196	0.485035	-2.37501	0.0175486	0.151966	12.2006	2.54161
ENSG00000179038	AP001885.1	transcribed_processed_pseudogene	3.5658	-2.10125	0.88467	-2.37518	0.0175405	0.151966	4.52609	0
ENSG00000260083	MIR762HG	antisense_RNA	12.0512	1.90424	0.80204	2.37424	0.0175849	0.152133	1.14739	3.19245
ENSG00000038532	CLEC16A	protein_coding	182.153	1.57285	0.662597	2.37377	0.0176077	0.15225	14.781	24.2474
ENSG00000204308	RNF5	protein_coding	38.2665	1.53628	0.647258	2.37353	0.0176192	0.152269	13.6956	22.2736
ENSG00000261659	Z92544.2	processed_transcript	5.71064	-1.98495	0.83641	-2.37318	0.0176359	0.152333	1.35846	0.0485357
ENSG00000123143	PKN1	protein_coding	264.169	1.22559	0.516558	2.37261	0.017663	0.152406	98.7247	124.621
ENSG00000240661	AC063952.1	transcribed_unitary_pseudogene	4.06442	-2.11737	0.892392	-2.3727	0.0176588	0.152406	3.58933	0
ENSG00000188486	H2AFX	protein_coding	75.3042	0.972707	0.410015	2.37237	0.0176743	0.152423	12.7449	12.8544
ENSG00000229227	AL356056.1	lincRNA	4.7305	-2.07427	0.874507	-2.37193	0.0176955	0.152445	7.17937	0.157286
ENSG00000257748	LINC02281	lincRNA	3.47169	2.1469	0.905079	2.37206	0.0176892	0.152445	1.09021	9.25089
ENSG00000154864	PIEZO2	protein_coding	27.3661	1.43192	0.603912	2.37108	0.0177364	0.152649	2.65478	5.65691
ENSG00000196072	BLOC1S2	protein_coding	95.0288	1.30287	0.54949	2.37105	0.0177378	0.152649	46.2057	62.8328
ENSG00000185332	TMEM105	protein_coding	7.18633	-2.11852	0.894009	-2.36969	0.0178031	0.153131	5.05669	0.111242
ENSG00000100918	REC8	protein_coding	15.3742	-1.78191	0.752187	-2.36898	0.0178373	0.153184	20.2473	2.57878
ENSG00000197345	MRPL21	protein_coding	37.3579	1.35994	0.574057	2.369	0.0178364	0.153184	15.0465	20.812
ENSG00000226367	ST7-AS2	antisense_RNA	3.71398	-2.10299	0.887707	-2.36901	0.0178356	0.153184	4.57953	0
ENSG00000104979	C19orf53	protein_coding	81.3746	0.83934	0.354482	2.3678	0.0178944	0.153434	52.361	50.9601
ENSG00000144034	TPRKB	protein_coding	39.2206	1.16298	0.491168	2.36779	0.0178946	0.153434	18.2292	22.4602
ENSG00000169432	SCN9A	protein_coding	57.305	-1.24919	0.527541	-2.36795	0.0178867	0.153434	4.83836	0.963082
ENSG00000276141	WHAMMP3	transcribed_unprocessed_pseudogene	39.6641	-1.37247	0.579705	-2.36753	0.0179074	0.153464	7.32273	1.34564
ENSG00000162687	KCNT2	protein_coding	6.22583	-1.97493	0.834397	-2.36689	0.0179382	0.153487	1.36733	0.0694949
ENSG00000250565	ATP6V1E2	protein_coding	17.7946	2.02708	0.856365	2.36707	0.0179293	0.153487	0.847054	4.10658
ENSG00000260505	AC096644.4	lincRNA	4.7263	-2.03428	0.859456	-2.36693	0.0179361	0.153487	1.20435	0.0378007
ENSG00000111145	ELK3	protein_coding	659.685	-0.872208	0.368581	-2.36639	0.0179623	0.153613	156.794	45.4379
ENSG00000158062	UBXN11	protein_coding	5.89525	-1.9948	0.843596	-2.36463	0.0180479	0.154184	4.67486	0.251658
ENSG00000250182	EEF1A1P13	processed_pseudogene	69.8217	1.14288	0.483309	2.36469	0.018045	0.154184	12.5043	14.6193
ENSG00000262228	AC087392.3	lincRNA	3.50399	-2.09084	0.884342	-2.36429	0.0180648	0.154248	1.63306	0
ENSG00000132646	PCNA	protein_coding	138.826	0.855904	0.362092	2.36377	0.0180899	0.154349	30.8381	28.6482
ENSG00000156531	PHF6	protein_coding	154.258	-0.791383	0.334828	-2.36355	0.0181006	0.154349	16.7431	4.98469
ENSG00000196724	ZNF418	protein_coding	4.44568	-2.00948	0.850228	-2.36346	0.018105	0.154349	2.84697	0.122808
ENSG00000243811	APOBEC3D	protein_coding	6.34745	-2.00909	0.850184	-2.36312	0.0181217	0.154411	1.95869	0.169292
ENSG00000259828	AL355596.1	lincRNA	9.32046	2.05458	0.869508	2.36292	0.0181317	0.154416	0.157829	0.693604
ENSG00000172965	MIR4435-2HG	lincRNA	202.021	0.999617	0.423095	2.36263	0.0181457	0.154455	137.407	137.935
ENSG00000136280	CCM2	protein_coding	85.1034	0.751722	0.318293	2.36173	0.0181899	0.154751	33.1476	29.7024
ENSG00000078487	ZCWPW1	protein_coding	10.9885	1.99889	0.846706	2.36078	0.0182366	0.154992	0.755268	2.93379
ENSG00000150394	CDH8	protein_coding	3.18276	-2.10044	0.890072	-2.35985	0.0182821	0.154992	2.89294	0.0294736
ENSG00000163482	STK36	protein_coding	29.5365	-1.14236	0.484038	-2.36007	0.0182717	0.154992	25.7233	5.68712
ENSG00000166341	DCHS1	protein_coding	455.654	-0.535614	0.226919	-2.36037	0.0182565	0.154992	18.1677	6.45089
ENSG00000171848	RRM2	protein_coding	206.399	1.2616	0.534423	2.36068	0.0182415	0.154992	43.6034	61.178
ENSG00000176340	COX8A	protein_coding	56.0638	0.846062	0.358424	2.3605	0.0182501	0.154992	52.5791	49.2554
ENSG00000185338	SOCS1	protein_coding	3.78748	2.01833	0.855296	2.35981	0.0182845	0.154992	0.319153	1.29203
ENSG00000130724	CHMP2A	protein_coding	129.721	0.911928	0.386629	2.35866	0.018341	0.155183	60.3947	58.1699
ENSG00000155368	DBI	protein_coding	134.112	0.954191	0.404561	2.35858	0.0183449	0.155183	78.2558	76.6474
ENSG00000158604	TMED4	protein_coding	96.206	-0.796065	0.337441	-2.35913	0.018318	0.155183	24.5609	7.16233
ENSG00000224363	FP700111.1	lincRNA	6.8082	-1.91217	0.81062	-2.35889	0.0183295	0.155183	1.86206	0.104156
ENSG00000013288	MAN2B2	protein_coding	105.248	-1.46127	0.619655	-2.35819	0.0183641	0.155205	14.8952	2.56897
ENSG00000093009	CDC45	protein_coding	30.0093	1.53008	0.648867	2.35808	0.0183697	0.155205	10.4951	19.5384
ENSG00000103490	PYCARD	protein_coding	25.8792	1.61623	0.685494	2.35776	0.0183854	0.155205	7.68812	15.0948
ENSG00000149480	MTA2	protein_coding	128.136	-0.781759	0.331565	-2.35779	0.0183842	0.155205	44.362	12.8781
ENSG00000234828	IQCM	protein_coding	9.08531	-1.74638	0.740868	-2.35721	0.0184128	0.155356	8.28481	0.753373
ENSG00000179094	PER1	protein_coding	12.3417	-1.74968	0.74241	-2.35675	0.0184356	0.155468	13.136	1.32856
ENSG00000112715	VEGFA	protein_coding	24.5077	-1.85097	0.785459	-2.35654	0.0184459	0.155475	8.25327	0.907824
ENSG00000104812	GYS1	protein_coding	97.5109	1.36745	0.580342	2.35628	0.0184588	0.155504	32.6747	44.2526
ENSG00000283445	AL136985.3	lincRNA	189.752	-1.07171	0.45487	-2.35609	0.0184683	0.155504	39.5832	9.17634
ENSG00000157193	LRP8	protein_coding	36.8986	-1.23858	0.525889	-2.35521	0.0185124	0.155715	16.3079	3.24238
ENSG00000204439	C6orf47	protein_coding	30.1763	1.19314	0.506584	2.35527	0.0185092	0.155715	2.61865	3.23361
ENSG00000172554	SNTG2	protein_coding	11.9496	2.11304	0.897346	2.35476	0.0185347	0.155823	0.0776263	4.15641
ENSG00000058600	POLR3E	protein_coding	48.6461	-0.929096	0.394705	-2.3539	0.0185777	0.156105	24.4324	6.42099
ENSG00000182324	KCNJ14	protein_coding	3.39188	-2.07787	0.882985	-2.35323	0.0186109	0.156303	0.632425	0
ENSG00000108518	PFN1	protein_coding	596.668	0.697636	0.296557	2.35245	0.0186503	0.156324	233.193	193.131
ENSG00000231322	RPL13AP17	transcribed_processed_pseudogene	3.20278	2.1226	0.902305	2.35242	0.0186516	0.156324	0.0479814	1.21281
ENSG00000250135	AL049795.2	sense_intronic	3.3031	2.08734	0.887231	2.35265	0.0186403	0.156324	0	3.21297
ENSG00000257411	AC034102.2	protein_coding	40.9015	1.14915	0.488404	2.35287	0.0186291	0.156324	35.5637	45.1848
ENSG00000275835	TUBGCP5	protein_coding	69.4412	1.35122	0.574582	2.35165	0.0186904	0.156569	14.2879	20.2923
ENSG00000101911	PRPS2	protein_coding	83.6503	1.80764	0.76897	2.35073	0.0187366	0.156876	6.75902	15.185
ENSG00000196865	NHLRC2	protein_coding	282.512	-0.655396	0.278868	-2.3502	0.0187635	0.156941	13.506	4.4618
ENSG00000284671	AC009093.9	transcribed_unprocessed_pseudogene	3.50171	-2.08085	0.885363	-2.35028	0.0187593	0.156941	1.80046	0
ENSG00000137509	PRCP	protein_coding	439.643	-1.00598	0.428191	-2.34938	0.0188049	0.157207	190.276	48.083
ENSG00000259275	AC087477.2	lincRNA	7.43454	-1.95326	0.831493	-2.3491	0.018819	0.157244	1.64557	0.104654
ENSG00000091164	TXNL1	protein_coding	177.179	0.683148	0.290866	2.34867	0.0188405	0.157263	34.8263	29.4337
ENSG00000158286	RNF207	protein_coding	18.1837	-1.43379	0.610422	-2.34885	0.0188315	0.157263	12.6568	2.15107
ENSG00000110446	SLC15A3	protein_coding	5.35258	-1.88989	0.804979	-2.34775	0.0188874	0.157494	3.57102	0.373224
ENSG00000185774	KCNIP4	protein_coding	3.47906	-2.07791	0.885053	-2.34778	0.0188857	0.157494	1.42542	0
ENSG00000179271	GADD45GIP1	protein_coding	71.1789	0.844225	0.359679	2.34716	0.018917	0.157661	11.2806	10.4984
ENSG00000118217	ATF6	protein_coding	326.135	-1.14703	0.488728	-2.34697	0.0189268	0.157662	26.1973	6.33706
ENSG00000073792	IGF2BP2	protein_coding	419.164	-1.18619	0.505554	-2.34632	0.0189596	0.157855	277.496	63.5714
ENSG00000079950	STX7	protein_coding	223.201	1.06793	0.455334	2.34537	0.0190083	0.157939	32.812	34.9824
ENSG00000104549	SQLE	protein_coding	80.0978	-1.55011	0.660828	-2.34572	0.0189906	0.157939	36.4594	5.71714
ENSG00000133275	CSNK1G2	protein_coding	150.273	1.27515	0.543726	2.3452	0.0190169	0.157939	129.814	167.579
ENSG00000213073	AL353625.1	transcribed_processed_pseudogene	4.87258	-2.03108	0.866066	-2.34518	0.0190178	0.157939	1.15889	0.041161
ENSG00000276691	AC004466.3	antisense_RNA	4.06331	-2.0972	0.894073	-2.34567	0.0189928	0.157939	9.7989	0
ENSG00000244045	TMEM199	protein_coding	37.8874	1.43812	0.613333	2.34476	0.0190392	0.158036	7.71207	12.7341
ENSG00000092929	UNC13D	protein_coding	10.098	-2.09354	0.893074	-2.3442	0.019068	0.158114	15.4792	0.457442
ENSG00000166140	ZFYVE19	protein_coding	32.395	-1.22527	0.522678	-2.34422	0.0190671	0.158114	20.029	4.01843
ENSG00000198315	ZKSCAN8	protein_coding	121.398	-1.34573	0.574215	-2.3436	0.0190989	0.158291	11.227	2.20132
ENSG00000127957	PMS2P3	transcribed_unprocessed_pseudogene	5.63612	-2.1197	0.904576	-2.3433	0.0191138	0.158334	21.9055	0
ENSG00000188050	RNF133	protein_coding	5.36747	1.89374	0.808213	2.34311	0.0191235	0.158335	0.424684	1.26707
ENSG00000092439	TRPM7	protein_coding	190.347	-0.971212	0.414587	-2.3426	0.0191499	0.158473	30.4747	7.74364
ENSG00000101191	DIDO1	protein_coding	157.586	-0.862825	0.368358	-2.34236	0.0191624	0.158497	12.9814	3.7153
ENSG00000178974	FBXO34	protein_coding	60.601	1.68459	0.719356	2.3418	0.019191	0.158653	5.85618	11.1553
ENSG00000185860	CCDC190	protein_coding	28.0872	2.05344	0.877257	2.34075	0.0192448	0.159018	1.95048	8.88267
ENSG00000152219	ARL14EP	protein_coding	50.4564	-1.53659	0.656647	-2.34005	0.0192809	0.159235	20.2806	3.26127
ENSG00000266896	AL354892.3	sense_intronic	3.31619	-2.06488	0.882503	-2.3398	0.0192942	0.159265	1.71076	0
ENSG00000278291	AL161772.1	antisense_RNA	21.4332	-1.34558	0.575132	-2.33959	0.0193047	0.159271	2.74504	0.500879
ENSG00000167272	POP5	protein_coding	27.8403	1.6963	0.72515	2.33924	0.019323	0.159342	8.80234	16.9308
ENSG00000132002	DNAJB1	protein_coding	64.3232	1.03735	0.443765	2.33761	0.0194075	0.159958	11.5063	13.0793
ENSG00000033178	UBA6	protein_coding	355.897	-0.81292	0.348141	-2.33503	0.0195418	0.160548	82.4281	25.1692
ENSG00000100060	MFNG	protein_coding	121.121	0.868379	0.371853	2.33527	0.0195291	0.160548	50.5971	47.8769
ENSG00000104356	POP1	protein_coding	45.1391	1.70201	0.72879	2.33539	0.019523	0.160548	4.24914	10.6872
ENSG00000122034	GTF3A	protein_coding	122.299	1.08727	0.46548	2.3358	0.0195016	0.160548	58.1303	63.1243
ENSG00000171469	ZNF561	protein_coding	85.8164	-1.45266	0.622144	-2.33492	0.0195477	0.160548	37.6412	5.98612
ENSG00000176289	IDSP1	unprocessed_pseudogene	5.17543	2.09236	0.89602	2.33517	0.0195345	0.160548	2.24353	15.258
ENSG00000198692	EIF1AY	protein_coding	60.7522	0.764097	0.327097	2.33599	0.0194915	0.160548	17.6126	15.8171
ENSG00000102172	SMS	protein_coding	231.94	0.826845	0.354222	2.33426	0.0195821	0.16075	44.6483	42.4283
ENSG00000267199	AP001029.2	antisense_RNA	28.3548	-1.13425	0.485972	-2.33398	0.019597	0.160791	3.82988	0.869497
ENSG00000155846	PPARGC1B	protein_coding	7.46646	-1.94838	0.834873	-2.33374	0.0196091	0.160811	1.64559	0.0884174
ENSG00000140987	ZSCAN32	protein_coding	26.4511	1.01964	0.436983	2.33335	0.0196296	0.160898	4.13969	4.49989
ENSG00000249471	ZNF324B	protein_coding	4.18025	-2.00326	0.858705	-2.33288	0.0196542	0.161019	1.87031	0.0877582
[truncated: 46,964 more rows]
