# Supplementary material for: Sorting and packaging of RNA into extracellular vesicles shape intracellular transcript levels
Source: BMC Biol. 2022 Mar 24;20:72. doi: 10.1186/s12915-022-01277-4 (PMC8944098; doi:10.1186/s12915-022-01277-4)
Supplement: Supplementary file 7 — Additional file 7. Fold changes, adjusted p-values and TPMs for genes in VEGF-treated cells and their EVs. [file 12915_2022_1277_MOESM7_ESM.xlsx]

## Sheet: Sheet1
Ensembl_ID	Gene_Name	Gene.type	baseMean	log2FoldChange	lfcSE	stat	pvalue	padj	cell_vegf_ave	exo_vegf_ave
ENSG00000115993	TRAK2	protein_coding	3628.37	4.58547	0.28894	15.87	1.02289e-56	1.67059e-52	29.7224	464.345
ENSG00000148358	GPR107	protein_coding	744.969	-4.62462	0.305623	-15.1318	9.99849e-52	8.16477e-48	195.093	4.13997
ENSG00000281383	FP671120.4	lincRNA	14064	6.77954	0.473449	14.3195	1.65348e-46	9.00156e-43	46.4862	4599.28
ENSG00000283907	AD000090.1	antisense_RNA	33521.6	5.98673	0.430235	13.915	5.13554e-44	2.09684e-40	601.208	30390.5
ENSG00000143545	RAB13	protein_coding	4064.79	4.80139	0.376979	12.7365	3.70745e-37	1.211e-33	49.8755	1000.85
ENSG00000280614	FP236383.2	lincRNA	58566	5.52123	0.447904	12.3268	6.49795e-35	1.33826e-31	521.614	19041.6
ENSG00000280800	FP671120.3	lincRNA	58523.3	5.52035	0.447859	12.3261	6.5553e-35	1.33826e-31	521.608	19027.6
ENSG00000281181	FP236383.3	lincRNA	58586.9	5.5216	0.447949	12.3264	6.53028e-35	1.33826e-31	521.631	19048.3
ENSG00000136938	ANP32B	protein_coding	3073.32	3.73955	0.328741	11.3754	5.54519e-30	1.00627e-26	127.054	1115.31
ENSG00000129250	KIF1C	protein_coding	3268.39	3.44653	0.305733	11.273	1.78406e-29	2.91373e-26	47.969	334.624
ENSG00000125148	MT2A	protein_coding	673.842	3.37246	0.301667	11.1794	5.14245e-29	7.63513e-26	42.4408	281.02
ENSG00000165194	PCDH19	protein_coding	338.576	-4.42934	0.420243	-10.5399	5.65295e-26	7.69366e-23	45.9607	1.00842
ENSG00000244734	HBB	protein_coding	122.633	6.16917	0.611543	10.0879	6.25041e-24	7.85243e-21	0.679402	69.395
ENSG00000153179	RASSF3	protein_coding	1887.83	2.99711	0.306857	9.76712	1.55824e-22	1.8178e-19	29.0783	147.212
ENSG00000213949	ITGA1	protein_coding	179.619	-4.18004	0.428299	-9.75964	1.67752e-22	1.82649e-19	14.2657	0.377399
ENSG00000173848	NET1	protein_coding	970.532	3.19604	0.328701	9.72323	2.40041e-22	2.45022e-19	24.5726	147.939
ENSG00000266402	SNHG25	lincRNA	97.2984	3.72918	0.387305	9.62853	6.05872e-22	5.82065e-19	164.739	1477.15
ENSG00000269968	AC006064.4	antisense_RNA	263.093	-4.65351	0.494924	-9.40248	5.32903e-21	4.83521e-18	574.305	9.42171
ENSG00000187498	COL4A1	protein_coding	9885.25	-2.31392	0.269589	-8.58314	9.23193e-18	7.93557e-15	746.272	85.6269
ENSG00000156535	CD109	protein_coding	2288.16	-2.77549	0.328665	-8.44475	3.04698e-17	2.48816e-14	157.221	12.7187
ENSG00000233117	LINC00702	lincRNA	42.2099	-4.53186	0.539603	-8.3985	4.52206e-17	3.51687e-14	8.09449	0.132099
ENSG00000229124	VIM-AS1	antisense_RNA	263.649	-4.74274	0.577375	-8.21433	2.13358e-16	1.58389e-13	142.997	1.80927
ENSG00000270022	Z93241.1	lincRNA	31.6844	4.72998	0.578559	8.17545	2.94761e-16	2.09306e-13	0.614003	17.1602
ENSG00000004777	ARHGAP33	protein_coding	37.3625	-5.41829	0.663759	-8.16304	3.26696e-16	2.22316e-13	29.2776	0.128229
ENSG00000198585	NUDT16	protein_coding	509.809	2.1758	0.285899	7.61039	2.73273e-14	1.78524e-11	6.94059	19.6112
ENSG00000091409	ITGA6	protein_coding	3071.94	-1.85832	0.248344	-7.48283	7.27409e-14	4.56925e-11	310.817	48.4978
ENSG00000154222	CC2D1B	protein_coding	174.001	-3.35965	0.450782	-7.45292	9.12932e-14	5.325e-11	128.753	6.15029
ENSG00000157554	ERG	protein_coding	2253.02	1.88884	0.253393	7.45418	9.04294e-14	5.325e-11	85.3945	190.946
ENSG00000234545	FAM133B	protein_coding	132.766	-3.57017	0.480431	-7.43119	1.07628e-13	6.06133e-11	150.144	5.77042
ENSG00000174804	FZD4	protein_coding	1045.95	-1.93414	0.264684	-7.30736	2.72443e-13	1.48318e-10	45.8237	6.86839
ENSG00000184208	C22orf46	protein_coding	149.689	3.99627	0.549365	7.27435	3.48103e-13	1.83394e-10	1.32597	17.4762
ENSG00000157601	MX1	protein_coding	137.087	-3.87242	0.53459	-7.24371	4.36561e-13	2.2281e-10	80.1339	2.29877
ENSG00000103168	TAF1C	protein_coding	136.098	-3.64864	0.514735	-7.08839	1.35682e-12	6.15545e-10	52.2715	1.79915
ENSG00000107957	SH3PXD2A	protein_coding	441.322	1.98112	0.279335	7.09226	1.31936e-12	6.15545e-10	3.78974	9.16466
ENSG00000198157	HMGN5	protein_coding	74.6003	2.82475	0.398053	7.09641	1.28036e-12	6.15545e-10	4.99106	23.4264
ENSG00000225840	AC010970.1	processed_pseudogene	924.71	3.20727	0.452337	7.09043	1.33695e-12	6.15545e-10	18.4384	118.7
ENSG00000163762	TM4SF18	protein_coding	1226.15	-1.92592	0.275826	-6.98236	2.90264e-12	1.28124e-09	237.544	35.6202
ENSG00000125810	CD93	protein_coding	5723.02	-1.9064	0.2748	-6.93741	3.99352e-12	1.71637e-09	275.342	42.3198
ENSG00000164283	ESM1	protein_coding	5128.65	-2.25598	0.327405	-6.8905	5.55954e-12	2.32816e-09	1172.33	135.826
ENSG00000120925	RNF170	protein_coding	135.126	-2.77776	0.408446	-6.80079	1.04046e-11	4.24818e-09	73.6798	5.44339
ENSG00000108298	RPL19	protein_coding	5369.37	2.09927	0.309645	6.7796	1.20509e-11	4.80039e-09	991.403	2620.73
ENSG00000269825	AC022150.4	sense_intronic	187.432	2.29683	0.341059	6.73441	1.64592e-11	6.40029e-09	4.56445	13.883
ENSG00000162817	C1orf115	protein_coding	549.332	1.96508	0.295667	6.64626	3.00633e-11	1.14184e-08	13.4027	31.923
ENSG00000138829	FBN2	protein_coding	380.342	-2.09981	0.316253	-6.63966	3.14408e-11	1.16702e-08	15.3366	1.96082
ENSG00000273702	AC091271.1	lincRNA	34.427	3.8061	0.576572	6.60125	4.07709e-11	1.47971e-08	0.667449	8.23433
ENSG00000148516	ZEB1	protein_coding	3370.61	1.73143	0.265245	6.52768	6.67977e-11	2.32115e-08	119.99	240.425
ENSG00000163754	GYG1	protein_coding	291.842	-2.06164	0.315687	-6.53065	6.54858e-11	2.32115e-08	192.022	25.7413
ENSG00000270019	AC110769.2	lincRNA	32.191	3.42636	0.526383	6.50927	7.55191e-11	2.56954e-08	0.644529	5.42978
ENSG00000223401	AC072022.1	protein_coding	22.7936	4.51665	0.696297	6.48668	8.77513e-11	2.9248e-08	0.143665	5.57341
ENSG00000136156	ITM2B	protein_coding	1174.28	-2.23104	0.34596	-6.44884	1.12709e-10	3.68152e-08	626.293	74.8953
ENSG00000105327	BBC3	protein_coding	99.8037	2.71427	0.422904	6.41818	1.37916e-10	4.41657e-08	4.65918	20.1652
ENSG00000112697	TMEM30A	protein_coding	2146.53	-2.49059	0.388694	-6.40759	1.47836e-10	4.64317e-08	366.021	35.8666
ENSG00000270629	NBPF14	protein_coding	577.89	1.9056	0.298583	6.38215	1.74617e-10	5.38084e-08	15.3644	35.8494
ENSG00000144476	ACKR3	protein_coding	333.481	-2.96855	0.466042	-6.3697	1.89394e-10	5.72813e-08	116.902	7.56877
ENSG00000116962	NID1	protein_coding	1650.69	-2.0102	0.316543	-6.35046	2.14672e-10	6.33167e-08	95.0491	13.2358
ENSG00000143515	ATP8B2	protein_coding	389.932	-2.42692	0.382268	-6.34873	2.17104e-10	6.33167e-08	73.6642	7.14288
ENSG00000273117	AC144652.1	lincRNA	23.0752	4.0164	0.636225	6.31285	2.73934e-10	7.84894e-08	0.200796	3.62661
ENSG00000261335	AC005837.1	antisense_RNA	17.4503	4.31757	0.684477	6.30785	2.82947e-10	7.96741e-08	0.0930122	2.65615
ENSG00000235162	C12orf75	protein_coding	162.289	2.26965	0.360006	6.30449	2.89135e-10	8.00366e-08	68.5726	211.947
ENSG00000269900	RMRP	lincRNA	19516.6	2.27696	0.362476	6.28169	3.34905e-10	9.11612e-08	41957.9	130750
ENSG00000105372	RPS19	protein_coding	2019.15	2.01217	0.321178	6.26496	3.7292e-10	9.9075e-08	1139.86	2842.03
ENSG00000138448	ITGAV	protein_coding	1194.34	-2.21941	0.354333	-6.26363	3.76111e-10	9.9075e-08	115.419	13.401
ENSG00000035862	TIMP2	protein_coding	1569.14	-1.7239	0.275749	-6.2517	4.05997e-10	1.0525e-07	143.303	24.9529
ENSG00000005893	LAMP2	protein_coding	466.316	-1.89122	0.303507	-6.23121	4.62855e-10	1.18115e-07	63.8359	9.75332
ENSG00000113441	LNPEP	protein_coding	450.117	-1.86921	0.300271	-6.22508	4.8131e-10	1.19102e-07	16.1608	2.49066
ENSG00000166710	B2M	protein_coding	2821.38	-1.80256	0.289551	-6.22535	4.80485e-10	1.19102e-07	2638.01	435.055
ENSG00000260260	SNHG19	lincRNA	59.9628	2.98605	0.480149	6.21901	5.00295e-10	1.21953e-07	23.5286	134.956
ENSG00000270647	TAF15	protein_coding	1019.55	1.62154	0.261638	6.19765	5.73111e-10	1.37648e-07	132.837	246.661
ENSG00000130255	RPL36	protein_coding	1440.12	1.93828	0.312929	6.19397	5.86669e-10	1.38862e-07	2982.74	7042.02
ENSG00000113083	LOX	protein_coding	1267.93	-2.04299	0.330017	-6.19056	5.99512e-10	1.39875e-07	134.53	18.3999
ENSG00000091622	PITPNM3	protein_coding	70.0009	4.22919	0.684062	6.18246	6.31086e-10	1.45167e-07	0.163252	3.94477
ENSG00000276232	AC006064.5	sense_intronic	31.8318	4.87867	0.792429	6.15661	7.432e-10	1.68582e-07	0	380.311
ENSG00000099139	PCSK5	protein_coding	674.504	3.15453	0.51449	6.13138	8.71227e-10	1.94916e-07	8.11624	54.0969
ENSG00000069122	ADGRF5	protein_coding	821.31	-1.66386	0.271654	-6.12493	9.07258e-10	2.00234e-07	78.786	14.0999
ENSG00000102287	GABRE	protein_coding	104.775	-3.57401	0.584338	-6.11634	9.57475e-10	2.06281e-07	42.8698	1.41612
ENSG00000130517	PGPEP1	protein_coding	212.198	2.06645	0.337879	6.11594	9.59915e-10	2.06281e-07	8.55232	22.8996
ENSG00000178033	FAM26E	protein_coding	349.316	-2.27364	0.372202	-6.10861	1.00503e-09	2.1284e-07	12.0168	1.36275
ENSG00000268221	OPN1MW	protein_coding	15.9948	4.77313	0.78161	6.1068	1.0165e-09	2.1284e-07	0	10.6162
ENSG00000175782	SLC35E3	protein_coding	125.091	-2.66261	0.439485	-6.05848	1.37412e-09	2.84078e-07	6.63282	0.522396
ENSG00000197756	RPL37A	protein_coding	1741.71	1.7493	0.2893	6.04666	1.47881e-09	3.019e-07	763.812	1575.85
ENSG00000121966	CXCR4	protein_coding	1967.41	-1.87679	0.312065	-6.0141	1.80887e-09	3.64722e-07	426.776	66.0582
ENSG00000278621	AC037198.3	antisense_RNA	50.656	-3.61726	0.603079	-5.998	1.99766e-09	3.97875e-07	69.9878	1.89588
ENSG00000111897	SERINC1	protein_coding	674.639	-1.57489	0.263421	-5.97862	2.25031e-09	4.37525e-07	69.0532	13.3048
ENSG00000113356	POLR3G	protein_coding	122.753	2.06361	0.345099	5.97978	2.23445e-09	4.37525e-07	10.5459	27.4982
ENSG00000128052	KDR	protein_coding	2105.96	-1.98569	0.332535	-5.97138	2.35252e-09	4.52016e-07	135.221	18.9185
ENSG00000149564	ESAM	protein_coding	502.562	-1.66952	0.280422	-5.95362	2.62276e-09	4.98081e-07	158.271	28.3733
ENSG00000135414	GDF11	protein_coding	368.132	2.47027	0.415172	5.94998	2.68174e-09	5.03427e-07	5.09933	19.0694
ENSG00000136942	RPL35	protein_coding	1284.71	1.80593	0.305062	5.91989	3.22158e-09	5.97895e-07	690.987	1468.16
ENSG00000104976	SNAPC2	protein_coding	64.062	-2.6364	0.445604	-5.91645	3.28956e-09	6.03652e-07	80.712	6.69488
ENSG00000169490	TM2D2	protein_coding	162.885	-2.16641	0.366674	-5.90828	3.45702e-09	6.27334e-07	103.945	12.4066
ENSG00000172159	FRMD3	protein_coding	60.5546	3.28455	0.562196	5.84235	5.14685e-09	9.23717e-07	0.616341	4.89411
ENSG00000071082	RPL31	protein_coding	2318.01	1.66521	0.289757	5.74694	9.08744e-09	1.61322e-06	1334.85	2577.15
ENSG00000148908	RGS10	protein_coding	77.3182	2.34416	0.408177	5.743	9.30136e-09	1.63344e-06	12.5119	42.5054
ENSG00000088812	ATRN	protein_coding	274.131	-1.89254	0.329858	-5.73743	9.61234e-09	1.6652e-06	15.5947	2.32999
ENSG00000142408	CACNG8	protein_coding	165.608	1.96093	0.341856	5.73614	9.68613e-09	1.6652e-06	1.50014	3.67845
ENSG00000150093	ITGB1	protein_coding	5375.89	-1.6633	0.290376	-5.72809	1.01569e-08	1.72794e-06	1406.22	256.097
ENSG00000101384	JAG1	protein_coding	176.969	-2.50757	0.438428	-5.71945	1.06871e-08	1.79939e-06	20.5509	1.92586
ENSG00000172809	RPL38	protein_coding	1941.28	1.67227	0.29272	5.71285	1.11097e-08	1.85146e-06	1673.87	3267.44
ENSG00000065978	YBX1	protein_coding	3607.06	1.88829	0.330933	5.70596	1.1569e-08	1.8781e-06	288.339	671.751
ENSG00000137752	CASP1	protein_coding	33.3546	-3.04806	0.534096	-5.70696	1.15015e-08	1.8781e-06	29.2107	1.57807
ENSG00000146834	MEPCE	protein_coding	150.454	1.79845	0.315229	5.70522	1.16192e-08	1.8781e-06	10.8539	23.2157
ENSG00000165246	NLGN4Y	protein_coding	209.602	-2.38135	0.417515	-5.70361	1.17295e-08	1.8781e-06	28.4539	2.90328
ENSG00000135164	DMTF1	protein_coding	411.934	-2.19632	0.38813	-5.65871	1.52515e-08	2.41833e-06	357.848	41.4221
ENSG00000161714	PLCD3	protein_coding	112.124	2.02553	0.358275	5.65357	1.57148e-08	2.46783e-06	68.8408	176.899
ENSG00000255647	AC093510.1	processed_transcript	14.0116	4.40248	0.779291	5.64933	1.6107e-08	2.50533e-06	0.0780504	9.67718
ENSG00000125304	TM9SF2	protein_coding	463.395	-1.52647	0.270629	-5.64047	1.69591e-08	2.61297e-06	77.5212	15.325
ENSG00000115268	RPS15	protein_coding	1282.12	1.77747	0.315497	5.63386	1.76224e-08	2.66489e-06	414.986	875.837
ENSG00000175048	ZDHHC14	protein_coding	158.992	-2.44924	0.434731	-5.63392	1.76163e-08	2.66489e-06	36.7082	3.46505
ENSG00000102580	DNAJC3	protein_coding	321.242	-1.95139	0.346829	-5.62638	1.84032e-08	2.75745e-06	24.2522	3.5004
ENSG00000229855	AC008568.1	lincRNA	50.1774	2.62201	0.466191	5.62433	1.86235e-08	2.76508e-06	5.00342	21.5311
ENSG00000188786	MTF1	protein_coding	76.1802	-2.57476	0.459699	-5.60097	2.13152e-08	3.11097e-06	4.7993	0.410023
ENSG00000214756	METTL12	protein_coding	40.0956	2.65478	0.473998	5.60082	2.13341e-08	3.11097e-06	3.79447	16.2707
ENSG00000260852	FBXL19-AS1	antisense_RNA	80.9076	2.97566	0.532641	5.58662	2.31538e-08	3.34644e-06	0.779064	4.50019
ENSG00000135317	SNX14	protein_coding	280.191	-1.75137	0.314178	-5.57445	2.48315e-08	3.55744e-06	215.06	36.2977
ENSG00000185567	AHNAK2	protein_coding	528.787	1.64419	0.295371	5.56653	2.59865e-08	3.69053e-06	7.2646	13.9139
ENSG00000106266	SNX8	protein_coding	161.132	2.61764	0.471229	5.55491	2.77753e-08	3.91057e-06	11.2451	47.0523
ENSG00000259040	BLOC1S5-TXNDC5	protein_coding	29.121	-4.28876	0.774699	-5.53604	3.09382e-08	4.31866e-06	4.02026	0
ENSG00000259781	HMGB1P6	processed_pseudogene	65.2168	3.9485	0.713888	5.53098	3.18448e-08	4.40754e-06	1.66684	35.596
ENSG00000171388	APLN	protein_coding	1904.42	-1.44689	0.26175	-5.52776	3.2435e-08	4.4515e-06	186.754	39.6433
ENSG00000245904	AC025164.2	antisense_RNA	25.008	3.93133	0.713274	5.51168	3.55433e-08	4.83744e-06	0.249621	4.89312
ENSG00000274213	AC015912.3	lincRNA	18.8225	3.42106	0.622405	5.49651	3.87371e-08	5.22855e-06	4.14947	43.1475
ENSG00000183337	BCOR	protein_coding	210.925	-2.08851	0.380566	-5.48792	4.06693e-08	5.40009e-06	29.172	3.6939
ENSG00000186854	TRABD2A	protein_coding	24.9043	2.97307	0.54162	5.48922	4.03707e-08	5.40009e-06	1.69299	10.2123
ENSG00000278932	CR381653.1	lincRNA	97.4554	4.33338	0.790719	5.48031	4.24584e-08	5.59219e-06	2.45209	210.556
ENSG00000105193	RPS16	protein_coding	1871.81	1.71239	0.313693	5.45879	4.79381e-08	6.2634e-06	529.067	1074.42
ENSG00000128849	CGNL1	protein_coding	1515.07	1.67614	0.307527	5.45038	5.02614e-08	6.51483e-06	20.2316	39.1335
ENSG00000020577	SAMD4A	protein_coding	779.804	1.85047	0.339813	5.44555	5.16459e-08	6.57296e-06	25.6916	57.2934
ENSG00000137309	HMGA1	protein_coding	1166.31	2.05232	0.376944	5.44462	5.19172e-08	6.57296e-06	59.1021	157.945
ENSG00000164056	SPRY1	protein_coding	102.886	-2.41256	0.44293	-5.44683	5.12754e-08	6.57296e-06	27.8936	2.73391
ENSG00000167526	RPL13	protein_coding	4455.82	1.81438	0.333575	5.4392	5.35217e-08	6.72397e-06	913.034	1995.17
ENSG00000169252	ADRB2	protein_coding	41.7542	3.17574	0.584632	5.43203	5.57169e-08	6.94632e-06	0.35636	2.65269
ENSG00000169715	MT1E	protein_coding	35.569	3.1285	0.577065	5.4214	5.91335e-08	7.31643e-06	9.84778	71.8566
ENSG00000167191	GPRC5B	protein_coding	184.965	-1.97943	0.365379	-5.41747	6.04499e-08	7.42307e-06	43.1388	6.06873
ENSG00000164251	F2RL1	protein_coding	303.614	-2.24691	0.415187	-5.41181	6.2392e-08	7.60438e-06	39.217	4.44987
ENSG00000171365	CLCN5	protein_coding	48.9926	-3.39745	0.62811	-5.40901	6.33741e-08	7.66686e-06	2.277	0.0723382
ENSG00000234327	AC012146.1	processed_transcript	24.1091	2.82622	0.523879	5.39479	6.86032e-08	8.23843e-06	3.73412	19.766
ENSG00000044574	HSPA5	protein_coding	1364.71	-1.64724	0.305652	-5.38926	7.07503e-08	8.31291e-06	111.27	20.4313
ENSG00000122783	C7orf49	protein_coding	269.661	-2.73809	0.507844	-5.39159	6.98365e-08	8.31291e-06	286.158	20.0257
ENSG00000170144	HNRNPA3	protein_coding	2201.95	1.39898	0.259562	5.38977	7.05494e-08	8.31291e-06	132.337	211.895
ENSG00000123349	PFDN5	protein_coding	388.179	1.54994	0.287877	5.38404	7.2832e-08	8.49637e-06	666.095	1195.82
ENSG00000150938	CRIM1	protein_coding	3678.43	-1.48455	0.276265	-5.37365	7.71584e-08	8.93724e-06	340.122	68.7212
ENSG00000125743	SNRPD2	protein_coding	234.471	1.87682	0.349596	5.36854	7.93777e-08	9.12955e-06	107.31	245.843
ENSG00000174059	CD34	protein_coding	2621.03	-1.48632	0.278417	-5.33845	9.37447e-08	1.07066e-05	239.421	49.6116
ENSG00000130589	HELZ2	protein_coding	182.153	-1.9664	0.369188	-5.32628	1.00246e-07	1.13696e-05	18.1467	2.57996
ENSG00000231500	RPS18	protein_coding	3382.17	1.6445	0.30944	5.31444	1.06984e-07	1.20501e-05	848.643	1640.81
ENSG00000112893	MAN2A1	protein_coding	478.448	-1.77789	0.335105	-5.30548	1.12378e-07	1.25709e-05	60.7266	9.79958
ENSG00000116005	PCYOX1	protein_coding	178.76	-1.8749	0.353482	-5.3041	1.1323e-07	1.25801e-05	16.7286	2.56543
ENSG00000204138	PHACTR4	protein_coding	454.895	1.49018	0.281222	5.29895	1.16472e-07	1.28528e-05	19.6445	33.8047
ENSG00000198826	ARHGAP11A	protein_coding	497.823	2.28971	0.43252	5.29388	1.1975e-07	1.29779e-05	17.6647	57.1041
ENSG00000229619	MBNL1-AS1	antisense_RNA	36.1045	2.62875	0.49657	5.29381	1.19792e-07	1.29779e-05	0.698179	3.17794
ENSG00000272556	GTF2IP13	transcribed_unprocessed_pseudogene	38.2402	-3.02655	0.571746	-5.29351	1.19989e-07	1.29779e-05	2.97706	0.143682
ENSG00000197956	S100A6	protein_coding	1378.98	1.57143	0.297085	5.28951	1.22645e-07	1.31779e-05	851.133	1577.72
ENSG00000126870	WDR60	protein_coding	274.338	2.53132	0.478811	5.28668	1.24554e-07	1.32955e-05	12.6315	49.3095
ENSG00000198242	RPL23A	protein_coding	2137.71	1.78533	0.338423	5.27543	1.32445e-07	1.4046e-05	504.644	1072.99
ENSG00000206503	HLA-A	protein_coding	684.792	-1.62079	0.309143	-5.24285	1.58117e-07	1.66604e-05	154.931	28.4879
ENSG00000122026	RPL21	protein_coding	653.566	1.73421	0.330898	5.24092	1.59775e-07	1.67272e-05	199.5	406.487
ENSG00000164171	ITGA2	protein_coding	732.436	-1.72675	0.330455	-5.22538	1.73793e-07	1.77581e-05	32.6815	5.62294
ENSG00000182220	ATP6AP2	protein_coding	250.343	-2.0614	0.39429	-5.22812	1.71239e-07	1.77581e-05	80.5357	10.4847
ENSG00000182774	RPS17	protein_coding	2032.53	1.69144	0.323708	5.2252	1.73971e-07	1.77581e-05	517.829	1048.29
ENSG00000257219	LINC02407	lincRNA	62.6836	2.2064	0.422136	5.22676	1.72509e-07	1.77581e-05	11.3887	34.1093
ENSG00000119335	SET	protein_coding	2715.38	1.61852	0.309841	5.22371	1.75369e-07	1.77896e-05	365.778	676.502
ENSG00000166598	HSP90B1	protein_coding	3410.27	-1.41961	0.272144	-5.21641	1.82421e-07	1.83907e-05	985.959	212.695
ENSG00000105559	PLEKHA4	protein_coding	37.6396	2.76667	0.532043	5.20008	1.992e-07	1.99591e-05	2.53132	12.4041
ENSG00000167720	SRR	protein_coding	60.0599	-2.33841	0.453676	-5.15436	2.54497e-07	2.53442e-05	23.6507	2.40282
ENSG00000170962	PDGFD	protein_coding	147.989	-2.26781	0.440249	-5.15119	2.58836e-07	2.56201e-05	14.743	1.60786
ENSG00000096746	HNRNPH3	protein_coding	829.82	1.69196	0.329479	5.13526	2.81752e-07	2.75543e-05	71.8477	142.172
ENSG00000146842	TMEM209	protein_coding	75.5615	-2.25209	0.438542	-5.1354	2.81544e-07	2.75543e-05	12.5702	1.35535
ENSG00000175197	DDIT3	protein_coding	74.6367	2.64601	0.515449	5.1334	2.84557e-07	2.7663e-05	5.21254	23.6071
ENSG00000136160	EDNRB	protein_coding	40.2683	-3.5123	0.684995	-5.12748	2.93648e-07	2.83778e-05	3.96266	0.089979
ENSG00000198689	SLC9A6	protein_coding	58.2832	-2.58102	0.50639	-5.09689	3.45277e-07	3.3171e-05	8.70216	0.743376
ENSG00000131504	DIAPH1	protein_coding	1001.37	1.41837	0.278646	5.09023	3.57637e-07	3.39725e-05	52.3929	85.8739
ENSG00000184924	PTRHD1	protein_coding	100.391	2.09047	0.410724	5.08973	3.58568e-07	3.39725e-05	19.1259	53.2546
ENSG00000264668	AC138696.1	protein_coding	24.0047	3.94547	0.775286	5.08905	3.59861e-07	3.39725e-05	0.0373256	1.9358
ENSG00000037749	MFAP3	protein_coding	150.401	-2.00229	0.393978	-5.08224	3.73004e-07	3.50109e-05	43.6797	6.11021
ENSG00000143248	RGS5	protein_coding	4516.08	1.61581	0.318432	5.07429	3.88954e-07	3.62994e-05	713.6	1366.51
ENSG00000077044	DGKD	protein_coding	423.405	-2.1103	0.416691	-5.06442	4.09642e-07	3.80129e-05	121.424	14.7485
ENSG00000100906	NFKBIA	protein_coding	278.785	2.31861	0.458713	5.05458	4.31332e-07	3.96683e-05	141.362	460.495
ENSG00000172469	MANEA	protein_coding	111.006	-1.90476	0.376872	-5.05414	4.32339e-07	3.96683e-05	9.27988	1.38167
ENSG00000177954	RPS27	protein_coding	1264.89	1.35327	0.268724	5.03593	4.75544e-07	4.31477e-05	1336.92	2063.82
ENSG00000184500	PROS1	protein_coding	100.732	-2.46881	0.490151	-5.03683	4.73295e-07	4.31477e-05	11.824	1.05547
ENSG00000257949	TEN1	protein_coding	14.7388	-3.51675	0.698785	-5.03266	4.83721e-07	4.36472e-05	24.6803	0.538743
ENSG00000278828	HIST1H3H	protein_coding	319.92	1.59319	0.316994	5.02593	5.01001e-07	4.49579e-05	30.3418	56.4085
ENSG00000283078	AL137077.2	lincRNA	21.6363	3.87188	0.770896	5.02257	5.09833e-07	4.55005e-05	0.0911296	3.35813
ENSG00000137845	ADAM10	protein_coding	1192.15	-1.80888	0.360779	-5.01381	5.3364e-07	4.73663e-05	263.275	42.8517
ENSG00000058085	LAMC2	protein_coding	103.863	-2.7168	0.542688	-5.00618	5.55197e-07	4.90134e-05	12.1669	0.840718
ENSG00000109929	SC5D	protein_coding	157.568	-2.23185	0.448328	-4.97816	6.41928e-07	5.63654e-05	46.7875	5.06657
ENSG00000145495	MARCH6	protein_coding	693.832	-1.7751	0.357416	-4.96647	6.81809e-07	5.95471e-05	583.301	95.7596
ENSG00000111911	HINT3	protein_coding	285.673	1.76615	0.355733	4.96483	6.87615e-07	5.97347e-05	7.82528	16.56
ENSG00000166478	ZNF143	protein_coding	111.441	1.9344	0.390274	4.95651	7.1771e-07	6.20193e-05	34.9944	85.5566
ENSG00000273210	AP001437.1	antisense_RNA	18.5582	3.31855	0.669975	4.95325	7.2984e-07	6.27355e-05	1.76767	19.0235
ENSG00000106948	AKNA	protein_coding	130.097	-2.02351	0.408646	-4.95174	7.35533e-07	6.28938e-05	24.8909	3.37299
ENSG00000155465	SLC7A7	protein_coding	67.9982	-2.19555	0.444084	-4.94401	7.65336e-07	6.51014e-05	24.9729	2.64458
ENSG00000089127	OAS1	protein_coding	24.8721	-3.48284	0.705974	-4.93338	8.08195e-07	6.83909e-05	23.3028	0.359341
ENSG00000167996	FTH1	protein_coding	3902.35	1.51157	0.306595	4.93019	8.21481e-07	6.88022e-05	782.646	1366.89
ENSG00000226950	DANCR	processed_transcript	149.705	2.08162	0.422136	4.93116	8.17437e-07	6.88022e-05	35.2914	96.0851
ENSG00000149231	CCDC82	protein_coding	222.605	-2.36979	0.480834	-4.9285	8.28641e-07	6.90478e-05	103.794	10.2391
ENSG00000269514	AC024257.3	lincRNA	30.8734	2.6175	0.531617	4.92366	8.49389e-07	7.04174e-05	0.422335	1.82427
ENSG00000008988	RPS20	protein_coding	3806.71	1.45675	0.296931	4.90602	9.2943e-07	7.55197e-05	1811.47	3043.4
ENSG00000103707	MTFMT	protein_coding	59.6991	-2.94858	0.600996	-4.90615	9.28805e-07	7.55197e-05	44.8358	2.47564
ENSG00000120738	EGR1	protein_coding	121.328	-2.35881	0.48063	-4.90776	9.21237e-07	7.55197e-05	14.0317	1.36398
ENSG00000144713	RPL32	protein_coding	3653.32	1.63364	0.332981	4.90612	9.28971e-07	7.55197e-05	1035.39	2002.64
ENSG00000166451	CENPN	protein_coding	122.999	1.84366	0.376387	4.89831	9.66663e-07	7.77933e-05	32.561	74.0874
ENSG00000279457	FO538757.1	unprocessed_pseudogene	15.5906	-3.83	0.781912	-4.89825	9.66938e-07	7.77933e-05	5.29391	0
ENSG00000116127	ALMS1	protein_coding	330.897	-1.94996	0.398197	-4.89699	9.73181e-07	7.79118e-05	26.4034	3.59218
ENSG00000111885	MAN1A1	protein_coding	73.0826	-2.36638	0.485363	-4.87549	1.08537e-06	8.64695e-05	5.15301	0.492298
ENSG00000169976	SF3B5	protein_coding	171.276	1.49341	0.307082	4.86324	1.15482e-06	9.15561e-05	38.4102	66.3178
ENSG00000283189	AC104452.1	protein_coding	19.3264	-3.84295	0.790402	-4.86202	1.16195e-06	9.16763e-05	3.72307	0
ENSG00000108107	RPL28	protein_coding	2925.55	1.52278	0.314479	4.84223	1.28393e-06	0.000100813	1034.24	1809.53
ENSG00000091879	ANGPT2	protein_coding	1408.07	-1.76193	0.36458	-4.83275	1.34659e-06	0.000105227	138.812	23.0078
ENSG00000166086	JAM3	protein_coding	492.885	-1.652	0.341912	-4.83165	1.35407e-06	0.000105308	144.95	26.1926
ENSG00000137801	THBS1	protein_coding	34581.1	-1.72813	0.357748	-4.83058	1.36138e-06	0.000105375	5526.3	928.529
ENSG00000170385	SLC30A1	protein_coding	159.835	-1.6267	0.336848	-4.82917	1.37106e-06	0.000105623	9.17492	1.67497
ENSG00000117906	RCN2	protein_coding	292.305	-1.78117	0.370209	-4.81126	1.49983e-06	0.000114464	87.4703	13.9086
ENSG00000135486	HNRNPA1	protein_coding	4423.37	1.46275	0.30397	4.81217	1.49298e-06	0.000114464	953.259	1625.08
ENSG00000110057	UNC93B1	protein_coding	18.3383	-3.26725	0.679738	-4.80662	1.53503e-06	0.000116605	10.3013	0.353186
ENSG00000083845	RPS5	protein_coding	1142.61	1.53052	0.318484	4.80565	1.54252e-06	0.000116631	225.739	400.801
ENSG00000188486	H2AFX	protein_coding	202.819	1.49245	0.310704	4.80346	1.55946e-06	0.000117369	15.185	26.02
ENSG00000268628	AL121761.2	lincRNA	8.98193	3.57468	0.746289	4.78994	1.66831e-06	0.000124985	0.0819091	1.43257
ENSG00000198589	LRBA	protein_coding	565.171	-2.33921	0.48927	-4.78101	1.74417e-06	0.000130072	65.5444	6.46199
ENSG00000084234	APLP2	protein_coding	4498.86	-1.46946	0.307682	-4.7759	1.78905e-06	0.000132812	1067.4	216.13
ENSG00000260141	AC145350.2	lincRNA	35.1209	3.11391	0.653137	4.76762	1.86417e-06	0.000137763	1.61389	12.7472
ENSG00000038219	BOD1L1	protein_coding	688.449	-1.7312	0.363777	-4.75897	1.94581e-06	0.000142568	53.0548	8.83542
ENSG00000103226	NOMO3	protein_coding	206.166	-1.76059	0.369959	-4.75888	1.94665e-06	0.000142568	133.083	21.61
ENSG00000129473	BCL2L2	protein_coding	221.987	1.81405	0.381384	4.7565	1.96983e-06	0.000143622	7.90251	17.4417
ENSG00000123700	KCNJ2	protein_coding	283.168	-1.89251	0.398038	-4.75459	1.98848e-06	0.000144337	18.982	2.77757
ENSG00000126453	BCL2L12	protein_coding	53.1024	2.74942	0.579248	4.74653	2.06936e-06	0.000149393	4.99055	27.3718
ENSG00000213741	RPS29	protein_coding	597.109	1.7554	0.369882	4.74584	2.07643e-06	0.000149393	825.184	1765.61
ENSG00000111799	COL12A1	protein_coding	3113	-1.99003	0.41992	-4.73908	2.14692e-06	0.000153116	293.764	38.1186
ENSG00000117335	CD46	protein_coding	1224.97	-2.02212	0.426659	-4.73944	2.14309e-06	0.000153116	393.658	53.2409
ENSG00000273033	LINC02035	lincRNA	20.2679	-3.23796	0.683563	-4.73689	2.17024e-06	0.000154106	1.45717	0.0489857
ENSG00000089685	BIRC5	protein_coding	201.888	1.71833	0.363703	4.72455	2.3063e-06	0.000163058	20.7496	42.1538
ENSG00000140988	RPS2	protein_coding	3809.29	1.71679	0.363948	4.71714	2.39184e-06	0.000168377	997.088	2100.21
ENSG00000188846	RPL14	protein_coding	2850.38	1.73357	0.36795	4.71142	2.45999e-06	0.000172431	4661.35	9885.35
ENSG00000111640	GAPDH	protein_coding	8118.73	1.47235	0.312655	4.70918	2.48718e-06	0.000173592	949.043	1623.94
ENSG00000169738	DCXR	protein_coding	89.3421	2.60051	0.555258	4.68342	2.82128e-06	0.000196073	40.4056	186.696
ENSG00000181163	NPM1	protein_coding	2681.79	1.41631	0.302579	4.68078	2.8578e-06	0.000196935	2450.92	4050.38
ENSG00000230021	AL669831.3	transcribed_processed_pseudogene	20.7393	3.35418	0.716562	4.68093	2.85579e-06	0.000196935	0.460101	6.59904
ENSG00000001460	STPG1	protein_coding	61.6825	2.10678	0.450539	4.67612	2.9235e-06	0.000200616	3.60033	10.3114
ENSG00000099795	NDUFB7	protein_coding	112.533	1.69558	0.362951	4.67165	2.98791e-06	0.000200817	34.8978	71.5041
ENSG00000109586	GALNT7	protein_coding	295.63	-1.6875	0.361213	-4.67176	2.98634e-06	0.000200817	27.525	4.79021
ENSG00000140264	SERF2	protein_coding	713.908	1.39468	0.298434	4.67333	2.9635e-06	0.000200817	212.002	338.169
ENSG00000172009	THOP1	protein_coding	119.427	2.02106	0.432365	4.67444	2.94757e-06	0.000200817	14.1209	36.3808
ENSG00000198075	SULT1C4	protein_coding	310.935	-1.74747	0.37405	-4.67175	2.98641e-06	0.000200817	68.9159	11.5594
ENSG00000142541	RPL13A	protein_coding	5660.09	1.43569	0.307939	4.66226	3.12758e-06	0.000209343	1052.78	1759.2
ENSG00000125817	CENPB	protein_coding	363.867	1.7955	0.385377	4.65907	3.17643e-06	0.000211388	11.5499	25.2253
ENSG00000152952	PLOD2	protein_coding	878.07	-1.34925	0.289657	-4.65808	3.19165e-06	0.000211388	227.413	51.5694
ENSG00000164125	FAM198B	protein_coding	4355.16	-1.29116	0.277207	-4.65774	3.19697e-06	0.000211388	445.802	106.198
ENSG00000197409	HIST1H3D	protein_coding	81.0551	2.12301	0.455898	4.65677	3.21207e-06	0.00021153	33.1087	95.2869
ENSG00000164932	CTHRC1	protein_coding	93.4118	-2.00866	0.43216	-4.64795	3.35254e-06	0.000219894	36.5675	4.85262
ENSG00000240342	AC026366.1	processed_pseudogene	341.562	1.47527	0.317533	4.64605	3.38344e-06	0.000221033	54.1572	93.1354
ENSG00000232220	AC008440.2	antisense_RNA	35.0192	-3.22317	0.694639	-4.64007	3.48292e-06	0.000226626	74.4585	2.42504
ENSG00000078018	MAP2	protein_coding	95.8157	1.64567	0.355091	4.63449	3.57819e-06	0.000231901	5.08856	9.93493
ENSG00000115652	UXS1	protein_coding	315.523	-2.11268	0.456258	-4.63046	3.64849e-06	0.000235522	95.2232	11.6949
ENSG00000180694	TMEM64	protein_coding	121.023	-1.5407	0.333585	-4.6186	3.86332e-06	0.000248408	11.9329	2.31743
ENSG00000000971	CFH	protein_coding	306.259	-2.05558	0.445766	-4.61133	4.00092e-06	0.000256247	29.6577	3.87585
ENSG00000161513	FDXR	protein_coding	79.0394	1.59394	0.345892	4.60819	4.06189e-06	0.000259136	9.81983	18.2982
ENSG00000117362	APH1A	protein_coding	156.242	-1.66881	0.362573	-4.60269	4.17073e-06	0.000264328	51.2767	8.87654
ENSG00000118523	CTGF	protein_coding	4494.35	-1.84276	0.400387	-4.60244	4.17564e-06	0.000264328	663.039	103.489
ENSG00000156642	NPTN	protein_coding	314.476	-1.76537	0.383838	-4.59925	4.24011e-06	0.000267373	123.266	20.1963
ENSG00000034510	TMSB10	protein_coding	1005.12	1.26781	0.275729	4.59804	4.26485e-06	0.000267898	459.039	669.381
ENSG00000137818	RPLP1	protein_coding	2920.3	1.43734	0.312929	4.59319	4.3652e-06	0.000272109	2725.33	4577.71
ENSG00000198663	C6orf89	protein_coding	165.51	-1.77355	0.386095	-4.59357	4.35737e-06	0.000272109	11.4666	1.87787
ENSG00000030582	GRN	protein_coding	815.017	-1.25933	0.274397	-4.58944	4.44442e-06	0.000275993	453.496	110.003
ENSG00000110777	POU2AF1	protein_coding	19.9833	3.2343	0.70489	4.58837	4.4671e-06	0.000276351	0.174819	1.79608
ENSG00000125863	MKKS	protein_coding	124.338	1.95754	0.427099	4.58333	4.57628e-06	0.000282037	132.811	338.292
ENSG00000146433	TMEM181	protein_coding	422.972	-1.6453	0.359991	-4.57038	4.86836e-06	0.00029891	24.9113	4.50935
ENSG00000115053	NCL	protein_coding	2626.96	1.3828	0.302778	4.56706	4.94622e-06	0.000302553	338.459	536.757
ENSG00000059728	MXD1	protein_coding	106.486	2.23551	0.489717	4.5649	4.99737e-06	0.000304541	5.20922	16.481
ENSG00000145592	RPL37	protein_coding	3010.34	1.45513	0.318978	4.56186	5.07025e-06	0.000307834	943.404	1606.3
ENSG00000163453	IGFBP7	protein_coding	1138.57	-1.53032	0.335751	-4.5579	5.16683e-06	0.000312536	343.992	68.7973
ENSG00000275966	AC110285.6	lincRNA	7.31516	3.62675	0.796767	4.55183	5.31802e-06	0.000320494	0.134815	6.78967
ENSG00000145623	OSMR	protein_coding	129.334	-2.72064	0.598171	-4.54826	5.40913e-06	0.000324786	15.7397	1.0277
ENSG00000170558	CDH2	protein_coding	373.464	-1.61958	0.356212	-4.54666	5.45037e-06	0.000326064	61.8399	11.3048
ENSG00000125534	PPDPF	protein_coding	212.65	1.44361	0.317674	4.54431	5.51165e-06	0.000327332	91.1183	153.92
ENSG00000170889	RPS9	protein_coding	880.116	1.4135	0.311039	4.54446	5.5075e-06	0.000327332	328.335	539.341
ENSG00000278376	AP004609.3	lincRNA	12.9548	2.94859	0.649309	4.54113	5.59542e-06	0.000331103	0.226692	1.67142
ENSG00000119927	GPAM	protein_coding	73.7702	-1.85754	0.410588	-4.52409	6.06548e-06	0.000357623	5.82112	0.863343
ENSG00000146072	TNFRSF21	protein_coding	268.246	-1.3156	0.291148	-4.51866	6.22325e-06	0.000365605	22.5987	5.19425
ENSG00000140526	ABHD2	protein_coding	241.731	-1.91403	0.423902	-4.51527	6.32374e-06	0.000370177	25.5455	3.72645
ENSG00000105339	DENND3	protein_coding	243.442	-1.53269	0.339857	-4.50981	6.48845e-06	0.000378462	60.8894	11.5686
ENSG00000110925	CSRNP2	protein_coding	273.622	1.85028	0.411621	4.49511	6.95354e-06	0.000404147	18.6644	42.8678
ENSG00000241343	RPL36A	protein_coding	1009.74	1.68844	0.375749	4.49352	7.00546e-06	0.000405721	471.721	979.935
ENSG00000139289	PHLDA1	protein_coding	2414.28	-1.20157	0.267604	-4.49011	7.11868e-06	0.000409582	119.708	29.6682
ENSG00000197747	S100A10	protein_coding	805.815	1.39263	0.310163	4.49	7.12228e-06	0.000409582	237.856	385.6
ENSG00000134668	SPOCD1	protein_coding	52.072	2.26183	0.504126	4.48665	7.23535e-06	0.000414623	3.09147	10.4348
ENSG00000145494	NDUFS6	protein_coding	157.806	1.53235	0.341778	4.48347	7.34393e-06	0.000419374	56.2561	99.0365
ENSG00000137337	MDC1	protein_coding	180.768	-2.60553	0.58285	-4.47034	7.80969e-06	0.000444418	63.7746	4.31402
ENSG00000100097	LGALS1	protein_coding	2402.37	1.7188	0.384584	4.46923	7.85006e-06	0.000445164	2156.3	4415.86
ENSG00000078804	TP53INP2	protein_coding	409.526	1.30993	0.293267	4.46668	7.94415e-06	0.000447499	12.621	19.0603
ENSG00000162244	RPL29	protein_coding	1590.97	1.47917	0.331161	4.46663	7.94604e-06	0.000447499	356.608	616.802
ENSG00000154803	FLCN	protein_coding	156.776	-1.92971	0.432501	-4.46174	8.12968e-06	0.000456268	42.9693	6.09552
ENSG00000131469	RPL27	protein_coding	1568.54	1.36251	0.305484	4.46017	8.18945e-06	0.000458048	1163.47	1847.37
ENSG00000232112	TMA7	protein_coding	278.968	1.51177	0.339037	4.45903	8.23327e-06	0.000458927	87.0872	152.342
ENSG00000033327	GAB2	protein_coding	618.424	1.80221	0.404731	4.45285	8.47393e-06	0.000470735	29.4288	64.0994
ENSG00000130150	MOSPD2	protein_coding	167.753	-1.62508	0.365318	-4.4484	8.6513e-06	0.00047896	33.4098	6.13265
ENSG00000198286	CARD11	protein_coding	97.2374	2.66521	0.599404	4.44643	8.73087e-06	0.000481732	1.3205	6.76142
ENSG00000231365	AL359915.2	antisense_RNA	57.2762	2.36697	0.533755	4.43456	9.22599e-06	0.000507336	4.58619	16.7428
ENSG00000203666	EFCAB2	protein_coding	79.3007	1.91913	0.433008	4.43209	9.33232e-06	0.000511461	13.619	33.7554
ENSG00000110344	UBE4A	protein_coding	375.898	-1.36936	0.309622	-4.42267	9.74877e-06	0.000532498	18.5318	4.0717
ENSG00000129226	CD68	protein_coding	39.8834	2.63449	0.59615	4.41918	9.90762e-06	0.000539371	3.2143	15.6997
ENSG00000087086	FTL	protein_coding	3306.95	1.4422	0.326638	4.41527	1.00885e-05	0.000545578	534.806	899.284
ENSG00000186468	RPS23	protein_coding	2374.29	1.52664	0.345734	4.41564	1.00712e-05	0.000545578	918.938	1654.86
ENSG00000138386	NAB1	protein_coding	409.927	-2.24539	0.508831	-4.41284	1.02025e-05	0.000549924	146.836	16.1585
ENSG00000197965	MPZL1	protein_coding	337.476	-1.2625	0.287544	-4.39063	1.13021e-05	0.000607191	65.9541	15.7408
ENSG00000104361	NIPAL2	protein_coding	164.082	-2.14258	0.489127	-4.38042	1.1845e-05	0.000634271	36.3108	4.26063
ENSG00000240972	MIF	protein_coding	648.52	1.50759	0.344339	4.37822	1.19655e-05	0.000638628	114.936	205.937
ENSG00000142871	CYR61	protein_coding	1537.02	-1.71004	0.391211	-4.37115	1.23592e-05	0.000657496	272.033	45.477
ENSG00000112514	CUTA	protein_coding	124.084	-1.66044	0.380494	-4.36391	1.27757e-05	0.000675253	156.496	27.4741
ENSG00000159322	ADPGK	protein_coding	91.7677	-2.37097	0.543275	-4.3642	1.27586e-05	0.000675253	16.2198	1.5348
ENSG00000138326	RPS24	protein_coding	2579.17	1.46269	0.335413	4.36087	1.29544e-05	0.000682488	921.898	1586.21
ENSG00000151726	ACSL1	protein_coding	88.0003	-2.15265	0.49371	-4.36016	1.29968e-05	0.000682523	28.4131	3.35884
ENSG00000229178	AC233280.1	lincRNA	17.4314	3.33707	0.765994	4.35652	1.32148e-05	0.000691746	0.149249	2.61089
ENSG00000117222	RBBP5	protein_coding	116.817	-1.83855	0.422101	-4.35571	1.32637e-05	0.000692086	15.4168	2.29372
ENSG00000204351	SKIV2L	protein_coding	101.998	-2.71914	0.624459	-4.35439	1.33436e-05	0.000694037	58.7622	3.6004
ENSG00000133316	WDR74	protein_coding	60.3985	1.72339	0.396471	4.34682	1.38128e-05	0.000716161	11.7088	24.2189
ENSG00000127990	SGCE	protein_coding	139.72	-1.77551	0.408549	-4.3459	1.38709e-05	0.000716897	123.128	19.8556
ENSG00000226266	AC009961.1	lincRNA	13.2508	-3.01722	0.694391	-4.34513	1.39194e-05	0.000717133	5.89675	0.181222
ENSG00000142676	RPL11	protein_coding	2121.97	1.37478	0.316584	4.34253	1.40849e-05	0.000723378	580.166	933.835
ENSG00000234851	RPL23AP42	processed_pseudogene	1559.09	1.47288	0.339336	4.3405	1.42161e-05	0.000727829	695.769	1192.1
ENSG00000259826	AC072061.1	antisense_RNA	12.8616	2.84139	0.655073	4.33751	1.44105e-05	0.000735474	0.2017	1.3791
ENSG00000273783	AL136040.2	antisense_RNA	9.14966	3.17484	0.732247	4.33575	1.45263e-05	0.000739076	0.18298	2.21805
ENSG00000214113	LYRM4	protein_coding	93.4375	1.66008	0.383167	4.33251	1.47417e-05	0.000747704	11.8435	23.6422
ENSG00000077235	GTF3C1	protein_coding	411.905	-1.51174	0.349192	-4.32925	1.49615e-05	0.000756268	41.4351	8.33426
ENSG00000151725	CENPU	protein_coding	91.7045	1.67489	0.386974	4.32818	1.50343e-05	0.000756268	10.9024	22.0566
ENSG00000168938	PPIC	protein_coding	79.8898	-2.0484	0.473294	-4.32796	1.50494e-05	0.000756268	23.4861	2.9385
ENSG00000184205	TSPYL2	protein_coding	188.636	1.83167	0.42412	4.31876	1.56908e-05	0.000783675	14.2191	31.5869
ENSG00000197061	HIST1H4C	protein_coding	186.283	1.64199	0.380191	4.31885	1.56846e-05	0.000783675	90.5106	178.086
ENSG00000161970	RPL26	protein_coding	3064.22	1.52739	0.353736	4.31789	1.57529e-05	0.000784377	1275.82	2314.23
ENSG00000203814	HIST2H2BF	protein_coding	171.276	1.45258	0.336943	4.31106	1.62472e-05	0.000806532	20.6831	35.4371
ENSG00000123983	ACSL3	protein_coding	297.163	-1.80799	0.419479	-4.31008	1.63196e-05	0.000807674	97.08	15.3218
ENSG00000196531	NACA	protein_coding	2743.31	1.45702	0.33815	4.30879	1.64147e-05	0.000809926	1004.1	1702.22
ENSG00000142534	RPS11	protein_coding	2910.84	1.53278	0.355986	4.30573	1.66437e-05	0.000818749	815.526	1481.41
ENSG00000145331	TRMT10A	protein_coding	22.5997	-2.4372	0.566401	-4.30296	1.68529e-05	0.00081917	9.8102	0.799704
ENSG00000145335	SNCA	protein_coding	251.591	1.67438	0.389103	4.30319	1.68358e-05	0.00081917	56.382	112.79
ENSG00000166387	PPFIBP2	protein_coding	15.9337	3.24149	0.753312	4.30298	1.68518e-05	0.00081917	1.30056	17.9127
ENSG00000180182	MED14	protein_coding	413.851	-1.29008	0.299696	-4.30464	1.67259e-05	0.00081917	66.3597	15.5812
ENSG00000278903	CU633906.2	lincRNA	35.4009	2.46612	0.573542	4.29981	1.70946e-05	0.000828456	3.01681	12.224
ENSG00000113140	SPARC	protein_coding	6946.58	-1.24806	0.290469	-4.29669	1.73366e-05	0.000833807	8058.36	1950.42
ENSG00000115414	FN1	protein_coding	19554.9	-1.26331	0.294017	-4.29673	1.73337e-05	0.000833807	3021.8	721.393
ENSG00000239705	AL354710.2	antisense_RNA	6.64746	3.54412	0.824901	4.29642	1.73582e-05	0.000833807	0	5.32022
ENSG00000074696	HACD3	protein_coding	256.392	-1.49796	0.348814	-4.29443	1.7514e-05	0.000838824	36.2821	7.28321
ENSG00000104529	EEF1D	protein_coding	860.297	1.6796	0.391352	4.29178	1.77243e-05	0.000846412	188.661	376.74
ENSG00000122641	INHBA	protein_coding	213.375	-2.7021	0.629721	-4.29094	1.77915e-05	0.000847147	14.1226	0.910681
ENSG00000114302	PRKAR2A	protein_coding	392.968	1.2896	0.300718	4.2884	1.79965e-05	0.000854417	21.2855	31.7253
ENSG00000213903	LTB4R	protein_coding	23.4414	-2.86767	0.668929	-4.28695	1.8114e-05	0.000857502	5.48032	0.222562
ENSG00000163638	ADAMTS9	protein_coding	383.812	-1.75674	0.410013	-4.2846	1.83071e-05	0.000861648	43.845	7.07379
ENSG00000197958	RPL12	protein_coding	1882.8	1.40128	0.327005	4.28519	1.82584e-05	0.000861648	513.29	844.69
ENSG00000125375	ATP5S	protein_coding	116.607	1.81454	0.42366	4.28301	1.84382e-05	0.000864442	7.0514	15.7985
ENSG00000164151	ICE1	protein_coding	381.004	-1.61734	0.377654	-4.2826	1.84723e-05	0.000864442	23.2471	4.25661
ENSG00000112306	RPS12	protein_coding	2209.1	1.36792	0.319608	4.27999	1.86902e-05	0.000869653	611.681	983.426
ENSG00000125827	TMX4	protein_coding	148.907	1.51158	0.353159	4.28017	1.86748e-05	0.000869653	6.2118	10.9031
ENSG00000099999	RNF215	protein_coding	26.4506	-2.48474	0.580759	-4.27843	1.88214e-05	0.00087179	9.24368	0.688519
ENSG00000148303	RPL7A	protein_coding	2959.77	1.33341	0.311677	4.27818	1.88429e-05	0.00087179	503.275	779.32
ENSG00000104728	ARHGEF10	protein_coding	608.661	-1.18705	0.277754	-4.27375	1.9221e-05	0.000886773	57.2534	14.3489
ENSG00000105583	WDR83OS	protein_coding	224.31	1.54428	0.361455	4.2724	1.93379e-05	0.000889651	38.5758	68.9823
ENSG00000175414	ARL10	protein_coding	324.152	-2.16269	0.506632	-4.26875	1.96569e-05	0.000901787	18.2918	2.01969
ENSG00000179134	SAMD4B	protein_coding	320.175	-2.0377	0.477518	-4.26727	1.97878e-05	0.000905249	216.033	28.2124
ENSG00000110917	MLEC	protein_coding	334.08	-1.73932	0.40801	-4.26294	2.01751e-05	0.000918264	27.0424	4.55201
ENSG00000180425	C11orf71	protein_coding	38.8125	2.43579	0.571401	4.26284	2.01847e-05	0.000918264	1.45352	6.09185
ENSG00000134333	LDHA	protein_coding	1013.16	1.68105	0.394525	4.26095	2.03561e-05	0.000923488	633.343	1252.06
ENSG00000092820	EZR	protein_coding	867.558	1.33192	0.312777	4.25837	2.05922e-05	0.00093161	34.083	53.0768
ENSG00000101346	POFUT1	protein_coding	161.193	-1.60212	0.376911	-4.25067	2.13131e-05	0.000956754	17.9063	3.27002
ENSG00000158987	RAPGEF6	protein_coding	230.475	-2.57825	0.606568	-4.25056	2.13237e-05	0.000956754	72.5434	5.10363
ENSG00000239264	TXNDC5	protein_coding	3899.71	-1.54186	0.362701	-4.25106	2.12762e-05	0.000956754	447.756	88.0147
ENSG00000173457	PPP1R14B	protein_coding	192.563	1.40543	0.330775	4.24891	2.14817e-05	0.000961205	35.3717	57.0376
ENSG00000135124	P2RX4	protein_coding	70.7678	-1.87333	0.441029	-4.24762	2.16049e-05	0.000964075	30.5519	4.53897
ENSG00000132002	DNAJB1	protein_coding	188.963	2.00799	0.47342	4.24146	2.22074e-05	0.00098826	11.7711	31.0647
ENSG00000073605	GSDMB	protein_coding	28.4163	-2.5358	0.597972	-4.24067	2.22855e-05	0.000989041	5.51907	0.393697
ENSG00000250186	AC091180.3	antisense_RNA	11.5176	-3.40019	0.802336	-4.23787	2.25653e-05	0.000998744	6.44798	0
ENSG00000225828	FAM229A	protein_coding	13.893	-3.18225	0.753924	-4.22092	2.4331e-05	0.00107398	3.10166	0.0546553
ENSG00000089009	RPL6	protein_coding	4140.27	1.30925	0.310433	4.21749	2.47035e-05	0.00108749	1425.17	2198.18
ENSG00000122432	SPATA1	protein_coding	19.7429	2.56319	0.608513	4.21222	2.52869e-05	0.00111018	2.48299	12.2021
ENSG00000151461	UPF2	protein_coding	570.344	2.51779	0.597914	4.21096	2.54287e-05	0.00111341	12.5308	53.8849
ENSG00000103202	NME4	protein_coding	126.982	1.55169	0.369151	4.20338	2.62953e-05	0.00114521	19.0893	34.9377
ENSG00000269893	SNHG8	lincRNA	101.431	1.81224	0.431099	4.20376	2.62513e-05	0.00114521	42.9941	100.494
ENSG00000281332	AC018645.3	lincRNA	22.0871	-2.82397	0.67224	-4.20083	2.65938e-05	0.00115513	3.38233	0.153326
ENSG00000107566	ERLIN1	protein_coding	145.882	-1.4655	0.348992	-4.19925	2.67801e-05	0.00115707	18.8875	3.95085
ENSG00000171858	RPS21	protein_coding	629.204	1.51604	0.361018	4.19933	2.67701e-05	0.00115707	639.305	1147.35
ENSG00000167004	PDIA3	protein_coding	1760.28	-1.7563	0.418676	-4.19488	2.73012e-05	0.00117647	745.244	120.934
ENSG00000198818	SFT2D1	protein_coding	34.4447	-2.57999	0.61531	-4.19299	2.75299e-05	0.00118321	24.7355	1.54835
ENSG00000197980	LEKR1	protein_coding	11.6586	2.99182	0.714626	4.18655	2.83227e-05	0.00121408	1.53659	13.5577
ENSG00000122912	SLC25A16	protein_coding	128.289	1.78823	0.427268	4.18527	2.84823e-05	0.00121455	30.4704	66.8583
ENSG00000267952	AC008878.1	protein_coding	52.7917	1.73607	0.414794	4.18538	2.84695e-05	0.00121455	33.1182	69.5433
ENSG00000137496	IL18BP	protein_coding	22.0585	-2.62586	0.627667	-4.18352	2.87026e-05	0.00121822	4.48528	0.359715
ENSG00000196460	RFX8	protein_coding	10.8469	-3.35924	0.802991	-4.18341	2.87174e-05	0.00121822	5.28247	0
ENSG00000156411	C14orf2	protein_coding	184.597	1.48996	0.356209	4.18281	2.87923e-05	0.00121823	120.413	208.686
ENSG00000181104	F2R	protein_coding	1794.21	-1.45331	0.347553	-4.18154	2.8954e-05	0.0012219	171.591	35.8795
ENSG00000243678	NME2	protein_coding	481.909	1.18873	0.284373	4.18018	2.91272e-05	0.00122605	143.764	199.107
ENSG00000011028	MRC2	protein_coding	240.859	-2.48378	0.594955	-4.17474	2.98331e-05	0.00124763	48.186	3.78869
ENSG00000072195	SPEG	protein_coding	13.9776	3.45213	0.826963	4.17446	2.98692e-05	0.00124763	0.0478335	2.82456
ENSG00000147604	RPL7	protein_coding	3182.8	1.33416	0.319512	4.17562	2.97176e-05	0.00124763	1042.78	1620.13
ENSG00000172071	EIF2AK3	protein_coding	117.672	-1.49337	0.357905	-4.17253	3.0124e-05	0.00125506	26.5012	5.33411
ENSG00000105202	FBL	protein_coding	232.156	1.61921	0.388293	4.17007	3.0451e-05	0.00126546	47.3923	93.2269
ENSG00000205084	TMEM231	protein_coding	31.9171	-2.55573	0.615041	-4.15538	3.24747e-05	0.00134614	8.00247	0.616576
ENSG00000142552	RCN3	protein_coding	102.75	-2.17747	0.524159	-4.15422	3.264e-05	0.00134956	76.9896	8.54217
ENSG00000254154	AL359075.2	processed_transcript	10.9732	-3.34206	0.804646	-4.15345	3.27493e-05	0.00135066	0.824985	0
ENSG00000100354	TNRC6B	protein_coding	481.881	1.43441	0.34554	4.15121	3.30721e-05	0.00136054	19.7713	32.1747
ENSG00000145730	PAM	protein_coding	600.866	-1.35015	0.325357	-4.14975	3.32832e-05	0.00136578	172.92	39.1272
ENSG00000228106	AL392172.1	lincRNA	11.2428	-2.97696	0.717615	-4.14842	3.34785e-05	0.00137035	89.2973	2.57369
ENSG00000183578	TNFAIP8L3	protein_coding	63.9144	1.88201	0.453986	4.14552	3.39046e-05	0.00137971	2.73327	6.74315
ENSG00000198844	ARHGEF15	protein_coding	454.713	-1.65407	0.399018	-4.14535	3.39294e-05	0.00137971	69.2768	11.7159
ENSG00000264448	AC084346.2	lincRNA	7.50094	3.12417	0.753695	4.14514	3.39605e-05	0.00137971	0.174912	2.40407
ENSG00000114107	CEP70	protein_coding	265.296	3.09674	0.747251	4.14418	3.41035e-05	0.00138208	8.90253	112.197
ENSG00000197299	BLM	protein_coding	91.806	2.20505	0.532925	4.13764	3.50894e-05	0.00141851	3.90428	12.6636
ENSG00000103187	COTL1	protein_coding	464.897	1.50783	0.36463	4.13524	3.5459e-05	0.00142992	33.3059	58.4696
ENSG00000101444	AHCY	protein_coding	306.468	1.44035	0.348719	4.13039	3.62154e-05	0.00145682	20.6158	34.3839
ENSG00000116679	IVNS1ABP	protein_coding	1137.67	-1.35021	0.327002	-4.12906	3.64244e-05	0.00145805	177.762	39.8935
ENSG00000198918	RPL39	protein_coding	1133.73	1.38462	0.335305	4.12943	3.63664e-05	0.00145805	776.132	1253.32
ENSG00000165113	GKAP1	protein_coding	13.6027	-2.94249	0.714408	-4.11878	3.80877e-05	0.0015209	9.0723	0.269648
ENSG00000258643	BCL2L2-PABPN1	protein_coding	28.0959	2.20317	0.535073	4.11751	3.82982e-05	0.00152558	2.09378	7.08001
ENSG00000168028	RPSA	protein_coding	2532.74	1.66659	0.404896	4.11609	3.85359e-05	0.00153131	317.687	648.932
ENSG00000272849	AC084018.1	lincRNA	11.0838	-3.31903	0.806594	-4.11487	3.87397e-05	0.00153567	13.6777	0
ENSG00000196776	CD47	protein_coding	228.727	-2.21218	0.538118	-4.11096	3.94015e-05	0.00155812	41.5164	4.61765
ENSG00000108219	TSPAN14	protein_coding	714.644	-1.31897	0.321101	-4.10763	3.99736e-05	0.00157313	92.1507	21.1014
ENSG00000131435	PDLIM4	protein_coding	107.039	1.32823	0.323316	4.10816	3.98822e-05	0.00157313	23.6909	36.5026
ENSG00000162618	ADGRL4	protein_coding	1588.57	-1.45817	0.355552	-4.10116	4.1109e-05	0.00161392	162.651	34.2295
ENSG00000125356	NDUFA1	protein_coding	78.1163	1.52349	0.371676	4.09899	4.14964e-05	0.00162523	14.7167	26.2868
ENSG00000234664	HMGN2P5	processed_pseudogene	61.3344	1.64638	0.401797	4.09755	4.17539e-05	0.0016314	173.367	341.787
ENSG00000173207	CKS1B	protein_coding	128.607	1.73191	0.423347	4.09099	4.29536e-05	0.00167427	23.8985	51.3046
ENSG00000224877	NDUFAF8	protein_coding	45.7422	1.8716	0.458427	4.08266	4.45238e-05	0.00173134	36.9801	88.4325
ENSG00000142669	SH3BGRL3	protein_coding	757.353	1.20115	0.294516	4.07837	4.53521e-05	0.00175936	119.459	167.769
ENSG00000114391	RPL24	protein_coding	1409.9	1.26181	0.309575	4.07594	4.58286e-05	0.00176944	422.276	626.707
ENSG00000139644	TMBIM6	protein_coding	835.365	-1.07107	0.262769	-4.0761	4.57981e-05	0.00176944	308.754	85.3486
ENSG00000175305	CCNE2	protein_coding	81.4422	1.65559	0.406308	4.07473	4.60685e-05	0.00177451	6.69732	13.6065
ENSG00000137154	RPS6	protein_coding	6424.17	1.31784	0.3235	4.0737	4.62721e-05	0.00177553	783.127	1211.32
ENSG00000148175	STOM	protein_coding	487.782	-1.74563	0.428534	-4.0735	4.63124e-05	0.00177553	62.4942	10.4135
ENSG00000169105	CHST14	protein_coding	86.8699	-1.61096	0.395809	-4.07004	4.70047e-05	0.00179571	12.2309	2.20641
ENSG00000198816	ZNF358	protein_coding	218.968	1.41133	0.346784	4.06977	4.70589e-05	0.00179571	13.5058	22.3889
ENSG00000139641	ESYT1	protein_coding	249.462	-1.80476	0.443622	-4.06823	4.73707e-05	0.0018034	66.5862	10.4976
ENSG00000198561	CTNND1	protein_coding	1711.39	-1.31501	0.323468	-4.06535	4.79599e-05	0.00182158	241.016	54.6301
ENSG00000134444	KIAA1468	protein_coding	149.746	-1.73385	0.426636	-4.064	4.8238e-05	0.00182367	35.7924	5.73287
ENSG00000253604	AC131254.2	lincRNA	7.32955	3.16073	0.777729	4.06405	4.82283e-05	0.00182367	0.327587	5.24646
ENSG00000114573	ATP6V1A	protein_coding	442.386	-1.50278	0.3699	-4.06268	4.85129e-05	0.00182982	48.904	9.86155
ENSG00000236021	AL359265.3	antisense_RNA	12.4636	3.26045	0.803098	4.05984	4.9106e-05	0.00184792	0.290772	7.7981
ENSG00000099977	DDT	protein_coding	97.917	1.5369	0.378938	4.05582	4.99583e-05	0.00187567	28.8236	52.8889
ENSG00000028277	POU2F2	protein_coding	41.0494	-2.30235	0.568712	-4.04836	5.15782e-05	0.00193205	18.0268	1.97226
ENSG00000169242	EFNA1	protein_coding	308.034	-1.26563	0.312726	-4.04709	5.18585e-05	0.00193811	86.9202	20.8801
ENSG00000128791	TWSG1	protein_coding	465.201	-1.36433	0.337916	-4.03747	5.40298e-05	0.00201464	44.8391	9.84119
ENSG00000105875	WDR91	protein_coding	45.7306	-2.33487	0.57838	-4.03692	5.41583e-05	0.00201484	7.06003	0.654376
ENSG00000155189	AGPAT5	protein_coding	410.822	-1.88571	0.467192	-4.03627	5.43076e-05	0.0020158	68.9819	10.1107
ENSG00000138604	GLCE	protein_coding	441.3	-1.11504	0.276327	-4.03524	5.45465e-05	0.00202007	39.2211	10.3431
ENSG00000077238	IL4R	protein_coding	203.652	-1.35861	0.336757	-4.03439	5.47455e-05	0.00202286	97.791	21.4699
ENSG00000137710	RDX	protein_coding	2582.85	1.27942	0.317414	4.03076	5.55972e-05	0.00204508	305.831	459.994
ENSG00000173210	ABLIM3	protein_coding	307.275	1.13592	0.281812	4.03076	5.55959e-05	0.00204508	13.5504	17.7373
ENSG00000034677	RNF19A	protein_coding	1177.13	-1.19462	0.296506	-4.02898	5.60204e-05	0.00205502	431.006	106.222
ENSG00000133136	GNG5P2	processed_pseudogene	21.0494	2.14005	0.531219	4.02856	5.61192e-05	0.00205502	120.08	367.71
ENSG00000168883	USP39	protein_coding	207.771	1.23564	0.307321	4.02067	5.80324e-05	0.00211559	34.0691	49.1403
ENSG00000248672	LY75-CD302	protein_coding	24.8402	-2.94737	0.733023	-4.02084	5.79904e-05	0.00211559	1.69603	0.0666069
ENSG00000143324	XPR1	protein_coding	270.559	-1.35447	0.337354	-4.01498	5.94517e-05	0.00216251	18.8198	4.17981
ENSG00000182899	RPL35A	protein_coding	1001.01	1.40285	0.349468	4.01424	5.96382e-05	0.00216447	375.035	618.759
ENSG00000104998	IL27RA	protein_coding	27.0455	-2.55308	0.636591	-4.01055	6.05778e-05	0.0021933	3.51761	0.236302
ENSG00000197238	HIST1H4J	protein_coding	314.912	1.3729	0.342364	4.01007	6.07012e-05	0.0021933	269.751	436.629
ENSG00000254634	SMG1P6	unprocessed_pseudogene	10.824	-3.24737	0.810493	-4.00666	6.15845e-05	0.00222031	1.59715	0
ENSG00000229117	RPL41	protein_coding	3012.98	1.39747	0.348989	4.00432	6.21953e-05	0.00223739	7033.8	11557.2
ENSG00000273143	AL355512.1	lincRNA	15.7515	3.34943	0.836615	4.00355	6.23981e-05	0.00223975	0.278901	63.3331
ENSG00000196159	FAT4	protein_coding	673.55	-1.25555	0.314331	-3.99435	6.48709e-05	0.0023234	13.4418	3.16255
ENSG00000084073	ZMPSTE24	protein_coding	168.245	-2.80241	0.701876	-3.99275	6.53122e-05	0.00232826	25.9102	1.32305
ENSG00000117281	CD160	protein_coding	12.6662	-3.15975	0.791461	-3.99231	6.54341e-05	0.00232826	5.1422	0.0640819
ENSG00000225912	AL121871.1	processed_pseudogene	13.0904	2.78768	0.698156	3.99291	6.52662e-05	0.00232826	1.91266	14.2425
ENSG00000197779	ZNF81	protein_coding	56.264	-2.32178	0.581677	-3.99153	6.56484e-05	0.0023308	4.1575	0.374979
ENSG00000149257	SERPINH1	protein_coding	976.461	-1.19176	0.298793	-3.9886	6.6465e-05	0.00235468	402.147	100.908
ENSG00000158417	EIF5B	protein_coding	855.301	1.03252	0.259103	3.98498	6.74852e-05	0.00238565	26.4898	32.4857
ENSG00000224578	HNRNPA1P48	transcribed_processed_pseudogene	44.4807	1.84506	0.463553	3.98026	6.884e-05	0.00242828	3.41916	8.14061
ENSG00000246922	UBAP1L	protein_coding	16.4072	-2.54139	0.63876	-3.97863	6.93132e-05	0.0024397	1.12164	0.073047
ENSG00000109670	FBXW7	protein_coding	198.211	1.30677	0.328723	3.97529	7.02928e-05	0.00245829	21.2531	31.7925
ENSG00000134871	COL4A2	protein_coding	4748.66	-1.33263	0.335194	-3.97572	7.01673e-05	0.00245829	1127.13	246.846
ENSG00000250303	AP002884.3	lincRNA	23.543	2.60736	0.65573	3.97627	7.00055e-05	0.00245829	0.697082	4.05803
ENSG00000144724	PTPRG	protein_coding	483.348	-1.50063	0.377927	-3.97069	7.16642e-05	0.0025009	29.5157	5.80045
ENSG00000164828	SUN1	protein_coding	417.012	-1.71978	0.433284	-3.96917	7.21249e-05	0.00251161	113.388	18.9621
ENSG00000118217	ATF6	protein_coding	622.72	-1.07443	0.27105	-3.96397	7.37127e-05	0.00253982	27.3608	7.45715
ENSG00000130775	THEMIS2	protein_coding	28.4373	-2.2375	0.564237	-3.96553	7.32332e-05	0.00253982	11.9925	1.12715
ENSG00000137872	SEMA6D	protein_coding	151.61	-1.96475	0.495496	-3.96523	7.33261e-05	0.00253982	28.0103	3.66437
ENSG00000163378	EOGT	protein_coding	513.145	-1.43409	0.361734	-3.96449	7.35544e-05	0.00253982	89.9316	18.9547
ENSG00000205560	CPT1B	protein_coding	9.34233	-3.09579	0.780941	-3.96418	7.36496e-05	0.00253982	4.6135	0.0647955
ENSG00000105671	DDX49	protein_coding	69.8418	1.44396	0.364566	3.96078	7.4706e-05	0.00256863	22.4513	38.0684
ENSG00000229119	AC026403.1	processed_pseudogene	344.757	1.41997	0.358625	3.95948	7.51117e-05	0.00257715	737.679	1234.1
ENSG00000076382	SPAG5	protein_coding	153.935	1.37108	0.346423	3.95782	7.56358e-05	0.00258573	21.8633	34.7017
ENSG00000257913	DDN-AS1	antisense_RNA	15.3153	2.62281	0.662714	3.95769	7.56785e-05	0.00258573	0.352483	1.83892
ENSG00000134109	EDEM1	protein_coding	517.485	-1.30293	0.329399	-3.95547	7.63851e-05	0.00260443	122.299	27.6998
ENSG00000077147	TM9SF3	protein_coding	752.241	-2.20996	0.559006	-3.95338	7.70557e-05	0.00261479	127.827	13.9822
ENSG00000162910	MRPL55	protein_coding	70.0549	1.8495	0.467897	3.95278	7.72477e-05	0.00261479	54.6758	131.559
ENSG00000172339	ALG14	protein_coding	65.1874	-2.70972	0.685651	-3.95204	7.74894e-05	0.00261479	7.55551	0.428693
ENSG00000224843	LINC00240	lincRNA	5.93399	3.28548	0.831294	3.95225	7.74192e-05	0.00261479	0	0.674594
ENSG00000235174	AC019205.3	processed_pseudogene	364.715	1.60386	0.405777	3.95257	7.73167e-05	0.00261479	5135.92	10008
ENSG00000256338	RPL41P2	processed_pseudogene	83.9895	1.83207	0.463679	3.95116	7.77723e-05	0.00261892	40.6674	92.9234
ENSG00000241697	TMEFF1	protein_coding	9.9492	-3.20029	0.810836	-3.9469	7.91681e-05	0.00266044	1.66921	0
ENSG00000011426	ANLN	protein_coding	481.395	1.40741	0.356782	3.94473	7.98896e-05	0.00267917	35.8889	58.322
ENSG00000235919	ASH1L-AS1	antisense_RNA	15.2878	2.85633	0.724416	3.94295	8.04864e-05	0.00269366	0.616261	4.88864
ENSG00000161202	DVL3	protein_coding	356.555	-1.17018	0.297297	-3.93607	8.28258e-05	0.00276628	46.6798	12.029
ENSG00000215154	AC141586.1	transcribed_unprocessed_pseudogene	52.7913	2.23036	0.567412	3.93076	8.46779e-05	0.00282237	4.9842	18.3848
ENSG00000008311	AASS	protein_coding	123.712	-1.32317	0.336984	-3.9265	8.61891e-05	0.00285301	15.0624	3.39251
ENSG00000110799	VWF	protein_coding	14942	-1.42861	0.363842	-3.92645	8.62078e-05	0.00285301	679.574	139.799
ENSG00000140937	CDH11	protein_coding	46.2716	-2.17995	0.55512	-3.92698	8.6018e-05	0.00285301	9.86179	0.932516
ENSG00000171867	PRNP	protein_coding	362.363	-1.30754	0.33303	-3.92621	8.6296e-05	0.00285301	44.2984	10.2451
ENSG00000155111	CDK19	protein_coding	175.091	-1.61964	0.412578	-3.92565	8.64963e-05	0.00285385	15.1226	2.79278
ENSG00000213300	HNRNPA3P6	processed_pseudogene	292.537	1.48123	0.377491	3.92389	8.71323e-05	0.00286904	37.929	65.3485
ENSG00000131153	GINS2	protein_coding	42.5891	2.25928	0.576029	3.92217	8.77556e-05	0.00287221	1.79221	6.30733
ENSG00000173137	ADCK5	protein_coding	105.057	3.15398	0.804241	3.92169	8.79319e-05	0.00287221	3.13102	66.3593
ENSG00000176720	BOK	protein_coding	239.094	-2.34352	0.597545	-3.92192	8.78476e-05	0.00287221	203.257	19.6902
ENSG00000196507	TCEAL3	protein_coding	131.598	1.55314	0.395894	3.92313	8.74062e-05	0.00287221	14.0874	26.3294
ENSG00000259788	AL596325.1	antisense_RNA	12.0967	3.26976	0.834017	3.92049	8.83699e-05	0.00288075	0	3.21616
ENSG00000269289	AC011503.1	antisense_RNA	7.11111	3.23878	0.826872	3.9169	8.96942e-05	0.0029181	0.0254732	1.97596
ENSG00000276216	AC245014.3	lincRNA	23.681	2.14465	0.547923	3.91414	9.07262e-05	0.00294581	15.076	47.5196
ENSG00000124762	CDKN1A	protein_coding	519.874	1.12461	0.287509	3.91157	9.16972e-05	0.00297143	47.3102	61.4284
ENSG00000255856	AC069503.1	lincRNA	7.11786	3.25638	0.832813	3.9101	9.22596e-05	0.00298373	0	4.24244
ENSG00000265681	RPL17	protein_coding	2636.21	1.30763	0.334673	3.90719	9.33774e-05	0.00301391	764.235	1182.8
ENSG00000198755	RPL10A	protein_coding	1817.03	1.26895	0.32488	3.9059	9.38756e-05	0.00302402	431.592	640.63
ENSG00000260898	ADPGK-AS1	antisense_RNA	15.4675	2.62648	0.672927	3.90306	9.49827e-05	0.00305366	0.218118	1.25463
ENSG00000228716	DHFR	protein_coding	231.216	1.50414	0.385756	3.8992	9.65107e-05	0.00309668	20.2466	35.1345
ENSG00000152661	GJA1	protein_coding	1269.79	-1.78497	0.458111	-3.89637	9.76446e-05	0.00312693	138.926	22.2573
ENSG00000122591	FAM126A	protein_coding	360.331	1.30222	0.334576	3.89215	9.93611e-05	0.00317567	17.909	26.4465
ENSG00000166441	RPL27A	protein_coding	1333.89	1.1827	0.303974	3.8908	9.99158e-05	0.00318716	693.025	950.494
ENSG00000142687	KIAA0319L	protein_coding	193.917	-1.58869	0.408389	-3.89014	0.000100186	0.00318955	74.3673	13.6662
ENSG00000109475	RPL34	protein_coding	659.335	1.28014	0.329117	3.88963	0.000100398	0.00319007	349.721	525.589
ENSG00000069849	ATP1B3	protein_coding	716.051	-2.2148	0.569964	-3.88587	0.000101965	0.00322877	832.761	84.3296
ENSG00000114812	VIPR1	protein_coding	11.1817	-3.0341	0.780825	-3.88576	0.000102011	0.00322877	2.05887	0.0310893
ENSG00000124019	FAM124B	protein_coding	553.779	-1.14197	0.293976	-3.88457	0.000102513	0.00323837	70.6351	18.4503
ENSG00000102362	SYTL4	protein_coding	118.196	-1.78619	0.460249	-3.88093	0.000104059	0.00328088	31.2337	4.69875
ENSG00000169991	IFFO2	protein_coding	68.99	-1.70773	0.440489	-3.87689	0.000105799	0.00332339	7.45724	1.32811
ENSG00000248896	AC105001.1	antisense_RNA	25.1267	2.24024	0.577849	3.87686	0.000105814	0.00332339	26.0042	89.1927
ENSG00000278662	GOLGA6L10	protein_coding	29.4562	2.09792	0.541393	3.87505	0.000106604	0.00334175	0.587659	1.72615
ENSG00000256043	CTSO	protein_coding	62.2134	-2.04978	0.529661	-3.86999	0.000108841	0.00339883	7.53692	0.90623
ENSG00000284294	AC007326.5	processed_transcript	39.294	-2.57167	0.664499	-3.8701	0.000108792	0.00339883	43.5838	2.59144
ENSG00000164930	FZD6	protein_coding	245.42	-1.19945	0.310082	-3.86818	0.000109652	0.00341112	25.782	6.41979
ENSG00000243749	TMEM35B	protein_coding	24.2665	-2.3568	0.609225	-3.86852	0.000109496	0.00341112	12.5449	0.973885
ENSG00000100568	VTI1B	protein_coding	293.286	1.11013	0.287121	3.8664	0.000110455	0.003412	27.7595	36.2298
ENSG00000103512	NOMO1	protein_coding	344.227	-1.35343	0.350031	-3.86661	0.00011036	0.003412	89.6473	20.2498
ENSG00000114942	EEF1B2	protein_coding	1128.09	1.16184	0.300507	3.86626	0.000110516	0.003412	360.918	492.677
ENSG00000154654	NCAM2	protein_coding	12.8296	-2.82174	0.72966	-3.8672	0.00011009	0.003412	3.25125	0.106059
ENSG00000145860	RNF145	protein_coding	366.842	-1.83707	0.475339	-3.86475	0.000111203	0.00342674	91.748	14.1317
ENSG00000173163	COMMD1	protein_coding	125.368	1.32238	0.342303	3.86318	0.000111921	0.00344236	29.5947	45.298
ENSG00000128699	ORMDL1	protein_coding	156.034	-1.93181	0.500444	-3.8602	0.000113296	0.00347157	55.158	7.54782
ENSG00000171345	KRT19	protein_coding	30.1171	2.20928	0.572303	3.86034	0.00011323	0.00347157	2.24538	7.8531
ENSG00000120533	ENY2	protein_coding	319.285	1.4756	0.382346	3.85933	0.000113696	0.00347731	81.3933	142.381
ENSG00000070214	SLC44A1	protein_coding	516.931	-1.34673	0.350319	-3.8443	0.000120896	0.00368927	23.2183	5.27063
ENSG00000152926	ZNF117	protein_coding	285.134	-1.42967	0.371929	-3.84393	0.000121078	0.00368927	18.0839	3.7056
ENSG00000171863	RPS7	protein_coding	2369.31	1.36509	0.355347	3.84156	0.000122254	0.00371817	457.779	739.282
ENSG00000135766	EGLN1	protein_coding	436.27	-1.05025	0.273599	-3.83865	0.000123715	0.00375559	48.0755	13.5081
ENSG00000138722	MMRN1	protein_coding	2130.19	-1.66061	0.432718	-3.83764	0.000124224	0.00375707	162.85	29.1965
ENSG00000225032	AL162586.1	antisense_RNA	24.4417	-2.86456	0.746358	-3.83805	0.000124015	0.00375707	9.12665	0.294553
ENSG00000131016	AKAP12	protein_coding	3882.64	1.49281	0.389923	3.82849	0.000128934	0.00389234	92.3913	157.772
ENSG00000100938	GMPR2	protein_coding	94.7633	-1.70366	0.445202	-3.82672	0.000129861	0.00391308	159.675	27.2526
ENSG00000111206	FOXM1	protein_coding	297.46	1.69662	0.443705	3.82376	0.00013143	0.00395305	18.7465	38.9894
ENSG00000229521	MYCBP2-AS2	sense_intronic	11.3089	3.00154	0.786351	3.81706	0.000135054	0.00404715	0.900587	12.8197
ENSG00000278743	AC087239.1	lincRNA	15.2531	3.098	0.811601	3.81714	0.000135007	0.00404715	0.402436	9.74195
ENSG00000105640	RPL18A	protein_coding	2510.54	1.46173	0.383415	3.8124	0.000137624	0.00411663	599.562	1050.28
ENSG00000087245	MMP2	protein_coding	3522.36	-1.11154	0.291596	-3.81191	0.000137895	0.00411719	697.764	186.026
ENSG00000163092	XIRP2	protein_coding	8.42869	-3.01021	0.79081	-3.80649	0.000140955	0.00419458	0.53208	0.00506206
ENSG00000196787	HIST1H2AG	protein_coding	230.1	1.17885	0.309702	3.80641	0.000141001	0.00419458	13.5754	18.8409
ENSG00000124614	RPS10	protein_coding	1319.92	1.23213	0.324154	3.80105	0.000144082	0.00426293	377.736	552.882
ENSG00000125266	EFNB2	protein_coding	646.469	-1.54576	0.406661	-3.8011	0.000144053	0.00426293	44.8872	8.53473
ENSG00000154133	ROBO4	protein_coding	1478.92	-0.914357	0.240512	-3.80171	0.000143699	0.00426293	248.482	76.1636
ENSG00000139160	ETFBKMT	protein_coding	56.1566	2.35944	0.62142	3.79686	0.00014654	0.00432003	1.73403	7.13626
ENSG00000235852	AC005540.1	antisense_RNA	19.1965	2.20909	0.581764	3.79722	0.000146326	0.00432003	1.60659	5.63814
ENSG00000174444	RPL4	protein_coding	6002.27	1.20736	0.318233	3.79396	0.000148265	0.00436298	1244.45	1778.47
ENSG00000153157	SYCP2L	protein_coding	13.0212	3.0649	0.80825	3.79202	0.000149426	0.00438927	0.142264	2.80887
ENSG00000254122	PCDHGB7	protein_coding	139.013	-1.67872	0.443024	-3.78924	0.000151112	0.0044308	14.012	2.40545
ENSG00000232573	RPL3P4	processed_pseudogene	1003.6	1.65783	0.437687	3.7877	0.000152047	0.00445023	504.163	1048.32
ENSG00000219201	AC138392.1	processed_pseudogene	11.6311	-3.10577	0.820398	-3.78569	0.000153284	0.00447842	6.6142	0
ENSG00000171241	SHCBP1	protein_coding	177.96	1.84416	0.487251	3.78484	0.00015381	0.0044786	15.3832	36.4709
ENSG00000259952	AC009133.2	antisense_RNA	9.90884	-3.09295	0.817239	-3.78464	0.000153934	0.0044786	12.8971	0
ENSG00000267559	AL158154.2	lincRNA	14.8027	2.484	0.656387	3.78435	0.000154113	0.0044786	0.32328	1.61706
ENSG00000153214	TMEM87B	protein_coding	186.9	-2.01666	0.533185	-3.78229	0.000155391	0.00449177	34.7131	4.40993
ENSG00000187994	RINL	protein_coding	29.0182	-2.74454	0.72556	-3.78265	0.000155168	0.00449177	16.7601	0.796996
ENSG00000272196	HIST2H2AA4	protein_coding	435.016	1.11152	0.293863	3.78243	0.000155307	0.00449177	167.591	221.46
ENSG00000124256	ZBP1	protein_coding	9.40702	-2.88758	0.763861	-3.78024	0.000156675	0.00452087	6.49565	0.1606
ENSG00000135407	AVIL	protein_coding	17.5041	-2.53742	0.671451	-3.77901	0.000157452	0.00453528	17.2143	0.950144
ENSG00000027697	IFNGR1	protein_coding	186.766	-1.77254	0.469147	-3.77822	0.000157951	0.00454165	39.7911	6.17734
ENSG00000132356	PRKAA1	protein_coding	487.101	-1.22483	0.324301	-3.77682	0.000158843	0.00455927	53.2197	13.1538
ENSG00000103196	CRISPLD2	protein_coding	36.0094	2.96969	0.787213	3.77241	0.000161677	0.00463247	0.545907	7.36228
ENSG00000167671	UBXN6	protein_coding	234.858	1.72476	0.457905	3.76664	0.000165457	0.00473247	46.3211	97.8437
ENSG00000115594	IL1R1	protein_coding	33.4774	-2.21481	0.588286	-3.76486	0.000166645	0.00475811	4.05679	0.388912
ENSG00000198040	ZNF84	protein_coding	162.097	-1.48632	0.394909	-3.7637	0.000167419	0.00477187	15.9082	3.10582
ENSG00000173272	MZT2A	protein_coding	102.25	1.40679	0.37396	3.76188	0.000168642	0.00479838	34.3202	56.7472
ENSG00000250251	PKD1P6	transcribed_unprocessed_pseudogene	36.506	-2.78158	0.739579	-3.76103	0.000169217	0.00480635	11.4939	0.442808
ENSG00000186479	RGS7BP	protein_coding	25.7848	2.30312	0.612486	3.76027	0.000169728	0.00481249	0.461874	1.8561
ENSG00000177076	ACER2	protein_coding	36.6378	-2.49089	0.662712	-3.75863	0.000170843	0.00483183	6.41524	0.451244
ENSG00000197989	SNHG12	antisense_RNA	102.034	1.71258	0.455666	3.7584	0.000171002	0.00483183	8.40557	17.4623
ENSG00000115524	SF3B1	protein_coding	1718	-1.27607	0.339617	-3.75737	0.000171706	0.00484337	635.75	150.604
ENSG00000169891	REPS2	protein_coding	92.0295	1.43945	0.383353	3.7549	0.000173407	0.00488291	5.6959	9.66152
ENSG00000161980	POLR3K	protein_coding	38.798	1.63486	0.436273	3.74734	0.000178722	0.0050239	3.45387	6.78308
ENSG00000133740	E2F5	protein_coding	55.3925	-2.18446	0.583099	-3.74629	0.000179469	0.00503622	11.9969	1.29164
ENSG00000004975	DVL2	protein_coding	46.2239	-1.64063	0.438648	-3.74019	0.000183882	0.00515122	16.5907	2.91232
ENSG00000068489	PRR11	protein_coding	306.864	1.62576	0.43526	3.73516	0.000187597	0.0052463	114.461	223.798
ENSG00000101265	RASSF2	protein_coding	785.317	-1.06226	0.284735	-3.73069	0.000190953	0.005331	40.6976	11.2535
ENSG00000064651	SLC12A2	protein_coding	1119.03	-1.58971	0.426187	-3.73007	0.000191429	0.00533519	139.912	25.7243
ENSG00000071553	ATP6AP1	protein_coding	382.626	-1.26032	0.337943	-3.72939	0.000191942	0.00534038	109.076	26.0196
ENSG00000105643	ARRDC2	protein_coding	72.3566	1.51039	0.405189	3.72762	0.000193295	0.00535068	7.02582	12.3456
ENSG00000114251	WNT5A	protein_coding	19.2847	-2.70712	0.726162	-3.72799	0.000193012	0.00535068	2.77152	0.101916
ENSG00000133112	TPT1	protein_coding	9025.22	1.26751	0.340024	3.72771	0.000193231	0.00535068	1883.86	2798.58
ENSG00000107223	EDF1	protein_coding	444.762	1.04632	0.280868	3.7253	0.00019508	0.00538183	141.508	175.888
ENSG00000162695	SLC30A7	protein_coding	378.199	-1.50806	0.404779	-3.72563	0.000194828	0.00538183	21.5418	4.23345
ENSG00000160439	RDH13	protein_coding	30.6932	-2.50477	0.672768	-3.72308	0.000196807	0.00541119	18.3055	1.13121
ENSG00000253305	PCDHGB6	protein_coding	58.2227	-1.68072	0.451426	-3.72313	0.000196768	0.00541119	4.04964	0.700061
ENSG00000089048	ESF1	protein_coding	176.206	1.10443	0.296748	3.72179	0.000197814	0.00542976	9.2209	12.0346
ENSG00000213523	SRA1	protein_coding	80.4907	1.31079	0.352502	3.71853	0.000200389	0.0054912	11.1172	16.9235
ENSG00000086062	B4GALT1	protein_coding	329.096	-1.48294	0.399504	-3.71196	0.000205661	0.00562622	26.7343	5.37536
ENSG00000173706	HEG1	protein_coding	681.362	-1.45135	0.391421	-3.7079	0.000208986	0.00570763	49.4548	9.78642
ENSG00000169609	C15orf40	protein_coding	81.972	1.73568	0.468407	3.7055	0.000210974	0.00575229	11.5052	25.4328
ENSG00000115738	ID2	protein_coding	46.8667	3.02161	0.816299	3.7016	0.000214247	0.00582814	0.962783	20.6449
ENSG00000175467	SART1	protein_coding	173.479	1.66419	0.449618	3.70133	0.000214469	0.00582814	32.8939	65.8088
ENSG00000164587	RPS14	protein_coding	1177.75	1.26314	0.341399	3.6999	0.000215686	0.0058498	296.294	440.465
ENSG00000176788	BASP1	protein_coding	264.856	1.34488	0.363587	3.69892	0.000216521	0.0058498	20.3632	32.4255
ENSG00000248968	AC012640.1	antisense_RNA	5.72705	3.0883	0.834967	3.69871	0.000216699	0.0058498	0	3.09844
ENSG00000271383	NBPF19	protein_coding	225.749	1.22532	0.331251	3.69907	0.000216392	0.0058498	10.9498	15.4718
ENSG00000013375	PGM3	protein_coding	430.864	-2.03146	0.549852	-3.69457	0.000220261	0.00592755	171.459	21.4464
ENSG00000143753	DEGS1	protein_coding	337.113	-1.63657	0.442972	-3.69452	0.000220305	0.00592755	99.1744	17.9842
ENSG00000241837	ATP5O	protein_coding	382.173	1.47547	0.399467	3.69359	0.000221113	0.0059395	81.5944	144.574
ENSG00000254673	AC110275.1	protein_coding	11.7428	-3.04095	0.823642	-3.69208	0.00022243	0.00596507	11.8115	0
ENSG00000145919	BOD1	protein_coding	168.438	1.19224	0.32332	3.68749	0.000226478	0.00606368	55.4859	77.7109
ENSG00000168255	POLR2J3	protein_coding	457.971	1.26189	0.34235	3.68597	0.000227835	0.00609003	122.903	180.795
ENSG00000175768	TOMM5	protein_coding	225.82	1.33865	0.36331	3.6846	0.000229064	0.00611286	47.7724	75.6783
ENSG00000185896	LAMP1	protein_coding	708.154	-1.17174	0.318052	-3.6841	0.000229513	0.00611486	77.4949	19.3303
ENSG00000166147	FBN1	protein_coding	1316.6	-2.06076	0.559732	-3.68169	0.000231696	0.00616296	88.0371	10.8093
ENSG00000090857	PDPR	protein_coding	208.028	-1.30345	0.35414	-3.68061	0.000232675	0.00616318	10.6822	2.42167
ENSG00000146147	MLIP	protein_coding	11.6364	2.77576	0.754194	3.68043	0.000232836	0.00616318	0.312131	2.8524
ENSG00000173597	SULT1B1	protein_coding	992.328	1.80806	0.491224	3.68072	0.000232574	0.00616318	17.7396	39.7181
ENSG00000120327	PCDHB14	protein_coding	8.83143	-2.9012	0.788568	-3.67907	0.000234087	0.00618045	0.992623	0.0131919
ENSG00000254141	AC103853.2	sense_intronic	15.816	2.1701	0.589878	3.6789	0.000234246	0.00618045	1.96897	6.60456
ENSG00000163430	FSTL1	protein_coding	1941.88	-1.38063	0.375352	-3.67824	0.000234849	0.00618637	600.57	131.428
ENSG00000170340	B3GNT2	protein_coding	87.0784	-1.83219	0.498184	-3.67774	0.000235307	0.00618846	12.0569	1.76008
ENSG00000082996	RNF13	protein_coding	78.7939	-1.72785	0.470036	-3.676	0.000236921	0.0062209	32.7282	5.09651
ENSG00000084090	STARD7	protein_coding	459.964	-1.38236	0.376553	-3.67108	0.000241528	0.00633166	122.184	25.7824
ENSG00000138772	ANXA3	protein_coding	251.199	-1.31691	0.358894	-3.66934	0.000243174	0.0063646	153.622	35.0167
ENSG00000145425	RPS3A	protein_coding	4779.63	1.33081	0.363007	3.66607	0.000246302	0.00643617	1316.73	2092.1
ENSG00000134531	EMP1	protein_coding	609.223	-1.53847	0.419813	-3.66466	0.000247665	0.00646143	221.628	42.7442
ENSG00000197852	FAM212B	protein_coding	85.5238	1.84871	0.504679	3.66315	0.000249134	0.0064894	5.24634	12.5883
ENSG00000249492	AC114956.3	processed_transcript	10.0361	2.84494	0.777593	3.65864	0.000253553	0.00659401	0.870325	9.63038
ENSG00000164451	FAM26D	protein_coding	25.3126	-2.34884	0.642137	-3.65784	0.000254347	0.00660412	12.3226	1.012
ENSG00000273338	AC103591.3	antisense_RNA	13.3719	2.73508	0.747977	3.65663	0.000255549	0.00662479	31.986	275.854
ENSG00000181885	CLDN7	protein_coding	17.9743	-2.50314	0.685268	-3.65279	0.000259401	0.00671402	11.5104	0.635357
ENSG00000234171	RNASEH1-AS1	antisense_RNA	20.5143	2.41016	0.660464	3.64919	0.000263065	0.00679806	0.993011	4.41412
ENSG00000065308	TRAM2	protein_coding	652.136	-1.10286	0.302322	-3.64795	0.000264341	0.006813	26.5355	7.15465
ENSG00000087301	TXNDC16	protein_coding	37.4443	-2.2033	0.604005	-3.64782	0.000264477	0.006813	6.83406	0.665808
ENSG00000109881	CCDC34	protein_coding	50.5748	1.72726	0.473579	3.64725	0.000265065	0.0068174	4.71504	10.2569
ENSG00000106560	GIMAP2	protein_coding	163.79	1.97356	0.541808	3.64254	0.000269962	0.00692153	23.6274	65.1298
ENSG00000258947	TUBB3	protein_coding	270.847	1.29261	0.354851	3.64269	0.000269808	0.00692153	23.3688	34.3521
ENSG00000136816	TOR1B	protein_coding	55.4906	-2.13663	0.587042	-3.63966	0.000272999	0.00698844	12.2067	1.28593
ENSG00000005059	MCUB	protein_coding	108.249	1.81499	0.498757	3.63903	0.000273671	0.00699468	9.93463	23.3453
ENSG00000198467	TPM2	protein_coding	602.454	1.40152	0.385387	3.63665	0.000276211	0.00704857	96.3994	153.547
ENSG00000119820	YIPF4	protein_coding	240.138	-1.45225	0.399447	-3.63564	0.000277286	0.00705883	41.6047	8.53897
ENSG00000196968	FUT11	protein_coding	187.529	-1.26226	0.347208	-3.63547	0.000277478	0.00705883	32.5311	7.67409
ENSG00000125652	ALKBH7	protein_coding	56.101	2.06711	0.568697	3.63483	0.000278169	0.0070654	5.15551	15.6589
ENSG00000143153	ATP1B1	protein_coding	134.021	-1.47664	0.406557	-3.63207	0.000281162	0.00711928	19.485	3.85355
ENSG00000188785	ZNF548	protein_coding	36.0623	-2.57286	0.708338	-3.63225	0.000280966	0.00711928	4.54271	0.245839
ENSG00000227097	RPS28P7	processed_pseudogene	324.914	1.25482	0.345532	3.63157	0.000281698	0.00712182	3258.31	4861.84
ENSG00000010072	SPRTN	protein_coding	71.3383	-1.5567	0.4291	-3.62782	0.00028582	0.00721485	11.3236	2.16362
ENSG00000218426	AL590867.2	processed_pseudogene	375.067	1.72738	0.476482	3.62528	0.000288648	0.00727499	156.66	347.292
ENSG00000181409	AATK	protein_coding	9.96738	-2.78769	0.769401	-3.62319	0.000290991	0.00732275	2.06647	0.0715827
ENSG00000021776	AQR	protein_coding	429.813	-1.09916	0.303519	-3.62138	0.000293035	0.00736285	29.7227	8.03836
ENSG00000054967	RELT	protein_coding	19.0593	-2.66073	0.734935	-3.62036	0.000294195	0.00737298	4.50902	0.384317
ENSG00000145217	SLC26A1	protein_coding	11.0562	-2.77801	0.767356	-3.62023	0.000294341	0.00737298	3.89517	0.112915
ENSG00000102755	FLT1	protein_coding	1459.42	-1.64778	0.455399	-3.61831	0.000296531	0.00740511	105.662	18.6697
ENSG00000237765	FAM200B	protein_coding	133.058	1.42239	0.39307	3.61866	0.000296129	0.00740511	34.1127	57.6047
ENSG00000158470	B4GALT5	protein_coding	419.126	-1.79273	0.49553	-3.6178	0.000297116	0.00740839	29.1748	4.52748
ENSG00000007541	PIGQ	protein_coding	67.3634	-1.7329	0.479468	-3.61421	0.00030126	0.00750026	41.0895	6.58012
ENSG00000254772	EEF1G	protein_coding	4795.54	1.16464	0.322389	3.61253	0.000303221	0.0075376	577.696	798.655
ENSG00000134508	CABLES1	protein_coding	223.314	1.60903	0.445487	3.61186	0.000304012	0.00754429	23.8641	47.4778
ENSG00000161016	RPL8	protein_coding	2194.64	1.15691	0.32034	3.61151	0.000304414	0.00754429	676.74	927.975
ENSG00000126709	IFI6	protein_coding	44.1766	-2.06826	0.572848	-3.61049	0.000305625	0.00756282	25.5373	2.80998
ENSG00000105379	ETFB	protein_coding	103.848	1.20525	0.33407	3.60777	0.000308835	0.00761547	15.4598	21.8723
ENSG00000220842	RPL21P16	processed_pseudogene	1119.6	1.47325	0.408385	3.60751	0.000309151	0.00761547	467.858	845.816
ENSG00000272831	AC027644.3	antisense_RNA	21.1688	2.14347	0.594083	3.60804	0.000308521	0.00761547	4.10487	13.4827
ENSG00000274422	AC245060.5	lincRNA	58.2866	1.92799	0.534712	3.60566	0.000311356	0.00765824	1.38452	3.61622
ENSG00000178878	APOLD1	protein_coding	55.8398	-1.76666	0.490347	-3.60288	0.000314705	0.00772124	4.41037	0.654371
ENSG00000237441	RGL2	protein_coding	194.001	-1.2097	0.33577	-3.60275	0.000314863	0.00772124	32.6637	7.92306
ENSG00000173218	VANGL1	protein_coding	148.12	-1.552	0.431111	-3.6	0.000318217	0.00778011	20.4779	3.84145
ENSG00000234432	AC092171.3	lincRNA	17.4261	2.37488	0.659666	3.60013	0.000318059	0.00778011	0.327521	1.43544
ENSG00000168653	NDUFS5	protein_coding	377.104	1.20551	0.334961	3.59896	0.00031949	0.00779958	146.929	207.064
ENSG00000197903	HIST1H2BK	protein_coding	160.511	1.30497	0.362637	3.59856	0.00031998	0.00779987	131.042	200.951
ENSG00000177600	RPLP2	protein_coding	2214.09	1.3029	0.362231	3.59687	0.000322066	0.00783901	884.786	1351.15
ENSG00000104870	FCGRT	protein_coding	179.742	-1.37191	0.381555	-3.59558	0.000323668	0.0078546	101.585	22.2366
ENSG00000123416	TUBA1B	protein_coding	3632.31	1.20563	0.335289	3.59579	0.000323403	0.0078546	376.874	536.695
ENSG00000125633	CCDC93	protein_coding	248.366	-1.47595	0.410576	-3.59482	0.000324614	0.00786588	127.235	25.29
ENSG00000196363	WDR5	protein_coding	112.206	1.46375	0.407337	3.59347	0.000326307	0.00789519	6.15908	10.7368
ENSG00000182871	COL18A1	protein_coding	1617.42	-1.10214	0.306828	-3.59204	0.000328094	0.00792667	128.12	33.8045
ENSG00000148110	MFSD14B	protein_coding	185.537	-1.25048	0.348221	-3.59106	0.000329332	0.00794483	19.4176	4.66753
ENSG00000221983	UBA52	protein_coding	1648.99	1.28498	0.357999	3.58933	0.000331529	0.00798604	622.322	934.596
ENSG00000167995	BEST1	protein_coding	43.1609	1.51174	0.421743	3.5845	0.000337722	0.00812324	1.01267	1.80738
ENSG00000111886	GABRR2	protein_coding	7.72946	-2.93253	0.818443	-3.58306	0.000339598	0.00813243	3.38324	0
ENSG00000213280	AC090114.1	processed_pseudogene	6.21673	2.91299	0.812879	3.58355	0.000338959	0.00813243	0.332994	6.53204
ENSG00000270157	AC004918.3	sense_intronic	17.8143	-2.59818	0.725126	-3.58307	0.000339583	0.00813243	9.80806	0.446788
ENSG00000067798	NAV3	protein_coding	302.491	1.34218	0.374744	3.58159	0.000341507	0.00815467	38.1823	59.1821
ENSG00000214199	EEF1A1P12	processed_pseudogene	40.8697	1.56831	0.437881	3.58158	0.000341525	0.00815467	3.43323	6.55682
ENSG00000070010	UFD1	protein_coding	231.358	1.13661	0.317395	3.58105	0.000342212	0.00815725	120.208	159.713
ENSG00000105700	KXD1	protein_coding	254.618	1.23592	0.345158	3.58073	0.000342633	0.00815725	59.5285	85.6817
ENSG00000135537	AFG1L	protein_coding	24.9335	-2.29912	0.64217	-3.58024	0.000343278	0.00816071	5.04641	0.443995
ENSG00000048707	VPS13D	protein_coding	538.081	1.54776	0.432523	3.57845	0.000345642	0.00818391	13.7293	24.7068
ENSG00000062582	MRPS24	protein_coding	87.3861	1.82788	0.510825	3.5783	0.00034584	0.00818391	19.1018	45.7807
ENSG00000142609	CFAP74	protein_coding	10.4378	-2.70736	0.756509	-3.57876	0.000345228	0.00818391	2.31935	0.0721765
ENSG00000165102	HGSNAT	protein_coding	315.304	-1.47347	0.411815	-3.57798	0.000346258	0.00818391	50.2521	9.69162
ENSG00000196998	WDR45	protein_coding	63.3042	-1.63194	0.45676	-3.57286	0.000353101	0.00833358	84.4338	14.2925
ENSG00000244398	AC116533.1	processed_pseudogene	511.448	1.21961	0.341392	3.57246	0.000353641	0.00833429	807.313	1161.54
ENSG00000186088	GSAP	protein_coding	40.9967	-1.95011	0.546124	-3.57082	0.00035587	0.00837475	7.81321	0.958624
ENSG00000198542	ITGBL1	protein_coding	30.5217	2.19675	0.615417	3.56953	0.000357621	0.00838382	0.842545	3.02687
ENSG00000198830	HMGN2	protein_coding	496.028	1.21885	0.341472	3.5694	0.000357796	0.00838382	236.568	333.013
ENSG00000267397	AC090229.1	lincRNA	9.42157	-2.81837	0.789552	-3.56958	0.000357557	0.00838382	2.69955	0.0444161
ENSG00000107731	UNC5B	protein_coding	463.68	-1.3823	0.387388	-3.56825	0.000359371	0.00840867	20.761	4.36792
ENSG00000165502	RPL36AL	protein_coding	449.479	1.04656	0.29333	3.56787	0.000359891	0.00840877	113.086	141.334
ENSG00000131788	PIAS3	protein_coding	130.512	-1.22688	0.343922	-3.56733	0.000360638	0.0084142	18.4831	4.51628
ENSG00000265148	TSPOAP1-AS1	antisense_RNA	11.5329	2.93862	0.823921	3.56663	0.000361605	0.00842472	0.0573434	1.53376
ENSG00000149428	HYOU1	protein_coding	484.692	-1.18861	0.333337	-3.56579	0.000362758	0.00843955	143.505	36.4319
ENSG00000232499	AL391058.1	processed_pseudogene	12.4914	2.41813	0.678313	3.56491	0.000363983	0.00844454	0.652821	3.20073
ENSG00000275052	PPP4R3B	protein_coding	540.124	1.15656	0.32443	3.56489	0.000364007	0.00844454	32.1886	43.3203
ENSG00000261135	AL137802.2	lincRNA	24.4844	2.70045	0.757758	3.56373	0.000365616	0.00846984	0.690665	5.73123
ENSG00000151422	FER	protein_coding	322.928	1.18543	0.332758	3.56243	0.000367439	0.00850003	11.829	16.2197
ENSG00000110987	BCL7A	protein_coding	63.5214	1.43442	0.402716	3.56186	0.000368241	0.00850653	3.47318	5.91556
ENSG00000121741	ZMYM2	protein_coding	692.284	-1.07268	0.301526	-3.55749	0.000374419	0.00863702	89.025	24.2923
ENSG00000157978	LDLRAP1	protein_coding	146.285	-1.77614	0.499515	-3.55572	0.000376943	0.00866003	67.6654	10.6236
ENSG00000179967	PPP1R14BP3	processed_pseudogene	124.677	1.17256	0.329703	3.55641	0.000375959	0.00866003	74.5682	102.158
ENSG00000284431	AL022238.4	protein_coding	7.73062	-2.91425	0.819605	-3.55568	0.000377007	0.00866003	0.711089	0
ENSG00000169100	SLC25A6	protein_coding	1569.19	1.0569	0.297409	3.55368	0.000379874	0.00870142	162.192	205.914
ENSG00000185129	PURA	protein_coding	408.477	1.0106	0.284365	3.55389	0.000379572	0.00870142	5.55221	6.68099
ENSG00000167705	RILP	protein_coding	18.2808	2.1405	0.60251	3.55264	0.000381387	0.00872384	1.70541	5.74236
ENSG00000244041	LINC01011	lincRNA	34.5166	2.18955	0.616458	3.55183	0.000382566	0.00873855	1.3636	4.89991
ENSG00000232807	AL137186.2	antisense_RNA	25.53	-2.06798	0.582709	-3.54891	0.000386826	0.00882353	4.39844	0.48379
ENSG00000236514	AL135791.1	antisense_RNA	9.07417	2.8919	0.815102	3.54791	0.000388308	0.00884497	0.172067	3.24818
ENSG00000116209	TMEM59	protein_coding	315.971	-1.52442	0.429886	-3.5461	0.000390975	0.00889333	171.293	33.5803
ENSG00000124596	OARD1	protein_coding	58.0361	1.57084	0.443094	3.54517	0.000392366	0.00891255	10.2363	20.1309
ENSG00000204628	RACK1	protein_coding	4670.1	1.14618	0.323495	3.54311	0.000395436	0.00896981	1777.73	2432.27
ENSG00000104979	C19orf53	protein_coding	202.399	1.2744	0.359818	3.54178	0.000397431	0.00900256	56.0943	82.8902
ENSG00000170088	TMEM192	protein_coding	98.6587	-2.30974	0.652256	-3.54115	0.000398384	0.00901164	7.692	0.628074
ENSG00000178096	BOLA1	protein_coding	59.8836	1.59199	0.449706	3.54006	0.000400035	0.00902445	7.31682	14.5723
ENSG00000179295	PTPN11	protein_coding	1120.49	1.22423	0.345822	3.54005	0.000400055	0.00902445	53.9651	76.1861
ENSG00000196866	HIST1H2AD	protein_coding	50.6888	1.43323	0.405504	3.53445	0.000408618	0.0092049	35.7383	61.0113
ENSG00000099817	POLR2E	protein_coding	282.244	1.15544	0.32716	3.53173	0.000412848	0.00928737	69.7576	94.7098
ENSG00000227063	RPL41P1	processed_pseudogene	127.966	1.40358	0.397466	3.53132	0.000413487	0.00928896	3173.65	5305.71
ENSG00000110200	ANAPC15	protein_coding	98.0894	1.91056	0.541385	3.52902	0.000417105	0.00935736	22.3846	57.3161
ENSG00000197746	PSAP	protein_coding	2113.66	-1.08514	0.307619	-3.52756	0.000419407	0.0093961	764.931	204.705
ENSG00000178567	EPM2AIP1	protein_coding	185.572	-1.51779	0.430469	-3.5259	0.000422042	0.00944219	10.5991	2.02955
ENSG00000103528	SYT17	protein_coding	12.2389	2.33956	0.663701	3.52502	0.000423459	0.00946091	0.734908	3.03016
ENSG00000163644	PPM1K	protein_coding	97.433	-1.26708	0.359815	-3.52148	0.000429146	0.00956182	7.52901	1.76457
ENSG00000188157	AGRN	protein_coding	477.308	-1.3807	0.392045	-3.5218	0.000428627	0.00956182	82.5778	18.2305
ENSG00000136754	ABI1	protein_coding	260.83	-1.21897	0.346505	-3.51791	0.000434961	0.00967817	34.8431	8.55491
ENSG00000130332	LSM7	protein_coding	143.582	1.29826	0.36911	3.51727	0.000436008	0.00968828	55.4276	82.7961
ENSG00000116741	RGS2	protein_coding	88.1091	2.56352	0.729431	3.51441	0.000440735	0.00978	4.42899	27.646
ENSG00000162736	NCSTN	protein_coding	294.259	-1.3045	0.371245	-3.51384	0.000441679	0.00978606	92.0815	21.1734
ENSG00000260641	AC114811.2	antisense_RNA	25.7852	1.93567	0.550921	3.51352	0.000442206	0.00978606	0.344937	0.918155
ENSG00000149925	ALDOA	protein_coding	1123.33	0.96457	0.274588	3.51279	0.000443421	0.00979966	525.582	616.388
ENSG00000053372	MRTO4	protein_coding	66.206	1.63866	0.466773	3.51061	0.000447074	0.00986705	8.28869	17.2544
ENSG00000163071	SPATA18	protein_coding	64.9687	1.48744	0.423759	3.5101	0.000447935	0.0098727	3.58208	6.30497
ENSG00000272449	AL139246.5	lincRNA	11.5984	2.68378	0.765184	3.50737	0.000452568	0.00996137	0.377827	3.1805
ENSG00000180354	MTURN	protein_coding	94.0974	1.6666	0.475699	3.50347	0.000459231	0.0100944	2.69841	5.5111
ENSG00000273802	HIST1H2BG	protein_coding	369.782	1.01185	0.289192	3.49891	0.000467172	0.0102552	37.6324	45.69
ENSG00000223749	MIR503HG	lincRNA	45.3315	-1.78472	0.510444	-3.4964	0.000471579	0.010338	37.0416	5.50436
ENSG00000121957	GPSM2	protein_coding	122.288	1.22494	0.350618	3.49365	0.00047646	0.010431	5.69956	8.32801
ENSG00000140105	WARS	protein_coding	992.82	-0.976457	0.279621	-3.49208	0.000479277	0.0104712	317.065	93.1981
ENSG00000164161	HHIP	protein_coding	2893.85	-1.11623	0.319661	-3.49191	0.000479579	0.0104712	315.267	84.7069
ENSG00000111863	ADTRP	protein_coding	45.5404	1.80136	0.516325	3.48881	0.000485179	0.0105653	5.45666	12.4193
ENSG00000139168	ZCRB1	protein_coding	191.291	1.20254	0.344669	3.48897	0.000484886	0.0105653	46.4802	65.0918
ENSG00000164951	PDP1	protein_coding	354.829	-1.64343	0.471187	-3.48785	0.000486926	0.0105892	67.7335	12.1552
ENSG00000230629	RPS23P8	processed_pseudogene	390.933	1.28767	0.369506	3.48484	0.000492433	0.0106673	526.616	816.446
ENSG00000257093	KIAA1147	protein_coding	425.61	-0.942947	0.270584	-3.48486	0.00049239	0.0106673	17.5333	5.28434
ENSG00000269001	AC092070.2	transcribed_unprocessed_pseudogene	37.9677	-2.6864	0.770888	-3.48481	0.00049248	0.0106673	25.9469	0.879111
ENSG00000112282	MED23	protein_coding	153.937	-1.31044	0.376227	-3.48312	0.000495613	0.010721	14.4765	3.22588
ENSG00000147601	TERF1	protein_coding	151.051	-1.16548	0.334767	-3.48147	0.000498665	0.0107728	24.3761	6.17258
ENSG00000149273	RPS3	protein_coding	2383.6	1.17265	0.337195	3.47766	0.000505808	0.0109126	952.793	1331.48
ENSG00000054983	GALC	protein_coding	79.4176	-1.84047	0.52939	-3.47659	0.000507843	0.0109421	28.1154	4.05432
ENSG00000124172	ATP5E	protein_coding	1019.13	1.15936	0.33424	3.46863	0.000523113	0.0111972	77.4528	106.705
ENSG00000166025	AMOTL1	protein_coding	353.43	1.14279	0.329361	3.46971	0.000521012	0.0111972	14.4368	19.3965
ENSG00000215302	AC127502.1	transcribed_unprocessed_pseudogene	26.9245	1.79545	0.517556	3.4691	0.000522212	0.0111972	3.50783	8.49961
ENSG00000232385	RPS3AP25	processed_pseudogene	8.18396	2.49915	0.720494	3.46867	0.000523046	0.0111972	0.55744	3.19634
ENSG00000256690	AP001160.1	antisense_RNA	10.2433	2.72165	0.784431	3.46958	0.000521279	0.0111972	0.723393	7.50693
ENSG00000111832	RWDD1	protein_coding	260.575	1.34064	0.386761	3.46633	0.000527618	0.0112558	51.819	81.3917
ENSG00000131748	STARD3	protein_coding	43.6274	-1.86867	0.539107	-3.46623	0.000527806	0.0112558	19.9976	2.92181
ENSG00000164168	TMEM184C	protein_coding	130.285	-1.16496	0.336094	-3.46618	0.000527915	0.0112558	14.2969	3.65444
ENSG00000261371	PECAM1	protein_coding	10702.9	-1.15079	0.332097	-3.46521	0.000529819	0.0112816	2192.77	551.25
ENSG00000120254	MTHFD1L	protein_coding	308.508	1.01166	0.29201	3.46445	0.000531308	0.011292	39.8316	48.9059
ENSG00000134970	TMED7	protein_coding	548.419	-1.45673	0.420502	-3.46426	0.000531688	0.011292	57.5548	11.9839
ENSG00000214832	UPF3AP2	transcribed_processed_pseudogene	5.39223	2.89828	0.836885	3.46317	0.000533841	0.0113083	0	2.38119
ENSG00000280279	AC240565.2	lincRNA	14.0608	-2.6357	0.761043	-3.46327	0.000533654	0.0113083	2.80231	0.112541
ENSG00000212664	AC064799.1	processed_pseudogene	33.4812	2.08044	0.601324	3.45976	0.000540651	0.0114377	6.43859	20.7156
ENSG00000146859	TMEM140	protein_coding	164.293	-1.12355	0.324855	-3.45861	0.000542971	0.0114719	34.1583	9.04435
ENSG00000108509	CAMTA2	protein_coding	169.872	-1.33312	0.385506	-3.45811	0.00054397	0.0114782	106.532	23.4248
ENSG00000218336	TENM3	protein_coding	50.9674	-2.2523	0.651566	-3.45675	0.000546728	0.0115215	3.38016	0.299334
ENSG00000007237	GAS7	protein_coding	24.4118	2.82536	0.817526	3.45598	0.00054829	0.0115247	0.147931	2.71966
ENSG00000185774	KCNIP4	protein_coding	16.4506	2.23052	0.645397	3.45604	0.000548166	0.0115247	0.750561	2.84335
ENSG00000132522	GPS2	protein_coding	154.814	1.16946	0.338475	3.45508	0.000550138	0.0115487	37.3142	50.4903
ENSG00000269246	AC011445.2	lincRNA	4.87676	2.80361	0.811676	3.4541	0.000552125	0.0115755	8.27382	147.213
ENSG00000139508	SLC46A3	protein_coding	53.9631	-2.30489	0.667434	-3.45336	0.000553648	0.0115925	7.43203	0.571479
ENSG00000234648	AL162151.2	processed_pseudogene	232.493	1.55557	0.450507	3.45294	0.000554521	0.0115959	3234.61	5983.55
ENSG00000183426	NPIPA1	protein_coding	169.982	-1.20546	0.349412	-3.44996	0.000560666	0.0117095	35.8766	8.62989
ENSG00000095574	IKZF5	protein_coding	118.684	-1.87899	0.544819	-3.44882	0.000563033	0.0117289	20.0709	2.60152
ENSG00000125505	MBOAT7	protein_coding	243.611	-1.71905	0.498433	-3.44891	0.000562848	0.0117289	78.7236	13.1394
ENSG00000181019	NQO1	protein_coding	263.81	1.11034	0.321987	3.44841	0.000563898	0.0117319	35.2147	45.4236
ENSG00000108826	MRPL27	protein_coding	101.69	1.62584	0.47163	3.44728	0.000566269	0.0117663	17.0364	33.2014
ENSG00000260032	NORAD	lincRNA	2844.82	-1.03405	0.300087	-3.44582	0.000569339	0.0118151	147.807	42.4161
ENSG00000100526	CDKN3	protein_coding	71.8651	2.53584	0.736169	3.44464	0.000571817	0.0118514	17.242	119.614
ENSG00000100784	RPS6KA5	protein_coding	132.682	-2.02429	0.58794	-3.44302	0.00057525	0.0118518	10.4656	1.20567
ENSG00000162825	NBPF20	protein_coding	239.679	1.39181	0.404161	3.4437	0.000573802	0.0118518	8.94547	14.4992
ENSG00000197415	VEPH1	protein_coding	553.585	1.0135	0.294355	3.4431	0.000575077	0.0118518	83.6628	101.784
ENSG00000244486	SCARF2	protein_coding	53.8293	-1.63063	0.473617	-3.44292	0.000575465	0.0118518	6.69418	1.15138
ENSG00000253873	PCDHGA11	protein_coding	64.1881	-1.71035	0.496656	-3.44373	0.000573738	0.0118518	5.80133	0.925365
ENSG00000183723	CMTM4	protein_coding	57.7183	1.75653	0.510348	3.44182	0.00057781	0.0118851	2.60011	6.11722
ENSG00000063177	RPL18	protein_coding	1193.58	0.958344	0.278619	3.43963	0.000582519	0.0119369	531.562	622.615
ENSG00000114988	LMAN2L	protein_coding	33.2588	-2.42758	0.705741	-3.43975	0.000582242	0.0119369	10.8577	0.671923
ENSG00000263809	AC135178.2	protein_coding	14.2011	-2.52599	0.734335	-3.43983	0.000582077	0.0119369	1.86227	0.0932734
ENSG00000204267	TAP2	protein_coding	80.1735	-1.49215	0.433884	-3.43905	0.000583769	0.0119475	33.3232	6.23496
ENSG00000115604	IL18R1	protein_coding	16.0141	-2.55275	0.742808	-3.43663	0.000589009	0.0120397	4.98122	0.241372
ENSG00000176435	CLEC14A	protein_coding	518.161	-1.17415	0.341763	-3.43556	0.000591335	0.012057	69.9511	17.6128
ENSG00000189339	SLC35E2B	protein_coding	357.053	-1.17851	0.343026	-3.43564	0.000591158	0.012057	18.246	4.64172
ENSG00000087253	LPCAT2	protein_coding	620.598	-1.25445	0.365207	-3.43491	0.000592743	0.01206	102.507	24.0454
ENSG00000143183	TMCO1	protein_coding	143.627	-1.63517	0.476103	-3.43448	0.000593696	0.01206	63.7329	11.0533
ENSG00000235109	ZSCAN31	protein_coding	36.0262	1.98093	0.576728	3.43477	0.000593057	0.01206	3.97127	10.8606
ENSG00000241685	ARPC1A	protein_coding	521.105	1.36824	0.39849	3.43357	0.000595687	0.0120854	55.8659	91.4995
ENSG00000168394	TAP1	protein_coding	92.1971	-1.48797	0.433419	-3.43311	0.000596704	0.012091	11.1277	2.10837
ENSG00000058668	ATP2B4	protein_coding	787.473	-1.24713	0.363356	-3.43225	0.000598585	0.0121141	46.1696	10.8624
ENSG00000008869	HEATR5B	protein_coding	205.161	-1.71296	0.499134	-3.43187	0.000599443	0.0121165	14.1658	2.24088
ENSG00000074621	SLC24A1	protein_coding	81.9824	1.81511	0.529079	3.4307	0.000602035	0.0121397	9.21646	22.8344
ENSG00000179978	AC140134.1	unprocessed_pseudogene	8.38256	-2.83499	0.826364	-3.43068	0.00060208	0.0121397	1.03705	0
ENSG00000172324	OR5A2	protein_coding	31.7447	2.2454	0.65465	3.42993	0.000603746	0.0121583	0.205413	0.779005
ENSG00000157557	ETS2	protein_coding	427.247	-1.20369	0.351023	-3.4291	0.000605593	0.0121662	56.5193	13.916
ENSG00000213553	RPLP0P6	processed_pseudogene	11.8892	2.35781	0.687594	3.42908	0.000605626	0.0121662	0.757049	3.45622
ENSG00000151233	GXYLT1	protein_coding	394.603	0.961634	0.280467	3.42869	0.0006065	0.0121687	9.95085	11.5131
ENSG00000107560	RAB11FIP2	protein_coding	144.301	-1.75727	0.512621	-3.42801	0.000608015	0.0121692	19.7065	2.93295
ENSG00000139921	TMX1	protein_coding	155.473	-1.33567	0.389629	-3.42805	0.00060793	0.0121692	21.5394	4.83474
ENSG00000111224	PARP11	protein_coding	28.1811	-2.36533	0.690318	-3.42643	0.000611567	0.0122254	4.54202	0.318804
ENSG00000103363	ELOB	protein_coding	212.159	1.40276	0.409673	3.4241	0.00061685	0.0123125	120.44	205.375
ENSG00000111837	MAK	protein_coding	17.5344	2.21897	0.648095	3.42384	0.000617435	0.0123125	0.295278	1.09911
ENSG00000123131	PRDX4	protein_coding	143.156	-1.25188	0.365701	-3.42324	0.000618786	0.0123244	87.1166	20.8062
ENSG00000115350	POLE4	protein_coding	25.2528	1.825	0.533218	3.42262	0.000620212	0.0123378	7.48536	17.9321
ENSG00000185985	SLITRK2	protein_coding	7.08388	2.85001	0.83317	3.42068	0.000624639	0.0124107	0.00459351	0.215952
ENSG00000164346	NSA2	protein_coding	388.126	1.1718	0.343244	3.4139	0.000640398	0.0127084	111.744	157.402
ENSG00000205583	STAG3L1	transcribed_unprocessed_pseudogene	12.8621	-2.54719	0.746453	-3.41239	0.00064395	0.0127633	6.37019	0.283938
ENSG00000111057	KRT18	protein_coding	593.632	1.42483	0.417792	3.41039	0.000648706	0.0128147	53.4711	88.0394
ENSG00000111639	MRPL51	protein_coding	128.101	1.2108	0.355041	3.41031	0.000648898	0.0128147	78.4802	112.562
ENSG00000182827	ACBD3	protein_coding	332.422	1.26849	0.37191	3.41076	0.000647829	0.0128147	68.6298	101.349
ENSG00000065485	PDIA5	protein_coding	116.146	-1.49041	0.437215	-3.40888	0.000652304	0.012839	58.7309	11.91
ENSG00000177570	SAMD12	protein_coding	56.0761	-2.69067	0.78933	-3.4088	0.000652483	0.012839	11.4949	0.392638
ENSG00000264514	AP000915.1	lincRNA	8.57382	2.82718	0.829299	3.40913	0.000651716	0.012839	0.265304	6.05956
ENSG00000226754	AL606760.1	antisense_RNA	9.14595	2.79275	0.81975	3.40683	0.000657214	0.0129165	0.109546	2.04148
ENSG00000117614	SYF2	protein_coding	279.854	1.16885	0.343288	3.40487	0.000661957	0.0129941	33.7621	47.2089
ENSG00000169249	ZRSR2	protein_coding	55.884	1.79789	0.528184	3.40391	0.000664281	0.0130241	14.2256	33.3245
ENSG00000102886	GDPD3	protein_coding	21.5503	-2.491	0.732292	-3.40165	0.000669809	0.0131167	18.2239	0.844203
ENSG00000188825	LINC00910	lincRNA	72.8574	1.7418	0.512182	3.40075	0.000672024	0.0131443	2.50359	5.46106
ENSG00000115541	HSPE1	protein_coding	154.518	1.36646	0.401928	3.39977	0.000674427	0.0131499	53.7344	87.0142
ENSG00000164659	KIAA1324L	protein_coding	264.419	-1.13808	0.334765	-3.39965	0.000674725	0.0131499	69.8317	17.8758
ENSG00000184110	EIF3C	protein_coding	1314.82	1.08811	0.320015	3.40018	0.00067341	0.0131499	191.935	243.982
ENSG00000157306	ZFHX2-AS1	processed_transcript	9.87381	-2.61314	0.768898	-3.39855	0.000677432	0.0131869	1.73746	0.0531041
ENSG00000105851	PIK3CG	protein_coding	204.109	-1.2495	0.368039	-3.39503	0.00068621	0.0133402	20.2874	4.94488
ENSG00000135441	BLOC1S1	protein_coding	97.3239	1.24898	0.367917	3.39474	0.000686939	0.0133402	33.3385	49.0736
ENSG00000110700	RPS13	protein_coding	2561.17	1.32511	0.390454	3.39377	0.000689383	0.0133717	765.091	1214.97
ENSG00000068697	LAPTM4A	protein_coding	574.442	-1.54556	0.455635	-3.39211	0.000693577	0.0134246	203.018	39.4884
ENSG00000158406	HIST1H4H	protein_coding	231.588	1.08397	0.319563	3.39204	0.000693755	0.0134246	80.0049	104.255
ENSG00000102103	PQBP1	protein_coding	123.079	1.49241	0.44017	3.39053	0.000697582	0.0134827	20.4513	36.5503
ENSG00000260806	AL163051.1	antisense_RNA	9.85381	2.72729	0.804494	3.39007	0.00069874	0.0134892	0.12875	1.62529
ENSG00000106804	C5	protein_coding	17.5662	-2.44553	0.72148	-3.38961	0.000699932	0.0134947	3.04793	0.184328
ENSG00000171864	PRND	protein_coding	60.2871	-2.14173	0.631906	-3.38931	0.000700682	0.0134947	5.47223	0.523515
ENSG00000135048	TMEM2	protein_coding	799.584	-1.35382	0.399686	-3.38721	0.000706083	0.0135827	243.29	53.6552
ENSG00000204304	PBX2	protein_coding	189.458	-1.04463	0.308528	-3.38586	0.000709558	0.0136232	36.9129	10.3081
ENSG00000260526	AC109347.1	antisense_RNA	11.4529	2.62876	0.77642	3.38574	0.000709855	0.0136232	0.154502	1.39728
ENSG00000119041	GTF3C3	protein_coding	217.575	-0.995714	0.294186	-3.38464	0.000712707	0.0136619	71.1927	20.6374
ENSG00000136149	RPL13AP25	processed_pseudogene	15.3255	2.30746	0.682259	3.38208	0.000719387	0.0137738	1.92689	8.50011
ENSG00000213866	YBX1P10	processed_pseudogene	15.2455	2.05562	0.607988	3.38103	0.000722159	0.0138107	1.29638	4.20707
ENSG00000105281	SLC1A5	protein_coding	104.29	-1.4676	0.434372	-3.37867	0.000728367	0.0139131	21.9312	4.34466
ENSG00000253618	GRPEL2-AS1	antisense_RNA	8.48825	-2.79718	0.828135	-3.37768	0.000730994	0.013947	22.3907	0
ENSG00000259953	AL138756.1	sense_overlapping	28.6416	-1.81417	0.53719	-3.37715	0.000732406	0.0139576	2.99702	0.44036
ENSG00000078401	EDN1	protein_coding	1226.63	-1.26148	0.373586	-3.37669	0.000733625	0.0139645	191.374	46.3126
ENSG00000137070	IL11RA	protein_coding	12.4123	-2.54948	0.755282	-3.37553	0.000736725	0.0140036	6.40482	0.309781
ENSG00000277383	AC010331.1	antisense_RNA	5.47882	2.80406	0.830762	3.37528	0.000737395	0.0140036	0.102199	3.48183
ENSG00000131711	MAP1B	protein_coding	4659.01	1.19297	0.354127	3.36878	0.00075503	0.0142893	74.0859	100.734
ENSG00000183598	HIST2H3D	protein_coding	96.0761	1.43229	0.425164	3.36878	0.000755012	0.0142893	59.0652	104.302
ENSG00000206149	HERC2P9	transcribed_unprocessed_pseudogene	202.188	-1.17581	0.349034	-3.36876	0.000755063	0.0142893	43.726	10.8109
ENSG00000127328	RAB3IP	protein_coding	93.7842	1.34981	0.401115	3.36515	0.000765029	0.0144414	8.03845	13.0026
ENSG00000140939	NOL3	protein_coding	12.0534	-2.36954	0.704196	-3.36489	0.000765751	0.0144414	8.47942	0.528441
ENSG00000184154	LRTOMT	protein_coding	20.8153	-2.27436	0.675896	-3.36496	0.000765556	0.0144414	38.4924	3.32632
ENSG00000100425	BRD1	protein_coding	169.221	-1.31542	0.39103	-3.36399	0.000768252	0.0144718	23.8436	5.30504
ENSG00000128652	HOXD3	protein_coding	19.2244	-2.12463	0.631886	-3.36237	0.00077276	0.01454	6.12033	0.593042
ENSG00000072832	CRMP1	protein_coding	20.4796	-1.99923	0.594819	-3.36107	0.000776416	0.014592	3.02154	0.343217
ENSG00000154016	GRAP	protein_coding	118.374	1.44152	0.428951	3.36056	0.000777836	0.0146019	9.42423	16.4172
ENSG00000184428	TOP1MT	protein_coding	55.0709	1.63756	0.487369	3.36	0.000779414	0.0146147	5.55083	11.8935
ENSG00000143815	LBR	protein_coding	233.232	-1.50478	0.448005	-3.35884	0.000782692	0.0146593	66.3258	12.6287
ENSG00000161638	ITGA5	protein_coding	2034.86	-0.959127	0.285609	-3.35818	0.00078458	0.014661	435.087	127.631
ENSG00000163513	TGFBR2	protein_coding	1456.85	-0.999812	0.2977	-3.35846	0.000783787	0.014661	87.7285	25.6539
ENSG00000128340	RAC2	protein_coding	209.899	1.26384	0.376458	3.3572	0.000787374	0.0146964	25.4905	36.9701
ENSG00000174775	HRAS	protein_coding	84.6381	1.93367	0.57669	3.35305	0.000799264	0.0148844	29.0744	87.4069
ENSG00000253683	AC027309.2	processed_pseudogene	43.8082	1.91925	0.572364	3.35319	0.000798855	0.0148844	334.521	920.355
ENSG00000143947	RPS27A	protein_coding	2442.34	1.18091	0.35229	3.35209	0.00080205	0.0149192	974.114	1385.74
ENSG00000182718	ANXA2	protein_coding	5388.91	0.962788	0.287357	3.35049	0.000806673	0.0149711	1630.03	1914.19
ENSG00000258232	AC125611.3	antisense_RNA	8.84187	-2.77921	0.829473	-3.35057	0.000806442	0.0149711	7.71648	0
ENSG00000186834	HEXIM1	protein_coding	206.113	1.54441	0.461414	3.34713	0.000816531	0.0151197	5.72154	10.3239
ENSG00000276410	HIST1H2BB	protein_coding	46.1108	1.70933	0.510672	3.34722	0.000816269	0.0151197	28.9192	65.248
ENSG00000196116	TDRD7	protein_coding	83.8625	-1.26454	0.377865	-3.34654	0.000818277	0.0151349	7.10959	1.64251
ENSG00000117707	PROX1	protein_coding	120.675	1.3536	0.404525	3.34615	0.000819429	0.015139	3.88896	6.20077
ENSG00000134419	RPS15A	protein_coding	1318.28	1.10779	0.331214	3.34464	0.000823903	0.0151531	600.609	802.35
ENSG00000143870	PDIA6	protein_coding	981.664	-1.50286	0.449307	-3.34484	0.000823312	0.0151531	178.995	35.7664
ENSG00000226789	AC110926.1	processed_pseudogene	15.954	2.13322	0.637692	3.34522	0.000822161	0.0151531	0.335326	1.21109
ENSG00000260565	ERVK13-1	processed_transcript	65.5958	-2.34684	0.701571	-3.34512	0.000822465	0.0151531	7.63645	0.555284
ENSG00000061794	MRPS35	protein_coding	179.935	1.22037	0.365037	3.34315	0.000828339	0.0152176	33.0452	47.9216
ENSG00000168036	CTNNB1	protein_coding	2961.93	-1.21556	0.363733	-3.34189	0.000832102	0.0152524	434.484	107.652
ENSG00000176454	LPCAT4	protein_coding	42.4321	-1.6586	0.4963	-3.34193	0.000831992	0.0152524	25.1295	4.22674
ENSG00000267449	AC005884.2	antisense_RNA	11.0038	2.60879	0.780754	3.34137	0.000833667	0.015264	13.3402	119.834
ENSG00000232830	AC110994.1	processed_pseudogene	9.65941	2.41678	0.723945	3.33835	0.000842767	0.0154133	2.43902	13.6627
ENSG00000175899	A2M	protein_coding	648.779	-1.88473	0.564772	-3.33715	0.000846415	0.0154627	215.877	30.9628
ENSG00000099282	TSPAN15	protein_coding	197.668	-1.03519	0.310428	-3.33473	0.000853817	0.0155805	90.0037	25.1412
ENSG00000147027	TMEM47	protein_coding	174.961	-1.89425	0.568886	-3.32975	0.000869234	0.0158441	14.7963	2.02482
ENSG00000084623	EIF3I	protein_coding	322.174	1.10538	0.332117	3.3283	0.000873785	0.0158739	46.1963	60.7535
ENSG00000171490	RSL1D1	protein_coding	386.968	1.18829	0.356996	3.32858	0.000872895	0.0158739	73.7593	104.894
ENSG00000196205	EEF1A1P5	processed_pseudogene	953.469	1.32332	0.397537	3.32881	0.000872176	0.0158739	88.5148	138.837
ENSG00000162419	GMEB1	protein_coding	57.8243	-1.48944	0.44771	-3.3268	0.000878509	0.015942	3.86747	0.747401
ENSG00000113593	PPWD1	protein_coding	123.826	-1.37156	0.412645	-3.32383	0.000887909	0.0160947	60.7695	12.9989
ENSG00000282143	AL137798.2	lincRNA	4.51103	2.76065	0.830676	3.32338	0.000889324	0.0161025	0.0479685	1.80368
ENSG00000107581	EIF3A	protein_coding	2181.49	0.859384	0.25863	3.32283	0.000891104	0.0161169	64.4419	70.2519
ENSG00000197822	OCLN	protein_coding	87.1238	-1.72711	0.520162	-3.32034	0.000899085	0.0162432	11.9885	2.05595
ENSG00000070413	DGCR2	protein_coding	109.376	-1.50806	0.454284	-3.31963	0.000901353	0.0162662	12.8219	2.49349
ENSG00000171848	RRM2	protein_coding	357.434	1.09478	0.329864	3.31887	0.000903809	0.0162745	56.56	73.5397
ENSG00000276368	HIST1H2AJ	protein_coding	114.49	1.37066	0.412955	3.31914	0.000902957	0.0162745	85.6523	144.063
ENSG00000143443	C1orf56	protein_coding	18.7909	-2.02187	0.609827	-3.31547	0.000914882	0.0164558	6.18218	0.692091
ENSG00000159905	ZNF221	protein_coding	19.6061	-2.45776	0.741848	-3.31302	0.000922929	0.0165788	4.83682	0.250781
ENSG00000184545	DUSP8	protein_coding	19.5038	-2.27514	0.686776	-3.31278	0.000923749	0.0165788	3.64806	0.274738
ENSG00000196352	CD55	protein_coding	832.443	-1.42668	0.430766	-3.31197	0.000926409	0.0166082	202.314	42.4304
ENSG00000239219	AC008040.1	antisense_RNA	11.348	2.67478	0.807766	3.31133	0.000928544	0.0166283	0.0397231	0.517723
ENSG00000170989	S1PR1	protein_coding	604.527	-1.11538	0.336987	-3.30987	0.0009334	0.0166969	111.078	28.9531
ENSG00000064393	HIPK2	protein_coding	693.123	1.12903	0.34116	3.30939	0.000935007	0.0167074	10.5999	14.1159
ENSG00000181817	LSM10	protein_coding	45.5854	1.78557	0.539653	3.30875	0.000937145	0.0167273	7.7784	18.5596
ENSG00000151131	C12orf45	protein_coding	586.634	1.63588	0.494462	3.30839	0.000938325	0.01673	6.76355	13.5744
ENSG00000254870	ATP6V1G2-DDX39B	protein_coding	73.0639	2.67605	0.809129	3.30732	0.000941919	0.0167758	1.35634	16.5026
ENSG00000223804	AC244669.1	transcribed_unprocessed_pseudogene	12.7136	2.24862	0.680619	3.30379	0.000953884	0.0169704	1.85076	7.7438
ENSG00000115286	NDUFS7	protein_coding	135.333	1.29801	0.393021	3.30264	0.0009578	0.0170215	27.0005	41.2732
ENSG00000168615	ADAM9	protein_coding	452.53	-1.01729	0.308165	-3.30111	0.000963033	0.0170959	52.6694	14.8947
ENSG00000156467	UQCRB	protein_coding	539.9	1.25466	0.380182	3.30017	0.000966259	0.0171346	125.573	188.654
ENSG00000171877	FRMD5	protein_coding	118.37	1.48356	0.449839	3.29797	0.000973867	0.0172438	6.68637	11.9291
ENSG00000179271	GADD45GIP1	protein_coding	126.652	1.20692	0.365979	3.29778	0.000974532	0.0172438	9.46786	13.2145
ENSG00000142937	RPS8	protein_coding	3363.63	1.13995	0.34618	3.29294	0.000991473	0.0175246	1470.55	2016.98
ENSG00000230724	LINC01001	lincRNA	24.4675	-2.54471	0.773398	-3.2903	0.00100079	0.0176702	7.58193	0.295048
ENSG00000119977	TCTN3	protein_coding	109.37	-1.3464	0.409242	-3.29	0.00100188	0.0176703	19.4009	4.24981
ENSG00000231991	ANXA2P2	processed_pseudogene	15.4442	2.03659	0.619174	3.2892	0.00100472	0.0177012	1.26295	3.85263
ENSG00000077312	SNRPA	protein_coding	160.502	1.14614	0.348719	3.28672	0.0010136	0.0178385	60.1825	80.9171
ENSG00000167202	TBC1D2B	protein_coding	277.789	-1.46569	0.446035	-3.28604	0.00101606	0.0178433	50.8511	9.60974
ENSG00000181804	SLC9A9	protein_coding	8.74633	-2.58324	0.786105	-3.28612	0.00101577	0.0178433	2.24467	0.0536464
ENSG00000071246	VASH1	protein_coding	3341.4	0.864805	0.263466	3.28242	0.0010292	0.0180547	208.768	227.922
ENSG00000125691	RPL23	protein_coding	2106.74	1.16005	0.353657	3.28016	0.00103749	0.0181806	1029.01	1446.62
ENSG00000164040	PGRMC2	protein_coding	150.809	-1.2793	0.390174	-3.27879	0.00104254	0.0182494	22.5908	5.14982
ENSG00000108001	EBF3	protein_coding	70.9232	-1.38101	0.421418	-3.27705	0.001049	0.0183428	5.52465	1.17887
ENSG00000245910	SNHG6	processed_transcript	132.178	1.33491	0.40754	3.27552	0.00105466	0.0184221	144.54	227.521
ENSG00000111077	TNS2	protein_coding	410.726	-1.59804	0.488343	-3.27237	0.00106649	0.0185801	301.065	53.5238
ENSG00000113389	NPR3	protein_coding	9.2796	-2.53643	0.775214	-3.2719	0.00106825	0.0185801	0.981195	0.0295576
ENSG00000198721	ECI2	protein_coding	262.724	1.17973	0.360546	3.27207	0.00106764	0.0185801	36.1936	51.9274
ENSG00000256771	ZNF253	protein_coding	28.2958	-1.96115	0.599388	-3.27192	0.00106821	0.0185801	5.71004	0.668498
ENSG00000105767	CADM4	protein_coding	8.19432	-2.61458	0.799318	-3.27102	0.00107161	0.0186186	4.95662	0.0939437
ENSG00000146267	FAXC	protein_coding	20.3637	2.68949	0.822922	3.26822	0.00108226	0.0187439	0.0855076	1.27391
ENSG00000166228	PCBD1	protein_coding	96.4695	1.35214	0.413696	3.26843	0.00108146	0.0187439	24.9155	39.9946
ENSG00000230320	BEND7P1	processed_pseudogene	5.14091	2.73727	0.837418	3.26871	0.0010804	0.0187439	0	5.28193
ENSG00000184640	SEPT9	protein_coding	380.35	1.03573	0.317143	3.26581	0.00109152	0.0188842	81.5417	100.45
ENSG00000278175	GLIDR	lincRNA	34.4528	1.51808	0.464944	3.26508	0.00109432	0.0189126	2.15432	3.88993
ENSG00000185344	ATP6V0A2	protein_coding	121.112	-1.37972	0.422761	-3.26359	0.00110011	0.0189926	16.9358	3.58974
ENSG00000120437	ACAT2	protein_coding	146.349	1.45356	0.445496	3.2628	0.00110318	0.0190254	12.1709	21.1526
ENSG00000188153	COL4A5	protein_coding	266.02	-1.44639	0.443456	-3.26163	0.00110773	0.0190839	45.927	9.49454
ENSG00000134243	SORT1	protein_coding	183.333	-1.41026	0.432534	-3.26047	0.00111228	0.019142	12.0983	2.61492
ENSG00000143486	EIF2D	protein_coding	172.285	1.53442	0.470751	3.25952	0.00111599	0.0191856	29.1966	55.1834
ENSG00000131470	PSMC3IP	protein_coding	39.9541	1.62327	0.49834	3.25736	0.00112452	0.0192714	4.65337	9.40858
ENSG00000183853	KIRREL1	protein_coding	161.212	-1.24759	0.38298	-3.25759	0.00112364	0.0192714	8.94261	2.13238
ENSG00000248751	AC004997.1	protein_coding	7.88049	-2.70548	0.830464	-3.25779	0.00112284	0.0192714	1.79643	0
ENSG00000226715	LINC01709	lincRNA	67.5724	1.53859	0.472555	3.25589	0.00113039	0.0193194	6.66931	12.5615
ENSG00000244038	DDOST	protein_coding	363.384	-1.06093	0.325838	-3.25599	0.00112999	0.0193194	121.894	33.1698
ENSG00000267697	LUZP6	protein_coding	42.4209	-1.46182	0.448994	-3.25577	0.00113087	0.0193194	1606.33	327.147
ENSG00000268403	AC132192.2	antisense_RNA	16.532	2.31808	0.712118	3.2552	0.00113314	0.0193214	0.769634	3.83602
ENSG00000275379	HIST1H3I	protein_coding	278.96	1.08572	0.333539	3.25514	0.00113335	0.0193214	209.18	274.31
ENSG00000197077	KIAA1671	protein_coding	792.103	-0.86894	0.266979	-3.25472	0.00113506	0.0193304	29.4971	9.30357
ENSG00000072818	ACAP1	protein_coding	7.92429	-2.59549	0.797658	-3.25389	0.00113838	0.0193666	2.65599	0.0551046
ENSG00000141101	NOB1	protein_coding	181.55	1.29694	0.399048	3.25008	0.00115374	0.0196075	21.2968	33.2053
ENSG00000153162	BMP6	protein_coding	302.193	-1.37927	0.42448	-3.24932	0.0011568	0.0196392	34.0202	7.31593
ENSG00000166833	NAV2	protein_coding	360.587	1.57273	0.48445	3.24643	0.00116864	0.0198196	12.8474	24.2305
ENSG00000198034	RPS4X	protein_coding	2406.02	1.17499	0.362005	3.24579	0.00117124	0.0198347	445.703	625.94
ENSG00000203605	AC096543.1	lincRNA	13.1436	2.2064	0.67981	3.24562	0.00117196	0.0198347	1.08016	4.48102
ENSG00000067704	IARS2	protein_coding	271.211	-1.24024	0.382262	-3.24447	0.00117671	0.0198796	30.0672	7.29701
ENSG00000116260	QSOX1	protein_coding	585.336	-1.175	0.36233	-3.24292	0.00118314	0.0198796	99.0351	24.5809
ENSG00000133059	DSTYK	protein_coding	110.078	-1.35499	0.417697	-3.24395	0.00117883	0.0198796	5.09723	1.11648
ENSG00000135829	DHX9	protein_coding	703.025	-1.06064	0.326954	-3.24399	0.00117867	0.0198796	91.3255	24.3322
ENSG00000147403	RPL10	protein_coding	4488.35	1.14795	0.353939	3.24335	0.00118135	0.0198796	2485.71	3424.81
ENSG00000152082	MZT2B	protein_coding	89.7073	1.35446	0.417598	3.24346	0.00118086	0.0198796	46.3508	74.7649
ENSG00000233276	GPX1	protein_coding	585.592	0.941368	0.290261	3.24317	0.00118207	0.0198796	156.532	180.092
ENSG00000213809	KLRK1	protein_coding	15.9124	1.90461	0.587656	3.24104	0.00119096	0.0199905	0.680599	1.84475
ENSG00000126267	COX6B1	protein_coding	243.548	1.18718	0.36645	3.23968	0.00119666	0.0200655	144.688	203.343
ENSG00000109189	USP46	protein_coding	202.195	1.07006	0.330476	3.23795	0.0012039	0.0201663	15.9005	20.2891
ENSG00000177688	SUMO4	protein_coding	13.4388	2.37445	0.733503	3.23714	0.00120735	0.0202033	0.651672	3.2936
ENSG00000203875	SNHG5	processed_transcript	682.326	1.39494	0.431087	3.23587	0.00121274	0.0202728	410.912	712.799
ENSG00000083307	GRHL2	protein_coding	14.642	2.60691	0.805716	3.23551	0.00121425	0.0202772	0.503317	5.86255
ENSG00000013016	EHD3	protein_coding	224.676	-1.34917	0.417054	-3.23499	0.00121646	0.0202934	14.3718	3.15487
ENSG00000101350	KIF3B	protein_coding	356.314	1.05032	0.324757	3.23417	0.00121999	0.0203315	7.55987	9.57275
ENSG00000228794	LINC01128	processed_transcript	66.7932	1.37542	0.426052	3.2283	0.00124528	0.0207319	10.4489	16.6122
ENSG00000036054	TBC1D23	protein_coding	123.21	-1.15342	0.357421	-3.22707	0.00125065	0.0207577	26.9777	6.78867
ENSG00000128595	CALU	protein_coding	1269.12	-1.34008	0.415193	-3.22761	0.00124827	0.0207577	187.314	42.6787
ENSG00000171492	LRRC8D	protein_coding	65.0482	-1.37602	0.426367	-3.2273	0.00124962	0.0207577	10.0651	2.09281
ENSG00000145734	BDP1	protein_coding	604.014	0.8507	0.263807	3.2247	0.00126104	0.0208877	11.9222	12.7715
ENSG00000267275	AC020911.2	antisense_RNA	4.55196	2.68734	0.833354	3.22472	0.00126094	0.0208877	0.0989309	3.18443
ENSG00000197182	MIRLET7BHG	lincRNA	14.916	-2.48713	0.771609	-3.2233	0.00126723	0.020966	5.17037	0.245301
ENSG00000267102	AC060766.1	transcribed_processed_pseudogene	8.6014	-2.54915	0.790912	-3.22305	0.00126833	0.020966	8.4412	0.288687
ENSG00000246695	RASSF8-AS1	antisense_RNA	26.5738	1.65584	0.514208	3.22017	0.00128116	0.0211566	3.0504	6.4431
ENSG00000147697	GSDMC	protein_coding	19.565	2.44153	0.758809	3.21758	0.00129277	0.0213053	0.431543	3.88403
ENSG00000165476	REEP3	protein_coding	524.109	-1.34768	0.418842	-3.21763	0.00129256	0.0213053	56.2287	12.7093
ENSG00000125319	C17orf53	protein_coding	21.6412	1.90408	0.592123	3.21568	0.00130136	0.0213607	1.15719	3.13309
ENSG00000125551	PLGLB2	protein_coding	9.10327	-2.57731	0.801307	-3.21639	0.00129816	0.0213607	2.70356	0.0555786
ENSG00000145907	G3BP1	protein_coding	913.325	-1.38197	0.429727	-3.21593	0.00130024	0.0213607	113.506	25.0843
ENSG00000187840	EIF4EBP1	protein_coding	82.798	1.27321	0.395868	3.21624	0.0012988	0.0213607	17.3717	26.1161
ENSG00000005108	THSD7A	protein_coding	137.709	-1.27219	0.395842	-3.21387	0.00130957	0.0214607	6.43604	1.52718
ENSG00000167186	COQ7	protein_coding	66.2236	1.62591	0.505923	3.21376	0.00131009	0.0214607	13.6121	28.0351
ENSG00000255769	GOLGA2P10	transcribed_unprocessed_pseudogene	31.6034	1.78262	0.555389	3.20968	0.00132882	0.0217458	2.94131	7.35815
ENSG00000160336	ZNF761	protein_coding	72.2448	-1.46111	0.455339	-3.20885	0.00133266	0.0217667	7.86878	1.50873
ENSG00000254206	NPIPB11	protein_coding	7.79274	-2.55365	0.795818	-3.20883	0.00133276	0.0217667	1.64998	0.0377683
ENSG00000260580	AC009035.1	lincRNA	4.93429	2.67545	0.833936	3.20822	0.00133559	0.0217911	0.0756757	2.39883
ENSG00000259081	AF111169.4	antisense_RNA	13.7119	-2.41872	0.754148	-3.20722	0.00134025	0.0218453	10.2418	0.531861
ENSG00000163083	INHBB	protein_coding	91.1187	-1.56016	0.486525	-3.20674	0.00134248	0.0218598	9.0608	1.65414
ENSG00000197442	MAP3K5	protein_coding	98.1544	-1.64411	0.51288	-3.20565	0.00134756	0.0219206	11.2608	1.90067
ENSG00000163322	ABRAXAS1	protein_coding	161.029	1.16621	0.364361	3.2007	0.00137094	0.0222647	14.116	19.8291
ENSG00000231607	DLEU2	antisense_RNA	53.2503	1.26856	0.396352	3.2006	0.00137143	0.0222647	6.42333	9.63769
ENSG00000119487	MAPKAP1	protein_coding	371.638	1.0415	0.325594	3.19877	0.00138015	0.0223839	57.5411	72.2631
ENSG00000127952	STYXL1	protein_coding	59.4446	1.75474	0.549059	3.19591	0.0013939	0.0225771	10.5569	23.8881
ENSG00000180822	PSMG4	protein_coding	47.4091	1.44354	0.451711	3.19572	0.00139483	0.0225771	10.7623	18.4304
ENSG00000101474	APMAP	protein_coding	181.637	-1.45755	0.456154	-3.1953	0.00139684	0.0225874	24.5791	4.9322
ENSG00000115756	HPCAL1	protein_coding	183.275	1.11525	0.349362	3.19224	0.00141172	0.0227828	19.796	26.1941
ENSG00000159788	RGS12	protein_coding	246.636	-1.72674	0.540893	-3.19239	0.001411	0.0227828	226.611	37.0612
ENSG00000227500	SCAMP4	protein_coding	88.8956	-1.56261	0.489694	-3.19098	0.0014179	0.0228599	31.2428	5.6026
ENSG00000136810	TXN	protein_coding	315.528	0.87875	0.27548	3.18989	0.00142327	0.0229239	69.6913	76.809
ENSG00000054148	PHPT1	protein_coding	155.346	0.990638	0.310689	3.18852	0.00143003	0.0229678	42.9288	51.0664
ENSG00000137509	PRCP	protein_coding	482.294	-1.34374	0.421456	-3.18832	0.00143102	0.0229678	100.057	22.4926
ENSG00000138623	SEMA7A	protein_coding	6.20513	-2.63893	0.827717	-3.1882	0.00143162	0.0229678	1.90654	0
ENSG00000140265	ZSCAN29	protein_coding	77.9824	-1.38299	0.433774	-3.18827	0.00143125	0.0229678	5.60913	1.15904
ENSG00000281490	CICP14	processed_pseudogene	22.1055	-2.15503	0.676031	-3.18778	0.00143371	0.0229787	3.15821	0.253031
ENSG00000164032	H2AFZ	protein_coding	800.037	1.12346	0.352541	3.18675	0.00143879	0.0230376	139.336	187.351
ENSG00000006015	C19orf60	protein_coding	76.8351	1.15314	0.3621	3.18458	0.00144963	0.0231415	18.6753	25.6858
ENSG00000105520	PLPPR2	protein_coding	58.9995	-1.78823	0.561672	-3.18375	0.00145378	0.0231415	16.2394	2.41765
ENSG00000136114	THSD1	protein_coding	181.25	-1.00045	0.314131	-3.18483	0.0014484	0.0231415	16.9644	4.88149
ENSG00000162413	KLHL21	protein_coding	100.662	1.53693	0.482719	3.1839	0.00145307	0.0231415	3.7196	7.36552
ENSG00000184260	HIST2H2AC	protein_coding	130.28	1.14095	0.358272	3.18459	0.00144961	0.0231415	108.97	150.48
ENSG00000247675	LRP4-AS1	antisense_RNA	9.16405	2.58294	0.811147	3.1843	0.00145104	0.0231415	0.19086	2.34487
ENSG00000116774	OLFML3	protein_coding	18.0171	-2.1289	0.668855	-3.18291	0.00145802	0.0231864	4.07042	0.347726
ENSG00000148672	GLUD1	protein_coding	435.691	-0.960168	0.301818	-3.18128	0.00146626	0.0232948	71.5159	21.0986
ENSG00000167778	SPRYD3	protein_coding	82.5607	-1.44012	0.453053	-3.1787	0.00147937	0.0234802	14.9343	3.05395
ENSG00000166851	PLK1	protein_coding	132.221	1.21277	0.381679	3.17747	0.00148567	0.0235573	26.528	37.8978
ENSG00000223635	AL121990.1	antisense_RNA	11.6301	2.66019	0.83736	3.17688	0.0014887	0.0235823	0.0815508	6.99579
ENSG00000153936	HS2ST1	protein_coding	201.678	-1.85217	0.58355	-3.17397	0.00150371	0.0237971	17.4359	2.47658
ENSG00000175548	ALG10B	protein_coding	147.256	-1.04056	0.327957	-3.17286	0.00150947	0.0238652	3.98035	1.10768
ENSG00000062716	VMP1	protein_coding	1191.41	-0.96642	0.304788	-3.17079	0.00152024	0.02399	236.524	70.4955
ENSG00000094804	CDC6	protein_coding	91.157	1.5594	0.491845	3.17052	0.00152166	0.02399	8.66558	16.1551
ENSG00000099901	RANBP1	protein_coding	236.586	1.01624	0.320529	3.1705	0.00152178	0.02399	148.865	184.271
ENSG00000255176	AP000941.1	antisense_RNA	9.20509	-2.55612	0.806501	-3.16939	0.00152758	0.0240404	3.15094	0.0990886
ENSG00000255537	AP000708.1	bidirectional_promoter_lncRNA	21.2854	2.04314	0.644661	3.16933	0.00152792	0.0240404	0.402788	1.31067
ENSG00000119938	PPP1R3C	protein_coding	10.5593	2.62144	0.827583	3.16759	0.00153708	0.0241612	0.0573629	0.953505
ENSG00000001561	ENPP4	protein_coding	98.0935	-1.63017	0.515063	-3.165	0.00155083	0.0242859	6.84886	1.17332
ENSG00000118242	MREG	protein_coding	37.1296	2.3973	0.757398	3.16518	0.00154989	0.0242859	1.34927	8.52633
ENSG00000170860	LSM3	protein_coding	92.8481	1.15829	0.365972	3.16498	0.00155095	0.0242859	3.10314	4.28338
ENSG00000274997	HIST1H2AH	protein_coding	161.558	1.08035	0.341299	3.16541	0.00154867	0.0242859	142.871	187.111
ENSG00000136141	LRCH1	protein_coding	322.678	-1.19636	0.378146	-3.16374	0.00155755	0.0243242	40.17	9.85703
ENSG00000153922	CHD1	protein_coding	451.79	-0.919142	0.290529	-3.16368	0.00155787	0.0243242	33.7553	10.1511
ENSG00000279094	LINC01670	lincRNA	7.19185	-2.54466	0.804269	-3.16395	0.00155646	0.0243242	4.58009	0.119144
ENSG00000205643	CDPF1	protein_coding	6.71075	-2.55415	0.808063	-3.16084	0.00157317	0.0245397	2.83097	0.0472198
ENSG00000105258	POLR2I	protein_coding	100.487	1.39502	0.441611	3.15893	0.0015835	0.0246772	39.5402	67.5175
ENSG00000100106	TRIOBP	protein_coding	487.678	1.21156	0.38381	3.15667	0.00159582	0.0247511	33.4172	47.7044
ENSG00000171989	LDHAL6B	protein_coding	7.01503	-2.62463	0.831386	-3.15693	0.00159439	0.0247511	1.95662	0
ENSG00000175764	TTLL11	protein_coding	43.6799	2.14709	0.679944	3.15774	0.00158998	0.0247511	1.56379	5.85556
ENSG00000204525	HLA-C	protein_coding	331.828	-1.21058	0.38347	-3.15691	0.00159448	0.0247511	104.17	25.1977
ENSG00000273899	NOL12	protein_coding	44.7705	1.57195	0.497871	3.15735	0.00159212	0.0247511	6.71535	13.3115
ENSG00000158716	DUSP23	protein_coding	33.933	1.56154	0.494935	3.15504	0.00160478	0.0248194	6.64821	13.2859
ENSG00000171222	SCAND1	protein_coding	123.594	1.26073	0.399578	3.15515	0.00160417	0.0248194	17.7085	26.3241
ENSG00000233608	TWIST2	protein_coding	10.5949	2.22667	0.705743	3.15507	0.00160461	0.0248194	0.472348	2.14162
ENSG00000245648	AC022075.1	antisense_RNA	16.0202	1.8117	0.574741	3.15221	0.0016204	0.0250372	0.470917	1.16345
ENSG00000113812	ACTR8	protein_coding	142.223	1.22436	0.388532	3.15125	0.00162571	0.0250956	14.4435	21.5738
ENSG00000224831	AC117395.2	processed_pseudogene	59.5428	1.9301	0.612634	3.15049	0.00162998	0.0251376	4.40734	13.3913
ENSG00000134108	ARL8B	protein_coding	427.295	-1.39443	0.443006	-3.14766	0.00164584	0.0253344	228.65	46.0582
ENSG00000161904	LEMD2	protein_coding	180.873	-1.66897	0.530191	-3.14786	0.0016447	0.0253344	57.5913	9.42022
ENSG00000132341	RAN	protein_coding	990.025	0.811795	0.257946	3.14716	0.00164867	0.0253541	313.116	328.615
ENSG00000088854	C20orf194	protein_coding	175.637	-1.36023	0.432257	-3.14682	0.00165058	0.0253596	7.85159	1.69447
ENSG00000220161	LINC02076	lincRNA	8.13561	2.47317	0.786119	3.14605	0.00165493	0.0254025	0.124968	1.07721
ENSG00000119899	SLC17A5	protein_coding	107.071	-1.19606	0.380249	-3.14548	0.00165816	0.0254283	10.8004	2.67241
ENSG00000277147	LINC00869	lincRNA	10.863	2.0948	0.666089	3.14492	0.00166132	0.0254528	1.17567	4.02368
ENSG00000221978	CCNL2	protein_coding	549.594	-0.900071	0.286369	-3.14304	0.00167202	0.0255927	118.672	36.244
ENSG00000131477	RAMP2	protein_coding	111.917	-1.18738	0.377989	-3.14132	0.0016819	0.0256957	70.3575	17.5637
ENSG00000143226	FCGR2A	protein_coding	21.8555	2.13412	0.679342	3.14145	0.00168114	0.0256957	0.943716	3.50602
ENSG00000189171	S100A13	protein_coding	185.889	0.972984	0.30989	3.13977	0.0016908	0.0258076	53.0593	63.6039
ENSG00000205918	PDPK2P	transcribed_unprocessed_pseudogene	16.3883	-2.18142	0.695897	-3.13469	0.00172037	0.0262344	2.91191	0.243852
ENSG00000100360	IFT27	protein_coding	46.9755	-2.13563	0.681436	-3.13401	0.00172434	0.0262705	14.4451	1.41654
ENSG00000224174	AL137802.1	lincRNA	8.91108	2.57698	0.822511	3.13307	0.00172991	0.0263307	1.74803	25.4909
ENSG00000174720	LARP7	protein_coding	172.536	1.52081	0.485473	3.13264	0.00173244	0.0263447	55.7026	105.237
ENSG00000113318	MSH3	protein_coding	137.617	1.24442	0.397419	3.13124	0.00174068	0.0264209	5.8021	8.5393
ENSG00000256218	AC007848.2	lincRNA	19.5122	2.1872	0.698487	3.13134	0.00174008	0.0264209	0.637164	2.486
ENSG00000272426	BX284668.6	lincRNA	5.46331	2.59413	0.828619	3.13066	0.00174412	0.0264484	0.327633	6.41109
ENSG00000108010	GLRX3	protein_coding	260.61	1.26324	0.404074	3.12625	0.00177051	0.0268238	218.161	316.463
ENSG00000164651	SP8	protein_coding	27.4972	2.50223	0.801333	3.12259	0.00179269	0.027129	0.272068	2.38035
ENSG00000213790	OLA1P1	processed_pseudogene	4.54195	2.60813	0.835305	3.12237	0.00179398	0.027129	0.0427603	1.18283
ENSG00000025796	SEC63	protein_coding	444.761	-1.08923	0.349027	-3.12076	0.00180385	0.027253	160.717	42.7955
ENSG00000180332	KCTD4	protein_coding	17.1633	2.39542	0.767675	3.12035	0.00180635	0.0272655	0.348117	2.0953
ENSG00000271797	AC008494.3	antisense_RNA	10.8686	2.5002	0.801397	3.1198	0.00180976	0.0272917	0.405481	3.553
ENSG00000049192	ADAMTS6	protein_coding	259.223	1.15538	0.370679	3.11693	0.00182745	0.0275332	15.0972	20.9258
ENSG00000102225	CDK16	protein_coding	285.328	0.994351	0.319188	3.11525	0.00183787	0.0276646	54.4624	66.1414
ENSG00000178982	EIF3K	protein_coding	274.992	1.03772	0.333159	3.11479	0.00184076	0.0276826	110.855	139.819
ENSG00000204392	LSM2	protein_coding	90.2975	1.17297	0.376659	3.11415	0.00184475	0.0277171	19.4624	27.6177
ENSG00000170113	NIPA1	protein_coding	96.918	-1.38207	0.444048	-3.11243	0.00185554	0.0278535	5.4048	1.15135
ENSG00000116251	RPL22	protein_coding	839.768	1.10882	0.356304	3.11199	0.00185829	0.0278548	175.726	237.053
ENSG00000130600	H19	processed_transcript	21.4657	-2.12385	0.682535	-3.11171	0.0018601	0.0278548	9.55972	0.853818
ENSG00000231663	AL355472.1	antisense_RNA	6.09692	2.56129	0.82314	3.1116	0.00186074	0.0278548	0.285708	4.13767
ENSG00000109111	SUPT6H	protein_coding	590.259	1.21953	0.392044	3.1107	0.00186646	0.0279149	27.2044	38.3783
ENSG00000175061	LRRC75A-AS1	processed_transcript	830.596	1.16112	0.373446	3.1092	0.00187592	0.0280307	178.961	250.109
ENSG00000100100	PIK3IP1	protein_coding	38.3815	-1.48999	0.479331	-3.10848	0.0018805	0.0280396	7.06365	1.31123
ENSG00000218175	AC016739.1	processed_pseudogene	110.614	1.49204	0.479939	3.10882	0.00187839	0.0280396	109.377	199.147
ENSG00000263884	AP000845.1	lincRNA	20.3174	2.33417	0.750948	3.1083	0.00188167	0.0280396	0.428951	2.37917
ENSG00000138134	STAMBPL1	protein_coding	18.1459	2.00617	0.645625	3.10733	0.00188784	0.0281059	0.305306	0.991622
ENSG00000091490	SEL1L3	protein_coding	753.835	-1.00924	0.325252	-3.10295	0.00191601	0.0284734	205.477	59.0821
ENSG00000171791	BCL2	protein_coding	37.3363	-1.84566	0.594771	-3.10314	0.00191478	0.0284734	3.03296	0.390745
ENSG00000166033	HTRA1	protein_coding	767.82	-0.935498	0.30153	-3.10251	0.0019189	0.0284904	140.242	42.4177
ENSG00000082781	ITGB5	protein_coding	265.175	-1.23824	0.399327	-3.10083	0.00192981	0.0286265	131.171	30.4651
ENSG00000255046	AC069185.1	lincRNA	22.5513	2.37826	0.767273	3.09962	0.00193769	0.0287172	2.52077	14.2443
ENSG00000128254	C22orf24	processed_transcript	7.10609	2.48371	0.801522	3.09875	0.00194341	0.0287759	0.289094	2.55359
ENSG00000182919	C11orf54	protein_coding	120.205	-1.50677	0.486595	-3.09657	0.00195776	0.0289359	41.8587	7.63776
ENSG00000188167	TMPPE	protein_coding	22.6804	-2.36341	0.763189	-3.09675	0.00195653	0.0289359	2.35583	0.127625
ENSG00000104904	OAZ1	protein_coding	895.004	0.907484	0.293214	3.09495	0.00196845	0.0290676	166.133	187.171
ENSG00000175336	APOF	protein_coding	11.1252	2.22904	0.720432	3.09403	0.00197459	0.0291319	0.316969	1.47384
ENSG00000197766	CFD	protein_coding	9.67012	2.18447	0.706271	3.09296	0.00198174	0.029211	0.498953	2.16153
ENSG00000131495	NDUFA2	protein_coding	116.352	1.35758	0.439012	3.09234	0.00198583	0.0292448	28.4696	45.0717
ENSG00000130066	SAT1	protein_coding	2076.29	-1.1353	0.367331	-3.09067	0.00199708	0.0293841	858.904	220.55
ENSG00000180855	ZNF443	protein_coding	15.8007	-2.30336	0.745519	-3.0896	0.00200424	0.0294629	2.6538	0.150676
ENSG00000066651	TRMT11	protein_coding	30.0806	-2.22308	0.719679	-3.08899	0.00200837	0.029497	32.7923	2.40165
ENSG00000165494	PCF11	protein_coding	373.719	-1.17645	0.380938	-3.0883	0.00201305	0.0295393	42.1883	10.3571
ENSG00000107262	BAG1	protein_coding	177.416	1.46064	0.473158	3.08701	0.00202183	0.0296415	20.9747	36.437
ENSG00000087303	NID2	protein_coding	800.632	-1.59584	0.517266	-3.08515	0.00203451	0.0297206	146.834	23.9825
ENSG00000224597	SVIL-AS1	antisense_RNA	157.979	-1.39847	0.453258	-3.08537	0.00203296	0.0297206	85.49	16.9725
ENSG00000250982	GAPDHP35	processed_pseudogene	43.0459	1.29975	0.421228	3.08562	0.00203128	0.0297206	6.34004	9.84164
ENSG00000254979	AP000781.2	protein_coding	17.8538	2.37124	0.768541	3.08538	0.0020329	0.0297206	1.21258	7.12653
ENSG00000070756	PABPC1	protein_coding	9348.17	1.03349	0.335091	3.08421	0.00204096	0.0297351	2738.21	3449.67
ENSG00000167081	PBX3	protein_coding	151.387	1.22529	0.397279	3.08421	0.00204093	0.0297351	22.5786	32.874
ENSG00000183207	RUVBL2	protein_coding	249.007	2.17875	0.706402	3.08429	0.00204042	0.0297351	73.1553	313.077
ENSG00000179750	APOBEC3B	protein_coding	35.18	1.50473	0.488442	3.08068	0.00206531	0.0300629	2.84985	5.28856
ENSG00000179743	FLJ37453	antisense_RNA	26.518	1.61706	0.525175	3.07909	0.00207635	0.0301967	1.02482	2.11966
ENSG00000183117	CSMD1	protein_coding	17.6481	2.53427	0.823268	3.07831	0.00208177	0.0302487	0.0921106	1.46184
ENSG00000233927	RPS28	protein_coding	696.808	0.92116	0.2993	3.07771	0.00208597	0.0302828	314.995	358.553
ENSG00000111817	DSE	protein_coding	156.866	-1.04829	0.340651	-3.07732	0.00208873	0.0302958	11.9772	3.31375
ENSG00000066697	MSANTD3	protein_coding	227.866	1.03442	0.33621	3.0767	0.00209303	0.0303313	31.4198	38.9347
ENSG00000137947	GTF2B	protein_coding	67.2888	1.58322	0.514792	3.07546	0.00210179	0.0304312	10.7956	22.164
ENSG00000100316	RPL3	protein_coding	5468.3	1.02083	0.332155	3.07335	0.00211671	0.0305516	1098.69	1371.01
ENSG00000104381	GDAP1	protein_coding	39.1434	-1.71921	0.559508	-3.07272	0.00212115	0.0305516	18.4871	2.77464
ENSG00000124635	HIST1H2BJ	protein_coding	89.599	1.27553	0.415116	3.0727	0.00212133	0.0305516	72.7878	111.058
ENSG00000149679	CABLES2	protein_coding	60.2895	1.34761	0.438488	3.07332	0.00211691	0.0305516	2.40942	3.97246
ENSG00000165805	C12orf50	protein_coding	80.5279	1.44128	0.469047	3.07278	0.00212075	0.0305516	2.45086	4.15541
ENSG00000168734	PKIG	protein_coding	402.739	0.988424	0.321619	3.07328	0.00211719	0.0305516	83.4459	100.041
ENSG00000102317	RBM3	protein_coding	1151.26	1.19214	0.388392	3.06944	0.00214461	0.0308598	218.998	322.582
ENSG00000110921	MVK	protein_coding	65.6763	1.92487	0.627261	3.06869	0.00214996	0.0309095	8.0531	23.4548
ENSG00000121410	A1BG	protein_coding	43.1455	2.20768	0.719836	3.06692	0.00216275	0.0310661	1.61567	7.71987
ENSG00000221988	PPT2	protein_coding	39.4927	-2.00243	0.653928	-3.06216	0.00219743	0.0315364	41.8433	4.43936
ENSG00000265972	TXNIP	protein_coding	270.277	-1.23478	0.403799	-3.0579	0.00222896	0.0319433	31.521	7.68424
ENSG00000267023	LRRC37A16P	transcribed_unprocessed_pseudogene	37.9965	-2.03652	0.666009	-3.0578	0.0022297	0.0319433	8.02935	0.800546
ENSG00000281005	LINC00921	lincRNA	20.6967	-2.11049	0.690273	-3.05746	0.00223218	0.0319509	7.80251	0.694878
ENSG00000268854	AC020909.3	antisense_RNA	14.4629	-2.53972	0.831527	-3.05429	0.00225593	0.0322625	43.7017	0.479412
ENSG00000145287	PLAC8	protein_coding	17.1208	2.22376	0.728248	3.05358	0.00226131	0.0323113	1.85556	8.17905
ENSG00000262580	AC087741.1	antisense_RNA	5.75776	-2.48467	0.813835	-3.05304	0.00226539	0.0323411	0.992857	0.014796
ENSG00000102181	CD99L2	protein_coding	148.914	-1.1641	0.381327	-3.05277	0.00226741	0.0323417	19.8792	5.12474
ENSG00000142961	MOB3C	protein_coding	45.616	-1.59394	0.522214	-3.05228	0.0022711	0.0323436	6.98716	1.25412
ENSG00000179855	GIPC3	protein_coding	152.446	-1.26813	0.415478	-3.05223	0.0022715	0.0323436	10.3804	2.45166
ENSG00000237493	AC034102.1	processed_pseudogene	93.309	2.40084	0.786654	3.05197	0.00227348	0.0323436	7.91045	59.2055
ENSG00000170166	HOXD4	protein_coding	13.0716	-2.39423	0.78493	-3.05025	0.00228649	0.0324726	3.99237	0.179628
ENSG00000184307	ZDHHC23	protein_coding	7.35005	-2.54457	0.834218	-3.05025	0.00228652	0.0324726	1.49492	0
ENSG00000129315	CCNT1	protein_coding	172.35	-1.17928	0.386695	-3.04964	0.00229112	0.0325097	16.0217	4.02092
ENSG00000072080	SPP2	protein_coding	40.3695	1.71232	0.561697	3.04847	0.00230008	0.0325696	24.7193	54.8274
ENSG00000101811	CSTF2	protein_coding	21.5054	-2.24548	0.736631	-3.04831	0.00230133	0.0325696	7.1052	0.475637
ENSG00000116903	EXOC8	protein_coding	98.5852	-1.24778	0.409305	-3.04853	0.00229964	0.0325696	5.68727	1.33283
ENSG00000133069	TMCC2	protein_coding	19.4843	1.75431	0.575912	3.04614	0.002318	0.0327619	0.827133	1.94794
ENSG00000173442	EHBP1L1	protein_coding	152.549	-1.95832	0.642911	-3.04602	0.00231893	0.0327619	29.294	3.01656
ENSG00000276107	AC037198.2	sense_intronic	264.407	-1.65126	0.542378	-3.04449	0.00233078	0.0329008	171.108	26.829
ENSG00000118900	UBN1	protein_coding	268.708	1.0903	0.358191	3.04389	0.00233537	0.0329372	15.7058	19.858
ENSG00000172115	CYCS	protein_coding	311.939	1.14016	0.374739	3.04255	0.0023458	0.0330558	31.4608	42.1243
ENSG00000181126	HLA-V	transcribed_unprocessed_pseudogene	16.7937	2.17597	0.715763	3.04007	0.00236526	0.0332842	0.181317	0.775057
ENSG00000260742	AC009962.1	antisense_RNA	35.0041	1.53152	0.503795	3.03996	0.00236609	0.0332842	0.909158	1.74118
ENSG00000172037	LAMB2	protein_coding	875.559	-1.12921	0.371708	-3.03791	0.00238224	0.0334826	324.507	81.3833
ENSG00000047932	GOPC	protein_coding	195.314	-0.892041	0.293737	-3.03687	0.00239052	0.033555	11.6458	3.60447
ENSG00000118855	MFSD1	protein_coding	98.7174	-1.18367	0.389783	-3.03674	0.0023915	0.033555	34.1543	8.66104
ENSG00000273175	BX323046.1	lincRNA	8.68778	2.54175	0.837417	3.03522	0.0024036	0.0336958	0.114074	6.43864
ENSG00000185000	DGAT1	protein_coding	35.3317	-1.59392	0.525271	-3.03447	0.00240955	0.0337503	15.0112	2.73714
ENSG00000213089	PDCL3P5	processed_pseudogene	5.90046	-2.52293	0.83158	-3.03389	0.00241419	0.0337863	4.98785	0
ENSG00000121940	CLCC1	protein_coding	111.188	-1.71411	0.565166	-3.03294	0.00242184	0.0338643	18.0961	2.81216
ENSG00000080845	DLGAP4	protein_coding	698.567	0.93343	0.308087	3.02976	0.00244746	0.0341521	100.289	114.591
ENSG00000105053	VRK3	protein_coding	70.2918	-1.44659	0.477444	-3.02986	0.00244668	0.0341521	20.0146	4.02488
ENSG00000245532	NEAT1	lincRNA	15413.2	1.30352	0.43026	3.02961	0.00244869	0.0341521	248.971	375.418
ENSG00000115282	TTC31	protein_coding	77.572	1.61705	0.533907	3.02871	0.00245598	0.0341952	4.31806	8.82392
ENSG00000159335	PTMS	protein_coding	398.743	0.879979	0.290531	3.02886	0.00245475	0.0341952	134.77	149.002
ENSG00000109762	SNX25	protein_coding	117.847	1.06669	0.352256	3.02818	0.00246034	0.0341977	14.2092	17.9767
ENSG00000155368	DBI	protein_coding	278.57	0.932005	0.307756	3.02839	0.00245865	0.0341977	95.5753	109.657
ENSG00000187514	PTMA	protein_coding	4036.78	0.882732	0.291534	3.02789	0.00246271	0.0342015	621.894	696.782
ENSG00000226899	AL731577.1	antisense_RNA	12.3137	2.27393	0.751078	3.02756	0.00246537	0.0342094	0.842992	4.19318
ENSG00000076356	PLXNA2	protein_coding	1653.79	-1.01767	0.336292	-3.02616	0.0024768	0.0342887	78.8281	22.1272
ENSG00000081087	OSTM1	protein_coding	112.712	-1.26824	0.419086	-3.0262	0.00247648	0.0342887	36.0737	8.19947
ENSG00000188807	TMEM201	protein_coding	34.5924	-1.73404	0.573128	-3.02558	0.00248159	0.0342887	3.49539	0.524419
ENSG00000225377	NRSN2-AS1	antisense_RNA	17.2608	1.70398	0.563108	3.02602	0.00247795	0.0342887	2.76694	6.32418
ENSG00000248592	TMEM110-MUSTN1	protein_coding	9.26862	-2.37938	0.786385	-3.02572	0.00248044	0.0342887	1.37057	0.0434862
ENSG00000011198	ABHD5	protein_coding	60.1285	1.54471	0.511126	3.02216	0.00250978	0.0345613	5.80694	11.7624
ENSG00000174437	ATP2A2	protein_coding	812.263	-1.48922	0.492702	-3.02256	0.00250645	0.0345613	117.052	23.6031
ENSG00000182621	PLCB1	protein_coding	1637.95	2.12628	0.703418	3.02278	0.00250466	0.0345613	131.426	518.34
ENSG00000197472	ZNF695	protein_coding	8.92135	2.11219	0.698874	3.02228	0.00250879	0.0345613	0.204886	0.811484
ENSG00000156931	VPS8	protein_coding	254.584	-1.18219	0.391246	-3.02161	0.00251431	0.0345945	193.233	47.7792
ENSG00000133641	C12orf29	protein_coding	83.7365	1.23101	0.407834	3.01842	0.00254094	0.0349315	7.85243	11.7044
ENSG00000227939	RPL3P2	processed_pseudogene	8.90614	2.13539	0.707557	3.01798	0.00254469	0.0349536	0.464941	1.93598
ENSG00000173898	SPTBN2	protein_coding	136.325	1.25379	0.416086	3.01329	0.00258428	0.0354676	8.49427	12.6777
ENSG00000275221	HIST1H2AK	protein_coding	29.9875	1.5332	0.508865	3.01297	0.00258705	0.0354758	18.5757	35.9898
ENSG00000144785	AC073896.1	protein_coding	10.0504	-2.35886	0.783043	-3.01242	0.00259174	0.0354805	13.7007	0.461352
ENSG00000175691	ZNF77	protein_coding	9.68973	-2.24763	0.746087	-3.01256	0.00259058	0.0354805	2.09796	0.131167
ENSG00000168461	RAB31	protein_coding	213.667	1.17306	0.389467	3.01197	0.00259555	0.035503	68.0366	96.4727
ENSG00000214182	PTMAP5	transcribed_processed_pseudogene	19.3189	1.82307	0.605416	3.01127	0.00260157	0.0355357	1.74215	4.97627
ENSG00000263266	RPS7P1	processed_pseudogene	13.2086	2.05495	0.68244	3.01119	0.00260229	0.0355357	2.21462	8.03912
ENSG00000137713	PPP2R1B	protein_coding	230.497	-1.5886	0.527744	-3.01017	0.00261104	0.0356254	53.8403	9.0277
ENSG00000072736	NFATC3	protein_coding	275.566	1.12119	0.372922	3.00651	0.00264266	0.0358248	11.162	14.6452
ENSG00000074527	NTN4	protein_coding	1332.23	-1.49875	0.498333	-3.00752	0.00263386	0.0358248	245.385	45.1579
ENSG00000139579	NABP2	protein_coding	67.904	1.2895	0.428864	3.00679	0.00264023	0.0358248	6.08803	9.39011
ENSG00000163521	GLB1L	protein_coding	13.1494	-2.31013	0.768123	-3.0075	0.00263407	0.0358248	4.63605	0.206869
ENSG00000167984	NLRC3	protein_coding	12.4077	-2.26414	0.752871	-3.00734	0.00263543	0.0358248	0.90295	0.0490945
ENSG00000184009	ACTG1	protein_coding	16292.3	0.904962	0.301007	3.00645	0.00264321	0.0358248	3159	3541.1
ENSG00000205476	CCDC85C	protein_coding	106.045	-1.43777	0.477979	-3.00803	0.00262949	0.0358248	5.41325	1.10854
ENSG00000283897	AC011416.4	lincRNA	9.32024	2.2606	0.751868	3.00664	0.00264149	0.0358248	0.329463	1.7193
ENSG00000225264	ZNRF2P2	transcribed_processed_pseudogene	9.25632	2.33942	0.778417	3.00535	0.00265271	0.035894	0.971797	5.5925
ENSG00000234981	AC244034.1	processed_pseudogene	8.39546	2.27724	0.757719	3.00538	0.00265245	0.035894	0.620478	3.20482
ENSG00000166432	ZMAT1	protein_coding	63.8771	-1.44697	0.481798	-3.00327	0.00267097	0.0361111	5.07139	0.975057
ENSG00000266885	AC132825.4	transcribed_processed_pseudogene	10.0943	2.47627	0.824829	3.00216	0.00268068	0.0362125	0.0474831	0.606686
ENSG00000115685	PPP1R7	protein_coding	108.979	-1.02104	0.340152	-3.00172	0.00268455	0.0362345	82.857	23.3178
ENSG00000117399	CDC20	protein_coding	133.553	1.68952	0.56295	3.00119	0.00268928	0.0362345	10.7977	25.8011
ENSG00000136237	RAPGEF5	protein_coding	518.368	-1.04638	0.348653	-3.00121	0.00268912	0.0362345	110.948	30.2124
ENSG00000143401	ANP32E	protein_coding	401.37	1.11424	0.371292	3.00097	0.00269119	0.0362345	42.9119	56.6618
ENSG00000257167	TMPO-AS1	antisense_RNA	23.554	2.09744	0.699107	3.00017	0.00269829	0.0363002	0.433348	1.8799
ENSG00000121454	LHX4	protein_coding	6.13001	-2.49776	0.833256	-2.99759	0.00272128	0.036575	0.445786	0
ENSG00000169627	BOLA2B	protein_coding	28.5565	1.44677	0.482681	2.99737	0.00272319	0.036575	34.1175	59.6602
ENSG00000119326	CTNNAL1	protein_coding	318.253	1.214	0.405083	2.99692	0.00272726	0.0365995	19.1795	28.1475
ENSG00000009724	MASP2	protein_coding	9.03234	-2.31561	0.772734	-2.99665	0.00272967	0.0366017	1.51357	0.0774108
ENSG00000119917	IFIT3	protein_coding	15.5669	-2.22013	0.741062	-2.99588	0.00273658	0.0366644	2.50956	0.164295
ENSG00000035141	FAM136A	protein_coding	164.317	1.26903	0.423695	2.99514	0.00274316	0.0366814	14.1844	21.1406
ENSG00000259681	AC090527.1	lincRNA	9.97418	2.48843	0.830766	2.99535	0.00274134	0.0366814	0.724767	11.0109
ENSG00000274267	HIST1H3B	protein_coding	367.954	0.899717	0.300408	2.99498	0.00274459	0.0366814	306.547	347.612
ENSG00000118246	FASTKD2	protein_coding	66.1104	-1.64237	0.548615	-2.99366	0.00275649	0.0367803	9.16443	1.5539
ENSG00000164172	MOCS2	protein_coding	150.432	1.04531	0.349163	2.99376	0.00275559	0.0367803	25.3792	31.85
ENSG00000197119	SLC25A29	protein_coding	191.413	-1.87772	0.627312	-2.99327	0.00276004	0.0367976	51.8154	6.51737
ENSG00000105866	SP4	protein_coding	98.4613	-1.30962	0.437617	-2.9926	0.0027661	0.0368381	5.70371	1.26728
ENSG00000170315	UBB	protein_coding	1319.19	0.906488	0.302926	2.99244	0.0027676	0.0368381	386.039	431.159
ENSG00000168216	LMBRD1	protein_coding	69.3634	-2.30795	0.771406	-2.99188	0.00277267	0.0368663	12.9232	0.801302
ENSG00000196663	TECPR2	protein_coding	148.542	-1.53871	0.514326	-2.99171	0.00277423	0.0368663	12.8718	2.46945
ENSG00000197324	LRP10	protein_coding	558.637	-1.01978	0.340975	-2.99078	0.00278269	0.0369487	56.1512	16.0498
ENSG00000249264	EEF1A1P9	processed_pseudogene	39.5761	1.32721	0.443836	2.99032	0.00278682	0.0369735	3.71789	5.93598
ENSG00000153208	MERTK	protein_coding	168.866	-1.10729	0.370328	-2.99003	0.00278951	0.0369791	21.5067	5.64642
ENSG00000275714	HIST1H3A	protein_coding	168.696	1.12144	0.3751	2.98972	0.00279237	0.0369871	124.239	167.704
ENSG00000100234	TIMP3	protein_coding	5.70599	-2.48782	0.832212	-2.9894	0.00279522	0.0369947	0.506058	0
ENSG00000141424	SLC39A6	protein_coding	77.8051	-1.76414	0.590624	-2.9869	0.00281817	0.0372683	9.96058	1.42629
ENSG00000074054	CLASP1	protein_coding	498.165	-0.935592	0.313455	-2.98477	0.00283791	0.037499	50.9697	15.5779
ENSG00000251079	BMS1P2	transcribed_unprocessed_pseudogene	16.8926	-2.30462	0.772267	-2.98423	0.00284292	0.0375045	4.51318	0.21999
ENSG00000256618	MTRNR2L1	protein_coding	9.59107	2.43633	0.816337	2.98447	0.00284072	0.0375045	0.135615	1.499
ENSG00000110619	CARS	protein_coding	231.417	-1.55816	0.52268	-2.9811	0.00287218	0.0378294	85.0963	15.6254
ENSG00000187720	THSD4	protein_coding	186.35	-1.20755	0.405048	-2.98124	0.0028708	0.0378294	7.55193	1.85903
ENSG00000163584	RPL22L1	protein_coding	203.95	1.07266	0.360019	2.97946	0.00288758	0.0379896	82.2861	107.834
ENSG00000170876	TMEM43	protein_coding	206.508	-1.17059	0.392908	-2.97931	0.002889	0.0379896	22.5216	5.64967
ENSG00000136630	HLX	protein_coding	459.459	-0.99085	0.332633	-2.97881	0.00289374	0.0380214	97.3375	28.0316
ENSG00000135929	CYP27A1	protein_coding	36.2102	-2.02723	0.680642	-2.97841	0.00289752	0.0380405	8.95642	0.972005
ENSG00000272540	AL662797.3	antisense_RNA	5.43967	-2.47581	0.83165	-2.97699	0.00291094	0.0381859	4.08125	0
ENSG00000130827	PLXNA3	protein_coding	208.949	-1.48614	0.49934	-2.97621	0.00291838	0.0382528	128.56	23.2135
ENSG00000169908	TM4SF1	protein_coding	1451.74	-1.43195	0.481269	-2.97537	0.00292636	0.0383266	322.514	67.3665
ENSG00000132510	KDM6B	protein_coding	138.647	-1.30187	0.437738	-2.97409	0.0029386	0.0384561	11.522	2.50289
ENSG00000204104	TRAF3IP1	protein_coding	103.271	1.44345	0.485449	2.97344	0.00294483	0.0385067	5.9216	10.2825
ENSG00000133101	CCNA1	protein_coding	10.5956	2.12374	0.714394	2.97278	0.00295114	0.0385402	0.346232	1.40411
ENSG00000256060	AC003002.1	protein_coding	11.3342	-2.16562	0.728508	-2.97268	0.00295211	0.0385402	4.91607	0.336697
ENSG00000089157	RPLP0	protein_coding	5037.75	1.01873	0.342891	2.97101	0.00296826	0.0386952	1604.82	2012.06
ENSG00000171960	PPIH	protein_coding	39.4142	1.55467	0.523289	2.97096	0.00296872	0.0386952	8.09231	15.9765
ENSG00000141404	GNAL	protein_coding	5.82946	-2.47385	0.832935	-2.97004	0.00297762	0.0387803	0.527944	0
ENSG00000113811	SELENOK	protein_coding	103.111	1.52813	0.514712	2.96891	0.00298862	0.0388548	16.8397	31.6522
ENSG00000145741	BTF3	protein_coding	1594.61	0.936217	0.315317	2.96913	0.00298647	0.0388548	529.6	626.589
ENSG00000157514	TSC22D3	protein_coding	63.8029	1.37784	0.464121	2.96872	0.00299048	0.0388548	10.2148	16.9321
ENSG00000084444	FAM234B	protein_coding	37.7602	-1.99869	0.673358	-2.96824	0.00299508	0.0388744	4.11365	0.452964
ENSG00000186416	NKRF	protein_coding	52.5154	-1.97639	0.665884	-2.96807	0.00299675	0.0388744	8.81423	1.0455
ENSG00000226711	FAM66C	antisense_RNA	6.47403	-2.38087	0.802292	-2.96759	0.00300147	0.0389048	2.58491	0.0612392
ENSG00000161395	PGAP3	protein_coding	5.68952	-2.47092	0.832732	-2.96725	0.00300481	0.0389171	2.92132	0
ENSG00000144136	SLC20A1	protein_coding	295.278	-1.41606	0.477365	-2.9664	0.00301305	0.038993	47.5863	9.86479
ENSG00000116815	CD58	protein_coding	22.8659	-2.03476	0.686808	-2.96263	0.00305028	0.0393846	9.30031	0.913763
ENSG00000128641	MYO1B	protein_coding	989.05	-1.15252	0.389085	-2.96211	0.00305534	0.0393846	172.807	44.5375
ENSG00000142186	SCYL1	protein_coding	202.074	1.10125	0.371767	2.96221	0.00305443	0.0393846	17.7756	22.9326
ENSG00000165914	TTC7B	protein_coding	248.211	1.02512	0.346059	2.96227	0.00305376	0.0393846	55.6913	68.6374
ENSG00000216775	AL109918.1	transcribed_unprocessed_pseudogene	55.8777	2.05418	0.693485	2.96211	0.00305537	0.0393846	1.47778	6.20408
ENSG00000238258	AL121748.2	antisense_RNA	16.4472	-2.03272	0.686314	-2.96178	0.00305862	0.0393954	10.2269	0.99616
ENSG00000108106	UBE2S	protein_coding	118.286	1.26479	0.427238	2.96039	0.00307246	0.0395168	34.4231	51.4662
ENSG00000162337	LRP5	protein_coding	157.051	-1.16292	0.392832	-2.96035	0.00307288	0.0395168	16.0022	3.89619
ENSG00000153246	PLA2R1	protein_coding	238.442	-0.971767	0.328401	-2.95909	0.00308547	0.0396169	10.5846	3.05827
ENSG00000163931	TKT	protein_coding	881.569	1.09282	0.369311	2.95909	0.00308552	0.0396169	121.806	159.772
ENSG00000240065	PSMB9	protein_coding	12.325	-2.1139	0.714582	-2.95824	0.00309401	0.0396947	9.89271	0.840585
ENSG00000235453	SMIM27	protein_coding	54.4088	2.17603	0.735677	2.95786	0.00309783	0.0397125	13.8019	63.5453
ENSG00000164087	POC1A	protein_coding	30.6197	1.40124	0.473837	2.95721	0.00310432	0.0397229	1.8712	3.23809
ENSG00000177464	GPR4	protein_coding	106.185	-1.32134	0.44688	-2.95681	0.00310837	0.0397229	21.535	4.61202
ENSG00000178075	GRAMD1C	protein_coding	89.321	-1.32948	0.449614	-2.95693	0.00310723	0.0397229	37.2053	7.94194
ENSG00000246596	AC139795.1	transcribed_unprocessed_pseudogene	23.1761	2.03563	0.688387	2.95709	0.00310554	0.0397229	3.3956	11.5618
ENSG00000185477	GPRIN3	protein_coding	250.389	-1.27681	0.431953	-2.9559	0.00311754	0.039809	6.12076	1.40262
ENSG00000261758	AC117382.2	antisense_RNA	10.7904	2.16626	0.733158	2.95469	0.00312982	0.0399345	0.165025	0.737144
ENSG00000283390	AC068631.3	processed_pseudogene	9.48964	2.29927	0.778244	2.95443	0.00313243	0.0399366	21.3706	132.235
ENSG00000166046	TCP11L2	protein_coding	162.734	-1.18792	0.402198	-2.95358	0.00314109	0.0400159	40.3897	9.93421
ENSG00000084754	HADHA	protein_coding	613.189	0.884057	0.299367	2.95309	0.00314615	0.040049	47.4074	52.8523
ENSG00000161888	SPC24	protein_coding	91.9897	1.37374	0.465381	2.95186	0.00315861	0.0401764	15.704	25.8742
ENSG00000082515	MRPL22	protein_coding	106.863	1.40177	0.475117	2.95037	0.00317391	0.0403395	27.191	48.0125
ENSG00000090863	GLG1	protein_coding	954.664	-1.5345	0.520308	-2.9492	0.00318593	0.0404608	135.198	23.6365
ENSG00000109452	INPP4B	protein_coding	58.0522	2.26874	0.769456	2.9485	0.00319315	0.0404628	1.19808	6.76933
ENSG00000241399	CD302	protein_coding	97.5561	-1.57747	0.535014	-2.94847	0.00319352	0.0404628	8.27134	1.49275
ENSG00000260306	AC092375.2	lincRNA	6.99428	-2.3958	0.812533	-2.94856	0.00319255	0.0404628	1.92643	0.0285832
ENSG00000164284	GRPEL2	protein_coding	401.798	-1.39705	0.473909	-2.94793	0.0031991	0.0405021	34.6869	7.1506
ENSG00000113532	ST8SIA4	protein_coding	428.137	-0.972136	0.329871	-2.94702	0.0032085	0.0405897	36.6242	10.5701
ENSG00000185340	GAS2L1	protein_coding	80.2593	1.27203	0.431878	2.94535	0.00322593	0.0407786	9.61408	14.7553
ENSG00000247121	AC009126.1	antisense_RNA	34.3473	2.4591	0.835901	2.94186	0.00326252	0.0412092	0.24133	5.88879
ENSG00000136153	LMO7	protein_coding	173.647	1.27959	0.435157	2.94052	0.00327666	0.0413558	26.0607	38.9137
ENSG00000226564	FTH1P20	processed_pseudogene	25.6558	1.63068	0.554629	2.94014	0.00328068	0.0413746	7.2088	15.553
ENSG00000102760	RGCC	protein_coding	618.551	-0.84988	0.289194	-2.93879	0.00329501	0.0415232	1268.78	411.594
ENSG00000271869	AC026979.3	lincRNA	7.58386	2.36149	0.803709	2.93824	0.00330082	0.0415644	1.25864	9.938
ENSG00000135535	CD164	protein_coding	737.972	-0.998958	0.340262	-2.93585	0.00332637	0.0418538	129.502	37.6949
ENSG00000128272	ATF4	protein_coding	637.552	1.09204	0.372041	2.93526	0.00333266	0.0419007	61.3398	80.3529
ENSG00000170955	CAVIN3	protein_coding	156.919	0.912723	0.311178	2.93312	0.00335575	0.0421585	24.0937	27.1227
ENSG00000054116	TRAPPC3	protein_coding	146.652	1.12161	0.382679	2.93095	0.00337929	0.0423565	101.793	138.164
ENSG00000131174	COX7B	protein_coding	198.63	1.28306	0.437744	2.93106	0.00337806	0.0423565	64.3565	101.906
ENSG00000144711	IQSEC1	protein_coding	79.9753	-1.23171	0.420206	-2.9312	0.00337652	0.0423565	6.05234	1.42213
ENSG00000163682	RPL9	protein_coding	1860.03	0.944737	0.322412	2.93022	0.00338722	0.0424234	940.532	1106.49
ENSG00000198824	CHAMP1	protein_coding	104.703	-1.52425	0.520287	-2.92963	0.00339367	0.0424716	15.0316	2.81057
ENSG00000197208	SLC22A4	protein_coding	5.36616	-2.43853	0.832742	-2.92831	0.0034081	0.0426195	1.21108	0
ENSG00000181218	HIST3H2A	protein_coding	38.2366	1.90365	0.650153	2.92799	0.00341156	0.0426302	3.82422	10.8452
ENSG00000106100	NOD1	protein_coding	180.272	-1.09485	0.374082	-2.92677	0.00342507	0.0427663	23.6318	6.38606
ENSG00000255561	FDXACB1	protein_coding	5.5142	-2.43806	0.833324	-2.92571	0.00343677	0.0428495	0.848951	0
ENSG00000257599	OVCH1-AS1	antisense_RNA	24.4657	1.61465	0.551887	2.92569	0.00343698	0.0428495	1.23566	2.58304
ENSG00000283088	AC010487.3	protein_coding	12.8932	-2.06268	0.705131	-2.92524	0.00344188	0.0428777	2.53511	0.226356
ENSG00000172175	MALT1	protein_coding	82.5968	-1.35111	0.462022	-2.92434	0.00345183	0.042969	6.38457	1.39017
ENSG00000148153	INIP	protein_coding	98.128	-1.28136	0.438336	-2.92324	0.00346409	0.0430887	19.7077	4.57565
ENSG00000262209	PCDHGB3	protein_coding	9.85793	-2.22404	0.761071	-2.92225	0.00347512	0.0431931	1.15464	0.0771991
ENSG00000156990	RPUSD3	protein_coding	58.7926	1.12625	0.38549	2.92162	0.00348219	0.043248	10.9756	14.7633
ENSG00000076248	UNG	protein_coding	74.0934	1.3234	0.453057	2.92104	0.00348866	0.0432955	5.33688	8.48406
ENSG00000165097	KDM1B	protein_coding	34.7099	-1.61605	0.55332	-2.92064	0.00349316	0.0433184	3.85815	0.620858
ENSG00000124145	SDC4	protein_coding	84.0519	-1.24843	0.427707	-2.91888	0.00351287	0.0435297	9.98203	2.31346
ENSG00000115641	FHL2	protein_coding	432.47	0.922163	0.316146	2.91688	0.00353547	0.0437766	48.8855	56.2619
ENSG00000142632	ARHGEF19	protein_coding	13.3574	1.95016	0.668747	2.91614	0.00354391	0.0438479	1.33	4.18345
ENSG00000171004	HS6ST2	protein_coding	50.5862	2.38401	0.817663	2.91563	0.00354966	0.0438696	0.551406	6.43146
ENSG00000179862	CITED4	protein_coding	17.1356	1.70931	0.586281	2.91551	0.00355104	0.0438696	1.25913	2.9586
ENSG00000120029	C10orf76	protein_coding	82.3893	-1.55362	0.533454	-2.91239	0.00358677	0.0442775	27.9515	4.7667
ENSG00000119509	INVS	protein_coding	129.289	1.30426	0.447971	2.91149	0.00359706	0.0443256	7.7902	11.9178
ENSG00000173705	SUSD5	protein_coding	31.6013	-1.67401	0.575042	-2.91111	0.00360152	0.0443256	2.66628	0.426953
ENSG00000218358	RAET1K	transcribed_unprocessed_pseudogene	9.19542	2.26652	0.778537	2.91126	0.00359978	0.0443256	0.218363	1.13987
ENSG00000274383	AC103691.1	antisense_RNA	18.4809	2.21463	0.760685	2.91137	0.00359853	0.0443256	2.82084	13.7845
ENSG00000105058	FAM32A	protein_coding	283.307	1.51631	0.521056	2.91007	0.00361349	0.0444114	40.3665	74.0349
ENSG00000127329	PTPRB	protein_coding	1165.14	-1.2133	0.41697	-2.9098	0.00361665	0.0444114	56.5424	12.9955
ENSG00000131844	MCCC2	protein_coding	163.401	-1.00237	0.344462	-2.90994	0.00361497	0.0444114	14.7358	4.23073
ENSG00000107854	TNKS2	protein_coding	387.839	-1.284	0.441472	-2.90845	0.00363229	0.0445699	18.6451	4.3585
ENSG00000242125	SNHG3	sense_intronic	456.867	1.15601	0.397648	2.90711	0.00364784	0.0447043	715.186	1010.94
ENSG00000274750	HIST1H3E	protein_coding	70.9016	1.14278	0.393107	2.90704	0.00364872	0.0447043	14.4909	19.4096
ENSG00000127184	COX7C	protein_coding	481.967	1.16335	0.400336	2.90593	0.0036616	0.044824	467.147	650.504
ENSG00000164211	STARD4	protein_coding	426.677	-0.875021	0.301136	-2.90573	0.00366397	0.044824	49.9226	15.6261
ENSG00000226800	CACTIN-AS1	antisense_RNA	5.23358	-2.42005	0.832923	-2.90549	0.00366678	0.0448247	1.24574	0
ENSG00000072310	SREBF1	protein_coding	86.901	-1.12864	0.388556	-2.90471	0.00367589	0.0449025	41.7819	10.6039
ENSG00000138131	LOXL4	protein_coding	9.18468	-2.32525	0.800771	-2.90376	0.00368705	0.044978	1.03954	0.0354911
ENSG00000140391	TSPAN3	protein_coding	422.045	-0.918126	0.31619	-2.90372	0.00368758	0.044978	106.347	32.3093
ENSG00000214194	SMIM30	protein_coding	139.442	0.976725	0.336514	2.90248	0.00370225	0.0451233	24.1086	28.641
ENSG00000155542	SETD9	protein_coding	29.681	1.92535	0.663523	2.90171	0.00371132	0.0452	3.45144	11.3197
ENSG00000132394	EEFSEC	protein_coding	42.7842	1.6936	0.583947	2.90026	0.00372853	0.0453546	2.75847	5.89877
ENSG00000255185	PDXDC2P	transcribed_unprocessed_pseudogene	28.7814	1.76215	0.607629	2.90004	0.00373116	0.0453546	5.09453	12.3913
ENSG00000263006	ROCK1P1	transcribed_unprocessed_pseudogene	19.6011	2.40843	0.830572	2.89973	0.00373483	0.0453546	0.585754	8.3308
ENSG00000276234	TADA2A	protein_coding	73.7726	1.26324	0.435643	2.89971	0.00373512	0.0453546	13.4941	20.188
ENSG00000233429	HOTAIRM1	antisense_RNA	25.2406	-1.75638	0.605853	-2.89902	0.00374337	0.045421	28.094	3.814
ENSG00000110844	PRPF40B	protein_coding	36.395	1.47977	0.510583	2.89819	0.00375319	0.0455064	4.51346	7.96205
ENSG00000130770	ATPIF1	protein_coding	268.688	0.960067	0.331373	2.89724	0.00376462	0.0456111	113.65	132.13
ENSG00000154639	CXADR	protein_coding	162.139	-1.83185	0.63234	-2.89693	0.00376831	0.045622	13.3884	1.81627
ENSG00000179542	SLITRK4	protein_coding	7.35263	-2.32161	0.801626	-2.89613	0.00377794	0.0457047	0.466697	0.0145626
ENSG00000133773	CCDC59	protein_coding	101.737	1.56601	0.540842	2.89551	0.0037854	0.0457611	39.1554	78.5193
ENSG00000177990	DPY19L2	protein_coding	11.4387	-2.07819	0.717882	-2.89489	0.00379288	0.0458176	3.63314	0.307281
ENSG00000158683	PKD1L1	protein_coding	38.064	-2.03332	0.702546	-2.89421	0.00380112	0.0458831	1.82201	0.179678
ENSG00000105373	NOP53	protein_coding	622.401	1.01672	0.351404	2.8933	0.00381223	0.045956	214.792	262.751
ENSG00000155636	RBM45	protein_coding	49.3988	-1.46561	0.506562	-2.89325	0.00381278	0.045956	11.1852	2.14668
ENSG00000087053	MTMR2	protein_coding	407.756	0.933975	0.322887	2.89258	0.00382092	0.0460201	25.9538	30.3508
ENSG00000196656	AC004057.1	transcribed_processed_pseudogene	1934.4	1.01724	0.352037	2.88957	0.00385763	0.0464281	4663.73	5853.64
ENSG00000041353	RAB27B	protein_coding	14.7777	2.4167	0.836838	2.8879	0.00387826	0.0466083	0.0180849	0.990259
ENSG00000116117	PARD3B	protein_coding	97.5033	1.47127	0.509488	2.88773	0.00388032	0.0466083	8.23061	14.6419
ENSG00000233912	AC026202.2	antisense_RNA	9.52195	2.14874	0.744111	2.88766	0.00388117	0.0466083	0.993584	4.34509
ENSG00000117242	PINK1-AS	antisense_RNA	38.1539	-1.95901	0.678469	-2.88739	0.00388453	0.0466143	3.04398	0.331299
ENSG00000134326	CMPK2	protein_coding	7.56983	-2.31963	0.804096	-2.88476	0.00391708	0.0469534	1.7641	0.0619547
ENSG00000227836	AC008850.1	processed_pseudogene	7.23021	2.41377	0.836766	2.88465	0.00391853	0.0469534	0.535534	13.2955
ENSG00000126562	WNK4	protein_coding	15.447	-2.29314	0.795298	-2.88338	0.00393438	0.0471087	7.78454	0.392974
ENSG00000125821	DTD1	protein_coding	171.602	1.26991	0.440629	2.88205	0.00395095	0.0471415	19.3606	29.3012
ENSG00000141279	NPEPPS	protein_coding	551.671	-0.88743	0.307946	-2.88177	0.00395444	0.0471415	133.003	41.682
ENSG00000173114	LRRN3	protein_coding	8.31509	-2.36848	0.821801	-2.88205	0.00395093	0.0471415	1.90645	0.0382073
ENSG00000231006	RPL7P32	processed_pseudogene	20.1589	1.87488	0.650558	2.88195	0.00395219	0.0471415	2.62232	7.55044
ENSG00000260280	SLX1B-SULT1A4	processed_transcript	19.3196	-1.80881	0.627513	-2.8825	0.0039453	0.0471415	2.92195	0.346223
ENSG00000275126	HIST1H4L	protein_coding	214.929	0.865835	0.300399	2.88228	0.0039481	0.0471415	462.668	506.817
ENSG00000184206	GOLGA6L4	protein_coding	120.955	1.91593	0.665057	2.88086	0.00396594	0.0471912	3.04231	8.97652
ENSG00000197111	PCBP2	protein_coding	2586.48	0.884296	0.306957	2.88085	0.00396609	0.0471912	405.04	451.684
ENSG00000236255	AC009404.1	lincRNA	5.67187	-2.35444	0.817323	-2.88067	0.00396828	0.0471912	1.96648	0.0384103
ENSG00000241860	AL627309.5	processed_transcript	101.632	-1.86605	0.647815	-2.88052	0.00397017	0.0471912	58.2101	7.1912
ENSG00000177738	AC025171.1	sense_overlapping	29.7496	1.49255	0.518364	2.87934	0.0039851	0.0472655	2.90966	5.30877
ENSG00000204620	AC115618.1	antisense_RNA	17.1551	1.89173	0.656983	2.87942	0.00398403	0.0472655	3.75009	10.8059
ENSG00000284735	AL139424.3	lincRNA	22.2327	2.12194	0.736841	2.87978	0.00397956	0.0472655	2.19837	10.0875
ENSG00000198270	TMEM116	protein_coding	25.4278	1.65246	0.573999	2.87886	0.00399117	0.0473032	1.68545	3.91011
ENSG00000119403	PHF19	protein_coding	144.93	1.04023	0.361433	2.87807	0.00400122	0.0473879	23.2003	28.6531
ENSG00000124549	BTN2A3P	transcribed_unprocessed_pseudogene	15.0312	-2.03545	0.707397	-2.87738	0.00400991	0.0474564	2.35865	0.206635
ENSG00000167642	SPINT2	protein_coding	9.89615	-2.10903	0.733338	-2.87593	0.00402836	0.0476403	7.53162	0.764667
ENSG00000198108	CHSY3	protein_coding	55.7309	-1.41518	0.49219	-2.87528	0.00403673	0.0477047	11.8012	2.54238
ENSG00000140092	FBLN5	protein_coding	23.6026	2.18746	0.761014	2.87441	0.00404788	0.0478019	1.16142	5.96809
ENSG00000106868	SUSD1	protein_coding	113.615	-1.44407	0.502447	-2.87408	0.00405209	0.047817	27.2656	5.40793
ENSG00000111669	TPI1	protein_coding	687.132	0.959301	0.333887	2.87313	0.00406431	0.047892	197.727	233.3
ENSG00000257966	OLA1P3	processed_pseudogene	18.9777	1.74905	0.608731	2.87328	0.00406234	0.047892	0.626806	1.49784
ENSG00000255091	AC087442.1	antisense_RNA	8.83967	-2.2966	0.800283	-2.86973	0.00410823	0.0483628	167.816	5.96035
ENSG00000280018	CU634019.6	lincRNA	27.0864	-1.92555	0.671023	-2.86958	0.00411019	0.0483628	20.0422	2.10736
ENSG00000049239	H6PD	protein_coding	238.164	-1.00223	0.349655	-2.86632	0.00415268	0.0487068	8.67975	2.50376
ENSG00000066933	MYO9A	protein_coding	275.569	-1.22653	0.427884	-2.86649	0.00415045	0.0487068	61.6728	15.1257
ENSG00000068912	ERLEC1	protein_coding	158.645	-1.17875	0.411244	-2.8663	0.00415302	0.0487068	34.0277	8.53893
ENSG00000114423	CBLB	protein_coding	302.819	-1.07335	0.374485	-2.8662	0.00415434	0.0487068	38.7085	10.5763
ENSG00000260570	AC133550.1	antisense_RNA	5.31227	-2.39142	0.834133	-2.86696	0.0041444	0.0487068	44.043	0
ENSG00000272195	AL356512.1	antisense_RNA	15.0426	2.14206	0.747446	2.86584	0.00415904	0.048727	0.423679	2.04983
ENSG00000091127	PUS7	protein_coding	143.8	-1.68945	0.589585	-2.86548	0.00416374	0.0487471	41.7652	6.27479
ENSG00000151746	BICD1	protein_coding	191.212	0.944517	0.329731	2.8645	0.00417664	0.0488631	15.8506	18.3805
ENSG00000144591	GMPPA	protein_coding	57.6018	-1.55229	0.542144	-2.86325	0.00419321	0.0489868	17.9181	3.21603
ENSG00000249087	ZNF436-AS1	antisense_RNA	31.494	1.65037	0.57637	2.86338	0.00419143	0.0489868	1.92806	4.39441
ENSG00000163597	SNHG16	processed_transcript	720.192	1.15083	0.402035	2.8625	0.00420309	0.0489971	76.8561	109.748
ENSG00000254245	PCDHGA3	protein_coding	8.48979	-2.21032	0.772131	-2.86262	0.00420148	0.0489971	1.06062	0.0621246
ENSG00000269891	ARHGAP19-SLIT1	protein_coding	8.5934	2.38764	0.833989	2.86291	0.00419769	0.0489971	0	1.15057
ENSG00000225793	AL080250.1	lincRNA	13.1435	2.15353	0.753219	2.8591	0.00424844	0.0494904	1.37487	6.36975
ENSG00000071537	SEL1L	protein_coding	362.595	-1.06132	0.371267	-2.85865	0.00425444	0.0495163	33.8209	9.46384
ENSG00000262410	AC024361.1	sense_intronic	6.16447	-2.38994	0.836086	-2.85848	0.00425673	0.0495163	6.36284	0
ENSG00000254631	AP001372.1	antisense_RNA	8.13377	2.35629	0.824555	2.85766	0.00426784	0.0496102	0.679887	6.89606
ENSG00000137266	SLC22A23	protein_coding	37.2067	-1.73459	0.607093	-2.8572	0.00427394	0.0496457	3.50027	0.478865
ENSG00000158373	HIST1H2BD	protein_coding	109.803	1.00487	0.351797	2.8564	0.00428474	0.0497359	56.5099	69.6851
ENSG00000169213	RAB3B	protein_coding	253.409	0.810297	0.283724	2.85593	0.0042911	0.0497743	2.84073	2.9945
ENSG00000103264	FBXO31	protein_coding	84.3171	-1.14882	0.402443	-2.85461	0.00430894	0.0499458	16.2077	4.0773
ENSG00000237840	FAM21FP	transcribed_unprocessed_pseudogene	11.1193	2.36439	0.828476	2.8539	0.00431861	0.0500224	0.252524	2.85328
ENSG00000226688	ENTPD1-AS1	antisense_RNA	68.7688	1.28902	0.4518	2.85307	0.00432987	0.0501172	10.3322	16.1071
ENSG00000100387	RBX1	protein_coding	163.031	0.97064	0.340277	2.8525	0.00433769	0.0501722	38.2202	45.9385
ENSG00000166575	TMEM135	protein_coding	175.692	-1.83849	0.644625	-2.85203	0.00434407	0.0502105	86.9633	11.4669
ENSG00000162694	EXTL2	protein_coding	114.655	-1.19238	0.418642	-2.84821	0.00439662	0.0507466	19.4148	4.82467
ENSG00000163820	FYCO1	protein_coding	487.4	0.998138	0.350464	2.84805	0.0043988	0.0507466	14.1626	17.1589
ENSG00000169554	ZEB2	protein_coding	382.213	1.55084	0.544541	2.84798	0.00439978	0.0507466	14.5476	29.4062
ENSG00000234964	FABP5P7	processed_pseudogene	316.327	0.897342	0.315136	2.84747	0.00440679	0.0507558	273.711	311.239
ENSG00000238045	AC009133.1	antisense_RNA	11.7617	-2.17817	0.764888	-2.8477	0.00440369	0.0507558	5.55995	0.559422
ENSG00000176749	CDK5R1	protein_coding	9.09797	-2.20687	0.775289	-2.84651	0.00442013	0.0508377	1.58646	0.0740994
ENSG00000259918	NDUFA5P11	processed_pseudogene	11.1182	2.07126	0.727593	2.84673	0.0044171	0.0508377	5.74186	23.1578
ENSG00000172594	SMPDL3A	protein_coding	18.9454	-1.83656	0.645379	-2.84571	0.0044313	0.0509304	4.82318	0.592859
ENSG00000128607	KLHDC10	protein_coding	210.464	-1.35143	0.475321	-2.8432	0.0044663	0.0512965	18.0842	3.95935
ENSG00000187189	TSPYL4	protein_coding	154.909	-0.917853	0.322877	-2.84273	0.0044729	0.0513362	10.1538	3.0865
ENSG00000183726	TMEM50A	protein_coding	254.987	-1.36058	0.478841	-2.8414	0.00449161	0.0515147	77.0258	17.0565
ENSG00000092841	MYL6	protein_coding	2101.7	0.741083	0.261118	2.83812	0.00453808	0.0520112	1246.09	1241.5
ENSG00000283050	GTF2IP12	transcribed_unprocessed_pseudogene	26.0587	1.62785	0.573699	2.83746	0.00454745	0.052082	1.4522	3.47846
ENSG00000181220	ZNF746	protein_coding	73.7839	-1.02547	0.361472	-2.83693	0.00455493	0.0521311	5.8947	1.62816
ENSG00000167680	SEMA6B	protein_coding	423.124	-0.980959	0.345841	-2.83644	0.00456193	0.0521747	56.9172	16.2177
ENSG00000258790	AL121594.3	protein_coding	5.77012	-2.3699	0.835789	-2.83553	0.00457503	0.0522879	0.62479	0
ENSG00000130522	JUND	protein_coding	268.536	1.71327	0.604539	2.834	0.00459687	0.0525007	51.5853	114.251
ENSG00000233913	RPL10P9	processed_pseudogene	173.612	1.20208	0.424302	2.83308	0.00461017	0.0525791	49.7911	72.757
ENSG00000258634	AL160006.1	antisense_RNA	17.6607	-1.91735	0.676748	-2.83318	0.00460879	0.0525791	1.48019	0.161605
ENSG00000176101	SSNA1	protein_coding	72.0489	1.19293	0.421173	2.83239	0.00462019	0.0526566	13.1531	18.8481
ENSG00000196456	ZNF775	protein_coding	10.3973	-2.13534	0.75423	-2.83115	0.00463804	0.0528232	2.82819	0.207864
ENSG00000102796	DHRS12	protein_coding	40.9266	1.4946	0.52812	2.83004	0.00465429	0.0529085	11.0563	21.3936
ENSG00000118600	TMEM5	protein_coding	35.7807	-1.67207	0.590777	-2.8303	0.00465048	0.0529085	7.57951	1.18749
ENSG00000168778	TCTN2	protein_coding	43.6153	-1.54262	0.545121	-2.82986	0.00465686	0.0529085	5.85182	1.01112
ENSG00000253301	LINC01606	lincRNA	4.54722	2.36793	0.8368	2.82975	0.00465849	0.0529085	0.0932952	1.94615
ENSG00000152749	GPR180	protein_coding	102.814	-1.40949	0.49814	-2.82951	0.00466198	0.0529113	3.53825	0.725257
ENSG00000167747	C19orf48	protein_coding	61.7044	1.19639	0.422991	2.82841	0.00467792	0.0530554	14.4379	20.955
ENSG00000171700	RGS19	protein_coding	48.6976	-1.81532	0.642226	-2.8266	0.00470449	0.0533197	26.7512	3.38201
ENSG00000237037	NDUFA6-AS1	processed_transcript	5.70736	-2.36184	0.835674	-2.82626	0.00470947	0.0533392	4.24783	0
ENSG00000240929	HIST2H2BB	transcribed_unprocessed_pseudogene	32.3081	1.90519	0.674307	2.82541	0.00472206	0.0534446	8.06687	24.5898
ENSG00000085365	SCAMP1	protein_coding	181.459	-1.18049	0.41789	-2.82489	0.00472968	0.0534568	24.3193	5.94875
ENSG00000168899	VAMP5	protein_coding	155.233	0.907019	0.321059	2.82509	0.00472678	0.0534568	47.7641	54.3419
ENSG00000128567	PODXL	protein_coding	2309.87	-1.10672	0.392086	-2.82264	0.00476299	0.0537888	208.674	53.633
ENSG00000224321	RPL12P14	processed_pseudogene	6.09979	2.25065	0.797405	2.82246	0.00476563	0.0537888	0.882034	5.07867
ENSG00000074201	CLNS1A	protein_coding	268.403	1.41915	0.502946	2.82168	0.00477731	0.0538089	100.838	169.941
ENSG00000105011	ASF1B	protein_coding	50.3621	1.62825	0.577006	2.8219	0.00477403	0.0538089	4.1897	9.05304
ENSG00000135632	SMYD5	protein_coding	55.7516	-1.82843	0.647981	-2.82174	0.00477637	0.0538089	30.8988	4.33708
ENSG00000276550	HERC2P2	transcribed_unprocessed_pseudogene	677.855	-0.834864	0.295952	-2.82095	0.00478821	0.0538946	71.5972	22.5913
ENSG00000100292	HMOX1	protein_coding	98.588	1.62913	0.577742	2.81982	0.00480501	0.0540465	9.15923	18.9767
ENSG00000128271	ADORA2A	protein_coding	92.9734	-1.24063	0.440264	-2.81792	0.00483354	0.0543064	25.3224	6.07072
ENSG00000167604	NFKBID	protein_coding	8.54626	-2.31844	0.822774	-2.81783	0.00483491	0.0543064	4.44879	0.0942369
ENSG00000197584	KCNMB2	protein_coding	9.7222	2.33656	0.829265	2.81762	0.0048381	0.0543064	0.346713	4.43578
ENSG00000164066	INTU	protein_coding	164.44	1.30783	0.464316	2.81668	0.00485225	0.0544279	3.32612	5.13936
ENSG00000125995	ROMO1	protein_coding	88.3777	1.16389	0.413262	2.81635	0.00485727	0.0544467	65.6378	92.1965
ENSG00000203667	COX20	protein_coding	92.7373	1.38438	0.491905	2.81432	0.00488807	0.0547544	13.4896	23.6695
ENSG00000135655	USP15	protein_coding	380.617	-0.968442	0.344239	-2.81329	0.00490377	0.0548926	66.7395	19.9245
ENSG00000177732	SOX12	protein_coding	119.834	0.92425	0.328661	2.81217	0.00492088	0.0550464	3.6126	4.16762
ENSG00000170734	POLH	protein_coding	103.275	-1.38894	0.494003	-2.81161	0.00492948	0.0551049	23.9442	5.00231
ENSG00000171161	ZNF672	protein_coding	60.4787	1.22847	0.436995	2.81118	0.00493597	0.0551397	5.39895	7.90513
ENSG00000132424	PNISR	protein_coding	655.295	-1.05586	0.375638	-2.81085	0.00494102	0.0551584	96.4974	25.3271
ENSG00000102804	TSC22D1	protein_coding	531.986	1.02444	0.364576	2.80995	0.004955	0.0552558	53.7775	67.6937
ENSG00000113916	BCL6	protein_coding	76.9614	-1.1257	0.400643	-2.80974	0.00495814	0.0552558	14.9846	3.78584
ENSG00000216809	AL589993.1	processed_pseudogene	4.99935	-2.34473	0.834534	-2.80963	0.00495989	0.0552558	0.870669	0
ENSG00000169418	NPR1	protein_coding	7.88888	-2.19756	0.7832	-2.80588	0.00501795	0.0558264	0.775006	0.0425207
ENSG00000198042	MAK16	protein_coding	138.03	0.974939	0.347452	2.80597	0.00501661	0.0558264	14.6175	17.5882
ENSG00000275318	AL136981.2	unprocessed_pseudogene	4.90777	-2.34065	0.834361	-2.80532	0.0050267	0.0558857	3.98914	0
ENSG00000152894	PTPRK	protein_coding	571.07	-0.893647	0.318599	-2.80492	0.00503284	0.0559158	112.621	34.3334
ENSG00000050165	DKK3	protein_coding	534.193	-1.31283	0.468153	-2.80429	0.00504281	0.0559886	196.597	42.4907
ENSG00000112031	MTRF1L	protein_coding	202.381	1.28866	0.459669	2.80346	0.00505577	0.0560563	13.0268	20.0747
ENSG00000137970	RPL7P9	processed_pseudogene	5.11575	-2.34103	0.835002	-2.80362	0.0050532	0.0560563	4.05466	0
ENSG00000147421	HMBOX1	protein_coding	176.162	-1.01166	0.360907	-2.8031	0.00506145	0.0560616	62.5441	17.416
ENSG00000186281	GPAT2	protein_coding	6.00727	-2.29832	0.819953	-2.80299	0.00506312	0.0560616	1.30274	0.0272467
ENSG00000248275	TRIM52-AS1	processed_transcript	20.8134	1.80016	0.64248	2.8019	0.0050803	0.0562138	7.85198	19.4098
ENSG00000204618	RNF39	protein_coding	8.24913	1.9611	0.700063	2.80132	0.00508946	0.056277	0.281008	0.935942
ENSG00000110651	CD81	protein_coding	549.806	-0.960684	0.343055	-2.80037	0.00510435	0.0564034	317.749	92.0488
ENSG00000122674	CCZ1	protein_coding	377.499	1.58001	0.56452	2.79885	0.0051285	0.0566319	32.9359	65.1213
ENSG00000128203	ASPHD2	protein_coding	20.9235	-1.64476	0.587978	-2.79732	0.00515287	0.0568626	2.12007	0.319382
ENSG00000099849	RASSF7	protein_coding	22.3891	1.49491	0.534598	2.79633	0.00516867	0.0569985	4.86829	9.63887
ENSG00000260236	AC099778.1	antisense_RNA	17.2517	2.03727	0.728906	2.79496	0.00519054	0.057201	0.527082	1.93691
ENSG00000160117	ANKLE1	protein_coding	16.9489	1.68241	0.602237	2.7936	0.00521244	0.0573796	0.479339	1.10222
ENSG00000184983	NDUFA6	protein_coding	168.759	1.23434	0.441857	2.79352	0.00521377	0.0573796	41.9005	60.6136
ENSG00000003400	CASP10	protein_coding	293.751	-1.54656	0.553751	-2.79289	0.00522396	0.057453	55.1768	10.2755
ENSG00000123200	ZC3H13	protein_coding	876.322	1.19075	0.426411	2.79249	0.00523044	0.0574536	18.9979	26.1656
ENSG00000184489	PTP4A3	protein_coding	113.227	-1.26569	0.453254	-2.79245	0.00523105	0.0574536	27.622	6.33886
ENSG00000134313	KIDINS220	protein_coding	414.008	-0.832242	0.298111	-2.79172	0.00524289	0.0575449	31.3441	10.0149
ENSG00000235912	AL031729.1	processed_pseudogene	54.2269	1.71535	0.614552	2.79122	0.00525092	0.0575944	465.883	1117.97
ENSG00000176834	VSIG10	protein_coding	94.0458	-1.35959	0.487569	-2.7885	0.00529529	0.0580421	14.2591	3.08566
ENSG00000143771	CNIH4	protein_coding	100.804	-1.43496	0.514833	-2.78723	0.00531603	0.0581913	26.8983	5.41083
ENSG00000243449	C4orf48	protein_coding	26.7902	1.56387	0.56104	2.78745	0.00531252	0.0581913	12.8501	26.4063
ENSG00000261609	GAN	protein_coding	286.732	-1.63464	0.586594	-2.78667	0.00532525	0.0582532	10.3281	1.54137
ENSG00000100258	LMF2	protein_coding	144.958	-0.915941	0.328741	-2.78621	0.00533288	0.0582976	28.1738	8.59822
ENSG00000234608	MAPKAPK5-AS1	lincRNA	120.048	1.22129	0.438423	2.78564	0.00534229	0.0583614	24.8329	36.4439
ENSG00000156671	SAMD8	protein_coding	284.587	-1.31501	0.472108	-2.78541	0.005346	0.0583629	15.3211	3.42226
ENSG00000137822	TUBGCP4	protein_coding	94.0527	1.40942	0.506214	2.78423	0.00536551	0.0584977	7.57186	13.067
ENSG00000244165	P2RY11	protein_coding	5.49968	-2.32777	0.836014	-2.78437	0.00536318	0.0584977	2.9061	0
ENSG00000075415	SLC25A3	protein_coding	1413.49	0.912091	0.327736	2.78301	0.00538578	0.0586653	324.197	375.165
ENSG00000152439	ZNF773	protein_coding	15.5228	-1.79886	0.646407	-2.78287	0.00538807	0.0586653	2.83982	0.369385
ENSG00000165752	STK32C	protein_coding	19.4272	1.90236	0.683776	2.78214	0.00540024	0.0587586	1.60634	4.67529
ENSG00000257207	AC112229.3	protein_coding	5.19802	-2.32451	0.835589	-2.78188	0.00540453	0.0587661	0.697361	0
ENSG00000220908	LINC02531	lincRNA	6.34023	2.29655	0.825947	2.7805	0.00542748	0.0589373	0.398759	3.81454
ENSG00000242798	AC073842.2	antisense_RNA	9.99394	2.18837	0.787023	2.78056	0.00542648	0.0589373	1.15434	6.11753
ENSG00000171105	INSR	protein_coding	619.288	-1.71067	0.61538	-2.77987	0.00543813	0.0590136	49.8089	7.10932
ENSG00000077498	TYR	protein_coding	8.55474	2.24466	0.807782	2.77879	0.00545617	0.0591504	0.189591	1.45645
ENSG00000100814	CCNB1IP1	protein_coding	121.16	1.09676	0.394747	2.77839	0.00546289	0.0591504	31.9561	41.6657
ENSG00000143387	CTSK	protein_coding	14.7627	-2.12772	0.765782	-2.7785	0.00546107	0.0591504	4.7407	0.293029
ENSG00000158006	PAFAH2	protein_coding	27.9011	-1.64246	0.591264	-2.77788	0.00547144	0.0591504	15.0302	2.21165
ENSG00000204172	AGAP9	protein_coding	13.489	-1.97922	0.712508	-2.77782	0.00547246	0.0591504	2.20276	0.208171
ENSG00000259529	AL136295.5	protein_coding	8.47141	-2.23379	0.804029	-2.77825	0.00546531	0.0591504	0.705045	0.0321868
ENSG00000105639	JAK3	protein_coding	11.9786	-1.98005	0.713499	-2.77513	0.00551804	0.0596036	1.03071	0.101148
ENSG00000168538	TRAPPC11	protein_coding	183.837	-1.4619	0.526968	-2.77417	0.00553427	0.0597393	27.9345	5.34496
ENSG00000127863	TNFRSF19	protein_coding	5.89535	-2.26659	0.817355	-2.77307	0.00555293	0.0599013	0.791944	0.0196769
ENSG00000270882	HIST2H4A	protein_coding	164.454	1.12021	0.404742	2.76772	0.00564499	0.0608541	52.4076	73.0211
ENSG00000177410	ZFAS1	antisense_RNA	265.483	1.16007	0.419275	2.76685	0.00566003	0.060976	108.849	151.404
ENSG00000175073	VCPIP1	protein_coding	221.827	-0.911696	0.329756	-2.76476	0.00569648	0.0613282	5.8917	1.79215
ENSG00000203326	ZNF525	protein_coding	24.4942	-1.69566	0.613436	-2.7642	0.00570621	0.0613777	3.85294	0.542015
ENSG00000249319	AC068533.4	protein_coding	4.77121	-2.30766	0.834878	-2.76407	0.00570859	0.0613777	2.79726	0
ENSG00000130508	PXDN	protein_coding	5097.77	-1.15195	0.416801	-2.76378	0.00571364	0.0613915	841.107	202.466
ENSG00000111142	METAP2	protein_coding	741.264	1.61094	0.583142	2.76252	0.00573574	0.0615885	241.175	487.174
ENSG00000259305	ZHX1-C8orf76	protein_coding	21.606	2.21924	0.803569	2.76173	0.00574956	0.0616964	1.20347	8.41274
ENSG00000152454	ZNF256	protein_coding	4.80437	-2.30489	0.835047	-2.7602	0.00577666	0.0619464	1.04049	0
ENSG00000133142	TCEAL4	protein_coding	351.024	1.06289	0.385281	2.75874	0.00580247	0.0621824	117.807	152.217
ENSG00000129657	SEC14L1	protein_coding	2889.66	-0.873783	0.31692	-2.7571	0.00583157	0.0624533	714.455	227.535
ENSG00000106333	PCOLCE	protein_coding	13.6961	1.79409	0.651241	2.75488	0.00587133	0.0627967	1.8205	4.67675
ENSG00000181029	TRAPPC5	protein_coding	139.888	0.991608	0.35994	2.75493	0.00587053	0.0627967	44.1487	53.7874
ENSG00000104408	EIF3E	protein_coding	1188.1	0.790171	0.287	2.7532	0.0059015	0.0629134	1687.77	1771.51
ENSG00000164576	SAP30L	protein_coding	125.037	1.11236	0.403925	2.75388	0.00588928	0.0629134	34.1013	45.6258
ENSG00000186193	SAPCD2	protein_coding	37.352	1.31893	0.478982	2.7536	0.00589431	0.0629134	1.07448	1.73954
ENSG00000261360	AC010491.1	antisense_RNA	7.15636	2.22907	0.809609	2.75327	0.00590025	0.0629134	0.161393	1.32731
ENSG00000273841	TAF9	protein_coding	194.115	0.930751	0.338009	2.75363	0.00589392	0.0629134	45.7115	53.4001
ENSG00000125386	FAM193A	protein_coding	266.481	1.74607	0.634276	2.75285	0.00590791	0.0629406	7.65956	18.7005
ENSG00000120337	TNFSF18	protein_coding	72.5945	-1.55803	0.566239	-2.75154	0.00593165	0.0631523	12.6744	2.22975
ENSG00000106665	CLIP2	protein_coding	317.197	1.374	0.49946	2.75097	0.00594186	0.0632064	20.7414	33.6008
ENSG00000196141	SPATS2L	protein_coding	293.195	0.78264	0.284511	2.75083	0.00594447	0.0632064	50.7344	52.4772
ENSG00000116147	TNR	protein_coding	9.30723	2.27865	0.828564	2.75012	0.00595728	0.0633014	0.0144101	0.159415
ENSG00000179029	TMEM107	protein_coding	48.4135	1.09387	0.397791	2.74986	0.00596212	0.0633116	7.10603	9.29339
ENSG00000258653	AC005520.1	protein_coding	4.70514	-2.29478	0.83502	-2.74817	0.00599284	0.0635965	0.533886	0.0132613
ENSG00000197093	GAL3ST4	protein_coding	20.7615	1.87959	0.684139	2.74737	0.00600747	0.0637104	0.721789	2.4508
ENSG00000104218	CSPP1	protein_coding	150.359	1.59484	0.580608	2.74685	0.00601714	0.0637716	5.87728	11.5352
ENSG00000165526	RPUSD4	protein_coding	156.854	0.945216	0.344139	2.74661	0.00602142	0.0637721	17.165	19.7761
ENSG00000176444	CLK2	protein_coding	141.229	-0.990805	0.360763	-2.74642	0.006025	0.0637721	24.0177	6.77967
ENSG00000108604	SMARCD2	protein_coding	100.639	-1.00912	0.367523	-2.74574	0.00603755	0.0638635	30.0413	8.52767
ENSG00000172824	CES4A	protein_coding	7.27694	-2.18881	0.797341	-2.74514	0.00604857	0.0639386	1.64048	0.0688478
ENSG00000152642	GPD1L	protein_coding	37.1397	-1.53102	0.557864	-2.74442	0.00606171	0.0640361	7.07552	1.12014
ENSG00000109689	STIM2	protein_coding	100.475	-1.43697	0.523771	-2.7435	0.00607877	0.0641749	17.5796	3.61497
ENSG00000145012	LPP	protein_coding	1888.43	1.01929	0.371632	2.74272	0.0060932	0.0642441	70.3041	83.8796
ENSG00000167779	IGFBP6	protein_coding	18.4576	1.46817	0.53526	2.74291	0.0060897	0.0642441	3.8504	7.07841
ENSG00000168646	AXIN2	protein_coding	37.0394	1.67431	0.610721	2.74153	0.00611539	0.0644365	2.50623	5.78737
ENSG00000127774	EMC6	protein_coding	39.8878	1.17532	0.428882	2.74044	0.00613574	0.0645676	11.277	15.9697
ENSG00000228327	AL669831.1	transcribed_unprocessed_pseudogene	49.3758	-1.55697	0.568125	-2.74053	0.00613394	0.0645676	2.79802	0.482081
ENSG00000070882	OSBPL3	protein_coding	326.986	-1.22598	0.447441	-2.73998	0.00614421	0.0646151	52.1256	12.6289
ENSG00000134758	RNF138	protein_coding	145.019	1.20715	0.440616	2.73969	0.00614979	0.0646322	19.9574	29.3742
ENSG00000052841	TTC17	protein_coding	316.48	-1.0825	0.395154	-2.73943	0.00615465	0.0646416	86.2528	22.3267
ENSG00000106546	AHR	protein_coding	548.767	-1.35508	0.494926	-2.73795	0.00618235	0.0647945	51.7958	11.4329
ENSG00000116678	LEPR	protein_coding	232.011	-1.68297	0.614573	-2.73843	0.00617324	0.0647945	16.6148	2.63481
ENSG00000137200	CMTR1	protein_coding	70.0765	-1.22433	0.447196	-2.7378	0.00618507	0.0647945	11.2815	2.56009
ENSG00000235508	RPS2P7	processed_pseudogene	8.64221	1.93998	0.708525	2.73805	0.00618044	0.0647945	0.715082	2.64811
ENSG00000129824	RPS4Y1	protein_coding	614.927	0.871969	0.318531	2.73747	0.0061914	0.0647987	134.932	150.92
ENSG00000240356	RPL23AP7	transcribed_processed_pseudogene	98.4382	1.5598	0.569819	2.73736	0.00619341	0.0647987	10.5065	20.7041
ENSG00000204120	GIGYF2	protein_coding	421.698	1.50663	0.550506	2.73682	0.00620365	0.0648643	42.2059	82.2432
ENSG00000196653	ZNF502	protein_coding	15.808	-1.93137	0.705929	-2.73592	0.00622059	0.0649998	2.54356	0.241947
ENSG00000221949	LINC01465	lincRNA	15.1335	1.83111	0.669683	2.73429	0.0062515	0.065281	0.841439	2.4209
ENSG00000038945	MSR1	protein_coding	17.2846	-1.90398	0.696522	-2.73355	0.00626557	0.0653861	23.8047	2.67795
ENSG00000135069	PSAT1	protein_coding	95.3724	1.48852	0.544582	2.73333	0.00626975	0.065388	4.6662	9.10205
ENSG00000051596	THOC3	protein_coding	82.2011	1.22458	0.448221	2.73209	0.00629344	0.0654261	20.1196	29.0288
ENSG00000113319	RASGRF2	protein_coding	157.626	-1.49548	0.547263	-2.73266	0.0062825	0.0654261	12.836	2.43516
ENSG00000164037	SLC9B1	protein_coding	7.88745	2.0763	0.759966	2.7321	0.00629321	0.0654261	0.658125	2.85024
ENSG00000169902	TPST1	protein_coding	59.9861	-1.43943	0.526804	-2.73239	0.00628776	0.0654261	33.2694	6.51986
ENSG00000257594	GALNT4	protein_coding	98.8722	-1.01089	0.369961	-2.73243	0.00628697	0.0654261	5.06309	1.42071
ENSG00000198168	SVIP	protein_coding	287.84	1.31037	0.479831	2.73089	0.0063163	0.065622	36.5868	56.1386
ENSG00000127980	PEX1	protein_coding	110.068	-1.47599	0.540534	-2.73061	0.00632175	0.0656369	18.704	3.51224
ENSG00000049449	RCN1	protein_coding	753.459	-0.81411	0.2983	-2.72917	0.00634945	0.0658569	168.027	55.4718
ENSG00000160058	BSDC1	protein_coding	235.384	1.30156	0.476942	2.72898	0.00635307	0.0658569	29.6149	44.4456
ENSG00000180998	GPR137C	protein_coding	49.5888	-1.73677	0.636442	-2.72888	0.00635504	0.0658569	4.58044	0.644702
ENSG00000100644	HIF1A	protein_coding	1955.91	-0.954112	0.349767	-2.72785	0.00637484	0.0659366	390.108	117.756
ENSG00000163703	CRELD1	protein_coding	56.9196	-1.60971	0.590078	-2.72796	0.00637267	0.0659366	17.5583	3.04658
ENSG00000264575	LINC00526	lincRNA	16.5161	2.23403	0.818851	2.72825	0.00636707	0.0659366	0.260671	1.96855
ENSG00000075568	TMEM131	protein_coding	254.783	-1.20581	0.442111	-2.72739	0.00638378	0.065955	20.9654	5.02706
ENSG00000124067	SLC12A4	protein_coding	198.17	-1.51081	0.553949	-2.72734	0.0063847	0.065955	42.4745	7.34348
ENSG00000250517	LDHAL6CP	transcribed_processed_pseudogene	16.4895	1.87808	0.689107	2.72539	0.00642264	0.066305	0.351242	1.04609
ENSG00000144214	LYG1	protein_coding	10.9342	2.01861	0.740904	2.72452	0.00643952	0.0664373	0.694996	2.69306
ENSG00000167553	TUBA1C	protein_coding	768.553	1.025	0.376268	2.72413	0.00644713	0.0664738	124.671	159.373
ENSG00000124459	ZNF45	protein_coding	65.6586	-1.43535	0.526981	-2.72372	0.00645515	0.0665145	9.72471	1.85418
ENSG00000118518	RNF146	protein_coding	153.822	-1.31593	0.483193	-2.7234	0.00646138	0.0665367	45.3841	10.0654
ENSG00000116833	NR5A2	protein_coding	182.37	-1.48982	0.547297	-2.72215	0.00648587	0.066584	19.5631	3.66511
ENSG00000121900	TMEM54	protein_coding	37.812	1.75236	0.643726	2.72222	0.00648457	0.066584	5.18609	13.1401
ENSG00000130313	PGLS	protein_coding	223.174	1.07053	0.393159	2.72288	0.00647146	0.066584	41.0574	52.4869
ENSG00000151466	SCLT1	protein_coding	143.947	1.1993	0.440541	2.72234	0.00648213	0.066584	8.3308	11.6696
ENSG00000198728	LDB1	protein_coding	153.532	-1.04452	0.383716	-2.72213	0.00648636	0.066584	35.9523	10.1384
ENSG00000134294	SLC38A2	protein_coding	1101.35	-0.902542	0.33189	-2.7194	0.00653997	0.0670922	230.398	71.1481
ENSG00000154928	EPHB1	protein_coding	9.84629	-2.20633	0.811451	-2.719	0.00654802	0.0671326	2.0526	0.068286
ENSG00000229097	CALM2P2	processed_pseudogene	10.6938	-2.07093	0.761736	-2.71869	0.00655401	0.0671519	20.2491	1.55223
ENSG00000160219	GAB3	protein_coding	42.6455	-1.57168	0.578426	-2.71717	0.00658424	0.0674193	12.0921	2.02543
ENSG00000111145	ELK3	protein_coding	1192	-0.717005	0.264067	-2.71524	0.00662282	0.0677594	153.364	54.5792
ENSG00000164976	KIAA1161	protein_coding	62.8246	-1.29989	0.478766	-2.71509	0.00662575	0.0677594	3.19899	0.697004
ENSG00000149809	TM7SF2	protein_coding	31.0578	1.407	0.518328	2.71451	0.00663748	0.0677945	7.09915	12.3224
ENSG00000239672	NME1	protein_coding	130.582	1.15015	0.423702	2.71452	0.00663714	0.0677945	24.3051	33.7293
ENSG00000197153	HIST1H3J	protein_coding	130.583	1.32958	0.48987	2.71414	0.00664476	0.0678264	65.9627	112.595
ENSG00000099889	ARVCF	protein_coding	227.842	-1.12973	0.416291	-2.7138	0.0066517	0.0678549	57.3747	14.5834
ENSG00000139343	SNRPF	protein_coding	85.3397	1.53705	0.566495	2.71326	0.00666241	0.0679217	10.02	21.2927
ENSG00000110218	PANX1	protein_coding	57.1454	-1.29856	0.478782	-2.71221	0.00668364	0.0680531	6.46507	1.43423
ENSG00000277067	CU634019.1	lincRNA	6.89789	-2.22111	0.818901	-2.7123	0.00668177	0.0680531	1.31804	0.0227188
ENSG00000147065	MSN	protein_coding	4376.78	0.801829	0.295708	2.71156	0.00669675	0.0681442	168.35	178.056
ENSG00000087842	PIR	protein_coding	127.138	1.01638	0.374971	2.71055	0.00671724	0.0682743	22.1152	27.8975
ENSG00000155090	KLF10	protein_coding	178.677	-0.974906	0.359676	-2.71051	0.00671791	0.0682743	16.3604	4.81261
ENSG00000133805	AMPD3	protein_coding	13.4621	-1.85606	0.684846	-2.71019	0.00672445	0.068283	3.49392	0.345866
ENSG00000160766	GBAP1	transcribed_unprocessed_pseudogene	11.2817	-2.15184	0.79402	-2.71006	0.00672713	0.068283	2.42819	0.112037
ENSG00000138286	FAM149B1	protein_coding	111.116	-1.08003	0.398862	-2.70777	0.00677371	0.0686649	17.5813	4.67934
ENSG00000144026	ZNF514	protein_coding	79.11	1.71542	0.63356	2.70759	0.00677736	0.0686649	2.751	7.07085
ENSG00000178980	SELENOW	protein_coding	386.021	0.980382	0.362069	2.70772	0.00677469	0.0686649	236.684	278.546
ENSG00000198855	FICD	protein_coding	18.6743	-1.72019	0.635438	-2.7071	0.00678741	0.0687241	2.43024	0.348205
ENSG00000174938	SEZ6L2	protein_coding	6.23882	-2.25081	0.83159	-2.70663	0.00679691	0.0687777	1.50032	0.0218388
ENSG00000251229	AL645924.2	processed_pseudogene	5.04726	-2.26341	0.836491	-2.70584	0.00681316	0.0688994	3.1131	0
ENSG00000011114	BTBD7	protein_coding	391.168	-0.866571	0.32031	-2.70541	0.006822	0.0689461	24.7412	7.65715
ENSG00000243753	HLA-L	transcribed_unprocessed_pseudogene	20.7906	-1.93356	0.714996	-2.70429	0.00684506	0.0691364	2.53917	0.237163
ENSG00000133392	MYH11	protein_coding	20.8796	-2.08927	0.773218	-2.70205	0.00689133	0.0694068	2.35004	0.150242
ENSG00000139746	RBM26	protein_coding	352.013	-0.749699	0.277417	-2.70242	0.00688362	0.0694068	26.867	9.29081
ENSG00000151062	CACNA2D4	protein_coding	5.39236	-2.23152	0.825993	-2.70163	0.00690015	0.0694068	2.4025	0.0442209
ENSG00000163558	PRKCI	protein_coding	176.904	-0.970631	0.359237	-2.70192	0.006894	0.0694068	60.9251	17.845
ENSG00000176209	SMIM19	protein_coding	56.4689	-1.6371	0.605841	-2.70219	0.0068884	0.0694068	71.8157	11.5604
ENSG00000185650	ZFP36L1	protein_coding	497.953	0.86736	0.32106	2.70156	0.00690159	0.0694068	50.9245	56.5082
ENSG00000270194	AC097359.2	antisense_RNA	20.0628	1.73079	0.640657	2.70159	0.00690082	0.0694068	0.702445	1.67297
ENSG00000033627	ATP6V0A1	protein_coding	172.478	-1.07872	0.399691	-2.6989	0.00695697	0.0699208	67.0347	17.9515
ENSG00000087269	NOP14	protein_coding	211.379	1.03726	0.384634	2.69674	0.00700228	0.0702033	11.2403	14.4533
ENSG00000184113	CLDN5	protein_coding	220.281	-1.13352	0.420235	-2.69734	0.00698961	0.0702033	49.8447	12.7129
ENSG00000197930	ERO1A	protein_coding	530.569	-1.52571	0.565742	-2.69683	0.00700035	0.0702033	83.9113	14.715
ENSG00000270106	TSNAX-DISC1	protein_coding	4.60504	-2.25389	0.835746	-2.69686	0.00699966	0.0702033	0.649076	0
ENSG00000087299	L2HGDH	protein_coding	60.0592	1.54277	0.572641	2.69413	0.00705729	0.0705213	1.27983	2.59936
ENSG00000104331	IMPAD1	protein_coding	541.751	-1.08247	0.401695	-2.69477	0.00704378	0.0705213	31.3923	8.57861
ENSG00000117298	ECE1	protein_coding	2965.44	-0.998204	0.370456	-2.69453	0.0070489	0.0705213	638.585	176.955
ENSG00000178464	RPL10P16	processed_pseudogene	16.5599	1.61891	0.600841	2.6944	0.00705151	0.0705213	3.42797	7.54639
ENSG00000180611	MB21D2	protein_coding	27.0449	-1.68405	0.625023	-2.69438	0.00705198	0.0705213	2.73989	0.400716
ENSG00000230461	PROX1-AS1	processed_transcript	20.7328	1.84114	0.683422	2.69401	0.0070599	0.0705213	2.72536	8.29238
ENSG00000105538	RASIP1	protein_coding	196.764	-0.831324	0.308768	-2.69239	0.00709414	0.0706249	23.1288	7.41337
ENSG00000108582	CPD	protein_coding	817.571	-1.38851	0.515648	-2.69274	0.00708665	0.0706249	159.032	32.536
ENSG00000126803	HSPA2	protein_coding	144.672	1.91683	0.711968	2.69229	0.00709622	0.0706249	4.32217	13.7908
ENSG00000128833	MYO5C	protein_coding	307.937	-1.1574	0.429886	-2.69234	0.00709516	0.0706249	21.7632	5.20592
ENSG00000132718	SYT11	protein_coding	180.785	-1.30711	0.485382	-2.69296	0.00708214	0.0706249	10.431	2.20774
ENSG00000198342	ZNF442	protein_coding	7.6246	-2.25491	0.837343	-2.69293	0.00708267	0.0706249	0.69917	0
ENSG00000023318	ERP44	protein_coding	213	-1.16394	0.432438	-2.69158	0.00711148	0.0707337	12.7779	3.22353
ENSG00000186575	NF2	protein_coding	368.599	0.838742	0.311728	2.69062	0.00713188	0.0708934	19.0993	20.4853
ENSG00000171303	KCNK3	protein_coding	12.915	2.10209	0.781392	2.69018	0.00714128	0.0709437	0.0914332	0.458152
ENSG00000176915	ANKLE2	protein_coding	257.793	-0.858032	0.318985	-2.68988	0.00714773	0.0709646	26.693	8.33539
ENSG00000147650	LRP12	protein_coding	45.9796	-1.59865	0.59451	-2.68901	0.00716639	0.0711066	7.35956	1.37993
ENSG00000272949	AC093668.2	processed_transcript	4.672	-2.24709	0.836058	-2.68772	0.00719413	0.0713385	0.542608	0
ENSG00000085415	SEH1L	protein_coding	209.457	1.2646	0.470642	2.68697	0.00721037	0.0714128	12.8296	20.0924
ENSG00000257270	AL928654.3	antisense_RNA	4.86363	-2.24754	0.836446	-2.68701	0.00720956	0.0714128	9.82926	0
ENSG00000281450	PANDAR	lincRNA	6.77302	2.23919	0.833444	2.68667	0.0072169	0.0714342	0.106618	1.22656
ENSG00000104967	NOVA2	protein_coding	297.163	-0.847134	0.31549	-2.68514	0.00724996	0.0716746	19.2824	6.1287
ENSG00000109083	IFT20	protein_coding	102.18	0.978635	0.364458	2.68518	0.00724912	0.0716746	21.9061	26.3551
ENSG00000124193	SRSF6	protein_coding	546.833	-0.682133	0.25407	-2.68482	0.00725686	0.0716994	54.5921	19.7857
ENSG00000236772	AL034550.1	antisense_RNA	4.77537	-2.24472	0.83631	-2.68408	0.00727295	0.0718149	2.59271	0
ENSG00000071539	TRIP13	protein_coding	125.155	1.42521	0.531042	2.6838	0.00727907	0.0718319	29.4247	52.6607
ENSG00000100804	PSMB5	protein_coding	236.627	0.825842	0.30786	2.68253	0.00730683	0.0719753	82.5867	88.6115
ENSG00000129636	ITFG1	protein_coding	203.681	-1.41725	0.528288	-2.68273	0.00730239	0.0719753	86.4929	17.2175
ENSG00000248333	CDK11B	protein_coding	173.999	0.858216	0.319928	2.68253	0.00730673	0.0719753	12.8881	14.1393
ENSG00000103066	PLA2G15	protein_coding	50.0229	-1.54124	0.574963	-2.68059	0.00734933	0.0723504	17.8028	3.43694
ENSG00000112242	E2F3	protein_coding	105.146	-0.95154	0.355002	-2.68038	0.00735384	0.0723512	6.35715	1.87025
ENSG00000272844	AC074044.1	antisense_RNA	5.76135	2.24062	0.836015	2.68012	0.00735949	0.0723631	0.0712337	2.69744
ENSG00000157107	FCHO2	protein_coding	322.757	-1.01088	0.377317	-2.67914	0.00738118	0.0725327	54.2556	15.1741
ENSG00000108671	PSMD11	protein_coding	324.972	0.989673	0.369577	2.67786	0.00740952	0.0726506	45.2747	54.0471
ENSG00000162174	ASRGL1	protein_coding	56.8867	1.21255	0.452853	2.67759	0.00741541	0.0726506	12.1358	17.6198
ENSG00000173269	MMRN2	protein_coding	868.641	-1.42133	0.530786	-2.67778	0.00741118	0.0726506	157.858	29.4286
ENSG00000197558	SSPO	protein_coding	9.5334	-2.21482	0.827083	-2.67787	0.00740916	0.0726506	0.636164	0.0150155
ENSG00000242100	RPL9P32	processed_pseudogene	9.1035	2.08622	0.778907	2.67839	0.00739764	0.0726506	1.09084	5.03107
ENSG00000154258	ABCA9	protein_coding	75.8923	1.79867	0.67195	2.67679	0.00743306	0.0727798	4.85978	14.5325
ENSG00000232160	RAP2C-AS1	antisense_RNA	9.96449	-1.91864	0.71717	-2.6753	0.00746634	0.0730619	1.21854	0.119394
ENSG00000149480	MTA2	protein_coding	248.33	-0.872244	0.326104	-2.67474	0.00747866	0.0730948	44.3435	14.056
ENSG00000163104	SMARCAD1	protein_coding	391.156	-0.812807	0.303868	-2.67487	0.00747582	0.0730948	30.4031	10.0717
ENSG00000065057	NTHL1	protein_coding	49.2808	1.42329	0.532235	2.67417	0.00749135	0.0731313	9.61509	16.9437
ENSG00000232098	AC012313.1	lincRNA	25.7863	-1.7111	0.639854	-2.6742	0.00749069	0.0731313	3.62481	0.485189
ENSG00000100129	EIF3L	protein_coding	1468.21	0.961058	0.359462	2.6736	0.00750418	0.0732128	317.576	384.472
ENSG00000107099	DOCK8	protein_coding	83.6873	-1.2065	0.451326	-2.67322	0.00751259	0.0732512	8.7536	2.01832
ENSG00000100304	TTLL12	protein_coding	107.648	1.08667	0.406922	2.67046	0.0075748	0.0737696	5.26442	6.83641
ENSG00000271582	AC073111.2	processed_pseudogene	6.18007	2.23634	0.837377	2.67065	0.00757048	0.0737696	0.0749668	1.52166
ENSG00000167614	TTYH1	protein_coding	7.40744	-2.18912	0.819937	-2.66987	0.00758813	0.0738114	1.65855	0.0447823
ENSG00000182352	C17orf77	antisense_RNA	16.7706	2.00131	0.749545	2.67003	0.00758438	0.0738114	0.419278	1.59082
ENSG00000077232	DNAJC10	protein_coding	1003.63	-1.06374	0.398491	-2.66942	0.00759828	0.073825	169.49	45.9596
ENSG00000267858	MZF1-AS1	antisense_RNA	18.7929	1.70151	0.637413	2.66941	0.00759857	0.073825	1.35616	3.28865
ENSG00000140836	ZFHX3	protein_coding	587.342	1.43185	0.536461	2.66907	0.00760609	0.0738542	6.45266	11.2144
ENSG00000162804	SNED1	protein_coding	130.903	-1.04526	0.391744	-2.66822	0.00762543	0.0739979	8.50571	2.318
ENSG00000005981	ASB4	protein_coding	15.5678	1.54683	0.579768	2.66801	0.00763016	0.0739999	0.391951	0.787628
ENSG00000115241	PPM1G	protein_coding	388.904	0.893487	0.334995	2.66716	0.00764945	0.0740674	25.617	29.2506
ENSG00000176261	ZBTB8OS	protein_coding	53.9565	1.19502	0.448057	2.66711	0.00765073	0.0740674	35.5316	51.7069
ENSG00000274641	HIST1H2BO	protein_coding	165.069	1.06258	0.398357	2.66741	0.00764392	0.0740674	154.012	204.772
ENSG00000156482	RPL30	protein_coding	1256.05	0.996933	0.373875	2.66649	0.00766487	0.0741164	2326.43	2914.33
ENSG00000177854	TMEM187	protein_coding	9.75773	-2.10067	0.78779	-2.66654	0.00766371	0.0741164	5.30962	0.259252
ENSG00000122406	RPL5	protein_coding	3520.14	0.952123	0.357357	2.66434	0.00771385	0.0744601	576.613	693.938
ENSG00000140548	ZNF710	protein_coding	99.2662	-1.25498	0.471003	-2.66449	0.00771043	0.0744601	15.977	3.72257
ENSG00000182197	EXT1	protein_coding	405.42	-0.912686	0.342557	-2.66433	0.00771409	0.0744601	56.7794	17.026
ENSG00000026025	VIM	protein_coding	32347.4	0.696377	0.26157	2.6623	0.00776097	0.0746479	3858.94	3727.78
ENSG00000029364	SLC39A9	protein_coding	276.02	-1.1727	0.440424	-2.66266	0.00775267	0.0746479	25.5465	6.5307
ENSG00000049541	RFC2	protein_coding	67.7883	1.40073	0.526125	2.66236	0.0077595	0.0746479	13.3858	24.5725
ENSG00000074603	DPP8	protein_coding	397.787	-1.17523	0.441413	-2.66243	0.00775782	0.0746479	32.5306	7.93485
ENSG00000145990	GFOD1	protein_coding	392.509	-1.08745	0.408405	-2.66268	0.00775202	0.0746479	18.7688	4.9375
ENSG00000166716	ZNF592	protein_coding	170.34	-1.42428	0.53494	-2.66251	0.00775607	0.0746479	16.0929	3.21435
ENSG00000134504	KCTD1	protein_coding	45.1793	1.56652	0.588476	2.66199	0.00776811	0.0746726	6.3634	12.922
ENSG00000129675	ARHGEF6	protein_coding	134.815	-0.899634	0.338112	-2.66076	0.00779647	0.0749012	7.47462	2.30175
ENSG00000166803	PCLAF	protein_coding	97.0466	1.14401	0.429998	2.66051	0.00780235	0.0749136	18.7288	26.5602
ENSG00000172572	PDE3A	protein_coding	135.53	-1.42111	0.534657	-2.65798	0.00786096	0.075432	7.33444	1.48745
ENSG00000250075	AC104806.2	lincRNA	7.48867	2.08422	0.784268	2.65754	0.0078714	0.0754839	0.257889	1.18475
ENSG00000259790	ANP32BP1	transcribed_processed_pseudogene	4.84755	2.21697	0.834278	2.65736	0.00787562	0.0754839	0.142476	1.65211
ENSG00000013810	TACC3	protein_coding	164.63	0.989482	0.372443	2.65674	0.00789014	0.0754902	23.0291	28.4895
ENSG00000103274	NUBP1	protein_coding	39.5769	1.13743	0.428105	2.65691	0.00788611	0.0754902	12.4594	17.2408
ENSG00000116898	MRPS15	protein_coding	124.983	1.05146	0.395771	2.65674	0.00788994	0.0754902	20.8934	27.0564
ENSG00000248919	ATP5J2-PTCD1	protein_coding	4.80601	-2.2227	0.836696	-2.65652	0.00789524	0.0754948	3.61974	0
ENSG00000092969	TGFB2	protein_coding	129.825	-1.61058	0.606548	-2.65532	0.00792336	0.0756751	24.821	4.00451
ENSG00000184743	ATL3	protein_coding	759.448	-0.708369	0.266766	-2.6554	0.00792155	0.0756751	30.0959	10.6616
ENSG00000085999	RAD54L	protein_coding	24.4815	1.60067	0.602866	2.65509	0.00792864	0.0756813	3.53177	7.48724
ENSG00000073584	SMARCE1	protein_coding	658.372	0.96369	0.363004	2.65477	0.00793634	0.0757104	131.279	157.634
ENSG00000072778	ACADVL	protein_coding	223.805	-1.15856	0.43662	-2.65348	0.00796663	0.0759218	175.776	43.9586
ENSG00000168970	JMJD7-PLA2G4B	protein_coding	21.6999	-2.08027	0.783992	-2.65343	0.00796779	0.0759218	1.93355	0.117659
ENSG00000178081	ULK4P3	transcribed_unprocessed_pseudogene	6.85825	2.20631	0.831666	2.65287	0.00798096	0.0760029	0.493704	3.96737
ENSG00000255135	AP002360.2	lincRNA	10.9908	1.89046	0.712713	2.65248	0.00799017	0.0760463	1.43738	4.75278
ENSG00000234284	ZNF879	protein_coding	11.3261	-1.97793	0.745874	-2.65183	0.00800579	0.0761506	2.28667	0.212636
ENSG00000214223	HNRNPA1P10	processed_pseudogene	27.9583	1.51914	0.573105	2.65072	0.00803208	0.0763562	3.53393	6.83675
ENSG00000185127	C6orf120	protein_coding	94.6206	-0.991973	0.374354	-2.64983	0.00805323	0.0764683	10.2532	2.93151
ENSG00000260894	AC027682.3	antisense_RNA	4.45171	-2.21583	0.836169	-2.64998	0.00804975	0.0764683	160.838	0
ENSG00000087586	AURKA	protein_coding	113.991	1.26659	0.478075	2.64935	0.00806469	0.0765326	9.02372	13.3682
ENSG00000104894	CD37	protein_coding	10.9857	-1.97194	0.744595	-2.64834	0.00808889	0.0765836	2.30127	0.190068
ENSG00000115183	TANC1	protein_coding	906.041	-0.831118	0.313805	-2.64852	0.00808454	0.0765836	36.5742	11.5821
ENSG00000132612	VPS4A	protein_coding	171.08	-0.93172	0.351821	-2.64828	0.00809033	0.0765836	15.6427	4.60087
ENSG00000138600	SPPL2A	protein_coding	291.886	-1.20448	0.454801	-2.64836	0.00808839	0.0765836	56.2256	13.5542
ENSG00000144283	PKP4	protein_coding	825.542	1.74502	0.658959	2.64814	0.00809352	0.0765836	136.924	385.623
ENSG00000164944	VIRMA	protein_coding	490.4	0.935261	0.353316	2.64709	0.00811871	0.0767356	44.6979	51.8151
ENSG00000254501	AP003068.1	antisense_RNA	4.82561	-2.21521	0.836849	-2.64708	0.00811898	0.0767356	6.41083	0
ENSG00000141905	NFIC	protein_coding	612.405	0.771677	0.291566	2.64666	0.00812901	0.076786	40.8484	41.6108
ENSG00000198060	MARCH5	protein_coding	222.865	1.01722	0.384608	2.64482	0.00817334	0.0771601	54.0261	66.7059
ENSG00000159023	EPB41	protein_coding	262.154	1.27658	0.482879	2.64369	0.00820087	0.0773753	56.5157	89.7714
ENSG00000043462	LCP2	protein_coding	7.03648	-2.11709	0.801203	-2.64239	0.00823237	0.0774487	2.61543	0.113747
ENSG00000138185	ENTPD1	protein_coding	188.394	-0.993219	0.375845	-2.64263	0.00822654	0.0774487	24.0887	6.96381
ENSG00000182484	WASH6P	transcribed_unprocessed_pseudogene	82.1153	1.16092	0.439313	2.64257	0.00822791	0.0774487	10.7043	14.5579
ENSG00000185414	MRPL30	protein_coding	146.059	1.1524	0.436053	2.6428	0.00822235	0.0774487	20.1121	27.352
ENSG00000284418	AL391117.1	lincRNA	151.473	1.51889	0.57477	2.64261	0.00822701	0.0774487	14.9041	29.6025
ENSG00000166444	ST5	protein_coding	117.153	-1.4915	0.564605	-2.64166	0.00825008	0.0775707	193.121	38.0401
ENSG00000233008	LINC01725	lincRNA	6.79707	2.10734	0.797842	2.64129	0.00825898	0.0776097	0.121185	0.733668
ENSG00000121417	ZNF211	protein_coding	23.6214	-1.5158	0.574328	-2.63926	0.00830865	0.0777398	5.42774	0.930843
ENSG00000124783	SSR1	protein_coding	531.057	-0.840982	0.318571	-2.63986	0.00829399	0.0777398	89.5182	28.9117
ENSG00000142188	TMEM50B	protein_coding	89.6897	-1.28107	0.485359	-2.63942	0.00830475	0.0777398	27.8414	6.31499
ENSG00000143429	AC116050.1	transcribed_unprocessed_pseudogene	51.6611	1.92673	0.730105	2.63898	0.00831567	0.0777398	14.638	55.3382
ENSG00000167977	KCTD5	protein_coding	111.036	1.4446	0.547391	2.63906	0.00831363	0.0777398	9.46468	16.9751
ENSG00000241852	C8orf58	protein_coding	53.7386	1.24812	0.472705	2.64039	0.00828118	0.0777398	7.31389	11.2048
ENSG00000266993	AL050343.1	antisense_RNA	5.62699	-2.21014	0.8374	-2.63929	0.00830795	0.0777398	7.43341	0
ENSG00000271454	AL353729.2	processed_pseudogene	12.0434	2.07755	0.78697	2.63994	0.00829212	0.0777398	0.477963	2.47903
ENSG00000273680	AC009318.2	antisense_RNA	5.63832	-2.16419	0.820072	-2.63902	0.00831457	0.0777398	5.35536	0.150264
ENSG00000165271	NOL6	protein_coding	74.3359	-1.02554	0.388663	-2.63865	0.00832375	0.0777708	6.35954	1.78798
ENSG00000110427	KIAA1549L	protein_coding	398.038	-0.991967	0.376248	-2.63647	0.00837735	0.0782269	16.963	4.76903
ENSG00000110092	CCND1	protein_coding	1723.94	0.996757	0.378164	2.63578	0.00839438	0.0782964	81.6306	96.5499
ENSG00000116133	DHCR24	protein_coding	208.054	-1.09931	0.417047	-2.63595	0.00839018	0.0782964	16.0192	4.17599
ENSG00000100209	HSCB	protein_coding	40.8965	1.11448	0.422892	2.63537	0.00840446	0.078301	11.5724	15.6183
ENSG00000136271	DDX56	protein_coding	143.336	1.35914	0.515705	2.6355	0.00840144	0.078301	17.3901	29.6886
ENSG00000141429	GALNT1	protein_coding	1569.48	-0.863551	0.327761	-2.6347	0.00842125	0.0784127	196.772	62.5813
ENSG00000115275	MOGS	protein_coding	113.191	-1.19704	0.45438	-2.63444	0.00842767	0.0784278	19.8694	4.8273
ENSG00000236439	AC099336.2	processed_pseudogene	305.491	1.32699	0.503759	2.63418	0.00843398	0.0784418	1422.31	2353.21
ENSG00000164307	ERAP1	protein_coding	319.732	-0.96559	0.36661	-2.63383	0.00844273	0.0784785	45.4312	13.226
ENSG00000120942	UBIAD1	protein_coding	30.9044	-1.79366	0.681077	-2.63356	0.00844945	0.0784962	3.79695	0.449152
ENSG00000117143	UAP1	protein_coding	359.406	1.64101	0.62366	2.63126	0.00850683	0.0789825	32.861	77.1972
ENSG00000149554	CHEK1	protein_coding	133.087	0.916727	0.348423	2.63108	0.00851146	0.0789825	21.808	24.925
ENSG00000277791	PSMB3	protein_coding	152.084	0.920862	0.350078	2.63045	0.0085273	0.0790846	80.1584	92.8188
ENSG00000115687	PASK	protein_coding	37.1226	-1.61165	0.613029	-2.629	0.00856368	0.0793319	19.1942	3.07993
ENSG00000163945	UVSSA	protein_coding	104.395	-1.35888	0.516876	-2.62903	0.0085628	0.0793319	3.57871	0.732127
ENSG00000166068	SPRED1	protein_coding	239.083	-1.02946	0.3917	-2.6282	0.00858383	0.0794734	13.8154	3.8896
ENSG00000128606	LRRC17	protein_coding	36.4639	-1.81539	0.690962	-2.62733	0.00860568	0.0796305	7.32163	0.883124
ENSG00000166226	CCT2	protein_coding	562.242	0.86577	0.329592	2.6268	0.0086193	0.0797	97.1656	105.927
ENSG00000203950	RTL8A	protein_coding	156.884	1.09395	0.416482	2.62665	0.00862294	0.0797	38.8251	50.3012
ENSG00000188266	HYKK	protein_coding	21.3264	1.42818	0.543884	2.6259	0.00864208	0.0798317	1.32955	2.53571
ENSG00000159403	C1R	protein_coding	4.52435	-2.16838	0.825973	-2.62524	0.00865887	0.0799416	1.361	0.0259141
ENSG00000186105	LRRC70	protein_coding	72.6027	-1.08045	0.411718	-2.62424	0.00868428	0.0801309	18.7428	4.98507
ENSG00000251455	AC092611.1	antisense_RNA	8.73063	2.0011	0.762849	2.62319	0.00871117	0.0803336	0.184123	0.737736
ENSG00000231245	C1DP1	processed_pseudogene	4.88436	2.17469	0.829117	2.6229	0.0087186	0.0803568	0.000925349	7.85885
ENSG00000113070	HBEGF	protein_coding	131.024	-0.896426	0.341844	-2.62232	0.00873334	0.0804472	17.9607	5.58715
ENSG00000175155	YPEL2	protein_coding	417.511	-0.938469	0.357999	-2.62143	0.00875615	0.0806118	50.2178	14.9497
ENSG00000204217	BMPR2	protein_coding	1805.11	-0.969152	0.369906	-2.62	0.00879304	0.0809059	57.5456	17.0854
ENSG00000166105	GLB1L3	protein_coding	23.9739	1.59317	0.608175	2.61959	0.00880363	0.0809577	1.49141	3.34412
ENSG00000144320	LNPK	protein_coding	76.1603	-1.39838	0.533982	-2.61878	0.00882439	0.0810577	20.1089	3.87633
ENSG00000178449	COX14	protein_coding	32.3273	1.3281	0.507145	2.61878	0.00882443	0.0810577	7.79784	12.9666
ENSG00000144233	AMMECR1L	protein_coding	83.4061	-1.34217	0.512577	-2.61847	0.00883247	0.081086	5.55082	1.1866
ENSG00000131626	PPFIA1	protein_coding	393.405	0.843134	0.322045	2.61806	0.00884309	0.0811379	61.4501	66.5657
ENSG00000173141	MRPL57	protein_coding	105.629	0.937462	0.358143	2.61756	0.00885605	0.0812112	6.89733	7.98901
ENSG00000115290	GRB14	protein_coding	60.9134	1.707	0.652195	2.61732	0.00886223	0.0812222	5.84087	14.5997
ENSG00000068308	OTUD5	protein_coding	149.051	-1.18217	0.451714	-2.61708	0.00886847	0.0812338	43.3032	11.0006
ENSG00000168502	MTCL1	protein_coding	96.4847	1.20631	0.460983	2.61681	0.00887545	0.0812521	14.2839	20.6224
ENSG00000103495	MAZ	protein_coding	330.033	0.86809	0.331764	2.61659	0.00888131	0.0812603	91.5528	100.708
ENSG00000263164	AC087500.2	lincRNA	10.0613	2.16032	0.825763	2.61615	0.00889262	0.0813182	1.03483	8.36305
ENSG00000179604	CDC42EP4	protein_coding	44.4579	-1.74015	0.665313	-2.61554	0.00890877	0.0814203	14.187	1.9219
ENSG00000237352	LINC01358	lincRNA	76.6251	2.03513	0.778492	2.6142	0.00894376	0.0816943	11.6316	54.803
ENSG00000146592	CREB5	protein_coding	85.5732	-1.06618	0.408002	-2.61317	0.00897055	0.0818475	6.41588	1.70268
ENSG00000166004	CEP295	protein_coding	212.777	-1.5977	0.611385	-2.61324	0.00896879	0.0818475	41.2891	6.39255
ENSG00000142864	SERBP1	protein_coding	1640.39	0.72403	0.277256	2.61141	0.00901699	0.0822253	145.41	144.846
ENSG00000261308	FIGNL2	protein_coding	4.33409	-2.18417	0.836486	-2.61113	0.00902439	0.0822468	0.37791	0
ENSG00000107890	ANKRD26	protein_coding	205.576	0.978289	0.374891	2.60953	0.00906665	0.0824907	7.86129	9.54011
ENSG00000142892	PIGK	protein_coding	153.289	-1.24877	0.478574	-2.60935	0.00907135	0.0824907	22.4352	5.29119
ENSG00000149806	FAU	protein_coding	549.814	0.810367	0.310555	2.60942	0.0090697	0.0824907	427.048	453.767
ENSG00000276900	AC023157.3	antisense_RNA	20.2002	1.92577	0.737954	2.60961	0.00906443	0.0824907	0.595112	2.03561
ENSG00000100353	EIF3D	protein_coding	605.76	0.788214	0.302126	2.60889	0.00908369	0.082511	117.172	120.805
ENSG00000156110	ADK	protein_coding	106.829	1.07863	0.413427	2.60899	0.0090809	0.082511	11.9397	15.6657
ENSG00000242687	AC004893.2	antisense_RNA	13.3602	-1.697	0.650614	-2.6083	0.00909938	0.0826076	2.0383	0.255287
ENSG00000152778	IFIT5	protein_coding	34.0751	-1.37086	0.525761	-2.60738	0.00912376	0.0827829	2.68974	0.531507
ENSG00000222011	FAM185A	protein_coding	35.1514	1.61494	0.61961	2.60638	0.00915049	0.0829793	3.83946	8.36244
ENSG00000182022	CHST15	protein_coding	324.479	-1.2237	0.469604	-2.60581	0.00916578	0.0830719	30.1508	6.81309
ENSG00000157227	MMP14	protein_coding	1220.91	-0.72421	0.277961	-2.60544	0.00917558	0.083087	431.415	150.532
ENSG00000214595	EML6	protein_coding	16.085	-2.09062	0.802428	-2.60537	0.00917762	0.083087	5.9349	0.411795
ENSG00000206337	HCP5	sense_overlapping	8.27584	-2.04709	0.786111	-2.60408	0.00921217	0.0833535	1.85835	0.0954382
ENSG00000198646	NCOA6	protein_coding	257.981	-0.825832	0.317174	-2.60372	0.00922187	0.0833951	14.9104	4.84328
ENSG00000256092	AC137767.1	lincRNA	14.1817	1.94706	0.74819	2.60236	0.00925847	0.0836798	0.584667	2.33274
ENSG00000136715	SAP130	protein_coding	203.202	1.00872	0.387926	2.60029	0.00931439	0.0841271	9.41766	11.6382
ENSG00000225751	AC087501.1	antisense_RNA	5.79405	2.17457	0.836323	2.60015	0.00931827	0.0841271	0.213052	2.79004
ENSG00000115561	CHMP3	protein_coding	389.43	0.783739	0.301554	2.599	0.00934962	0.0843595	65.52	67.1281
ENSG00000156787	TBC1D31	protein_coding	63.9744	1.34862	0.518933	2.59883	0.00935434	0.0843595	5.69114	9.4404
ENSG00000054392	HHAT	protein_coding	4.54942	-2.17451	0.836986	-2.59803	0.00937604	0.0845086	0.745971	0
ENSG00000175274	TP53I11	protein_coding	372.951	-1.28141	0.493261	-2.59783	0.0093816	0.0845121	65.8947	14.4071
ENSG00000136854	STXBP1	protein_coding	221.964	0.835048	0.321471	2.59758	0.00938825	0.0845253	30.0867	32.5815
ENSG00000142207	URB1	protein_coding	185.808	-1.20235	0.462936	-2.59722	0.00939807	0.0845671	5.90301	1.44168
ENSG00000070081	NUCB2	protein_coding	318.818	-1.11354	0.428897	-2.59629	0.00942356	0.0847498	137.911	36.7555
ENSG00000099800	TIMM13	protein_coding	81.8346	1.11717	0.430386	2.59574	0.0094387	0.0848392	9.74467	13.6716
ENSG00000248441	LINC01197	lincRNA	42.42	1.5238	0.587223	2.59493	0.009461	0.0849929	3.81243	8.21797
ENSG00000183091	NEB	protein_coding	29.2064	-1.56744	0.604152	-2.59444	0.00947438	0.0850663	3.43581	0.62319
ENSG00000011105	TSPAN9	protein_coding	155.187	-1.17889	0.454463	-2.59404	0.00948564	0.0851206	30.2775	7.48383
ENSG00000112110	MRPL18	protein_coding	101.09	0.947792	0.365525	2.59296	0.00951532	0.0853401	21.6013	25.8366
ENSG00000256229	ZNF486	protein_coding	33.8716	-1.61078	0.621373	-2.59229	0.0095338	0.0854588	5.25738	0.814237
ENSG00000166793	YPEL4	protein_coding	4.41173	-2.16924	0.836898	-2.592	0.00954207	0.0854861	1.061	0
ENSG00000110031	LPXN	protein_coding	37.6193	1.53563	0.59325	2.58851	0.00963922	0.0863091	3.35711	6.84947
ENSG00000238271	IFNWP19	unprocessed_pseudogene	5.29338	2.04508	0.790337	2.5876	0.0096647	0.0864898	0.738082	3.47687
ENSG00000122678	POLM	protein_coding	47.1915	-1.47394	0.570121	-2.58532	0.00972891	0.0869848	10.1237	1.86287
ENSG00000130520	LSM4	protein_coding	120.234	0.909766	0.351906	2.58526	0.00973067	0.0869848	23.0025	26.2901
ENSG00000147677	EIF3H	protein_coding	826.215	0.926592	0.358478	2.58479	0.00974382	0.0870547	172.211	201.938
ENSG00000267040	AC027097.1	antisense_RNA	46.4184	1.85097	0.716329	2.58396	0.00976718	0.0872157	8.53375	28.0037
ENSG00000126581	BECN1	protein_coding	301.795	0.900791	0.348651	2.58365	0.00977614	0.0872353	67.9081	76.5227
ENSG00000176014	TUBB6	protein_coding	712.887	0.814007	0.315078	2.58351	0.00978005	0.0872353	149.077	154.948
ENSG00000086991	NOX4	protein_coding	329.129	1.0535	0.408015	2.58202	0.00982251	0.087307	42.9719	54.7971
ENSG00000100324	TAB1	protein_coding	169.668	2.0238	0.783908	2.58168	0.00983205	0.087307	24.0314	107.975
ENSG00000100926	TM9SF1	protein_coding	76.273	-1.16364	0.450752	-2.58156	0.00983555	0.087307	16.7033	4.1544
ENSG00000138430	OLA1	protein_coding	335.455	0.992697	0.384513	2.5817	0.00983151	0.087307	64.6668	78.8903
ENSG00000147113	CXorf36	protein_coding	1003.72	-1.65759	0.642095	-2.58153	0.0098362	0.087307	596.595	87.6275
ENSG00000185862	EVI2B	protein_coding	28.9981	1.77096	0.685739	2.58256	0.00980701	0.087307	1.19982	3.52529
ENSG00000223947	AC016738.1	antisense_RNA	4.27986	-2.16094	0.836757	-2.58252	0.00980813	0.087307	0.517859	0
ENSG00000243155	AL162431.2	antisense_RNA	8.22729	2.01349	0.779633	2.58262	0.00980533	0.087307	0.16446	0.813578
ENSG00000270607	AC009549.1	lincRNA	11.0095	1.94534	0.753497	2.58175	0.00982999	0.087307	0.383911	1.4225
ENSG00000100348	TXN2	protein_coding	140.819	0.923076	0.357615	2.5812	0.00984579	0.0873446	22.9126	26.422
ENSG00000110108	TMEM109	protein_coding	183.788	-1.10024	0.426299	-2.5809	0.00985435	0.0873731	36.8891	9.83947
ENSG00000093217	XYLB	protein_coding	18.3617	-1.82896	0.708966	-2.57976	0.00988685	0.0876137	3.41799	0.370433
ENSG00000148498	PARD3	protein_coding	115.679	0.946892	0.367157	2.57898	0.00990913	0.0876684	8.24373	9.89905
ENSG00000176912	TYMSOS	bidirectional_promoter_lncRNA	9.03256	1.90978	0.740485	2.57909	0.00990618	0.0876684	0.977358	3.66605
ENSG00000214736	TOMM6	protein_coding	129.457	1.03101	0.399769	2.579	0.00990871	0.0876684	44.8033	58.0886
ENSG00000174384	PMS2P6	unprocessed_pseudogene	4.52325	-2.15872	0.837119	-2.57875	0.00991582	0.0876801	3.85741	0
ENSG00000149269	PAK1	protein_coding	38.987	1.75292	0.680353	2.57648	0.0099811	0.0882096	6.92478	21.6277
ENSG00000106571	GLI3	protein_coding	216.417	-1.1102	0.431064	-2.57549	0.0100099	0.0883204	17.1424	4.40095
ENSG00000166012	TAF1D	protein_coding	676.842	0.761225	0.295556	2.57557	0.0100075	0.0883204	187.664	186.777
ENSG00000274423	AC242843.1	unprocessed_pseudogene	9.57144	-2.04624	0.794419	-2.57577	0.0100017	0.0883204	10.1856	0.522509
ENSG00000075234	TTC38	protein_coding	73.5902	-1.6389	0.636555	-2.57464	0.0100345	0.0884898	53.9518	8.4056
ENSG00000257225	AC079601.1	antisense_RNA	4.3383	-2.15441	0.83694	-2.57415	0.0100486	0.0885665	0.672034	0
ENSG00000180398	MCFD2	protein_coding	463.498	-0.706492	0.27456	-2.57318	0.0100769	0.0887681	55.9705	19.8304
ENSG00000160712	IL6R	protein_coding	15.4595	-1.777	0.690701	-2.57274	0.0100897	0.0888328	2.78572	0.333837
ENSG00000147119	CHST7	protein_coding	40.8597	-1.1991	0.466197	-2.57209	0.0101087	0.0888672	5.564	1.32947
ENSG00000159658	EFCAB14	protein_coding	1622.35	-1.39267	0.541465	-2.57205	0.0101099	0.0888672	470.434	88.2529
ENSG00000162367	TAL1	protein_coding	181.433	-1.2051	0.468524	-2.57212	0.0101078	0.0888672	17.5469	4.24955
ENSG00000174748	RPL15	protein_coding	4805.64	0.961638	0.37407	2.57074	0.0101481	0.0891064	1138.38	1388.92
ENSG00000181704	YIPF6	protein_coding	168.149	-0.849843	0.330581	-2.57076	0.0101477	0.0891064	13.9507	4.51141
ENSG00000160214	RRP1	protein_coding	81.2115	1.30034	0.505971	2.56998	0.0101704	0.0892543	10.441	16.5314
ENSG00000124224	PPP4R1L	transcribed_unprocessed_pseudogene	70.1286	-1.01563	0.39526	-2.56952	0.010184	0.0893259	10.829	3.04729
ENSG00000144161	ZC3H8	protein_coding	48.0672	1.32579	0.516179	2.56848	0.0102146	0.0894655	6.77777	10.5963
ENSG00000164938	TP53INP1	protein_coding	478.079	-0.824389	0.320948	-2.56861	0.0102108	0.0894655	22.5795	7.44526
ENSG00000272129	AL359715.4	lincRNA	13.3413	2.123	0.826577	2.56842	0.0102163	0.0894655	0.303092	2.4028
ENSG00000107290	SETX	protein_coding	845.623	-0.912854	0.355522	-2.56764	0.0102393	0.089619	29.6387	9.17396
ENSG00000135775	COG2	protein_coding	109.614	1.18266	0.460672	2.56726	0.0102507	0.08967	9.63167	13.8282
ENSG00000070785	EIF2B3	protein_coding	135.253	-1.02363	0.398866	-2.56636	0.0102773	0.0898547	59.0678	17.0066
ENSG00000234556	LINC00701	lincRNA	4.65646	2.12292	0.827476	2.56554	0.0103015	0.0899704	0	2.31544
ENSG00000234828	IQCM	protein_coding	6.78665	-2.05672	0.801646	-2.56562	0.0102992	0.0899704	3.83896	0.309808
ENSG00000247271	ZBED5-AS1	antisense_RNA	22.9575	2.01495	0.785497	2.56519	0.0103121	0.0900143	1.31603	6.29647
ENSG00000274211	SOCS7	protein_coding	42.2818	-1.31888	0.514211	-2.56486	0.0103219	0.0900518	2.4485	0.495458
ENSG00000167703	SLC43A2	protein_coding	55.4837	-1.61228	0.628727	-2.56437	0.0103365	0.0901309	12.314	2.06714
ENSG00000260339	HEXA-AS1	antisense_RNA	11.0804	2.13448	0.833044	2.56227	0.010399	0.0906279	0.0913079	0.890737
ENSG00000167863	ATP5H	protein_coding	203.147	0.881164	0.343932	2.56203	0.0104062	0.0906422	73.7656	83.3634
ENSG00000174307	PHLDA3	protein_coding	59.8914	1.37338	0.536094	2.56183	0.0104123	0.0906472	8.24984	13.8501
ENSG00000169668	BCRP2	transcribed_unprocessed_pseudogene	4.77548	-2.14483	0.837379	-2.56135	0.0104265	0.0907223	1.00571	0
ENSG00000256667	KLRA1P	transcribed_unprocessed_pseudogene	10.7396	-1.96872	0.768695	-2.56113	0.0104333	0.090733	1.97357	0.14355
ENSG00000165802	NSMF	protein_coding	164.745	0.978716	0.382293	2.56012	0.0104636	0.0909485	15.938	18.6693
ENSG00000102898	NUTF2	protein_coding	389.962	0.886631	0.346378	2.55972	0.0104757	0.0909567	78.8764	86.626
ENSG00000185885	IFITM1	protein_coding	22.6098	-1.85069	0.722957	-2.55989	0.0104706	0.0909567	16.3189	1.6261
ENSG00000099783	HNRNPM	protein_coding	722.36	1.04534	0.408617	2.55824	0.0105203	0.0912952	187.111	238.736
ENSG00000100632	ERH	protein_coding	404.532	1.70058	0.664868	2.55778	0.0105344	0.0913689	162.881	431.465
ENSG00000278588	HIST1H2BI	protein_coding	66.4453	1.2057	0.471464	2.55735	0.0105472	0.0914311	56.7032	85.3626
ENSG00000142546	NOSIP	protein_coding	84.2909	0.894159	0.349822	2.55604	0.0105871	0.0917284	19.3817	21.8504
ENSG00000265618	AC002094.2	antisense_RNA	5.94916	2.11362	0.82719	2.55518	0.0106134	0.0919077	0	1.71745
ENSG00000169727	GPS1	protein_coding	197.212	0.821388	0.321584	2.55419	0.0106434	0.0921185	35.8609	37.5986
ENSG00000213178	AC074033.1	processed_pseudogene	345.951	1.00398	0.393481	2.55154	0.0107248	0.0927739	271.031	343.572
ENSG00000130024	PHF10	protein_coding	509.07	-0.850004	0.333215	-2.55092	0.0107439	0.0928753	59.3077	19.2673
ENSG00000156970	BUB1B	protein_coding	143.208	1.01026	0.396057	2.55079	0.0107479	0.0928753	17.637	21.6493
ENSG00000169762	TAPT1	protein_coding	59.2519	-1.14757	0.450273	-2.54862	0.0108151	0.0934071	17.4431	4.38284
ENSG00000197622	CDC42SE1	protein_coding	297.622	-0.947195	0.371738	-2.54802	0.0108337	0.0935184	29.5236	8.76658
ENSG00000136100	VPS36	protein_coding	265.912	1.07183	0.420737	2.54752	0.0108493	0.0936031	31.055	39.7045
ENSG00000134698	AGO4	protein_coding	208.975	-1.47039	0.577256	-2.54721	0.0108589	0.0936368	32.1595	6.21709
ENSG00000135480	KRT7	protein_coding	67.9308	1.15053	0.451726	2.54696	0.0108667	0.0936545	24.8426	35.784
ENSG00000243649	CFB	protein_coding	5.55389	-2.11453	0.830471	-2.54618	0.0108908	0.0938127	3.5414	0.0745751
ENSG00000081019	RSBN1	protein_coding	145.461	-0.917383	0.360324	-2.546	0.0108966	0.0938134	9.99717	2.97035
ENSG00000119139	TJP2	protein_coding	518.731	-0.786574	0.309085	-2.54485	0.0109326	0.0940036	50.1373	16.6532
ENSG00000164300	SERINC5	protein_coding	56.8329	-1.17809	0.462947	-2.54477	0.010935	0.0940036	8.23871	1.80892
ENSG00000175701	LINC00116	protein_coding	30.4703	1.40662	0.552758	2.54474	0.010936	0.0940036	14.173	25.107
ENSG00000196405	EVL	protein_coding	145.705	1.07819	0.423743	2.54443	0.0109455	0.0940356	44.6714	59.4472
ENSG00000110330	BIRC2	protein_coding	361.565	0.775762	0.305018	2.54333	0.0109801	0.0942835	59.5324	61.2302
ENSG00000246203	AL353807.3	unprocessed_pseudogene	9.33445	2.12243	0.83461	2.54302	0.0109899	0.0943182	0.0869376	0.87065
ENSG00000162692	VCAM1	protein_coding	77.1451	-1.31534	0.517277	-2.54281	0.0109965	0.0943249	8.87748	1.94014
ENSG00000116977	LGALS8	protein_coding	320.847	-1.00378	0.39487	-2.54206	0.0110201	0.0944778	50.4581	14.4012
ENSG00000280145	CU638689.4	lincRNA	49.2109	-1.4418	0.567226	-2.54185	0.0110267	0.094485	14.2915	2.77882
ENSG00000149657	LSM14B	protein_coding	103.298	1.27281	0.500872	2.54118	0.0110478	0.0946163	9.81833	15.1298
ENSG00000163792	TCF23	protein_coding	19.1358	1.65044	0.649553	2.54089	0.0110571	0.0946463	0.330562	0.72355
ENSG00000223741	PSMD4P1	processed_pseudogene	25.1749	-1.33213	0.524379	-2.54039	0.0110729	0.0947319	8.45862	1.76688
ENSG00000167232	ZNF91	protein_coding	228.088	0.99231	0.390935	2.5383	0.0111392	0.0952492	18.1438	21.934
ENSG00000008282	SYPL1	protein_coding	295.502	-0.873168	0.344238	-2.53652	0.011196	0.0956166	51.3964	15.9936
ENSG00000078618	NRDC	protein_coding	486.009	0.832294	0.328139	2.5364	0.0111998	0.0956166	46.9971	50.8528
ENSG00000134910	STT3A	protein_coding	439.779	-1.32736	0.523257	-2.53672	0.0111897	0.0956166	245.567	54.4519
ENSG00000111321	LTBR	protein_coding	187.195	-0.787399	0.310568	-2.53536	0.0112333	0.0957288	74.666	25.0236
ENSG00000143772	ITPKB	protein_coding	516.459	-0.908206	0.358229	-2.53526	0.0112363	0.0957288	26.7306	8.04368
ENSG00000143869	GDF7	protein_coding	14.2589	-1.83925	0.725363	-2.53562	0.0112248	0.0957288	0.494412	0.0535355
ENSG00000271991	AC013400.1	lincRNA	4.45044	2.11299	0.833442	2.53526	0.0112364	0.0957288	0.319418	3.31131
ENSG00000178175	ZNF366	protein_coding	23.4299	-1.63958	0.647035	-2.53399	0.0112773	0.0960273	2.13245	0.308368
ENSG00000128944	KNSTRN	protein_coding	82.2285	1.18603	0.468093	2.53375	0.0112848	0.0960411	15.7208	22.0477
ENSG00000119720	NRDE2	protein_coding	120.386	-1.58513	0.625788	-2.53301	0.0113087	0.0961943	26.3293	4.28475
ENSG00000166860	ZBTB39	protein_coding	44.7493	-1.33228	0.526333	-2.53125	0.0113658	0.0965835	2.19127	0.458639
ENSG00000186642	PDE2A	protein_coding	59.7977	-1.31723	0.520421	-2.53108	0.0113713	0.0965835	26.1902	5.84689
ENSG00000259429	UBE2Q2P2	transcribed_unprocessed_pseudogene	42.5731	1.54427	0.610129	2.53105	0.0113722	0.0965835	13.8512	27.236
ENSG00000260101	AC008074.3	lincRNA	7.42587	1.86315	0.736198	2.53077	0.0113812	0.09661	0.274016	0.902863
ENSG00000088876	ZNF343	protein_coding	49.2281	1.72191	0.680757	2.52941	0.0114255	0.0966845	2.26525	5.66627
ENSG00000134779	TPGS2	protein_coding	597.408	0.761262	0.300933	2.52967	0.011417	0.0966845	153.227	158.094
ENSG00000154124	OTULIN	protein_coding	163.514	-0.816296	0.322709	-2.52951	0.0114221	0.0966845	21.2841	6.92517
ENSG00000172922	RNASEH2C	protein_coding	59.9643	1.00552	0.397525	2.52945	0.0114241	0.0966845	11.0354	13.6336
ENSG00000228750	LINC01672	lincRNA	6.4626	1.91734	0.757941	2.52967	0.0114171	0.0966845	0.612114	2.22616
ENSG00000237094	AL732372.2	transcribed_unprocessed_pseudogene	72.4652	-1.25229	0.494971	-2.53002	0.0114056	0.0966845	83.8928	18.1198
ENSG00000135740	SLC9A5	protein_coding	20.5068	-1.87501	0.741363	-2.52913	0.0114344	0.09671	4.5512	0.435068
ENSG00000140990	NDUFB10	protein_coding	194.139	0.821121	0.324723	2.52868	0.0114491	0.0967844	91.5407	98.0648
ENSG00000183010	PYCR1	protein_coding	60.7596	1.11951	0.442846	2.52799	0.0114717	0.0969253	8.36191	11.1815
ENSG00000129933	MAU2	protein_coding	139.598	-0.830064	0.32842	-2.52745	0.0114896	0.0969439	21.0245	6.81046
ENSG00000146376	ARHGAP18	protein_coding	2100.86	-0.645096	0.25528	-2.52702	0.0115036	0.0969439	129.406	47.79
ENSG00000166341	DCHS1	protein_coding	1012.43	-1.03543	0.409708	-2.52725	0.011496	0.0969439	25.7706	6.88054
ENSG00000181894	ZNF329	protein_coding	27.917	-1.32487	0.524276	-2.52705	0.0115025	0.0969439	2.42287	0.530603
ENSG00000282057	AC092807.3	lincRNA	55.639	1.44798	0.572967	2.52716	0.0114988	0.0969439	11.2283	20.1984
ENSG00000133433	GSTT2B	protein_coding	9.72592	-1.98321	0.784943	-2.52656	0.0115184	0.0970185	4.1733	0.270985
ENSG00000114757	PEX5L	protein_coding	39.0803	2.10793	0.834532	2.52588	0.0115408	0.0971566	0.160338	1.85008
ENSG00000133422	MORC2	protein_coding	155.147	-0.875561	0.346791	-2.52475	0.0115781	0.0973756	21.4973	6.87464
ENSG00000177082	WDR73	protein_coding	43.2883	-1.14355	0.452939	-2.52473	0.0115787	0.0973756	13.3762	3.28483
ENSG00000135211	TMEM60	protein_coding	38.7876	1.12725	0.446702	2.5235	0.0116193	0.0976663	5.82622	8.04682
ENSG00000126821	SGPP1	protein_coding	28.7552	-1.46108	0.57947	-2.52141	0.0116885	0.0981977	2.83259	0.512256
ENSG00000058729	RIOK2	protein_coding	64.8548	-1.49076	0.591519	-2.52023	0.0117278	0.098376	21.9829	4.28911
ENSG00000161551	ZNF577	protein_coding	20.1363	-1.70811	0.677713	-2.5204	0.0117221	0.098376	4.00282	0.574117
ENSG00000172476	RAB40A	protein_coding	14.0788	1.84761	0.73301	2.52058	0.011716	0.098376	0.398932	1.20689
ENSG00000185641	AC034236.1	processed_pseudogene	226.921	0.956801	0.379702	2.51987	0.0117397	0.0984258	237.579	287.598
ENSG00000273703	HIST1H2BM	protein_coding	67.5357	1.12542	0.446733	2.51922	0.0117616	0.0985581	60.6406	85.1341
ENSG00000013288	MAN2B2	protein_coding	261.387	-1.45973	0.579574	-2.51863	0.0117812	0.0986722	26.5357	4.52938
ENSG00000073803	MAP3K13	protein_coding	97.9685	1.18431	0.470326	2.51806	0.0118004	0.0986824	15.6185	22.8678
ENSG00000115841	RMDN2	protein_coding	4.4069	-2.10854	0.837371	-2.51805	0.0118006	0.0986824	1.75937	0
ENSG00000260360	AL353708.1	lincRNA	6.1745	1.99304	0.791429	2.51828	0.0117931	0.0986824	0.274574	1.19149
ENSG00000177125	ZBTB34	protein_coding	121.004	-1.12259	0.445998	-2.51703	0.0118348	0.0989185	5.31083	1.37751
ENSG00000149084	HSD17B12	protein_coding	262.531	-0.787722	0.313041	-2.51635	0.0118578	0.0990592	84.5473	28.5376
ENSG00000111678	C12orf57	protein_coding	134.566	0.976614	0.388218	2.51564	0.0118818	0.0992092	48.2677	59.4773
ENSG00000118260	CREB1	protein_coding	313.38	-0.855744	0.340211	-2.51533	0.0118919	0.0992433	73.5076	23.4601
ENSG00000254087	LYN	protein_coding	196.123	1.21165	0.481839	2.51463	0.0119157	0.0993905	12.0322	17.3593
ENSG00000274020	LINC01138	processed_transcript	10.0095	1.97005	0.783518	2.51436	0.0119249	0.0994164	0.425414	1.99472
ENSG00000138760	SCARB2	protein_coding	642.007	-0.711601	0.283178	-2.51291	0.011974	0.099775	106.984	38.0356
ENSG00000160014	CALM3	protein_coding	491.091	0.722788	0.287706	2.51224	0.0119967	0.0998623	88.8513	87.4404
ENSG00000213901	SLC23A3	protein_coding	4.51196	-2.1039	0.83741	-2.51239	0.0119917	0.0998623	1.22091	0
ENSG00000160305	DIP2A	protein_coding	335.77	-0.848829	0.338009	-2.51126	0.01203	0.100089	25.4174	7.96361
ENSG00000276903	HIST1H2AL	protein_coding	121.828	1.02414	0.40792	2.51064	0.0120513	0.100214	106.327	137.742
ENSG00000156860	FBRS	protein_coding	118.391	-0.963305	0.383847	-2.50961	0.0120865	0.100457	23.2119	6.73036
ENSG00000254929	AL591684.2	processed_transcript	18.7877	1.9259	0.768006	2.50767	0.012153	0.100958	0.781315	3.15906
ENSG00000018869	ZNF582	protein_coding	6.34568	-2.05173	0.818761	-2.5059	0.0122141	0.101413	2.04846	0.0703757
ENSG00000105464	GRIN2D	protein_coding	29.3011	1.69856	0.677966	2.50538	0.0122321	0.101511	0.431363	1.05181
ENSG00000068650	ATP11A	protein_coding	679.223	-1.44835	0.578549	-2.50342	0.0122998	0.101731	71.6942	12.1785
ENSG00000088247	KHSRP	protein_coding	467.403	1.15473	0.461223	2.50363	0.0122927	0.101731	117.024	160.134
ENSG00000100014	SPECC1L	protein_coding	432.639	0.823515	0.328964	2.50336	0.0123021	0.101731	24.4075	25.4531
ENSG00000125864	BFSP1	protein_coding	38.2744	1.21918	0.486935	2.50379	0.0122872	0.101731	3.11056	4.63546
ENSG00000154930	ACSS1	protein_coding	51.8272	-1.26741	0.506137	-2.50409	0.0122767	0.101731	4.81429	1.08813
ENSG00000197928	ZNF677	protein_coding	87.9008	-1.07476	0.429216	-2.50402	0.0122791	0.101731	14.268	3.74746
ENSG00000278396	AL122023.1	sense_intronic	4.42856	2.06667	0.825481	2.5036	0.0122939	0.101731	0	3.84735
ENSG00000186352	ANKRD37	protein_coding	16.4744	1.71078	0.683454	2.50314	0.0123098	0.101743	2.16501	5.50789
ENSG00000168724	DNAJC21	protein_coding	276.976	0.723642	0.289162	2.50255	0.0123303	0.101861	26.4268	26.2082
ENSG00000092847	AGO1	protein_coding	478.935	0.78479	0.31366	2.50204	0.012348	0.101955	6.56981	6.91829
ENSG00000226479	TMEM185B	protein_coding	58.7802	-1.0165	0.406396	-2.50125	0.0123754	0.10213	8.29081	2.29945
ENSG00000171444	MCC	protein_coding	229.881	-0.790886	0.316251	-2.50082	0.0123907	0.102153	10.0037	3.35411
ENSG00000187566	NHLRC1	protein_coding	12.7298	1.68272	0.672824	2.50099	0.0123847	0.102153	0.470127	1.23205
ENSG00000183018	SPNS2	protein_coding	65.0335	-1.06179	0.424701	-2.50009	0.012416	0.10231	9.3453	2.51202
ENSG00000267314	AC104532.1	protein_coding	5.68503	2.06189	0.825358	2.49818	0.0124833	0.102812	0	3.70698
ENSG00000178726	THBD	protein_coding	663.619	-1.11306	0.445668	-2.49751	0.012507	0.102955	46.4902	11.6557
ENSG00000146409	SLC18B1	protein_coding	69.3088	-1.42503	0.570666	-2.49713	0.0125203	0.103014	13.088	2.67601
ENSG00000273204	AC104506.1	antisense_RNA	6.70316	2.07497	0.831218	2.4963	0.0125497	0.103203	0.861462	7.40478
ENSG00000088325	TPX2	protein_coding	316.435	0.726936	0.291242	2.49599	0.0125607	0.103219	14.1959	14.1308
ENSG00000111664	GNB3	protein_coding	6.16006	-2.02968	0.81321	-2.49589	0.0125643	0.103219	2.55861	0.145887
ENSG00000012048	BRCA1	protein_coding	83.6258	1.07827	0.432059	2.49565	0.0125727	0.103236	9.84514	13.0062
ENSG00000184678	HIST2H2BE	protein_coding	287.202	0.785596	0.314865	2.49502	0.0125948	0.103314	20.8474	21.9616
ENSG00000188177	ZC3H6	protein_coding	145.207	0.912009	0.36551	2.49517	0.0125897	0.103314	4.12138	4.80828
ENSG00000260179	AL162741.1	lincRNA	19.3173	1.65799	0.664611	2.49467	0.0126073	0.103321	1.12506	2.78774
ENSG00000270893	AC008277.2	processed_pseudogene	9.76544	1.87803	0.752823	2.49464	0.0126084	0.103321	0.94718	3.30276
ENSG00000153201	RANBP2	protein_coding	1725.85	-1.56888	0.629094	-2.49387	0.0126359	0.103444	136.212	22.9689
ENSG00000218980	FTH1P15	processed_pseudogene	138.088	1.47979	0.593336	2.49402	0.0126306	0.103444	346.437	686.09
ENSG00000002586	CD99	protein_coding	684.641	-0.78429	0.314539	-2.49346	0.0126506	0.103512	305.363	102.053
ENSG00000260244	AC104083.1	sense_overlapping	5.29073	-2.05746	0.825452	-2.49253	0.0126837	0.10373	0.822198	0.0255308
ENSG00000188958	UTS2B	protein_coding	32.1627	1.74837	0.701636	2.49185	0.0127078	0.103871	1.28414	3.53722
ENSG00000261423	TMEM202-AS1	lincRNA	9.00775	1.87075	0.750796	2.49169	0.0127136	0.103871	0.352869	1.25148
[truncated: 46,964 more rows]
