# Supplementary material for: Sorting and packaging of RNA into extracellular vesicles shape intracellular transcript levels
Source: BMC Biol. 2022 Mar 24;20:72. doi: 10.1186/s12915-022-01277-4 (PMC8944098; doi:10.1186/s12915-022-01277-4)
Supplement: Supplementary file 8 — Additional file 8. Fold changes, adjusted p-values and TPMs for genes in cells treated with VEGF or not. [file 12915_2022_1277_MOESM8_ESM.xlsx]

## Sheet: Sheet1
Ensembl_ID	Gene_Name	Gene.type	baseMean	log2FoldChange	lfcSE	stat	pvalue	padj	cell_h2o_ave	cell_vegf_ave
ENSG00000164283	ESM1	protein_coding	8359.52	3.58502	0.242616	14.7765	2.07664e-49	3.29417e-45	85.9199	1172.33
ENSG00000178726	THBD	protein_coding	982.736	3.539	0.248899	14.2186	7.02139e-46	5.56902e-42	3.49566	46.4902
ENSG00000185070	FLRT2	protein_coding	2358.73	-3.04105	0.218805	-13.8985	6.46967e-44	3.42095e-40	177.935	16.6566
ENSG00000159640	ACE	protein_coding	4644.99	2.74343	0.20906	13.1227	2.44198e-39	9.68429e-36	87.4908	593.18
ENSG00000013016	EHD3	protein_coding	340.045	4.07386	0.313376	12.9999	1.22469e-38	3.88546e-35	0.547797	14.3718
ENSG00000175899	A2M	protein_coding	1033.77	3.85253	0.310399	12.4116	2.26212e-35	5.98066e-32	10.3891	215.877
ENSG00000184489	PTP4A3	protein_coding	188.624	3.82328	0.323269	11.8269	2.83296e-32	6.41988e-29	1.25766	27.622
ENSG00000187678	SPRY4	protein_coding	856.187	2.68567	0.229341	11.7104	1.1274e-31	2.23549e-28	9.5739	64.4465
ENSG00000232220	AC008440.2	antisense_RNA	66.3461	4.55058	0.391325	11.6286	2.94722e-31	5.19465e-28	0	74.4585
ENSG00000136630	HLX	protein_coding	648.3	3.19473	0.28841	11.077	1.62174e-28	2.57256e-25	8.63844	97.3375
ENSG00000057657	PRDM1	protein_coding	747.907	2.86209	0.260779	10.9752	5.03083e-28	7.25492e-25	7.71284	64.4735
ENSG00000182253	SYNM	protein_coding	450.562	2.46646	0.236663	10.4218	1.97103e-25	2.60553e-22	2.09883	11.9164
ENSG00000165507	C10orf10	protein_coding	3233.18	2.44957	0.237081	10.3322	5.03766e-25	6.14711e-22	61.7317	352.267
ENSG00000113319	RASGRF2	protein_coding	213.689	2.97036	0.291025	10.2065	1.85355e-24	2.10021e-21	1.29508	12.836
ENSG00000168542	COL3A1	protein_coding	69.9632	-3.58251	0.35824	-10.0003	1.51964e-23	1.60707e-20	7.33864	0.239144
ENSG00000156804	FBXO32	protein_coding	384.462	2.68604	0.268768	9.99388	1.62104e-23	1.60716e-20	3.86808	27.4998
ENSG00000183688	RFLNB	protein_coding	1210.78	2.11453	0.222162	9.51796	1.76617e-21	1.64804e-18	13.5061	58.4732
ENSG00000198833	UBE2J1	protein_coding	2702.24	2.1583	0.230063	9.38132	6.51502e-21	5.74155e-18	24.2058	109.424
ENSG00000128917	DLL4	protein_coding	1154.53	2.45947	0.262709	9.36196	7.82699e-21	6.53472e-18	15.6726	93.8659
ENSG00000172348	RCAN2	protein_coding	154.911	3.13794	0.340794	9.20775	3.33032e-20	2.64144e-17	0.689414	9.65307
ENSG00000111110	PPM1H	protein_coding	144.562	3.17364	0.347305	9.13791	6.36721e-20	4.80967e-17	0.600574	7.36747
ENSG00000137831	UACA	protein_coding	12032.5	1.69972	0.189789	8.95584	3.37172e-19	2.43116e-16	243.512	755.81
ENSG00000108551	RASD1	protein_coding	180.778	2.50095	0.279979	8.93262	4.16044e-19	2.86943e-16	3.60846	23.3551
ENSG00000116991	SIPA1L2	protein_coding	683.271	1.89911	0.214152	8.86802	7.44555e-19	4.9212e-16	12.3467	44.4544
ENSG00000178033	FAM26E	protein_coding	698.689	2.16053	0.245544	8.79895	1.38107e-18	8.76318e-16	2.59924	12.0168
ENSG00000049759	NEDD4L	protein_coding	802.412	2.05296	0.234628	8.74986	2.1362e-18	1.30333e-15	56.9209	243.499
ENSG00000213949	ITGA1	protein_coding	254.635	2.53694	0.292755	8.66577	4.48471e-18	2.63485e-15	2.11742	14.2657
ENSG00000116679	IVNS1ABP	protein_coding	2244.09	1.9298	0.22387	8.62017	6.68566e-18	3.78766e-15	48.1875	177.762
ENSG00000120738	EGR1	protein_coding	236.318	2.3738	0.277147	8.56511	1.07972e-17	5.90607e-15	2.42236	14.0317
ENSG00000104290	FZD3	protein_coding	105.615	-2.73274	0.319952	-8.54108	1.32975e-17	7.03129e-15	7.4893	0.679343
ENSG00000198075	SULT1C4	protein_coding	546.408	2.03303	0.239772	8.479	2.27136e-17	1.16228e-14	16.6694	68.9159
ENSG00000163762	TM4SF18	protein_coding	2131.91	1.7434	0.207417	8.40527	4.26862e-17	2.11603e-14	72.5621	237.544
ENSG00000169554	ZEB2	protein_coding	758.156	-1.91158	0.228027	-8.38314	5.15343e-17	2.47724e-14	69.6717	14.5476
ENSG00000107719	PALD1	protein_coding	625.594	2.24548	0.26977	8.32368	8.5277e-17	3.97867e-14	4.71312	24.497
ENSG00000106070	GRB10	protein_coding	2412.47	1.55962	0.187815	8.30404	1.00631e-16	4.56089e-14	75.4345	208.746
ENSG00000077044	DGKD	protein_coding	481.369	2.22554	0.268525	8.28804	1.15133e-16	5.07323e-14	24.691	121.424
ENSG00000164451	FAM26D	protein_coding	45.7335	3.15856	0.38284	8.25033	1.57952e-16	6.77189e-14	0.516901	12.3226
ENSG00000128567	PODXL	protein_coding	4573.79	1.73191	0.21146	8.19024	2.60695e-16	1.08827e-13	65.67	208.674
ENSG00000186479	RGS7BP	protein_coding	77.1969	-2.52573	0.311772	-8.1012	5.44193e-16	2.21347e-13	4.09523	0.461874
ENSG00000148180	GSN	protein_coding	1742.93	1.70661	0.211226	8.07953	6.50147e-16	2.51544e-13	53.0079	167.485
ENSG00000179314	WSCD1	protein_coding	823.379	1.76388	0.218246	8.08207	6.36766e-16	2.51544e-13	14.4765	48.9955
ENSG00000169860	P2RY1	protein_coding	114.324	2.66322	0.338283	7.87276	3.46904e-15	1.31022e-12	0.346826	3.061
ENSG00000159167	STC1	protein_coding	179.222	2.43614	0.313136	7.77981	7.26345e-15	2.67954e-12	1.68124	10.8137
ENSG00000130066	SAT1	protein_coding	3577.68	2.08871	0.270491	7.72191	1.14595e-14	4.13142e-12	188.986	858.904
ENSG00000123358	NR4A1	protein_coding	102.67	2.76823	0.359244	7.70571	1.30122e-14	4.58693e-12	1.13282	12.0451
ENSG00000113532	ST8SIA4	protein_coding	903.042	1.7301	0.227356	7.60963	2.74874e-14	9.47899e-12	11.0891	36.6242
ENSG00000196535	MYO18A	protein_coding	666.113	1.61174	0.211946	7.60447	2.86082e-14	9.65556e-12	19.9919	59.2765
ENSG00000171105	INSR	protein_coding	970.849	2.15293	0.284442	7.56896	3.76233e-14	1.24337e-11	10.2112	49.8089
ENSG00000108840	HDAC5	protein_coding	331.332	1.74438	0.231075	7.549	4.38621e-14	1.41997e-11	15.8228	51.6918
ENSG00000181634	TNFSF15	protein_coding	219.272	-2.02116	0.268178	-7.53663	4.82283e-14	1.53009e-11	6.40547	1.21197
ENSG00000136859	ANGPTL2	protein_coding	870.777	1.87482	0.249322	7.51969	5.49075e-14	1.70784e-11	31.0898	115.795
ENSG00000157483	MYO1E	protein_coding	1278.99	1.39589	0.185953	7.50666	6.06571e-14	1.85039e-11	117.365	290.565
ENSG00000232517	AC112198.2	unitary_pseudogene	50.665	2.8343	0.378973	7.47889	7.49546e-14	2.24341e-11	0.0983492	1.40416
ENSG00000140848	CPNE2	protein_coding	709.107	1.5189	0.203674	7.45752	8.81664e-14	2.58997e-11	39.1073	105.743
ENSG00000179855	GIPC3	protein_coding	264.543	2.02986	0.273346	7.42598	1.11945e-13	3.22869e-11	2.42176	10.3804
ENSG00000135048	TMEM2	protein_coding	1682.25	1.74852	0.23561	7.42126	1.16013e-13	3.28626e-11	72.7634	243.29
ENSG00000152689	RASGRP3	protein_coding	731.665	1.92671	0.260664	7.39154	1.45139e-13	4.03918e-11	31.0531	122.936
ENSG00000118946	PCDH17	protein_coding	215.482	2.31049	0.313405	7.37221	1.67822e-13	4.58994e-11	1.25032	6.88779
ENSG00000162654	GBP4	protein_coding	263.551	1.81513	0.252064	7.20108	5.97393e-13	1.60618e-10	3.21387	11.5489
ENSG00000151690	MFSD6	protein_coding	175.682	1.92446	0.268858	7.1579	8.19207e-13	2.16585e-10	3.95228	15.9933
ENSG00000037280	FLT4	protein_coding	575.573	1.64442	0.231094	7.11582	1.11249e-12	2.89302e-10	10.295	31.1661
ENSG00000102760	RGCC	protein_coding	839.724	1.57538	0.221659	7.10722	1.18402e-12	3.02937e-10	437.695	1268.78
ENSG00000171791	BCL2	protein_coding	72.2829	2.20295	0.31068	7.09075	1.33386e-12	3.35858e-10	0.56467	3.03296
ENSG00000065054	SLC9A3R2	protein_coding	334.805	1.64806	0.233584	7.05552	1.71952e-12	4.26198e-10	19.7472	60.1985
ENSG00000153933	DGKE	protein_coding	659.467	1.55551	0.225317	6.90364	5.06849e-12	1.23695e-09	13.0835	37.7818
ENSG00000131389	SLC6A6	protein_coding	319.879	-1.83012	0.265566	-6.89138	5.52542e-12	1.32803e-09	44.1059	9.61814
ENSG00000184584	TMEM173	protein_coding	422.784	1.5597	0.226798	6.87706	6.11017e-12	1.44665e-09	25.7035	73.8574
ENSG00000146859	TMEM140	protein_coding	270.222	1.6057	0.233954	6.86329	6.72902e-12	1.56974e-09	11.4178	34.1583
ENSG00000170345	FOS	protein_coding	71.5548	2.69387	0.394699	6.82513	8.78433e-12	2.0195e-09	1.41305	19.2239
ENSG00000115652	UXS1	protein_coding	648.603	1.82265	0.268741	6.78218	1.18377e-11	2.6826e-09	25.4899	95.2232
ENSG00000104368	PLAT	protein_coding	626.801	1.59306	0.236604	6.733	1.66202e-11	3.71332e-09	17.4519	50.4985
ENSG00000091879	ANGPT2	protein_coding	2762.34	1.71014	0.254473	6.72032	1.81329e-11	3.99504e-09	41.6333	138.812
ENSG00000198732	SMOC1	protein_coding	74.2338	2.36155	0.353102	6.68802	2.26215e-11	4.91569e-09	1.77455	11.625
ENSG00000247809	NR2F2-AS1	antisense_RNA	52.4427	-2.29788	0.344936	-6.66175	2.70593e-11	5.80056e-09	25.395	3.0114
ENSG00000165028	NIPSNAP3B	protein_coding	56.1844	2.29176	0.345467	6.63381	3.2714e-11	6.91923e-09	1.4541	9.39485
ENSG00000087303	NID2	protein_coding	1293.83	1.95584	0.296172	6.60371	4.0098e-11	8.36941e-09	33.193	146.834
ENSG00000132640	BTBD3	protein_coding	586.467	1.83359	0.279006	6.57188	4.96852e-11	1.02358e-08	16.5801	63.3128
ENSG00000185305	ARL15	protein_coding	461.216	1.55383	0.23713	6.55267	5.65191e-11	1.14944e-08	18.0445	51.6048
ENSG00000113555	PCDH12	protein_coding	1422.63	1.81588	0.280346	6.47729	9.33851e-11	1.853e-08	10.0704	38.0323
ENSG00000272941	AC083862.2	antisense_RNA	76.7187	1.95786	0.30227	6.47718	9.345e-11	1.853e-08	3.26469	14.0466
ENSG00000145555	MYO10	protein_coding	5178.06	1.31792	0.204952	6.43041	1.27262e-10	2.49229e-08	90.0245	210.961
ENSG00000128271	ADORA2A	protein_coding	153.487	1.90311	0.298472	6.37617	1.81571e-10	3.51251e-08	6.3142	25.3224
ENSG00000116833	NR5A2	protein_coding	322.652	1.97298	0.309941	6.36567	1.94442e-10	3.71619e-08	4.51139	19.5631
ENSG00000126088	UROD	protein_coding	457.364	1.34408	0.213046	6.30888	2.81055e-10	5.30759e-08	43.9403	105.987
ENSG00000107263	RAPGEF1	protein_coding	1543.87	1.25897	0.200414	6.28188	3.34507e-10	6.24268e-08	49.5663	110.607
ENSG00000166444	ST5	protein_coding	219.899	1.62305	0.260278	6.23581	4.49451e-10	8.29028e-08	63.1882	193.121
ENSG00000008283	CYB561	protein_coding	446.128	1.33442	0.214379	6.22461	4.82762e-10	8.80235e-08	17.6522	41.8743
ENSG00000159200	RCAN1	protein_coding	253.818	1.74931	0.282094	6.20118	5.60428e-10	1.01024e-07	5.6792	19.6703
ENSG00000123700	KCNJ2	protein_coding	580.141	1.71593	0.276908	6.19675	5.76418e-10	1.02738e-07	5.5043	18.982
ENSG00000164494	PDSS2	protein_coding	140.778	1.94537	0.31702	6.13645	8.43886e-10	1.4874e-07	5.10111	22.2051
ENSG00000203883	SOX18	protein_coding	1072.58	1.32327	0.217011	6.09771	1.07598e-09	1.87564e-07	40.0217	94.6693
ENSG00000157168	NRG1	protein_coding	270.563	-1.40949	0.231582	-6.08634	1.15519e-09	1.99182e-07	24.0901	7.43355
ENSG00000105722	ERF	protein_coding	203.297	1.56109	0.256864	6.0775	1.22074e-09	2.08222e-07	39.4203	114.48
ENSG00000182022	CHST15	protein_coding	667.815	1.20894	0.199915	6.04729	1.47305e-09	2.48585e-07	13.7798	30.1508
ENSG00000198805	PNP	protein_coding	814.863	1.31893	0.220978	5.9686	2.393e-09	3.99581e-07	52.0622	124.348
ENSG00000148426	PROSER2	protein_coding	106.017	1.70322	0.285632	5.96299	2.4767e-09	4.09248e-07	4.38495	14.8644
ENSG00000123104	ITPR2	protein_coding	1357.66	-1.36223	0.22892	-5.95067	2.67045e-09	4.36715e-07	66.6754	21.9055
ENSG00000160097	FNDC5	protein_coding	66.1914	2.13748	0.359369	5.94787	2.71658e-09	4.39726e-07	4.09763	24.6104
ENSG00000113070	HBEGF	protein_coding	229.457	1.53754	0.258599	5.94565	2.75355e-09	4.41208e-07	6.05094	17.9607
ENSG00000066735	KIF26A	protein_coding	126.007	1.81152	0.305389	5.93185	2.99547e-09	4.75171e-07	0.78921	3.0949
ENSG00000131634	TMEM204	protein_coding	150.602	1.62094	0.273591	5.9247	3.12861e-09	4.91378e-07	4.36796	13.6658
ENSG00000091409	ITGA6	protein_coding	6538.36	1.09099	0.184386	5.91687	3.28134e-09	5.10313e-07	156.495	310.817
ENSG00000168036	CTNNB1	protein_coding	6282.7	1.26205	0.213583	5.90893	3.44333e-09	5.30307e-07	190.172	434.484
ENSG00000130600	H19	processed_transcript	33.4578	2.3793	0.402841	5.90628	3.4991e-09	5.33713e-07	0.956065	9.55972
ENSG00000169184	MN1	protein_coding	103.637	-1.62673	0.277877	-5.85414	4.79481e-09	7.24382e-07	2.90765	0.730721
ENSG00000120129	DUSP1	protein_coding	338.093	1.54906	0.266314	5.81667	6.00322e-09	8.98387e-07	9.71081	28.3846
ENSG00000048052	HDAC9	protein_coding	230.476	1.47437	0.25396	5.8055	6.41748e-09	9.51407e-07	7.85682	22.4136
ENSG00000109458	GAB1	protein_coding	1499.85	1.1222	0.193742	5.79224	6.94557e-09	1.02016e-06	77.6697	157.989
ENSG00000147202	DIAPH2	protein_coding	1270.46	1.23301	0.213089	5.78635	7.1932e-09	1.04684e-06	15.1713	33.997
ENSG00000140873	ADAMTS18	protein_coding	510.794	-1.52522	0.26521	-5.75098	8.87255e-09	1.2795e-06	39.1118	10.458
ENSG00000101017	CD40	protein_coding	227.71	1.36599	0.23769	5.74695	9.08667e-09	1.29858e-06	12.8719	32.2392
ENSG00000125046	SSUH2	protein_coding	33.3155	2.26	0.394483	5.72902	1.01013e-08	1.42786e-06	0.704634	6.14287
ENSG00000140945	CDH13	protein_coding	1152.28	1.39576	0.243679	5.72785	1.01714e-08	1.42786e-06	29.5607	75.9303
ENSG00000105855	ITGB8	protein_coding	252.274	-1.2987	0.226827	-5.7255	1.03129e-08	1.43503e-06	6.7245	2.26353
ENSG00000168843	FSTL5	protein_coding	93.3221	-2.13997	0.374419	-5.71543	1.09427e-08	1.49641e-06	7.24898	0.842902
ENSG00000234745	HLA-B	protein_coding	2044.62	1.44794	0.253332	5.71557	1.09339e-08	1.49641e-06	589.118	1612.42
ENSG00000130755	GMFG	protein_coding	74.2437	1.86913	0.327808	5.70191	1.18472e-08	1.60626e-06	11.7226	49.5969
ENSG00000235505	AP002004.1	transcribed_unprocessed_pseudogene	813.78	1.3114	0.230093	5.69946	1.2019e-08	1.61574e-06	63.7592	151.796
ENSG00000137033	IL33	protein_coding	157.252	-1.82174	0.32188	-5.65968	1.51653e-08	2.02157e-06	20.8228	3.92828
ENSG00000057019	DCBLD2	protein_coding	990.085	-1.20405	0.213435	-5.64129	1.68781e-08	2.23115e-06	112.327	41.4352
ENSG00000138411	HECW2	protein_coding	2234.02	1.23559	0.220048	5.61507	1.96487e-08	2.57593e-06	88.9968	202.061
ENSG00000170962	PDGFD	protein_coding	302.88	1.66629	0.297784	5.59564	2.19805e-08	2.85801e-06	4.3642	14.743
ENSG00000163661	PTX3	protein_coding	576.748	-1.64991	0.295497	-5.58353	2.35687e-08	3.03959e-06	59.4936	13.6519
ENSG00000047579	DTNBP1	protein_coding	161.396	1.41908	0.25637	5.53528	3.10724e-08	3.88244e-06	13.2918	35.0113
ENSG00000125810	CD93	protein_coding	12412	1.30879	0.23642	5.53586	3.09708e-08	3.88244e-06	113.994	275.342
ENSG00000138185	ENTPD1	protein_coding	356.157	1.41402	0.255424	5.53596	3.09526e-08	3.88244e-06	9.2207	24.0887
ENSG00000179388	EGR3	protein_coding	25.5143	2.30568	0.416547	5.53522	3.1083e-08	3.88244e-06	0.118989	1.49087
ENSG00000128016	ZFP36	protein_coding	121.544	1.58869	0.287783	5.52045	3.38132e-08	4.19046e-06	4.95624	15.4747
ENSG00000111696	NT5DC3	protein_coding	107.338	-1.72555	0.312893	-5.51485	3.49087e-08	4.29269e-06	7.21464	1.52891
ENSG00000135074	ADAM19	protein_coding	1013.38	1.20619	0.219276	5.50078	3.78111e-08	4.58327e-06	12.3759	27.5201
ENSG00000149212	SESN3	protein_coding	304.37	-1.32307	0.240531	-5.5006	3.78496e-08	4.58327e-06	7.88108	2.58862
ENSG00000079335	CDC14A	protein_coding	370.479	1.38754	0.253052	5.4832	4.17697e-08	4.9924e-06	10.1637	26.947
ENSG00000102996	MMP15	protein_coding	154.598	1.89464	0.345559	5.48283	4.18577e-08	4.9924e-06	2.5855	12.4417
ENSG00000172819	RARG	protein_coding	89.6954	1.68292	0.307757	5.46836	4.54225e-08	5.37714e-06	4.02427	14.2352
ENSG00000004399	PLXND1	protein_coding	8357.29	1.09639	0.20067	5.46363	4.66493e-08	5.48146e-06	545.991	1088.15
ENSG00000124126	PREX1	protein_coding	1733.07	1.1573	0.21191	5.46128	4.7271e-08	5.51368e-06	28.8042	60.4084
ENSG00000196352	CD55	protein_coding	1813.29	1.39459	0.255643	5.45523	4.89094e-08	5.66314e-06	79.0856	202.314
ENSG00000204642	HLA-F	protein_coding	65.171	1.87089	0.343433	5.44762	5.10483e-08	5.86797e-06	5.45648	23.7821
ENSG00000106852	LHX6	protein_coding	103.6	-1.73438	0.31898	-5.43729	5.40972e-08	6.17369e-06	16.3356	3.62706
ENSG00000125148	MT2A	protein_coding	393.922	-1.24378	0.229554	-5.41825	6.01851e-08	6.8194e-06	120.048	42.4408
ENSG00000188042	ARL4C	protein_coding	347.93	1.34272	0.248417	5.40511	6.47678e-08	7.28661e-06	5.85492	14.8027
ENSG00000005469	CROT	protein_coding	154.589	-1.57268	0.292494	-5.37681	7.58184e-08	8.42933e-06	24.3751	6.29102
ENSG00000034677	RNF19A	protein_coding	2258.13	1.40512	0.261401	5.37533	7.64422e-08	8.42933e-06	159.689	431.006
ENSG00000122783	C7orf49	protein_coding	207.508	1.67709	0.312008	5.37515	7.65192e-08	8.42933e-06	81.826	286.158
ENSG00000134954	ETS1	protein_coding	2008.95	1.20566	0.224779	5.36377	8.15043e-08	8.91657e-06	39.7791	87.6082
ENSG00000163083	INHBB	protein_coding	145.753	2.29604	0.428424	5.35928	8.35538e-08	9.07818e-06	0.379955	9.0608
ENSG00000107731	UNC5B	protein_coding	706.066	2.2698	0.424051	5.35265	8.66757e-08	9.35332e-06	1.2979	20.761
ENSG00000146674	IGFBP3	protein_coding	41.8224	1.92133	0.362589	5.29893	1.16483e-07	1.24849e-05	0.716718	3.72278
ENSG00000157557	ETS2	protein_coding	884.893	1.21045	0.229058	5.28447	1.26072e-07	1.3422e-05	25.047	56.5193
ENSG00000129116	PALLD	protein_coding	469.129	-1.14044	0.215879	-5.28276	1.27252e-07	1.34573e-05	43.2815	16.7676
ENSG00000164056	SPRY1	protein_coding	258.803	1.19042	0.226791	5.24897	1.52951e-07	1.60679e-05	12.8161	27.8936
ENSG00000198435	NRARP	protein_coding	373.339	1.46558	0.279879	5.23647	1.63675e-07	1.70814e-05	12.8686	36.3153
ENSG00000133874	RNF122	protein_coding	91.5433	1.48484	0.283831	5.23143	1.68208e-07	1.74397e-05	2.99308	8.52598
ENSG00000164125	FAM198B	protein_coding	9506.83	1.23735	0.236623	5.22922	1.70229e-07	1.75347e-05	194.13	445.802
ENSG00000125266	EFNB2	protein_coding	1262.72	1.54253	0.296067	5.21007	1.88771e-07	1.93192e-05	14.5718	44.8872
ENSG00000129353	SLC44A2	protein_coding	1016.5	1.20176	0.230859	5.20562	1.93349e-07	1.96609e-05	225.556	492.918
ENSG00000171223	JUNB	protein_coding	264.362	1.41325	0.271812	5.19937	1.9997e-07	2.02047e-05	9.19823	24.5507
ENSG00000157510	AFAP1L1	protein_coding	1892.93	1.30875	0.253031	5.1723	2.31227e-07	2.32149e-05	75.4852	188.276
ENSG00000091972	CD200	protein_coding	216.938	1.25774	0.243419	5.16698	2.37904e-07	2.3606e-05	9.02162	20.6754
ENSG00000139289	PHLDA1	protein_coding	4656.58	1.19559	0.231396	5.16683	2.38099e-07	2.3606e-05	53.3773	119.708
ENSG00000170873	MTSS1	protein_coding	1416.23	1.06532	0.206515	5.15855	2.48873e-07	2.4521e-05	86.05	167.243
ENSG00000104419	NDRG1	protein_coding	314.612	1.17951	0.228722	5.15696	2.50987e-07	2.45766e-05	35.4581	76.4075
ENSG00000076356	PLXNA2	protein_coding	3352.52	0.925644	0.1798	5.14819	2.63014e-07	2.55963e-05	44.9187	78.8281
ENSG00000035862	TIMP2	protein_coding	3459.61	1.04443	0.203056	5.14357	2.6956e-07	2.60733e-05	74.6648	143.303
ENSG00000013297	CLDN11	protein_coding	1255	-1.3504	0.262884	-5.13688	2.79342e-07	2.68558e-05	138.898	43.2237
ENSG00000136098	NEK3	protein_coding	217.163	1.31526	0.256533	5.12706	2.94309e-07	2.81242e-05	30.088	75.9186
ENSG00000114315	HES1	protein_coding	430.903	1.3235	0.258857	5.11288	3.17282e-07	3.0138e-05	20.9591	50.9545
ENSG00000260604	AL590004.4	lincRNA	92.034	-1.53168	0.299702	-5.11066	3.21034e-07	3.03128e-05	2.3321	0.614218
ENSG00000171877	FRMD5	protein_coding	266.986	-1.19392	0.233691	-5.10898	3.23904e-07	3.04029e-05	18.4284	6.68637
ENSG00000185291	IL3RA	protein_coding	335.939	1.25368	0.245839	5.09961	3.40363e-07	3.17598e-05	22.3227	51.8147
ENSG00000068383	INPP5A	protein_coding	289.811	1.13207	0.222137	5.09628	3.46397e-07	3.21339e-05	25.0581	52.1766
ENSG00000105851	PIK3CG	protein_coding	323.733	1.25361	0.246093	5.09407	3.50451e-07	3.23209e-05	8.81294	20.2874
ENSG00000102554	KLF5	protein_coding	24.616	2.03145	0.399457	5.08553	3.6661e-07	3.36158e-05	0.307311	2.16287
ENSG00000155792	DEPTOR	protein_coding	10.8417	2.18425	0.429721	5.08295	3.71615e-07	3.38789e-05	0	1.1633
ENSG00000137872	SEMA6D	protein_coding	307.891	1.40646	0.277085	5.07591	3.85649e-07	3.49575e-05	10.4155	28.0103
ENSG00000132321	IQCA1	protein_coding	102.801	1.55451	0.306879	5.06556	4.07201e-07	3.67013e-05	2.94386	9.14239
ENSG00000197461	PDGFA	protein_coding	323.958	1.33429	0.263942	5.05522	4.29897e-07	3.8528e-05	13.4205	33.5726
ENSG00000130340	SNX9	protein_coding	945.244	1.05724	0.209328	5.05064	4.40331e-07	3.92414e-05	16.7068	32.4542
ENSG00000022567	SLC45A4	protein_coding	76.7062	1.91588	0.380012	5.04164	4.61565e-07	4.09039e-05	1.45366	7.80905
ENSG00000083857	FAT1	protein_coding	144.852	-1.38505	0.274844	-5.0394	4.67001e-07	4.11557e-05	13.2189	4.05358
ENSG00000100647	SUSD6	protein_coding	458.202	1.21196	0.241061	5.0276	4.96668e-07	4.35284e-05	10.0761	22.3847
ENSG00000187066	TMEM262	protein_coding	17.1666	2.11839	0.42211	5.01858	5.20554e-07	4.53712e-05	0.238715	2.42365
ENSG00000115866	DARS	protein_coding	599.287	1.04017	0.207542	5.01185	5.39087e-07	4.67297e-05	43.044	83.6956
ENSG00000164330	EBF1	protein_coding	24.0738	1.98399	0.396639	5.00201	5.67354e-07	4.89127e-05	0.225092	1.52931
ENSG00000100767	PAPLN	protein_coding	112.358	-1.49965	0.299961	-4.99947	5.74894e-07	4.92948e-05	6.92735	1.86625
ENSG00000164683	HEY1	protein_coding	158.25	1.56554	0.313678	4.99091	6.00957e-07	5.12526e-05	5.95441	19.3615
ENSG00000146376	ARHGAP18	protein_coding	3467.07	0.931959	0.187245	4.97721	6.45069e-07	5.47205e-05	73.142	129.406
ENSG00000079257	LXN	protein_coding	1412.04	1.07367	0.216274	4.96439	6.89181e-07	5.81515e-05	113.431	223.594
ENSG00000120875	DUSP4	protein_coding	487.189	1.09718	0.221109	4.96219	6.97029e-07	5.85025e-05	6.54269	13.1372
ENSG00000089041	P2RX7	protein_coding	67.9461	-1.52678	0.308179	-4.95421	7.26255e-07	6.06346e-05	4.63844	1.18142
ENSG00000071246	VASH1	protein_coding	3036.03	1.02251	0.206477	4.95218	7.33848e-07	6.09478e-05	110.655	208.768
ENSG00000099282	TSPAN15	protein_coding	376.996	1.09708	0.222041	4.94089	7.77653e-07	6.42496e-05	44.4428	90.0037
ENSG00000166265	CYYR1	protein_coding	502.489	1.23743	0.250577	4.93832	7.88e-07	6.47671e-05	11.2186	25.6161
ENSG00000186642	PDE2A	protein_coding	110.8	1.62285	0.328846	4.93499	8.0155e-07	6.55412e-05	7.73759	26.1902
ENSG00000140948	ZCCHC14	protein_coding	665.38	1.00268	0.203308	4.93183	8.1464e-07	6.59318e-05	8.21427	15.1469
ENSG00000272168	CASC15	lincRNA	347.078	-1.27672	0.258853	-4.93224	8.1293e-07	6.59318e-05	27.5463	9.27133
ENSG00000164294	GPX8	protein_coding	1286.24	1.15595	0.234525	4.92889	8.27e-07	6.6256e-05	71.7361	153.504
ENSG00000166002	SMCO4	protein_coding	38.4969	1.79026	0.363155	4.92975	8.23351e-07	6.6256e-05	31.6253	142.36
ENSG00000122641	INHBA	protein_coding	461.616	1.38896	0.282223	4.92149	8.58883e-07	6.84647e-05	5.3977	14.1226
ENSG00000075618	FSCN1	protein_coding	3493.46	0.993145	0.202495	4.90455	9.36435e-07	7.42733e-05	100.674	186.789
ENSG00000124831	LRRFIP1	protein_coding	1490.33	0.910472	0.185907	4.89746	9.70847e-07	7.66196e-05	124.812	216.815
ENSG00000126562	WNK4	protein_coding	40.6082	2.02332	0.413511	4.89302	9.93003e-07	7.79803e-05	0.870626	7.78454
ENSG00000171435	KSR2	protein_coding	210.721	-1.58355	0.323812	-4.89035	1.00659e-06	7.86575e-05	4.17149	0.962412
ENSG00000232732	AC097717.1	processed_transcript	24.2863	-2.07048	0.423682	-4.88686	1.02455e-06	7.96688e-05	46.3173	3.89586
ENSG00000143772	ITPKB	protein_coding	967.857	1.05085	0.215522	4.87581	1.08363e-06	8.38516e-05	13.5664	26.7306
ENSG00000011566	MAP4K3	protein_coding	724.215	0.928702	0.191141	4.85873	1.1814e-06	9.09736e-05	210.226	369.431
ENSG00000198722	UNC13B	protein_coding	1296.45	1.04342	0.214848	4.85654	1.19455e-06	9.15416e-05	20.6148	39.9025
ENSG00000185361	TNFAIP8L1	protein_coding	691.437	1.05735	0.217801	4.85465	1.20598e-06	9.19735e-05	13.669	26.675
ENSG00000105825	TFPI2	protein_coding	1097.2	1.33956	0.276393	4.84659	1.25599e-06	9.5329e-05	78.628	198.278
ENSG00000087460	GNAS	protein_coding	6979.92	0.998023	0.2062	4.84008	1.29787e-06	9.80388e-05	983.557	1823.57
ENSG00000102755	FLT1	protein_coding	3355.23	1.19023	0.246408	4.8303	1.3633e-06	0.000101531	48.2527	105.662
ENSG00000155111	CDK19	protein_coding	323.928	1.10032	0.227712	4.83206	1.35124e-06	0.000101531	7.44244	15.1226
ENSG00000260912	AL158206.1	sense_overlapping	89.1941	1.54395	0.319593	4.831	1.35849e-06	0.000101531	2.467	7.92847
ENSG00000072786	STK10	protein_coding	492.906	1.14552	0.237589	4.82144	1.42529e-06	0.000105592	27.7983	59.097
ENSG00000113083	LOX	protein_coding	2718.47	1.1773	0.244222	4.82062	1.43114e-06	0.000105592	60.6156	134.53
ENSG00000164237	CMBL	protein_coding	111.865	-1.44318	0.299434	-4.81969	1.43781e-06	0.000105592	19.369	5.24325
ENSG00000159658	EFCAB14	protein_coding	3416.24	1.21984	0.254403	4.7949	1.6276e-06	0.00011898	204.621	470.434
ENSG00000165355	FBXO33	protein_coding	156.39	1.38311	0.290639	4.75884	1.94705e-06	0.000141679	3.1451	8.69085
ENSG00000185262	UBALD2	protein_coding	186.702	1.34151	0.282018	4.7568	1.96681e-06	0.000142464	37.493	94.2737
ENSG00000157600	TMEM164	protein_coding	154.486	1.20785	0.254126	4.75294	2.00481e-06	0.000144556	5.55266	12.4404
ENSG00000233117	LINC00702	lincRNA	36.646	1.80262	0.379701	4.74747	2.05981e-06	0.000147849	1.79968	8.09449
ENSG00000133639	BTG1	protein_coding	1143.76	0.99151	0.208893	4.74649	2.06974e-06	0.000147894	59.5528	110.258
ENSG00000106351	AGFG2	protein_coding	269.696	1.06897	0.225725	4.73572	2.18283e-06	0.000155274	12.4593	24.4952
ENSG00000224063	AC007319.1	antisense_RNA	62.4598	-1.71183	0.363176	-4.71349	2.43505e-06	0.000172443	44.253	9.02454
ENSG00000178852	EFCAB13	protein_coding	152.02	-1.27293	0.27029	-4.70951	2.48317e-06	0.000175069	25.964	8.72461
ENSG00000177076	ACER2	protein_coding	85.0158	1.49726	0.319732	4.68287	2.8289e-06	0.000198561	2.09545	6.41524
ENSG00000139508	SLC46A3	protein_coding	127.916	1.41312	0.301836	4.68175	2.8444e-06	0.00019877	2.63949	7.43203
ENSG00000116016	EPAS1	protein_coding	9174.25	1.10576	0.236428	4.67695	2.91172e-06	0.000202582	275.705	561.938
ENSG00000139668	WDFY2	protein_coding	187.954	-1.36086	0.291398	-4.67011	3.01031e-06	0.00020762	9.0695	2.6546
ENSG00000283199	FP565324.1	protein_coding	31.583	-1.74153	0.372861	-4.67072	3.00143e-06	0.00020762	3.20346	0.554339
ENSG00000118420	UBE3D	protein_coding	69.0157	-1.8121	0.388157	-4.66848	3.03433e-06	0.00020837	18.9045	2.68727
ENSG00000116106	EPHA4	protein_coding	295.748	-1.02961	0.220614	-4.66699	3.05638e-06	0.00020898	43.6615	18.2679
ENSG00000161791	FMNL3	protein_coding	2914.64	0.892119	0.191355	4.66212	3.12967e-06	0.000213073	42.9245	74.1487
ENSG00000087842	PIR	protein_coding	283.353	-1.13334	0.243188	-4.66034	3.15686e-06	0.000214006	58.5706	22.1152
ENSG00000204525	HLA-C	protein_coding	839.434	1.16017	0.249086	4.65772	3.19725e-06	0.000215821	48.7373	104.17
ENSG00000167191	GPRC5B	protein_coding	450.745	1.16616	0.250573	4.65397	3.256e-06	0.000218855	19.6477	43.1388
ENSG00000129657	SEC14L1	protein_coding	4595.75	0.962555	0.20696	4.65091	3.30467e-06	0.00022119	393.936	714.455
ENSG00000070614	NDST1	protein_coding	1976.24	0.980946	0.211265	4.6432	3.43048e-06	0.000228646	40.0469	74.7436
ENSG00000143924	EML4	protein_coding	888.069	0.954498	0.205895	4.63585	3.55468e-06	0.000235933	17.7041	31.7692
ENSG00000112837	TBX18	protein_coding	311.295	-1.13432	0.245265	-4.62489	3.74801e-06	0.000247728	20.3497	7.55601
ENSG00000172159	FRMD3	protein_coding	45.0817	-1.5726	0.340341	-4.62067	3.82498e-06	0.000251766	2.69077	0.616341
ENSG00000185551	NR2F2	protein_coding	1224.64	-1.17744	0.255591	-4.60673	4.09055e-06	0.000268134	89.7438	32.0806
ENSG00000114125	RNF7	protein_coding	343.418	1.02648	0.223352	4.59581	4.31079e-06	0.000280676	37.5188	72.8583
ENSG00000128641	MYO1B	protein_coding	1955.66	0.977982	0.212813	4.59549	4.31727e-06	0.000280676	92.8548	172.807
ENSG00000135766	EGLN1	protein_coding	800.978	1.01261	0.220419	4.59405	4.34735e-06	0.000281478	25.0896	48.0755
ENSG00000227695	DNMBP-AS1	antisense_RNA	29.78	-1.76501	0.3846	-4.58922	4.44905e-06	0.000286892	5.27314	0.849737
ENSG00000158859	ADAMTS4	protein_coding	215.448	1.15577	0.25196	4.58712	4.494e-06	0.000288616	6.14722	13.0944
ENSG00000004799	PDK4	protein_coding	238.241	1.37918	0.300819	4.58476	4.54509e-06	0.000290721	4.92072	13.3698
ENSG00000177963	RIC8A	protein_coding	376.089	1.18123	0.2577	4.58373	4.56749e-06	0.00029098	58.8676	133.844
ENSG00000181481	RNF135	protein_coding	89.8828	1.44333	0.315084	4.58079	4.63221e-06	0.000293923	7.53883	23.0906
ENSG00000260772	AC012321.1	3prime_overlapping_ncRNA	38.2206	-1.68438	0.36781	-4.57948	4.66123e-06	0.000294586	5.33515	0.961835
ENSG00000003436	TFPI	protein_coding	4334.52	-1.01433	0.221985	-4.56936	4.89215e-06	0.000307953	355.93	147.744
ENSG00000198517	MAFK	protein_coding	237.051	1.07834	0.236821	4.5534	5.27866e-06	0.00033097	9.14337	18.3412
ENSG00000151623	NR3C2	protein_coding	218.552	-1.36825	0.300763	-4.54927	5.38322e-06	0.000336197	14.8847	4.29631
ENSG00000134323	MYCN	protein_coding	57.1954	1.53981	0.339748	4.5322	5.83737e-06	0.000360304	1.58891	5.46651
ENSG00000136160	EDNRB	protein_coding	86.7155	1.45576	0.321171	4.53267	5.82433e-06	0.000360304	1.35257	3.96266
ENSG00000139625	MAP3K12	protein_coding	285.363	1.45674	0.321392	4.53259	5.82651e-06	0.000360304	21.1836	65.4977
ENSG00000088387	DOCK9	protein_coding	4969.41	1.00369	0.221753	4.52615	6.00689e-06	0.00036933	379.31	722.177
ENSG00000119280	C1orf198	protein_coding	293.311	1.06469	0.236284	4.50596	6.60732e-06	0.000402895	5.75962	11.4948
ENSG00000144645	OSBPL10	protein_coding	606.582	0.997528	0.221405	4.50544	6.62358e-06	0.000402895	36.7148	69.3473
ENSG00000173597	SULT1B1	protein_coding	1611.42	-1.08966	0.241864	-4.50527	6.62898e-06	0.000402895	44.9542	17.7396
ENSG00000105875	WDR91	protein_coding	83.4461	1.48423	0.329858	4.49962	6.80766e-06	0.000412175	2.37865	7.06003
ENSG00000129968	ABHD17A	protein_coding	441.435	1.05177	0.234245	4.49006	7.12032e-06	0.000429466	17.9924	34.9185
ENSG00000138166	DUSP5	protein_coding	140.756	1.30065	0.290467	4.47779	7.54197e-06	0.000453175	5.07914	12.7312
ENSG00000174804	FZD4	protein_coding	2475.59	0.952832	0.213007	4.47324	7.70433e-06	0.000461184	25.2358	45.8237
ENSG00000151726	ACSL1	protein_coding	155.648	1.28942	0.288612	4.46765	7.90845e-06	0.000471623	11.8821	28.4131
ENSG00000158042	MRPL17	protein_coding	332.525	1.12806	0.254151	4.43854	9.05731e-06	0.000537507	67.4427	139.625
ENSG00000215146	BX322639.1	transcribed_unprocessed_pseudogene	45.109	-1.658	0.373593	-4.43797	9.081e-06	0.000537507	2.33759	0.443014
ENSG00000154310	TNIK	protein_coding	456.653	-1.0617	0.239382	-4.43516	9.2003e-06	0.000542544	27.9755	11.0826
ENSG00000183395	PMCH	protein_coding	10.4531	1.9061	0.42988	4.43403	9.24862e-06	0.000543373	0.1571	3.76151
ENSG00000168502	MTCL1	protein_coding	211.517	-1.02054	0.230248	-4.43234	9.32175e-06	0.000545649	34.507	14.2839
ENSG00000111412	C12orf49	protein_coding	578.125	1.00734	0.227777	4.42247	9.75794e-06	0.000566997	7.98875	15.2179
ENSG00000115977	AAK1	protein_coding	1234.41	-0.857913	0.193963	-4.42308	9.73038e-06	0.000566997	47.2536	22.4176
ENSG00000128245	YWHAH	protein_coding	621.624	0.958662	0.217299	4.41172	1.02552e-05	0.000593038	48.3511	88.3233
ENSG00000204301	NOTCH4	protein_coding	1943.89	1.09457	0.248135	4.41118	1.02809e-05	0.000593038	35.3515	72.8086
ENSG00000281383	FP671120.4	lincRNA	220.291	1.23889	0.280911	4.41024	1.03255e-05	0.000593455	19.4851	46.4862
ENSG00000111799	COL12A1	protein_coding	8005.61	1.18298	0.268646	4.40348	1.06529e-05	0.000604315	127.778	293.764
ENSG00000142459	EVI5L	protein_coding	103.054	1.3279	0.301424	4.40543	1.05572e-05	0.000604315	9.54535	26.234
ENSG00000163453	IGFBP7	protein_coding	2318.21	0.985021	0.223676	4.40379	1.06377e-05	0.000604315	186.512	343.992
ENSG00000198668	CALM1	protein_coding	9192.86	1.055	0.239598	4.40319	1.06669e-05	0.000604315	803.746	1606.53
ENSG00000181381	DDX60L	protein_coding	788.884	-1.08908	0.247452	-4.40118	1.07664e-05	0.000607785	41.2706	16.1034
ENSG00000173706	HEG1	protein_coding	1641.6	0.874888	0.198843	4.39989	1.08308e-05	0.000609252	29.2019	49.4548
ENSG00000146856	AGBL3	protein_coding	62.2842	1.41817	0.322905	4.39192	1.12356e-05	0.000629788	5.0619	14.9886
ENSG00000164284	GRPEL2	protein_coding	775.287	1.2314	0.280557	4.38912	1.13808e-05	0.000635683	14.3101	34.6869
ENSG00000117143	UAP1	protein_coding	547.264	-1.40533	0.320509	-4.38468	1.16154e-05	0.000646511	113.304	32.861
ENSG00000085276	MECOM	protein_coding	1929.77	0.936521	0.213736	4.38167	1.17771e-05	0.000653218	103.054	185.72
ENSG00000167244	IGF2	protein_coding	532.972	1.27762	0.293855	4.3478	1.37513e-05	0.000760056	8.43446	20.6911
ENSG00000130402	ACTN4	protein_coding	4578.34	0.896961	0.20665	4.34048	1.42172e-05	0.000783079	296.209	510.417
ENSG00000205562	AL049775.1	lincRNA	13.7436	-1.84455	0.425453	-4.3355	1.45428e-05	0.000798242	1.26141	0.0986748
ENSG00000198108	CHSY3	protein_coding	114.556	1.33216	0.307806	4.32792	1.50523e-05	0.000823359	4.33554	11.8012
ENSG00000176533	GNG7	protein_coding	27.9721	1.72418	0.398917	4.32216	1.5451e-05	0.000842264	0.273691	1.3672
ENSG00000147459	DOCK5	protein_coding	305.197	-1.2168	0.282002	-4.31487	1.59696e-05	0.000867553	33.6176	11.6675
ENSG00000198053	SIRPA	protein_coding	543.104	0.980261	0.227989	4.29959	1.71113e-05	0.000926406	10.6164	19.8686
ENSG00000140937	CDH11	protein_coding	249.087	-0.982769	0.22862	-4.29869	1.71807e-05	0.000926999	23.0548	9.86179
ENSG00000019144	PHLDB1	protein_coding	1155.13	0.928506	0.216258	4.29352	1.75864e-05	0.000945674	47.135	85.1056
ENSG00000102908	NFAT5	protein_coding	2955.29	-0.871599	0.203417	-4.28479	1.82912e-05	0.000980247	88.7649	41.9165
ENSG00000255248	MIR100HG	processed_transcript	252.6	-1.03774	0.242842	-4.27333	1.92576e-05	0.00102857	32.7495	13.0757
ENSG00000162511	LAPTM5	protein_coding	667.593	1.08808	0.25577	4.25413	2.09861e-05	0.00111712	22.4515	46.4458
ENSG00000142961	MOB3C	protein_coding	127.819	1.10559	0.260632	4.24196	2.2158e-05	0.00117556	3.34997	6.98716
ENSG00000078804	TP53INP2	protein_coding	329.219	0.979887	0.23128	4.23681	2.2672e-05	0.00119882	6.75718	12.621
ENSG00000174059	CD34	protein_coding	5711.31	0.982029	0.23186	4.23544	2.28108e-05	0.00120215	126.856	239.421
ENSG00000112936	C7	protein_coding	12.4857	-1.78633	0.422193	-4.23106	2.32589e-05	0.00122171	2.40223	0.0685856
ENSG00000131477	RAMP2	protein_coding	201.73	1.19337	0.282303	4.22727	2.36548e-05	0.00123841	30.9111	70.3575
ENSG00000130479	MAP1S	protein_coding	377.806	0.994063	0.235717	4.21718	2.47371e-05	0.00129081	27.0102	50.0113
ENSG00000249709	ZNF564	protein_coding	66.7289	1.49985	0.355833	4.21505	2.49722e-05	0.0012988	6.44332	21.0391
ENSG00000127533	F2RL3	protein_coding	47.3948	1.41182	0.335408	4.20925	2.5622e-05	0.00132824	0.872393	2.62551
ENSG00000277494	GPIHBP1	protein_coding	16.3492	1.76435	0.41938	4.20704	2.58742e-05	0.00133695	0.188791	1.43403
ENSG00000074657	ZNF532	protein_coding	1280.23	1.01794	0.242614	4.1957	2.72027e-05	0.00140103	59.4239	112.456
ENSG00000121966	CXCR4	protein_coding	3417.26	1.79386	0.42799	4.19137	2.77275e-05	0.00142343	43.2132	426.776
ENSG00000047346	FAM214A	protein_coding	872.154	0.942097	0.224817	4.19051	2.78327e-05	0.00142423	37.7413	68.9104
ENSG00000154734	ADAMTS1	protein_coding	179.54	1.42266	0.339663	4.18844	2.80882e-05	0.00143268	3.51052	10.3146
ENSG00000198346	ZNF813	protein_coding	66.1068	1.30229	0.311077	4.18639	2.83426e-05	0.00144102	1.02624	2.68924
ENSG00000211448	DIO2	protein_coding	18.9789	-1.77219	0.423448	-4.18513	2.84998e-05	0.00144438	1.60713	0.182799
ENSG00000129675	ARHGEF6	protein_coding	253.911	1.02605	0.245594	4.17783	2.94298e-05	0.00148677	3.81393	7.47462
ENSG00000166033	HTRA1	protein_coding	1422.77	0.925282	0.221664	4.17426	2.98951e-05	0.00150548	79.1486	140.242
ENSG00000224189	HAGLR	antisense_RNA	413.416	0.948699	0.227371	4.17246	3.01326e-05	0.00151264	15.4029	28.1121
ENSG00000159363	ATP13A2	protein_coding	279.896	1.02586	0.246116	4.16821	3.07007e-05	0.00153629	18.9524	36.9901
ENSG00000071282	LMCD1	protein_coding	96.3136	1.31628	0.316121	4.16386	3.12911e-05	0.00156091	4.46406	11.5804
ENSG00000128594	LRRC4	protein_coding	103.683	1.28189	0.308491	4.15537	3.24761e-05	0.00161495	4.20067	10.3205
ENSG00000079102	RUNX1T1	protein_coding	430.904	-1.01785	0.245514	-4.14579	3.38645e-05	0.00167873	50.5329	20.478
ENSG00000235106	LINC00094	protein_coding	125.717	1.31013	0.31613	4.14429	3.4087e-05	0.00168449	5.15269	14.5705
ENSG00000184481	FOXO4	protein_coding	56.6909	1.38025	0.333471	4.13904	3.48755e-05	0.0017181	1.66003	4.61575
ENSG00000198369	SPRED2	protein_coding	210.442	1.26282	0.305164	4.13816	3.50105e-05	0.00171942	4.97718	12.7505
ENSG00000130787	HIP1R	protein_coding	908.747	0.856975	0.207214	4.13569	3.53885e-05	0.00173261	30.3942	50.7694
ENSG00000177303	CASKIN2	protein_coding	150.212	1.19416	0.288857	4.1341	3.56351e-05	0.00173932	11.517	25.6385
ENSG00000076201	PTPN23	protein_coding	404.149	1.12262	0.271686	4.13204	3.59552e-05	0.00174956	15.5426	33.1956
ENSG00000035664	DAPK2	protein_coding	133.035	1.14412	0.277204	4.12734	3.66981e-05	0.00177618	7.39624	16.6847
ENSG00000132824	SERINC3	protein_coding	1363.11	0.874784	0.211958	4.12717	3.67262e-05	0.00177618	46.534	78.6118
ENSG00000197077	KIAA1671	protein_coding	1443.58	0.868582	0.210598	4.12437	3.71756e-05	0.00179245	17.0895	29.4971
ENSG00000163624	CDS1	protein_coding	9.99903	1.75027	0.424942	4.11884	3.8079e-05	0.00183045	0.0101658	0.745141
ENSG00000067798	NAV3	protein_coding	512.15	-0.96439	0.234264	-4.11667	3.84387e-05	0.00184215	88.2015	38.1823
ENSG00000163539	CLASP2	protein_coding	804.084	0.858921	0.208694	4.1157	3.86e-05	0.00184431	38.8177	65.921
ENSG00000070785	EIF2B3	protein_coding	228.671	1.05039	0.256055	4.10219	4.09256e-05	0.00194956	29.2569	59.0678
ENSG00000118473	SGIP1	protein_coding	533.461	-0.991897	0.24219	-4.09553	4.21211e-05	0.0020005	98.7653	41.6726
ENSG00000259124	AC008050.1	lincRNA	25.6278	1.63254	0.398985	4.09173	4.28163e-05	0.00202745	2.44432	11.2039
ENSG00000169851	PCDH7	protein_coding	100.883	-1.39285	0.340503	-4.09055	4.30344e-05	0.00203171	6.83099	1.81066
ENSG00000125257	ABCC4	protein_coding	243.667	-1.06847	0.261304	-4.08901	4.33221e-05	0.00203923	13.2153	5.24244
ENSG00000091592	NLRP1	protein_coding	686.373	0.839784	0.205674	4.08308	4.44433e-05	0.00208581	15.5063	25.4402
ENSG00000169057	MECP2	protein_coding	427.004	0.981885	0.240748	4.07848	4.53303e-05	0.00212117	36.8139	67.7415
ENSG00000144668	ITGA9	protein_coding	35.5727	1.59405	0.391413	4.07255	4.65012e-05	0.00216956	0.32027	1.43081
ENSG00000130429	ARPC1B	protein_coding	1052.4	0.86567	0.21272	4.06953	4.71074e-05	0.00219139	141.096	236.534
ENSG00000100311	PDGFB	protein_coding	1771.54	0.845521	0.207902	4.06692	4.76379e-05	0.00220959	84.1324	140.562
ENSG00000109756	RAPGEF2	protein_coding	1479.55	0.839244	0.20694	4.0555	5.0028e-05	0.00231369	74.6215	125.009
ENSG00000196460	RFX8	protein_coding	25.3663	1.57864	0.389496	4.05303	5.05589e-05	0.00233144	1.28389	5.28247
ENSG00000185567	AHNAK2	protein_coding	763.015	-0.888013	0.21937	-4.04802	5.16532e-05	0.002375	15.8701	7.2646
ENSG00000112406	HECA	protein_coding	533.354	0.901433	0.222809	4.04577	5.21514e-05	0.00239097	7.39637	12.9626
ENSG00000144476	ACKR3	protein_coding	636.278	1.65596	0.411108	4.02804	5.62438e-05	0.00256378	21.5832	116.902
ENSG00000260916	CCPG1	protein_coding	1063.46	0.873251	0.216789	4.02812	5.62251e-05	0.00256378	33.4207	57.2787
ENSG00000006451	RALA	protein_coding	2088.39	-0.796667	0.19794	-4.0248	5.70249e-05	0.00258453	299.454	150.235
ENSG00000153094	BCL2L11	protein_coding	708.242	0.94245	0.234134	4.02526	5.69119e-05	0.00258453	95.3088	174.288
ENSG00000187498	COL4A1	protein_coding	21517.4	0.927276	0.230842	4.01693	5.89621e-05	0.00266472	411.956	746.272
ENSG00000167861	HID1	protein_coding	287.154	1.13185	0.281857	4.0157	5.92689e-05	0.00267097	38.6658	85.7704
ENSG00000107890	ANKRD26	protein_coding	373.954	-0.924962	0.230428	-4.0141	5.96742e-05	0.00267826	17.3055	7.86129
ENSG00000213626	LBH	protein_coding	45.7141	1.49084	0.371435	4.01372	5.97683e-05	0.00267826	2.02424	7.14531
ENSG00000162944	RFTN2	protein_coding	305.131	1.09266	0.272804	4.0053	6.19384e-05	0.00276769	10.8301	22.524
ENSG00000127920	GNG11	protein_coding	3701.49	0.844665	0.210952	4.00406	6.22645e-05	0.00277444	101.434	169.061
ENSG00000170801	HTRA3	protein_coding	60.3114	1.34467	0.335932	4.00282	6.25928e-05	0.00278126	1.54609	4.25863
ENSG00000248441	LINC01197	lincRNA	75.6665	-1.23811	0.309455	-4.00094	6.30912e-05	0.00279558	11.8756	3.81243
ENSG00000139263	LRIG3	protein_coding	522.867	-0.944293	0.236139	-3.99888	6.36428e-05	0.00281216	110.104	47.7377
ENSG00000152661	GJA1	protein_coding	2857.58	1.11734	0.279695	3.99486	6.4732e-05	0.00285234	65.5723	138.926
ENSG00000069493	CLEC2D	protein_coding	102.591	-1.15508	0.289224	-3.99373	6.50411e-05	0.00285803	21.6209	7.62064
ENSG00000170776	AKAP13	protein_coding	1850.47	0.843335	0.211255	3.99203	6.55108e-05	0.00287071	114.964	194.341
ENSG00000100439	ABHD4	protein_coding	240.795	1.22801	0.307746	3.99033	6.59808e-05	0.00288092	23.6838	59.9094
ENSG00000128951	DUT	protein_coding	302.63	1.02924	0.257962	3.98988	6.6107e-05	0.00288092	186.766	361.976
ENSG00000115902	SLC1A4	protein_coding	156.051	1.04346	0.26176	3.98634	6.70996e-05	0.0029082	4.87258	9.66342
ENSG00000125170	DOK4	protein_coding	123.731	1.12794	0.282919	3.98679	6.69723e-05	0.0029082	6.30112	13.7279
ENSG00000118257	NRP2	protein_coding	1750.2	-0.929658	0.233885	-3.97485	7.04236e-05	0.00304395	259.869	111.414
ENSG00000173801	JUP	protein_coding	2180.44	0.806726	0.203008	3.97387	7.07151e-05	0.00304824	95.3772	153.398
ENSG00000182263	FIGN	protein_coding	127.739	-1.21989	0.30734	-3.96918	7.21205e-05	0.0031004	6.36249	2.1364
ENSG00000188761	BCL2L15	protein_coding	29.9836	-1.70124	0.429477	-3.96118	7.45816e-05	0.00319753	4.26323	0.361394
ENSG00000013588	GPRC5A	protein_coding	165.367	-1.10058	0.278818	-3.94732	7.90317e-05	0.00336386	8.94342	3.30566
ENSG00000196586	MYO6	protein_coding	2491.82	0.929168	0.235404	3.94712	7.90973e-05	0.00336386	40.0489	72.402
ENSG00000231738	TSPAN19	protein_coding	27.7474	-1.68136	0.425883	-3.94794	7.88281e-05	0.00336386	2.88379	0.299552
ENSG00000228672	PROB1	protein_coding	32.8029	1.46631	0.371793	3.94389	8.01716e-05	0.00340043	0.29978	1.05713
ENSG00000135842	FAM129A	protein_coding	284.991	1.02077	0.258894	3.9428	8.05357e-05	0.00340677	4.99195	10.0329
ENSG00000196391	ZNF774	protein_coding	83.4682	1.41239	0.358377	3.94108	8.11169e-05	0.00342223	1.74388	5.74043
ENSG00000087299	L2HGDH	protein_coding	104.438	-1.07159	0.27243	-3.93344	8.37378e-05	0.00351411	3.23202	1.27983
ENSG00000175264	CHST1	protein_coding	972.122	1.14215	0.290363	3.93353	8.37082e-05	0.00351411	25.0755	56.9338
ENSG00000151914	DST	protein_coding	6321.64	-0.746909	0.190247	-3.926	8.63717e-05	0.00360557	195.456	101.317
ENSG00000157978	LDLRAP1	protein_coding	234.604	0.911507	0.232169	3.92605	8.63529e-05	0.00360557	38.2608	67.6654
ENSG00000136161	RCBTB2	protein_coding	165.456	1.141	0.29076	3.9242	8.70191e-05	0.00361434	5.75231	12.329
ENSG00000153561	RMND5A	protein_coding	779.037	0.885094	0.225551	3.92415	8.70375e-05	0.00361434	17.5635	30.6018
ENSG00000160888	IER2	protein_coding	401.143	0.938159	0.239167	3.92261	8.75938e-05	0.00362794	15.6975	28.308
ENSG00000110697	PITPNM1	protein_coding	142.635	1.20602	0.307657	3.92002	8.85431e-05	0.00365771	12.7436	29.4253
ENSG00000114796	KLHL24	protein_coding	1071.62	0.818095	0.208825	3.91762	8.94285e-05	0.00368468	38.2658	63.134
ENSG00000005187	ACSM3	protein_coding	34.0242	-1.49858	0.382767	-3.91512	9.03597e-05	0.00371341	9.67016	2.21586
ENSG00000216775	AL109918.1	transcribed_unprocessed_pseudogene	68.3416	-1.28238	0.328011	-3.90958	9.24566e-05	0.00378976	4.86386	1.47778
ENSG00000100034	PPM1F	protein_coding	1364.28	0.910083	0.232935	3.90703	9.34362e-05	0.00382005	78.1787	138.439
ENSG00000185614	FAM212A	protein_coding	32.1161	1.42963	0.366043	3.90563	9.39803e-05	0.00383242	1.94871	6.37047
ENSG00000131446	MGAT1	protein_coding	515.8	0.872135	0.22335	3.90479	9.43085e-05	0.00383594	21.2455	36.0441
ENSG00000198221	AFDN-AS1	lincRNA	23.4194	1.65127	0.422981	3.90388	9.46622e-05	0.00384048	2.06626	11.9072
ENSG00000146409	SLC18B1	protein_coding	159.336	1.05521	0.270467	3.90144	9.56209e-05	0.00386948	6.47371	13.088
ENSG00000146267	FAXC	protein_coding	14.5812	-1.67043	0.42837	-3.89949	9.63941e-05	0.00388096	0.757406	0.0855076
ENSG00000169760	NLGN1	protein_coding	187.974	-0.926178	0.237479	-3.90004	9.61779e-05	0.00388096	12.1924	5.46668
ENSG00000112414	ADGRG6	protein_coding	2178.58	-0.859603	0.220657	-3.89565	9.79373e-05	0.00393311	158.718	73.5339
ENSG00000070718	AP3M2	protein_coding	185.738	1.03354	0.265508	3.89268	9.91413e-05	0.00397141	10.9236	21.8929
ENSG00000082781	ITGB5	protein_coding	592.715	0.892162	0.229451	3.88825	0.00010097	0.00403449	74.3642	131.171
ENSG00000265142	MIR133A1HG	antisense_RNA	43.8844	-1.4202	0.365318	-3.88756	0.000101257	0.00403578	4.62573	1.18238
ENSG00000125734	GPR108	protein_coding	205.219	1.13196	0.291262	3.8864	0.00010174	0.00404487	43.2147	90.8961
ENSG00000179820	MYADM	protein_coding	1103.73	0.81567	0.209984	3.88444	0.000102568	0.00406758	63.7038	103.711
ENSG00000058799	YIPF1	protein_coding	89.1573	1.13013	0.291384	3.87848	0.000105112	0.00414773	6.39581	14.2802
ENSG00000169926	KLF13	protein_coding	351.189	0.931309	0.24009	3.879	0.000104887	0.00414773	16.9345	30.6444
ENSG00000116194	ANGPTL1	protein_coding	39.1734	-1.39725	0.360371	-3.87725	0.000105644	0.00415839	3.11829	0.786437
ENSG00000119508	NR4A3	protein_coding	31.7472	1.48072	0.382001	3.87621	0.000106097	0.00416589	0.290291	1.09215
ENSG00000179134	SAMD4B	protein_coding	475.359	0.974637	0.251673	3.87263	0.000107669	0.00421715	118.15	216.033
ENSG00000070214	SLC44A1	protein_coding	1158.31	0.854469	0.221229	3.86237	0.000112294	0.00438748	13.7145	23.2183
ENSG00000153443	UBALD1	protein_coding	68.6647	1.20564	0.312262	3.86099	0.000112931	0.00440152	6.61461	15.8702
ENSG00000172037	LAMB2	protein_coding	1954.45	0.75978	0.196964	3.85746	0.00011457	0.00445446	210.522	324.507
ENSG00000235750	KIAA0040	protein_coding	191.375	0.983668	0.255256	3.85366	0.000116367	0.00451326	6.40375	11.9461
ENSG00000061918	GUCY1B3	protein_coding	156.883	1.19373	0.310018	3.8505	0.000117876	0.00456066	3.59215	8.58417
ENSG00000113369	ARRDC3	protein_coding	954.054	1.10802	0.287922	3.84834	0.00011892	0.00458987	52.921	112.096
ENSG00000115306	SPTBN1	protein_coding	12937.9	0.76899	0.200209	3.84094	0.000122566	0.00471908	140.357	221.378
ENSG00000152409	JMY	protein_coding	379.473	0.848574	0.221212	3.83602	0.000125044	0.00480285	7.04103	12.0728
ENSG00000157107	FCHO2	protein_coding	668.619	0.781481	0.203904	3.8326	0.000126797	0.00485842	34.0795	54.2556
ENSG00000154529	CNTNAP3B	protein_coding	1257.7	-0.988816	0.258056	-3.83178	0.000127218	0.0048628	94.0734	40.0056
ENSG00000150712	MTMR12	protein_coding	690.59	0.82291	0.214876	3.8297	0.000128297	0.00488052	32.9511	54.3298
ENSG00000184005	ST6GALNAC3	protein_coding	472.802	0.865374	0.225941	3.83009	0.000128098	0.00488052	14.6635	25.0201
ENSG00000135363	LMO2	protein_coding	267.561	0.942861	0.246599	3.82345	0.000131596	0.00499403	15.2935	27.8537
ENSG00000270069	MIR222HG	lincRNA	351.918	-1.03544	0.270912	-3.82204	0.000132352	0.00501075	42.8873	17.1819
ENSG00000150630	VEGFC	protein_coding	223.01	1.03938	0.272429	3.81522	0.000136064	0.00513899	9.1717	18.2613
ENSG00000128805	ARHGAP22	protein_coding	116.713	-1.09882	0.288439	-3.80954	0.000139226	0.00524237	26.586	9.90767
ENSG00000206503	HLA-A	protein_coding	1640.14	0.857645	0.225156	3.80912	0.000139462	0.00524237	91.1452	154.931
ENSG00000170323	FABP4	protein_coding	419.954	1.58558	0.416656	3.80548	0.000141529	0.00530749	33.2162	178.264
ENSG00000147119	CHST7	protein_coding	80.8879	1.15043	0.302454	3.80366	0.000142573	0.00533403	2.47669	5.564
ENSG00000007944	MYLIP	protein_coding	140.902	1.0198	0.268475	3.7985	0.000145577	0.00543361	4.6615	9.04059
ENSG00000173269	MMRN2	protein_coding	1901.83	0.888456	0.233963	3.79742	0.000146208	0.00544438	92.5102	157.858
ENSG00000205054	LINC01121	processed_transcript	14.0665	-1.61329	0.424975	-3.79619	0.000146934	0.00545859	4.27239	0.567416
ENSG00000109046	WSB1	protein_coding	8212.49	-0.715012	0.188469	-3.79379	0.000148365	0.00549885	481.171	256.743
ENSG00000132963	POMP	protein_coding	259.694	0.920535	0.242963	3.78879	0.000151382	0.00559761	17.4977	31.5027
ENSG00000204592	HLA-E	protein_coding	2687.09	0.873256	0.230765	3.78419	0.000154212	0.00568899	89.5947	151.852
ENSG00000117114	ADGRL2	protein_coding	2176.3	0.836085	0.221235	3.77918	0.000157349	0.00577783	76.5785	130.3
ENSG00000241839	PLEKHO2	protein_coding	204.493	0.914663	0.242002	3.77957	0.000157099	0.00577783	4.38327	7.74847
ENSG00000107984	DKK1	protein_coding	200.612	-1.17575	0.311842	-3.77034	0.000163027	0.00595875	43.0665	14.155
ENSG00000173846	PLK3	protein_coding	238.397	0.865963	0.229664	3.77057	0.000162875	0.00595875	14.3243	24.6783
ENSG00000034152	MAP2K3	protein_coding	185.821	1.11667	0.296289	3.76886	0.000163993	0.00596656	12.0302	26.0864
ENSG00000130158	DOCK6	protein_coding	3052.76	0.835782	0.221737	3.76925	0.000163741	0.00596656	240.943	396.817
ENSG00000213977	TAX1BP3	protein_coding	640.25	0.8407	0.223244	3.76583	0.000166	0.00602575	43.76	72.8666
ENSG00000084234	APLP2	protein_coding	10048.5	0.752274	0.200186	3.75788	0.000171361	0.00619203	686.808	1067.4
ENSG00000270909	CR788268.1	processed_pseudogene	50.4089	-1.44289	0.383925	-3.75824	0.000171109	0.00619203	5.79823	1.34445
ENSG00000263069	AC124319.2	antisense_RNA	37.9633	-1.33128	0.354456	-3.75585	0.000172753	0.00622812	5.57434	1.51698
ENSG00000235770	LINC00607	lincRNA	354.706	-0.949951	0.252989	-3.75492	0.0001734	0.00623729	35.5764	15.0576
ENSG00000136560	TANK	protein_coding	709.087	-0.751292	0.200116	-3.75429	0.000173837	0.00623885	173.56	90.0645
ENSG00000154639	CXADR	protein_coding	545.046	-1.1135	0.29692	-3.75016	0.000176723	0.00632812	37.2066	13.3884
ENSG00000257176	AC009318.1	antisense_RNA	27.5608	-1.46967	0.391983	-3.74932	0.000177312	0.0063349	4.57222	0.947649
ENSG00000242616	GNG10	protein_coding	301.81	0.909732	0.242867	3.74581	0.000179813	0.00640982	17.8654	31.8582
ENSG00000130300	PLVAP	protein_coding	146.448	1.60855	0.4296	3.74429	0.000180908	0.0064344	1.7125	18.2061
ENSG00000172399	MYOZ2	protein_coding	19.8676	1.53092	0.409035	3.74275	0.000182016	0.00645931	0.29144	1.3959
ENSG00000153558	FBXL2	protein_coding	250.182	-0.948702	0.253645	-3.74027	0.000183822	0.00650884	29.7254	12.8632
ENSG00000182809	CRIP2	protein_coding	859.762	0.793941	0.212475	3.73664	0.000186499	0.00658894	113.688	182.045
ENSG00000107099	DOCK8	protein_coding	170.244	1.13281	0.303317	3.73475	0.000187899	0.00661284	3.86693	8.7536
ENSG00000230453	ANKRD18B	protein_coding	74.604	-1.17376	0.314292	-3.73461	0.000188009	0.00661284	45.3411	16.2804
ENSG00000116191	RALGPS2	protein_coding	716.389	-0.773494	0.207488	-3.7279	0.000193084	0.00677631	69.4475	34.8411
ENSG00000031081	ARHGAP31	protein_coding	1382.14	0.765794	0.205493	3.72663	0.000194059	0.00678054	35.8994	56.5078
ENSG00000215695	RSC1A1	protein_coding	77.6543	1.15127	0.308918	3.72679	0.000193931	0.00678054	2.96989	6.84907
ENSG00000198873	GRK5	protein_coding	489.127	0.825708	0.221678	3.72481	0.000195464	0.0068146	14.8209	24.6646
ENSG00000155876	RRAGA	protein_coding	530.548	0.842754	0.226384	3.72267	0.000197123	0.00685739	30.2155	51.1348
ENSG00000111266	DUSP16	protein_coding	292.534	1.09363	0.29414	3.71805	0.000200769	0.00696892	14.2322	30.9448
ENSG00000120278	PLEKHG1	protein_coding	1152.41	0.719706	0.193608	3.71733	0.000201336	0.00697336	24.9022	37.9212
ENSG00000101670	LIPG	protein_coding	183.523	-1.0719	0.289301	-3.70514	0.000211276	0.00730167	12.0359	4.66282
ENSG00000162734	PEA15	protein_coding	1126.89	0.858452	0.232175	3.69743	0.000217796	0.00751064	59.8421	102.186
ENSG00000149564	ESAM	protein_coding	1176.44	0.766239	0.207406	3.69439	0.00022042	0.00758463	100.764	158.271
ENSG00000196083	IL1RAP	protein_coding	95.9047	-1.16769	0.316435	-3.69016	0.000224116	0.00769512	10.9436	3.76127
ENSG00000175048	ZDHHC14	protein_coding	248.962	0.857296	0.232421	3.68854	0.000225541	0.00772735	21.5733	36.7082
ENSG00000172602	RND1	protein_coding	37.9535	1.42203	0.385645	3.68739	0.000226564	0.00774564	2.24066	7.60319
ENSG00000175220	ARHGAP1	protein_coding	365.089	0.775488	0.210547	3.6832	0.000230323	0.00785723	20.0465	31.7916
ENSG00000163132	MSX1	protein_coding	34.0735	1.38341	0.375857	3.68068	0.000232612	0.00791828	2.6233	8.66528
ENSG00000060762	MPC1	protein_coding	61.8717	1.17101	0.318203	3.68007	0.000233172	0.00792037	5.92811	13.8776
ENSG00000133083	DCLK1	protein_coding	20.9817	-1.5242	0.414346	-3.67858	0.00023454	0.00793287	1.99652	0.359744
ENSG00000238273	AC108058.1	antisense_RNA	80.5493	-1.187	0.322665	-3.67874	0.000234389	0.00793287	13.7157	4.72356
ENSG00000126803	HSPA2	protein_coding	64.1022	1.20499	0.327665	3.67751	0.000235521	0.00794909	1.79975	4.32217
ENSG00000138771	SHROOM3	protein_coding	27.4558	1.41095	0.383846	3.67581	0.000237098	0.0079684	0.152985	0.55383
ENSG00000152760	TCTEX1D1	protein_coding	61.476	-1.22548	0.333359	-3.67615	0.000236778	0.0079684	18.5162	5.60671
ENSG00000143753	DEGS1	protein_coding	769.72	0.814003	0.221583	3.67359	0.00023917	0.00802103	60.5239	99.1744
ENSG00000276542	AC097478.3	antisense_RNA	14.829	-1.54111	0.420697	-3.66324	0.000249047	0.00833466	4.63357	0.647299
ENSG00000144810	COL8A1	protein_coding	1222.29	-0.91956	0.251242	-3.66006	0.000252158	0.00842101	220.465	99.7434
ENSG00000119669	IRF2BPL	protein_coding	207.88	0.894065	0.244392	3.65832	0.000253876	0.008455	3.95877	6.97555
ENSG00000169242	EFNA1	protein_coding	571.822	0.923427	0.252444	3.65795	0.000254242	0.008455	47.9174	86.9202
ENSG00000119138	KLF9	protein_coding	257.306	0.978336	0.267509	3.65721	0.000254975	0.00846164	3.65759	6.91085
ENSG00000153147	SMARCA5	protein_coding	2191.99	0.849346	0.232806	3.6483	0.000263977	0.0087421	146.199	246.868
ENSG00000182871	COL18A1	protein_coding	3336.56	0.752199	0.206327	3.64566	0.000266709	0.00881418	82.8365	128.12
ENSG00000112576	CCND3	protein_coding	233.845	0.930379	0.255399	3.64285	0.000269633	0.00885545	38.0954	70.772
ENSG00000132953	XPO4	protein_coding	795.569	-0.727215	0.199622	-3.64297	0.000269514	0.00885545	22.3259	11.7466
ENSG00000180801	ARSJ	protein_coding	406.356	-0.761586	0.209039	-3.64327	0.000269198	0.00885545	19.4168	9.81818
ENSG00000180525	PRR26	protein_coding	37.3731	-1.42089	0.390149	-3.64192	0.000270609	0.00886915	1.20277	0.269574
ENSG00000245648	AC022075.1	antisense_RNA	28.2659	-1.38304	0.379864	-3.64089	0.000271698	0.0088865	1.90509	0.470917
ENSG00000013523	ANGEL1	protein_coding	308.086	0.77511	0.212953	3.63981	0.000272839	0.00890028	13.535	21.4163
ENSG00000141510	TP53	protein_coding	711.947	0.789585	0.216953	3.63943	0.000273242	0.00890028	122.162	192.671
ENSG00000167680	SEMA6B	protein_coding	892.629	0.816739	0.225101	3.62832	0.000285267	0.00927292	34.6378	56.9172
ENSG00000166710	B2M	protein_coding	6316.47	0.872118	0.240439	3.6272	0.000286515	0.00929446	1520.61	2638.01
ENSG00000120217	CD274	protein_coding	297.52	-1.07423	0.296649	-3.62122	0.000293216	0.00947774	24.0232	9.40997
ENSG00000173068	BNC2	protein_coding	469.965	-0.867494	0.239567	-3.62109	0.00029336	0.00947774	15.4509	7.08015
ENSG00000185477	GPRIN3	protein_coding	565.699	1.06263	0.293631	3.61895	0.0002958	0.00953713	2.86443	6.12076
ENSG00000100852	ARHGAP5	protein_coding	1162.4	0.758602	0.209692	3.61769	0.000297238	0.00956408	28.8676	45.3575
ENSG00000018408	WWTR1	protein_coding	5217.43	0.723145	0.20092	3.59916	0.000319244	0.0102513	146.392	220.771
ENSG00000106714	CNTNAP3	protein_coding	342.642	-1.03831	0.288621	-3.59748	0.00032131	0.0102761	28.623	11.4806
ENSG00000168758	SEMA4C	protein_coding	174.483	0.85682	0.238161	3.59765	0.000321104	0.0102761	6.5136	11.1056
ENSG00000049130	KITLG	protein_coding	662.594	0.841447	0.234159	3.59348	0.000326288	0.0103934	24.1757	41.1934
ENSG00000132510	KDM6B	protein_coding	222.708	0.872044	0.242651	3.59382	0.000325869	0.0103934	6.64005	11.522
ENSG00000101265	RASSF2	protein_coding	1587.47	0.896298	0.249558	3.59154	0.000328729	0.0104293	22.6204	40.6976
ENSG00000198795	ZNF521	protein_coding	1689.79	-0.730723	0.20345	-3.59166	0.000328578	0.0104293	160.622	82.3278
ENSG00000273999	RBM17P2	processed_pseudogene	26.7463	-1.49723	0.417058	-3.58998	0.000330703	0.0104709	4.42289	0.752771
ENSG00000151729	SLC25A4	protein_coding	67.4214	1.12073	0.312492	3.58644	0.000335222	0.0105929	2.03323	4.56687
ENSG00000177119	ANO6	protein_coding	1239.84	0.745339	0.20789	3.58525	0.000336757	0.0106202	23.1345	35.8873
ENSG00000229855	AC008568.1	lincRNA	48.4131	-1.25057	0.348864	-3.5847	0.000337471	0.0106216	16.9797	5.00342
ENSG00000112787	FBRSL1	protein_coding	197.079	-0.830021	0.23165	-3.58307	0.000339573	0.0106666	262.75	125.603
ENSG00000146094	DOK3	protein_coding	156.02	0.873217	0.243773	3.58208	0.000340863	0.010686	8.56441	14.8111
ENSG00000105829	BET1	protein_coding	220.432	0.836873	0.233679	3.5813	0.000341892	0.0106971	20.204	33.5764
ENSG00000205485	AC004980.1	transcribed_unprocessed_pseudogene	46.3799	-1.30801	0.365954	-3.57426	0.000351226	0.0109675	10.3326	2.74457
ENSG00000186111	PIP5K1C	protein_coding	543.731	0.958873	0.268438	3.57205	0.000354204	0.0110171	52.4541	101.265
ENSG00000237352	LINC01358	lincRNA	58.0252	-1.30322	0.364824	-3.5722	0.000353995	0.0110171	39.763	11.6316
ENSG00000136237	RAPGEF5	protein_coding	1077.49	0.830405	0.232716	3.56831	0.000359291	0.011135	65.5977	110.948
ENSG00000168067	MAP4K2	protein_coding	351.05	0.881647	0.247082	3.56823	0.000359398	0.011135	30.3153	52.1501
ENSG00000139354	GAS2L3	protein_coding	547.855	0.771014	0.216223	3.56583	0.000362707	0.0112022	36.0592	57.9286
ENSG00000171408	PDE7B	protein_coding	446.395	0.795247	0.223031	3.56563	0.000362978	0.0112022	8.61372	14.0963
ENSG00000117586	TNFSF4	protein_coding	829.274	0.767796	0.215417	3.56423	0.000364932	0.0112406	27.5811	43.7841
ENSG00000154217	PITPNC1	protein_coding	101.553	1.09658	0.3078	3.56265	0.000367137	0.0112866	4.89038	10.604
ENSG00000273749	CYFIP1	protein_coding	1391.26	0.812054	0.227984	3.56189	0.000368193	0.0112972	71.7062	117.6
ENSG00000061273	HDAC7	protein_coding	1157.77	0.688155	0.193361	3.55891	0.000372394	0.011404	126.999	185.994
ENSG00000141753	IGFBP4	protein_coding	1775.54	0.875314	0.246057	3.55737	0.00037459	0.0114492	67.9751	116.71
ENSG00000198753	PLXNB3	protein_coding	112.507	-0.93238	0.262533	-3.55148	0.000383066	0.0116709	8.39487	3.67926
ENSG00000259207	ITGB3	protein_coding	511.168	-0.967639	0.272474	-3.55131	0.000383316	0.0116709	23.6473	9.75289
ENSG00000187243	MAGED4B	protein_coding	110.42	-0.986793	0.277981	-3.54985	0.000385446	0.0117133	20.3688	8.24487
ENSG00000145860	RNF145	protein_coding	779.271	0.818655	0.230808	3.54691	0.000389772	0.0118221	55.4941	91.748
ENSG00000169282	KCNAB1	protein_coding	133.187	-0.920594	0.259664	-3.54533	0.000392129	0.0118709	6.03544	2.65497
ENSG00000233276	GPX1	protein_coding	593.372	0.760831	0.214876	3.5408	0.000398923	0.0120536	98.9869	156.532
ENSG00000107679	PLEKHA1	protein_coding	1482.73	0.766424	0.216564	3.53901	0.000401624	0.0120835	38.7619	61.4646
ENSG00000186522	SEPT10	protein_coding	1067.05	0.831393	0.234909	3.53921	0.000401332	0.0120835	136.844	228.61
ENSG00000253618	GRPEL2-AS1	antisense_RNA	19.503	1.47834	0.417829	3.53814	0.000402961	0.0120835	4.29314	22.3907
ENSG00000274093	AC009032.1	sense_intronic	24.2777	-1.3923	0.393485	-3.53839	0.000402574	0.0120835	24.2296	5.37701
ENSG00000047188	YTHDC2	protein_coding	853.593	-0.841653	0.237922	-3.53752	0.00040391	0.0120891	44.4284	21.6078
ENSG00000109790	KLHL5	protein_coding	831.128	0.756266	0.213884	3.53587	0.000406437	0.012119	25.5792	39.9502
ENSG00000165072	MAMDC2	protein_coding	130.987	-1.13193	0.320101	-3.53617	0.000405977	0.012119	7.47712	2.74534
ENSG00000226702	MIR217HG	lincRNA	51.0319	-1.1505	0.325798	-3.53133	0.00041347	0.0123056	12.7378	4.30987
ENSG00000145349	CAMK2D	protein_coding	565.179	0.715149	0.202633	3.52928	0.000416689	0.0123781	18.8496	28.4569
ENSG00000141699	RETREG3	protein_coding	317.825	0.768549	0.217872	3.52752	0.000419473	0.0124376	23.628	37.4194
ENSG00000176853	FAM91A1	protein_coding	1066.79	0.755498	0.21427	3.52592	0.00042202	0.0124897	43.8463	69.441
ENSG00000265972	TXNIP	protein_coding	552.186	1.0323	0.292906	3.52432	0.00042457	0.0125418	15.7056	31.521
ENSG00000189337	KAZN	protein_coding	29.2909	1.34151	0.380809	3.5228	0.000427021	0.0125908	0.454411	1.42582
ENSG00000253203	GUSBP3	transcribed_unprocessed_pseudogene	84.029	-1.25671	0.356792	-3.52226	0.000427885	0.0125928	23.1506	7.03996
ENSG00000103966	EHD4	protein_coding	1744.51	0.70813	0.201084	3.52156	0.000429023	0.0126029	24.4386	36.7293
ENSG00000100479	POLE2	protein_coding	39.0517	-1.2347	0.351037	-3.51728	0.000435999	0.0127643	18.8033	5.64338
ENSG00000197140	ADAM32	protein_coding	351.703	-1.01774	0.28936	-3.5172	0.000436125	0.0127643	14.2968	5.95062
ENSG00000129925	TMEM8A	protein_coding	457.125	0.831375	0.236412	3.51663	0.000437057	0.012768	31.8874	52.6662
ENSG00000265218	AC103810.2	antisense_RNA	24.5289	-1.35957	0.38718	-3.51146	0.000445653	0.0129952	20.3998	4.98154
ENSG00000107554	DNMBP	protein_coding	904.084	-0.675185	0.192328	-3.51059	0.000447107	0.0130137	23.4373	12.7917
ENSG00000249437	NAIP	protein_coding	255.566	-1.0203	0.291234	-3.50338	0.000459389	0.0133467	13.5669	5.35781
ENSG00000091490	SEL1L3	protein_coding	1778.13	0.753533	0.215348	3.49913	0.000466772	0.0135364	131.131	205.477
ENSG00000124212	PTGIS	protein_coding	59.511	-1.14887	0.328531	-3.49699	0.000470538	0.0136095	1.92008	0.640885
ENSG00000160439	RDH13	protein_coding	80.895	1.14623	0.3278	3.49672	0.000471009	0.0136095	7.44941	18.3055
ENSG00000147408	CSGALNACT1	protein_coding	669.017	0.76004	0.217497	3.49448	0.000474984	0.0136994	28.607	45.239
ENSG00000049192	ADAMTS6	protein_coding	596.731	-0.706461	0.202198	-3.4939	0.000476022	0.0137044	28.7718	15.0972
ENSG00000119630	PGF	protein_coding	1486	0.812388	0.232693	3.49125	0.000480764	0.0138126	78.8379	130.362
ENSG00000136141	LRCH1	protein_coding	627.547	0.890781	0.255177	3.49083	0.00048152	0.0138126	22.6283	40.17
ENSG00000134871	COL4A2	protein_coding	10833.3	0.73452	0.210465	3.49	0.000483028	0.0138308	726.712	1127.13
ENSG00000113657	DPYSL3	protein_coding	2307.44	0.676053	0.193965	3.48544	0.000491331	0.0140432	77.639	113.89
ENSG00000115641	FHL2	protein_coding	862.396	-0.785573	0.225433	-3.48473	0.000492632	0.0140551	99.8508	48.8855
ENSG00000176692	FOXC2	protein_coding	156.143	-1.0632	0.305324	-3.48222	0.000497273	0.014162	10.878	3.96229
ENSG00000111725	PRKAB1	protein_coding	235.977	0.815535	0.234268	3.48121	0.000499151	0.01419	35.041	57.4209
ENSG00000130508	PXDN	protein_coding	10851.7	0.800973	0.230408	3.47633	0.000508335	0.0144252	511.871	841.107
ENSG00000087157	PGS1	protein_coding	279.359	0.789243	0.227146	3.47461	0.000511601	0.0144704	17.0647	27.4898
ENSG00000120885	CLU	protein_coding	952.795	-0.984412	0.283322	-3.47453	0.00051175	0.0144704	606.167	244.487
ENSG00000148730	EIF4EBP2	protein_coding	1401.15	0.719106	0.207128	3.4718	0.000516988	0.0145925	16.3306	24.8626
ENSG00000001617	SEMA3F	protein_coding	701.392	0.736371	0.212207	3.47005	0.000520354	0.0146614	63.9911	98.4205
ENSG00000135333	EPHA7	protein_coding	11.2694	1.4864	0.428914	3.46549	0.000529263	0.0148639	0.0590849	0.44006
ENSG00000146242	TPBG	protein_coding	89.7522	0.997805	0.287932	3.46541	0.000529416	0.0148639	1.89624	3.74812
ENSG00000184557	SOCS3	protein_coding	101.575	1.11818	0.32288	3.46315	0.000533893	0.0149631	3.00723	6.86697
ENSG00000128656	CHN1	protein_coding	142.751	-0.906506	0.261934	-3.46082	0.00053854	0.0150668	33.1863	14.5411
ENSG00000113282	CLINT1	protein_coding	1141.51	0.716474	0.207113	3.45934	0.0005415	0.0151229	50.716	76.8233
ENSG00000171617	ENC1	protein_coding	351.952	-0.833704	0.2414	-3.45362	0.000553125	0.0154204	18.0962	8.42187
ENSG00000146433	TMEM181	protein_coding	1013.44	0.745547	0.215988	3.4518	0.000556856	0.0154941	15.8494	24.9113
ENSG00000204403	CASP12	polymorphic_pseudogene	35.6167	1.23146	0.356801	3.45138	0.00055772	0.0154941	2.22372	5.90979
ENSG00000110651	CD81	protein_coding	1220.88	0.748165	0.216811	3.45078	0.000558975	0.0155018	204.359	317.749
ENSG00000164066	INTU	protein_coding	412.132	-0.834388	0.242003	-3.44783	0.000565099	0.0156443	6.82907	3.32612
ENSG00000124380	SNRNP27	protein_coding	192.667	0.798037	0.231504	3.44719	0.000566442	0.0156541	26.7728	43.9684
ENSG00000186469	GNG2	protein_coding	30.6616	1.40391	0.40761	3.44426	0.000572634	0.0157977	1.21181	4.68746
ENSG00000249859	PVT1	lincRNA	157.733	-0.841007	0.244412	-3.44094	0.000579705	0.015965	522.882	245.374
ENSG00000165943	MOAP1	protein_coding	122.666	0.956497	0.27805	3.44002	0.000581679	0.0159916	3.92938	7.44358
ENSG00000113712	CSNK1A1	protein_coding	3330.7	0.707574	0.206057	3.43387	0.000595024	0.0163302	165.177	250.415
ENSG00000100243	CYB5R3	protein_coding	1187.03	0.80693	0.235106	3.43219	0.000598725	0.0164034	69.3841	112.833
ENSG00000166848	TERF2IP	protein_coding	378.138	0.844791	0.246292	3.43004	0.00060349	0.0165054	16.9486	29.2586
ENSG00000136156	ITM2B	protein_coding	2914.13	0.839965	0.244966	3.4289	0.000606035	0.0165465	370.095	626.293
ENSG00000111886	GABRR2	protein_coding	17.0858	1.43121	0.417739	3.42609	0.000612333	0.0166898	0.753534	3.38324
ENSG00000108239	TBC1D12	protein_coding	156.755	0.872051	0.254602	3.42516	0.000614445	0.0167186	4.08001	7.1891
ENSG00000137845	ADAM10	protein_coding	3071.96	0.780735	0.228175	3.42165	0.000622423	0.0169067	163.783	263.275
ENSG00000116962	NID1	protein_coding	4146.38	0.778175	0.227611	3.41888	0.000628798	0.0170506	59.6253	95.0491
ENSG00000113140	SPARC	protein_coding	16438.2	0.840238	0.246424	3.40973	0.000650281	0.0176031	4745.13	8058.36
ENSG00000119718	EIF2B2	protein_coding	569.152	0.735628	0.215901	3.40724	0.000656224	0.0176498	56.4861	88.0367
ENSG00000133030	MPRIP	protein_coding	1703.65	0.657063	0.192855	3.40704	0.000656722	0.0176498	240.84	348.81
ENSG00000152443	ZNF776	protein_coding	177.108	-0.818215	0.240179	-3.40669	0.000657568	0.0176498	12.3314	5.99121
ENSG00000164164	OTUD4	protein_coding	1299.81	0.639211	0.187574	3.40779	0.000654917	0.0176498	43.1996	61.824
ENSG00000269155	AL009178.2	lincRNA	56.0251	1.16822	0.342743	3.40843	0.000653385	0.0176498	1.30816	3.34512
ENSG00000114790	ARHGEF26	protein_coding	131.391	0.905747	0.265921	3.40607	0.000659059	0.0176599	2.88559	5.21534
ENSG00000187244	BCAM	protein_coding	303.799	0.823527	0.242028	3.40261	0.000667457	0.0178548	30.5612	49.4621
ENSG00000175104	TRAF6	protein_coding	344.456	0.777657	0.2287	3.40033	0.000673047	0.017974	10.7336	17.3056
ENSG00000148655	LRMDA	protein_coding	61.9388	-1.12966	0.332342	-3.39908	0.000676134	0.0180261	89.9537	30.7045
ENSG00000104998	IL27RA	protein_coding	65.8205	1.17248	0.345292	3.39561	0.000684768	0.0182256	1.37666	3.51761
ENSG00000110799	VWF	protein_coding	33452.3	0.658439	0.193986	3.39426	0.000688146	0.0182849	468.224	679.574
ENSG00000079385	CEACAM1	protein_coding	20.7439	-1.43441	0.422723	-3.39327	0.000690634	0.0182897	3.30341	0.557819
ENSG00000139679	LPAR6	protein_coding	352.105	0.887332	0.26148	3.3935	0.000690058	0.0182897	17.1826	30.1402
ENSG00000008083	JARID2	protein_coding	246.193	0.846506	0.249955	3.38664	0.000707548	0.0187064	4.42605	7.74844
ENSG00000136193	SCRN1	protein_coding	1710.55	0.794916	0.234809	3.38537	0.000710813	0.0187614	37.7137	60.4506
ENSG00000165959	CLMN	protein_coding	124.809	-1.02352	0.302798	-3.38021	0.000724316	0.0190861	6.05451	2.29223
ENSG00000177663	IL17RA	protein_coding	189.252	0.838308	0.24809	3.37905	0.00072738	0.019135	3.9797	6.68547
ENSG00000184271	POU6F1	protein_coding	76.6284	1.26024	0.374205	3.36778	0.000757761	0.0199013	11.7582	32.1475
ENSG00000161671	EMC10	protein_coding	394.127	1.02293	0.30443	3.36014	0.000779017	0.0204257	83.9367	160.807
ENSG00000254141	AC103853.2	sense_intronic	22.2034	-1.3353	0.397836	-3.3564	0.00078963	0.0206698	8.65365	1.96897
ENSG00000167470	MIDN	protein_coding	346.737	0.746548	0.222592	3.35388	0.000796861	0.0208227	33.133	51.7146
ENSG00000283907	AD000090.1	antisense_RNA	1121.92	0.934822	0.278764	3.35345	0.000798095	0.0208227	325.379	601.208
ENSG00000153714	LURAP1L	protein_coding	55.3756	1.07215	0.320066	3.34979	0.000808739	0.0210657	2.9919	6.61627
ENSG00000241717	VWFP1	transcribed_unprocessed_pseudogene	368.303	0.787188	0.235313	3.34528	0.000822001	0.0213411	10.8466	17.5793
ENSG00000281508	CDR1	antisense_RNA	210.629	0.993572	0.296983	3.34556	0.000821179	0.0213411	11.4958	22.7158
ENSG00000135821	GLUL	protein_coding	462.278	0.78752	0.235567	3.34309	0.00082852	0.0214752	21.4691	34.2729
ENSG00000275322	AC103746.1	lincRNA	13.2667	-1.41121	0.422208	-3.34245	0.000830418	0.0214893	2.83687	0.477028
ENSG00000198286	CARD11	protein_coding	58.465	-1.0884	0.326061	-3.33802	0.00084378	0.0217995	3.78968	1.3205
ENSG00000140853	NLRC5	protein_coding	358.477	1.02007	0.305814	3.33558	0.000851217	0.0219559	33.3399	69.5145
ENSG00000166086	JAM3	protein_coding	1141.93	0.691153	0.207296	3.33414	0.000855637	0.0219983	97.2407	144.95
ENSG00000187266	EPOR	protein_coding	107.408	0.931781	0.279439	3.33447	0.000854612	0.0219983	4.58031	8.67688
ENSG00000158352	SHROOM4	protein_coding	1312.78	0.834373	0.250419	3.3319	0.000862539	0.0221399	15.714	25.6176
ENSG00000206341	HLA-H	unprocessed_pseudogene	107.868	0.938832	0.282035	3.32878	0.000872273	0.0223536	9.02009	17.038
ENSG00000205078	SYCE1L	protein_coding	30.4059	1.37468	0.413059	3.32806	0.000874546	0.0223757	8.51813	33.2178
ENSG00000176771	NCKAP5	protein_coding	210.014	0.829573	0.24953	3.32454	0.000885638	0.022623	8.6804	14.4832
ENSG00000102606	ARHGEF7	protein_coding	1884.44	0.677218	0.203777	3.32332	0.000889519	0.0226856	107.815	159.263
ENSG00000114554	PLXNA1	protein_coding	474.664	0.833092	0.250986	3.31927	0.000902526	0.0229804	8.2076	14.0727
ENSG00000179546	HTR1D	protein_coding	36.7563	-1.17305	0.353616	-3.3173	0.000908906	0.0231057	2.37222	0.739097
ENSG00000037749	MFAP3	protein_coding	354.447	0.853686	0.25781	3.3113	0.000928639	0.0235696	25.2558	43.6797
ENSG00000134802	SLC43A3	protein_coding	535.605	0.778293	0.235211	3.30892	0.000936579	0.0237332	47.9815	76.2417
ENSG00000111077	TNS2	protein_coding	661.54	0.680365	0.20568	3.30788	0.000940065	0.0237835	203.092	301.065
ENSG00000178809	TRIM73	protein_coding	34.5619	-1.23292	0.373047	-3.30501	0.000949745	0.023952	3.48911	1.00652
ENSG00000198208	RPS6KL1	protein_coding	111.29	0.953245	0.288401	3.30528	0.000948814	0.023952	7.47149	13.9255
ENSG00000248458	AL139147.1	antisense_RNA	187.064	-0.983186	0.297532	-3.30447	0.000951576	0.0239601	32.0365	13.2377
ENSG00000146858	ZC3HAV1L	protein_coding	237.121	0.73299	0.221848	3.30401	0.000953117	0.0239608	12.8439	19.8414
ENSG00000180178	FAR2P1	transcribed_unprocessed_pseudogene	19.1493	-1.41717	0.42903	-3.3032	0.000955897	0.0239927	3.21087	0.502472
ENSG00000117318	ID3	protein_coding	438.329	0.818494	0.247892	3.30181	0.000960627	0.0240733	45.5235	74.6331
ENSG00000109689	STIM2	protein_coding	209.07	0.798288	0.241808	3.30132	0.000962297	0.0240772	10.9377	17.5796
ENSG00000153885	KCTD15	protein_coding	272.822	0.794481	0.241176	3.29419	0.000987063	0.0246192	28.3599	45.8064
ENSG00000262246	CORO7	protein_coding	319.271	0.706619	0.2145	3.29427	0.000986783	0.0246192	39.3098	58.9078
ENSG00000113916	BCL6	protein_coding	105.249	1.0319	0.313306	3.29358	0.000989188	0.0246334	7.09103	14.9846
ENSG00000162512	SDC3	protein_coding	199.155	0.866823	0.263412	3.29075	0.000999209	0.024844	3.52742	6.11664
ENSG00000119927	GPAM	protein_coding	158.732	0.955281	0.290704	3.28609	0.00101587	0.0252188	3.00024	5.82112
ENSG00000142327	RNPEPL1	protein_coding	469.515	0.800323	0.24367	3.28446	0.00102178	0.0253258	21.5822	34.8591
ENSG00000070770	CSNK2A2	protein_coding	1476.26	0.765566	0.233145	3.28364	0.00102475	0.0253598	82.4322	129.746
ENSG00000166311	SMPD1	protein_coding	251.443	0.787822	0.240176	3.28018	0.00103742	0.0256332	25.7732	42.314
ENSG00000047648	ARHGAP6	protein_coding	22.061	1.34604	0.410476	3.27922	0.00104094	0.0256563	0.312017	1.16345
ENSG00000074527	NTN4	protein_coding	3627.41	0.705746	0.215229	3.27905	0.00104158	0.0256563	165.04	245.385
ENSG00000120896	SORBS3	protein_coding	203.947	0.858805	0.261992	3.27799	0.00104551	0.025713	81.1738	140.97
ENSG00000260027	HOXB7	protein_coding	194.022	0.808849	0.246877	3.27632	0.00105169	0.0258251	22.4383	37.1504
ENSG00000107130	NCS1	protein_coding	211.213	-0.925471	0.282678	-3.27394	0.00106059	0.0260032	43.4737	18.6713
ENSG00000156535	CD109	protein_coding	5791.87	0.678578	0.207299	3.27343	0.0010625	0.0260099	106.969	157.221
ENSG00000070610	GBA2	protein_coding	726.295	0.700691	0.214298	3.26971	0.00107659	0.0263142	59.0075	87.1135
ENSG00000108001	EBF3	protein_coding	129.151	1.04315	0.319157	3.26845	0.00108139	0.026391	2.6194	5.52465
ENSG00000111341	MGP	protein_coding	786.292	1.3414	0.410679	3.2663	0.00108963	0.0264821	58.5525	211.17
ENSG00000123505	AMD1	protein_coding	691.328	0.820097	0.251084	3.26623	0.00108991	0.0264821	24.8863	42.0271
ENSG00000196421	C20orf204	protein_coding	164.6	0.932353	0.285458	3.26617	0.00109014	0.0264821	3.8155	7.01431
ENSG00000158747	NBL1	protein_coding	47.885	1.07279	0.328795	3.26279	0.00110321	0.0267193	3.85021	8.40153
ENSG00000222041	CYTOR	lincRNA	445.386	0.699445	0.214371	3.26278	0.00110327	0.0267193	114.455	171.589
ENSG00000173166	RAPH1	protein_coding	1214.2	0.736169	0.22568	3.262	0.00110628	0.0267515	32.0118	50.5547
ENSG00000240801	AC132217.1	3prime_overlapping_ncRNA	37.1898	1.19708	0.367185	3.26015	0.00111352	0.0268856	17.0014	42.9749
ENSG00000100784	RPS6KA5	protein_coding	261.416	1.03852	0.318622	3.2594	0.00111648	0.0269161	4.83256	10.4656
ENSG00000154864	PIEZO2	protein_coding	88.5088	1.01874	0.313439	3.25021	0.00115318	0.027666	2.65478	5.59461
ENSG00000166341	DCHS1	protein_coding	2230.58	0.634498	0.195205	3.25042	0.00115236	0.027666	18.1677	25.7706
ENSG00000166946	CCNDBP1	protein_coding	278.713	0.804913	0.247687	3.24972	0.00115517	0.027666	20.2928	33.8759
ENSG00000174373	RALGAPA1	protein_coding	679.378	-0.832005	0.256028	-3.24967	0.0011554	0.027666	62.051	29.2874
ENSG00000184371	CSF1	protein_coding	149.609	-0.980091	0.301618	-3.24944	0.00115631	0.027666	18.0537	7.55293
ENSG00000165512	ZNF22	protein_coding	555.317	0.810149	0.249481	3.24734	0.00116491	0.02779	18.4859	30.6831
ENSG00000170417	TMEM182	protein_coding	255.793	-0.924268	0.284625	-3.24731	0.001165	0.02779	90.8409	39.6396
ENSG00000126246	IGFLR1	protein_coding	12.3698	-1.38332	0.426121	-3.24631	0.0011691	0.0278459	36.5102	3.96385
ENSG00000163249	CCNYL1	protein_coding	552.238	0.736876	0.2271	3.24472	0.00117566	0.0279603	26.4414	41.2408
ENSG00000107362	ABHD17B	protein_coding	262.407	0.813436	0.250793	3.24346	0.00118087	0.0280422	10.178	17.0518
ENSG00000115750	TAF1B	protein_coding	253.136	-0.856716	0.264189	-3.24282	0.00118353	0.0280483	55.4655	24.671
ENSG00000175970	UNC119B	protein_coding	247.381	0.777989	0.239932	3.24255	0.00118467	0.0280483	5.7105	9.08697
ENSG00000003400	CASP10	protein_coding	631.039	0.709915	0.219116	3.2399	0.0011957	0.0282673	36.5742	55.1768
ENSG00000180592	SKIDA1	protein_coding	21.4128	1.29946	0.401257	3.23847	0.00120174	0.0283679	0.319323	1.1662
ENSG00000186918	ZNF395	protein_coding	106.958	1.00112	0.309425	3.23542	0.00121463	0.0286294	8.74724	17.9675
ENSG00000158122	AAED1	protein_coding	112.796	0.925752	0.286361	3.23281	0.00122579	0.0288069	3.62588	6.83846
ENSG00000197442	MAP3K5	protein_coding	193.951	0.866587	0.268051	3.23293	0.0012253	0.0288069	6.43493	11.2608
ENSG00000188906	LRRK2	protein_coding	47.2019	-1.15818	0.358518	-3.23047	0.00123588	0.0290012	2.12844	0.649141
ENSG00000138835	RGS3	protein_coding	1641.2	0.700427	0.217092	3.22641	0.00125353	0.0293717	169.649	253.174
ENSG00000186020	ZNF529	protein_coding	184.613	-0.809406	0.251126	-3.22311	0.00126809	0.0296691	11.8283	5.79182
ENSG00000117519	CNN3	protein_coding	2589.38	0.749199	0.232628	3.22059	0.00127928	0.0298429	244.893	381.846
ENSG00000243414	TICAM2	protein_coding	26.5457	1.35965	0.422155	3.22074	0.00127859	0.0298429	1.23159	5.25731
ENSG00000257894	AC027288.3	lincRNA	122.071	-1.13245	0.351707	-3.21986	0.00128251	0.0298744	14.0944	4.74079
ENSG00000085365	SCAMP1	protein_coding	486.108	0.783405	0.24349	3.21741	0.00129354	0.0300871	15.2927	24.3193
ENSG00000101290	CDS2	protein_coding	662.949	0.699574	0.217543	3.21579	0.00130085	0.0301813	17.8184	26.9787
ENSG00000156642	NPTN	protein_coding	754.079	0.662761	0.206104	3.21567	0.0013014	0.0301813	83.6886	123.266
ENSG00000082397	EPB41L3	protein_coding	760.42	-0.717233	0.223331	-3.21152	0.00132033	0.0305758	84.5242	44.1407
ENSG00000131979	GCH1	protein_coding	38.9007	1.1239	0.350086	3.21036	0.0013257	0.0306555	3.03248	7.50815
ENSG00000232453	AC105277.1	lincRNA	11.5242	1.3621	0.424446	3.20913	0.00133136	0.0307414	0.473115	5.32129
ENSG00000172915	NBEA	protein_coding	421.361	-0.814874	0.254017	-3.20795	0.00133686	0.0308235	11.2525	5.53072
ENSG00000233822	HIST1H2BN	protein_coding	239.507	0.795236	0.247993	3.20669	0.00134273	0.0309139	38.0383	61.9
ENSG00000166347	CYB5A	protein_coding	116.687	0.904409	0.282231	3.2045	0.00135296	0.0311044	18.1892	33.2825
ENSG00000065882	TBC1D1	protein_coding	649.58	0.712105	0.222275	3.20371	0.00135667	0.0311445	58.0013	87.8736
ENSG00000253846	PCDHGA10	protein_coding	186.251	0.825498	0.257765	3.20253	0.00136228	0.0312282	3.34264	5.70436
ENSG00000101255	TRIB3	protein_coding	116.673	0.840713	0.262697	3.20031	0.00137279	0.0314237	4.52585	7.72428
ENSG00000109654	TRIM2	protein_coding	202.663	0.822458	0.257184	3.19794	0.00138414	0.0316377	5.26058	8.7685
ENSG00000134070	IRAK2	protein_coding	185.595	0.866114	0.270925	3.19688	0.00138922	0.0317082	4.23723	7.52486
ENSG00000165029	ABCA1	protein_coding	553.104	0.724506	0.226745	3.19525	0.00139711	0.0318424	4.8616	7.41206
ENSG00000128645	HOXD1	protein_coding	116.657	0.942501	0.295012	3.19478	0.00139936	0.031848	4.72635	8.99878
ENSG00000139722	VPS37B	protein_coding	306.736	0.678045	0.212636	3.18875	0.00142887	0.0324731	11.1185	16.361
ENSG00000165312	OTUD1	protein_coding	75.5438	0.990034	0.31068	3.18667	0.0014392	0.0326611	1.90365	3.79929
ENSG00000230006	ANKRD36BP2	transcribed_unprocessed_pseudogene	142.793	-0.958975	0.301397	-3.18176	0.00146382	0.0331722	14.6338	6.16021
ENSG00000106829	TLE4	protein_coding	358.229	-0.713681	0.22443	-3.17997	0.00147291	0.0333306	63.3917	32.9136
ENSG00000143252	SDHC	protein_coding	458.138	0.765253	0.24071	3.17915	0.00147708	0.0333773	54.9815	87.5983
ENSG00000178695	KCTD12	protein_coding	2553.76	-0.766796	0.241447	-3.17584	0.00149405	0.0337127	60.0257	29.9477
ENSG00000129566	TEP1	protein_coding	443.715	0.654186	0.206062	3.17471	0.00149986	0.033748	18.8927	27.4863
ENSG00000136144	RCBTB1	protein_coding	347.536	0.74276	0.233935	3.17507	0.001498	0.033748	8.84621	13.7787
ENSG00000271121	NUDT4P2	processed_pseudogene	319.392	0.820435	0.258843	3.16963	0.00152634	0.034295	81.9578	136.81
ENSG00000174306	ZHX3	protein_coding	176.548	-0.983068	0.310318	-3.16794	0.00153523	0.0344461	15.8686	6.22466
ENSG00000116478	HDAC1	protein_coding	478.393	0.639429	0.201969	3.16597	0.00154565	0.0345976	39.7337	56.6769
ENSG00000197081	IGF2R	protein_coding	1348.2	0.755259	0.238565	3.16584	0.00154635	0.0345976	50.2475	80.5383
ENSG00000148175	STOM	protein_coding	1209.08	0.774564	0.24482	3.16381	0.00155718	0.0347908	39.1146	62.4942
ENSG00000071553	ATP6AP1	protein_coding	838.8	0.697014	0.22043	3.16206	0.00156658	0.0348049	71.9009	109.076
ENSG00000105792	CFAP69	protein_coding	125.614	-0.971757	0.307265	-3.1626	0.00156367	0.0348049	5.67464	2.37438
ENSG00000163412	EIF4E3	protein_coding	138.758	1.05725	0.334305	3.16254	0.00156399	0.0348049	2.61487	5.59579
ENSG00000163617	CCDC191	protein_coding	98.6211	-1.0151	0.321021	-3.1621	0.00156637	0.0348049	10.3373	3.99383
ENSG00000267361	AC005495.1	processed_pseudogene	23.6659	-1.27876	0.404626	-3.16035	0.00157581	0.034961	4.44988	1.02951
ENSG00000122642	FKBP9	protein_coding	1030.5	0.76923	0.243472	3.15942	0.00158082	0.0350232	65.0394	104.156
ENSG00000102524	TNFSF13B	protein_coding	12.0824	-1.35449	0.429164	-3.15611	0.00159888	0.0353246	2.86252	0.391646
ENSG00000163075	CFAP221	protein_coding	30.6297	1.17362	0.371839	3.15627	0.00159803	0.0353246	1.20797	3.02333
ENSG00000177156	TALDO1	protein_coding	516.717	0.657898	0.208499	3.1554	0.00160277	0.0353612	94.6573	138.587
ENSG00000163602	RYBP	protein_coding	314.299	0.796612	0.252681	3.15265	0.00161798	0.0356472	3.48628	5.71177
ENSG00000177125	ZBTB34	protein_coding	265.375	0.72545	0.230217	3.15116	0.00162623	0.0357794	3.42496	5.31083
ENSG00000065029	ZNF76	protein_coding	153.793	0.996978	0.316713	3.14789	0.00164452	0.0361316	12.2528	25.6278
ENSG00000129636	ITFG1	protein_coding	515.846	0.699918	0.222434	3.14663	0.00165165	0.036238	57.9603	86.4929
ENSG00000118960	HS1BP3	protein_coding	152.976	0.820456	0.260827	3.1456	0.00165748	0.0363158	6.7346	11.1357
ENSG00000224051	CPTP	protein_coding	110.643	0.836933	0.266288	3.14296	0.00167248	0.0365938	8.18552	13.8737
ENSG00000085871	MGST2	protein_coding	222.805	0.765772	0.243822	3.1407	0.00168546	0.0368271	38.8116	62.0424
ENSG00000051523	CYBA	protein_coding	101.328	0.955525	0.304401	3.13904	0.00169503	0.0369852	146.68	281.32
ENSG00000152684	PELO	protein_coding	117.81	0.885131	0.282043	3.13828	0.0016994	0.0370296	3.40221	6.06424
ENSG00000198355	PIM3	protein_coding	674.809	0.693465	0.221069	3.13687	0.00170762	0.0371576	27.5301	40.7427
ENSG00000164736	SOX17	protein_coding	249.062	0.786763	0.250928	3.13541	0.00171615	0.0372923	9.28194	15.2752
ENSG00000144712	CAND2	protein_coding	63.5138	1.05087	0.335357	3.1336	0.00172677	0.0374715	2.09524	4.30929
ENSG00000185946	RNPC3	protein_coding	247.69	-0.765327	0.244268	-3.13315	0.00172943	0.037478	46.2079	23.2573
ENSG00000196839	ADA	protein_coding	157.03	0.830184	0.265009	3.13266	0.00173232	0.0374894	11.0728	19.2009
ENSG00000257219	LINC02407	lincRNA	61.9862	-0.973545	0.310953	-3.13085	0.00174302	0.0376697	28.8494	11.3887
ENSG00000254122	PCDHGB7	protein_coding	390.587	0.737157	0.235546	3.12956	0.00175067	0.0377835	9.00588	14.012
ENSG00000204634	TBC1D8	protein_coding	290.662	0.785718	0.251261	3.1271	0.00176541	0.03805	14.0222	22.1944
ENSG00000137497	NUMA1	protein_coding	2155.12	0.648562	0.20745	3.12634	0.00176994	0.0380958	97.876	139.915
ENSG00000132589	FLOT2	protein_coding	607.499	0.690625	0.220986	3.1252	0.00177682	0.0381921	46.0417	68.427
ENSG00000130024	PHF10	protein_coding	1051.17	0.617114	0.197543	3.12394	0.00178444	0.0383039	42.1648	59.3077
ENSG00000119715	ESRRB	protein_coding	11.4903	1.33276	0.426879	3.1221	0.00179566	0.0384407	0.20035	0.975771
ENSG00000170260	ZNF212	protein_coding	43.8468	-1.06328	0.340541	-3.12234	0.00179418	0.0384407	5.73515	2.05332
ENSG00000182021	AL591379.1	transcribed_unprocessed_pseudogene	37.7181	-1.18723	0.380347	-3.12143	0.00179973	0.038476	4.35536	1.24693
ENSG00000133131	MORC4	protein_coding	845.904	-0.805543	0.258117	-3.12084	0.00180336	0.0385015	66.5172	32.4581
ENSG00000103811	CTSH	protein_coding	23.6778	-1.20604	0.386551	-3.11999	0.00180857	0.038561	5.22742	1.46368
ENSG00000127946	HIP1	protein_coding	931.129	0.65163	0.208969	3.1183	0.00181895	0.0385748	19.3145	27.4662
ENSG00000130997	POLN	protein_coding	32.1212	-1.14019	0.365597	-3.11869	0.00181656	0.0385748	3.28862	1.05711
ENSG00000134294	SLC38A2	protein_coding	4056.85	-0.606808	0.194555	-3.11895	0.00181499	0.0385748	398.633	230.398
ENSG00000137509	PRCP	protein_coding	1709.27	-0.71918	0.230624	-3.11841	0.00181831	0.0385748	190.276	100.057
ENSG00000123500	COL10A1	protein_coding	17.7384	-1.3275	0.425824	-3.11748	0.00182403	0.0385999	2.88058	0.443968
ENSG00000258136	AC007622.2	antisense_RNA	15.5724	-1.32636	0.425481	-3.11733	0.001825	0.0385999	2.99776	0.534206
ENSG00000109089	CDR2L	protein_coding	150.029	0.766528	0.245948	3.11662	0.00182935	0.0386405	3.63362	5.8079
ENSG00000175390	EIF3F	protein_coding	2021.35	0.721554	0.231994	3.11023	0.00186944	0.0393824	235.759	357.339
ENSG00000179151	EDC3	protein_coding	219.447	0.805216	0.258873	3.11047	0.00186791	0.0393824	94.1086	160.391
ENSG00000169248	CXCL11	protein_coding	14.7131	-1.32385	0.425824	-3.10892	0.00187774	0.0395048	2.07748	0.360533
ENSG00000224402	OR6D1P	transcribed_unitary_pseudogene	35.7546	-1.09765	0.353356	-3.10637	0.00189402	0.0397944	1.2705	0.429429
ENSG00000108946	PRKAR1A	protein_coding	3117.69	0.65251	0.210237	3.10368	0.00191127	0.0401039	163.349	235.854
ENSG00000198876	DCAF12	protein_coding	292.159	0.729757	0.235226	3.10236	0.00191985	0.0401775	13.5634	20.6087
ENSG00000224055	GAPDHP55	processed_pseudogene	12.0086	-1.32964	0.42858	-3.10244	0.00191931	0.0401775	4.28817	0.649405
ENSG00000001561	ENPP4	protein_coding	235.417	0.791869	0.255687	3.09702	0.00195475	0.040765	4.129	6.84886
ENSG00000145911	N4BP3	protein_coding	805.433	0.722021	0.233144	3.09689	0.00195563	0.040765	11.1965	17.4133
ENSG00000149091	DGKZ	protein_coding	442.981	0.635249	0.205109	3.09713	0.00195407	0.040765	73.0565	105.456
ENSG00000107957	SH3PXD2A	protein_coding	311.923	0.686998	0.22188	3.09626	0.00195981	0.0407985	2.54049	3.78974
ENSG00000126107	HECTD3	protein_coding	575.548	0.782971	0.252911	3.09584	0.00196258	0.0408027	21.4182	35.2413
ENSG00000021355	SERPINB1	protein_coding	236.215	0.854358	0.276182	3.09346	0.00197836	0.0408098	16.8018	28.8394
ENSG00000122378	FAM213A	protein_coding	1815.88	0.658789	0.212921	3.09405	0.00197445	0.0408098	79.9635	115.844
ENSG00000146648	EGFR	protein_coding	146.543	-0.885463	0.286169	-3.09419	0.00197349	0.0408098	6.67024	2.95199
ENSG00000186184	POLR1D	protein_coding	479.696	0.848373	0.274216	3.09382	0.001976	0.0408098	60.0396	107.287
ENSG00000248100	AC087257.1	lincRNA	14.7077	-1.31038	0.423337	-3.09536	0.00196574	0.0408098	1.1772	0.217393
ENSG00000255968	AC024145.1	antisense_RNA	9.63182	-1.32939	0.429608	-3.09443	0.00197189	0.0408098	3.70226	0.439525
ENSG00000243069	ARHGEF26-AS1	processed_transcript	56.2796	-1.04572	0.338252	-3.09153	0.00199126	0.0410226	5.61672	2.08412
ENSG00000085563	ABCB1	protein_coding	17.2756	1.27443	0.412339	3.09073	0.00199666	0.0410481	0.772091	2.9676
ENSG00000163755	HPS3	protein_coding	248.672	0.767594	0.248366	3.09058	0.00199768	0.0410481	9.53691	15.2739
ENSG00000072422	RHOBTB1	protein_coding	451.616	0.715111	0.231435	3.0899	0.00200221	0.041088	29.1365	44.3697
ENSG00000132613	MTSS1L	protein_coding	316.691	0.715905	0.232096	3.08452	0.00203882	0.0417854	35.7247	54.0756
ENSG00000134668	SPOCD1	protein_coding	81.0462	-0.959101	0.311119	-3.08275	0.00205097	0.0419259	7.85668	3.09147
ENSG00000261371	PECAM1	protein_coding	25607.3	0.700524	0.227229	3.0829	0.00204995	0.0419259	1447.58	2192.77
ENSG00000232973	CYP1B1-AS1	antisense_RNA	50.9281	-1.08746	0.352905	-3.08145	0.00205992	0.0420547	83.0502	29.1103
ENSG00000163626	COX18	protein_coding	172.833	0.781893	0.254063	3.07755	0.00208708	0.0425544	6.70469	10.6653
ENSG00000157657	ZNF618	protein_coding	1094	0.63445	0.206252	3.07609	0.00209734	0.0427087	17.965	25.5109
ENSG00000125945	ZNF436	protein_coding	227.409	0.748127	0.243375	3.07397	0.00211231	0.0428669	4.82962	7.61405
ENSG00000181222	POLR2A	protein_coding	1725.31	0.674733	0.219508	3.07384	0.00211321	0.0428669	330.735	493.895
ENSG00000240184	PCDHGC3	protein_coding	272.859	0.695791	0.226323	3.07434	0.00210972	0.0428669	17.1418	25.9271
ENSG00000154783	FGD5	protein_coding	1404.86	0.605762	0.197128	3.07294	0.00211958	0.0428917	34.2616	47.1292
ENSG00000269837	IPO5P1	transcribed_processed_pseudogene	24.6667	1.30851	0.425822	3.07291	0.00211984	0.0428917	0.764018	3.87292
ENSG00000234231	AC093616.1	unprocessed_pseudogene	103.039	0.850697	0.277178	3.06914	0.00214676	0.043381	4.22959	7.3347
ENSG00000183747	ACSM2A	protein_coding	27.0751	-1.16673	0.380236	-3.06844	0.00215177	0.043427	7.87958	2.25372
ENSG00000109193	SULT1E1	protein_coding	16.2258	-1.29506	0.422299	-3.06669	0.00216445	0.0436273	2.41276	0.511109
ENSG00000147654	EBAG9	protein_coding	83.7287	0.867403	0.28296	3.06546	0.00217337	0.0437515	9.87826	17.7161
ENSG00000103222	ABCC1	protein_coding	888.969	-0.615599	0.201198	-3.05967	0.00221579	0.0445488	33.5953	19.2834
ENSG00000021776	AQR	protein_coding	831.904	0.653778	0.213703	3.05929	0.00221864	0.0445497	20.4842	29.7227
ENSG00000115839	RAB3GAP1	protein_coding	640.38	0.655369	0.214252	3.05888	0.00222169	0.0445547	19.863	29.3572
ENSG00000107816	LZTS2	protein_coding	268.504	0.680935	0.222664	3.05812	0.00222729	0.0445945	11.2996	16.6011
ENSG00000174136	RGMB	protein_coding	459.737	-0.61138	0.199938	-3.05785	0.0022293	0.0445945	18.7857	10.6964
ENSG00000281881	SPRY4-IT1	lincRNA	20.6976	1.26896	0.415043	3.05742	0.00223248	0.0446018	2.07808	8.00563
ENSG00000061938	TNK2	protein_coding	253.862	0.712	0.232909	3.05699	0.00223572	0.0446104	15.1766	23.1179
ENSG00000174485	DENND4A	protein_coding	631.913	-0.658753	0.215603	-3.05539	0.00224765	0.044792	32.0733	17.672
ENSG00000134815	DHX34	protein_coding	116.493	-0.861737	0.282245	-3.05315	0.00226451	0.0450714	8.61653	3.85587
ENSG00000170340	B3GNT2	protein_coding	208.646	0.912339	0.299204	3.04922	0.00229436	0.0455747	6.37312	12.0569
ENSG00000183624	HMCES	protein_coding	137.422	0.815048	0.267311	3.04907	0.00229554	0.0455747	12.7114	21.201
ENSG00000077616	NAALAD2	protein_coding	58.6674	-1.01196	0.331998	-3.04811	0.00230286	0.0456629	3.64297	1.37859
ENSG00000226363	HAGLROS	lincRNA	26.8055	1.14331	0.375528	3.04455	0.0023303	0.0461493	1.80666	4.50315
ENSG00000114251	WNT5A	protein_coding	37.2364	1.05631	0.347204	3.04234	0.00234744	0.0464307	1.23023	2.77152
ENSG00000081791	KIAA0141	protein_coding	423.551	0.632534	0.208097	3.03961	0.00236881	0.0467951	28.5052	40.532
ENSG00000130433	CACNG6	protein_coding	20.4973	1.23746	0.407271	3.03843	0.00237816	0.0468049	0.755155	2.4546
ENSG00000136274	NACAD	protein_coding	37.8794	-1.21826	0.400947	-3.03846	0.00237788	0.0468049	2.5969	0.639437
ENSG00000228065	LINC01515	lincRNA	54.2076	-1.00733	0.331501	-3.0387	0.00237605	0.0468049	32.086	12.0981
ENSG00000054598	FOXC1	protein_coding	133.228	0.917546	0.302095	3.03728	0.00238724	0.0469254	2.57157	4.72909
ENSG00000092978	GPATCH2	protein_coding	261.135	-0.694394	0.228683	-3.03649	0.00239354	0.046991	19.1346	10.3458
ENSG00000069122	ADGRF5	protein_coding	2384.21	0.707132	0.232996	3.03495	0.00240576	0.047155	50.8208	78.786
ENSG00000175130	MARCKSL1	protein_coding	772.137	0.691571	0.227889	3.03469	0.00240784	0.047155	43.7904	65.3416
ENSG00000177971	IMP3	protein_coding	130.97	0.809083	0.266668	3.03404	0.002413	0.0471978	10.7121	17.8935
ENSG00000166446	CDYL2	protein_coding	858.072	0.673393	0.222082	3.03219	0.00242788	0.0474303	17.7113	26.5531
ENSG00000237187	NR2F1-AS1	antisense_RNA	82.4814	-1.05007	0.346494	-3.03055	0.00244106	0.0476292	14.7557	4.92993
ENSG00000107798	LIPA	protein_coding	224.123	0.83899	0.276917	3.02975	0.00244758	0.0476977	8.08715	13.9909
ENSG00000020577	SAMD4A	protein_coding	842.424	-0.617926	0.204064	-3.02809	0.00246102	0.0477836	45.8173	25.6916
ENSG00000104213	PDGFRL	protein_coding	47.1637	-1.00577	0.332124	-3.02829	0.0024594	0.0477836	6.35598	2.45763
ENSG00000154265	ABCA5	protein_coding	500.64	-0.738419	0.243843	-3.02825	0.00245972	0.0477836	37.362	19.1309
ENSG00000102967	DHODH	protein_coding	52.5271	-0.962365	0.317993	-3.02638	0.00247505	0.0479972	4.22542	1.69148
ENSG00000196159	FAT4	protein_coding	2024.13	-0.62236	0.20611	-3.01955	0.00253146	0.0490313	23.3231	13.4418
ENSG00000143127	ITGA10	protein_coding	431.714	0.759468	0.251706	3.01728	0.00255057	0.0493411	12.7122	19.9818
ENSG00000087266	SH3BP2	protein_coding	688.825	0.640083	0.212209	3.01629	0.00255888	0.0494242	22.151	31.5368
ENSG00000176209	SMIM19	protein_coding	73.2652	1.04222	0.345561	3.01603	0.0025611	0.0494242	34.2686	71.8157
ENSG00000139350	NEDD1	protein_coding	416.041	0.710317	0.235703	3.01362	0.00258154	0.0497581	22.3596	34.4018
ENSG00000196628	TCF4	protein_coding	7290.37	0.636782	0.2114	3.01221	0.00259353	0.0499286	530.26	770.738
ENSG00000163644	PPM1K	protein_coding	216.563	0.711276	0.236232	3.01092	0.00260454	0.0500797	5.00411	7.52901
ENSG00000117335	CD46	protein_coding	3034.01	0.559736	0.186095	3.0078	0.00263147	0.0505363	291.458	393.658
ENSG00000214063	TSPAN4	protein_coding	215.025	0.728635	0.242363	3.00638	0.00264379	0.0507116	26.9591	41.2104
ENSG00000145495	MARCH6	protein_coding	1728.72	0.65459	0.217793	3.00556	0.00265092	0.0507256	392.827	583.301
ENSG00000184203	PPP1R2	protein_coding	317.768	0.694013	0.230895	3.00575	0.00264924	0.0507256	75.2943	112.977
ENSG00000169946	ZFPM2	protein_coding	290.359	-0.695237	0.2314	-3.00448	0.00266037	0.0508452	17.8189	9.41609
ENSG00000138495	COX17	protein_coding	109.441	0.791073	0.263333	3.00408	0.00266388	0.0508472	28.616	47.0258
ENSG00000177464	GPR4	protein_coding	164.91	0.845672	0.281556	3.00357	0.00266833	0.0508472	12.1135	21.535
ENSG00000271581	AL671883.3	unprocessed_pseudogene	20.7861	1.19729	0.398649	3.00337	0.00267009	0.0508472	1.47393	4.1487
ENSG00000204540	PSORS1C1	protein_coding	46.9764	-1.0094	0.336196	-3.00243	0.00267835	0.0509433	14.1205	5.44169
ENSG00000168938	PPIC	protein_coding	207.484	0.747901	0.249262	3.00046	0.00269569	0.0512117	14.8323	23.4861
ENSG00000166340	TPP1	protein_coding	2029.89	0.758301	0.252926	2.99811	0.0027166	0.0515378	162.142	260.793
ENSG00000172146	OR1A1	protein_coding	147.178	-0.905189	0.301951	-2.9978	0.00271936	0.0515378	6.47334	2.81836
ENSG00000152217	SETBP1	protein_coding	86.9777	0.877201	0.293315	2.99065	0.00278385	0.0526971	1.01147	1.78272
ENSG00000116604	MEF2D	protein_coding	449.534	0.820885	0.274621	2.98916	0.00279743	0.0528912	15.6397	26.3693
ENSG00000005059	MCUB	protein_coding	142.347	-0.90818	0.303899	-2.98842	0.00280421	0.0529561	23.3473	9.93463
ENSG00000213121	AL590867.1	lincRNA	310.039	-0.771412	0.258237	-2.98723	0.0028152	0.0531006	46.7845	23.3363
ENSG00000226996	AP000477.1	lincRNA	12.2672	-1.27151	0.425865	-2.98571	0.00282925	0.0532855	21.666	3.29288
ENSG00000269902	AC234772.3	lincRNA	55.5734	-1.05806	0.354407	-2.98544	0.00283173	0.0532855	32.4199	11.583
ENSG00000229456	RLIMP1	processed_pseudogene	69.0471	-1.1567	0.387559	-2.98458	0.0028397	0.0533722	8.24701	2.49892
ENSG00000102931	ARL2BP	protein_coding	734.542	0.649487	0.217709	2.98328	0.00285181	0.0535364	82.5762	118.874
ENSG00000006468	ETV1	protein_coding	273.331	0.670722	0.225009	2.98086	0.00287437	0.0538962	14.6793	21.4414
ENSG00000269378	AC022149.1	processed_pseudogene	416.927	0.703002	0.235903	2.98004	0.00288206	0.0539766	94.1632	143.453
ENSG00000261971	MMP25-AS1	antisense_RNA	110.795	-0.798731	0.268081	-2.97944	0.00288775	0.0540194	16.1563	7.72624
ENSG00000124019	FAM124B	protein_coding	1261.07	0.671182	0.225395	2.97781	0.00290319	0.0541804	47.6206	70.6351
ENSG00000157017	GHRL	protein_coding	22.3597	-1.27338	0.42759	-2.97805	0.0029009	0.0541804	25.9338	3.54917
ENSG00000095303	PTGS1	protein_coding	85.5231	-1.02022	0.342677	-2.9772	0.00290897	0.0542244	4.4952	1.64285
ENSG00000155755	TMEM237	protein_coding	262.777	-0.677926	0.228114	-2.97188	0.00295986	0.0550437	40.3351	21.8651
ENSG00000169247	SH3TC2	protein_coding	44.8707	1.11128	0.373925	2.97195	0.00295917	0.0550437	1.20388	2.91715
ENSG00000115556	PLCD4	protein_coding	37.8291	-1.03661	0.349048	-2.96983	0.00297968	0.0553473	3.69811	1.34337
ENSG00000108219	TSPAN14	protein_coding	1602.09	0.578964	0.195082	2.96779	0.00299944	0.0555843	67.5708	92.1507
ENSG00000198844	ARHGEF15	protein_coding	686.449	0.734802	0.247588	2.96785	0.00299895	0.0555843	45.0482	69.2768
ENSG00000138413	IDH1	protein_coding	646.908	0.699972	0.235938	2.96676	0.00300951	0.0557058	29.0974	44.4978
ENSG00000106086	PLEKHA8	protein_coding	588.609	0.663641	0.223721	2.96638	0.00301328	0.0557106	10.354	15.1719
ENSG00000111348	ARHGDIB	protein_coding	1641.09	0.675594	0.22779	2.96586	0.00301838	0.0557398	321.362	473.79
ENSG00000185885	IFITM1	protein_coding	48.0142	1.18824	0.400762	2.96495	0.00302729	0.0558395	4.81518	16.3189
ENSG00000096717	SIRT1	protein_coding	222.633	0.819073	0.276322	2.9642	0.00303476	0.0558709	9.85499	16.5879
ENSG00000132481	TRIM47	protein_coding	198.676	0.802329	0.270718	2.96371	0.00303956	0.0558709	27.3947	44.3484
ENSG00000158828	PINK1	protein_coding	185.151	0.730931	0.246607	2.96395	0.00303717	0.0558709	5.95764	9.20055
ENSG00000120008	WDR11	protein_coding	1120.14	0.702216	0.23699	2.96307	0.00304591	0.0559227	111.61	171.393
ENSG00000164484	TMEM200A	protein_coding	188.373	-0.773948	0.261267	-2.96228	0.00305367	0.0560004	9.46586	4.6706
ENSG00000136114	THSD1	protein_coding	370.736	0.752704	0.254246	2.96054	0.00307103	0.0562537	10.4796	16.9644
ENSG00000115289	PCGF1	protein_coding	46.1704	-1.07656	0.363741	-2.95969	0.0030795	0.0563438	32.5295	11.279
ENSG00000205730	ITPRIPL2	protein_coding	639.597	0.679533	0.22967	2.95874	0.00308902	0.056453	7.6535	11.5012
ENSG00000145780	FEM1C	protein_coding	555.806	0.67995	0.229867	2.95801	0.00309631	0.0565211	8.22724	12.3475
ENSG00000106615	RHEB	protein_coding	394.729	0.63617	0.215232	2.95575	0.00311914	0.056807	42.4042	60.4402
ENSG00000196705	ZNF431	protein_coding	288.762	-0.680203	0.230109	-2.95601	0.00311651	0.056807	14.6832	7.94842
ENSG00000154262	ABCA6	protein_coding	349.184	-0.881825	0.298738	-2.95183	0.00315893	0.0574658	21.4506	9.02953
ENSG00000142396	AC020915.1	protein_coding	162.105	0.713693	0.241856	2.95089	0.00316857	0.0575658	9.364	14.469
ENSG00000164604	GPR85	protein_coding	20.579	1.22255	0.414342	2.95059	0.00317169	0.0575658	0.486323	1.55216
ENSG00000269919	AL022067.1	sense_intronic	15.211	1.26142	0.427655	2.94962	0.00318168	0.0576812	2.63216	13.1311
ENSG00000119673	ACOT2	protein_coding	43.2343	-1.02044	0.346187	-2.94764	0.00320208	0.0579847	5.88372	2.11263
ENSG00000145217	SLC26A1	protein_coding	43.3581	-1.12295	0.381064	-2.94687	0.0032101	0.0580636	12.9498	3.89517
ENSG00000008513	ST3GAL1	protein_coding	527.672	0.639553	0.217263	2.94368	0.00324331	0.0585975	21.551	31.3509
ENSG00000104635	SLC39A14	protein_coding	416.986	0.663761	0.225578	2.94249	0.00325584	0.0587569	14.935	21.845
ENSG00000145730	PAM	protein_coding	1803.57	0.583802	0.198506	2.94098	0.00327175	0.058977	125.576	172.92
ENSG00000114491	UMPS	protein_coding	193.488	-1.01173	0.344107	-2.94017	0.00328035	0.0590458	48.519	17.2502
ENSG00000162702	ZNF281	protein_coding	467.265	0.690242	0.234839	2.93921	0.00329046	0.0590458	10.0131	15.1249
ENSG00000171388	APLN	protein_coding	4656.94	0.535948	0.182308	2.93979	0.00328439	0.0590458	141.037	186.754
ENSG00000223953	C1QTNF5	protein_coding	161.293	0.754549	0.256693	2.9395	0.00328744	0.0590458	13.893	21.7458
ENSG00000167378	IRGQ	protein_coding	518.235	0.622874	0.212009	2.93796	0.00330381	0.0592184	12.6723	18.0752
ENSG00000250033	SLC7A11-AS1	processed_transcript	36.2154	-1.07658	0.366489	-2.93754	0.00330822	0.0592307	8.14871	2.77911
ENSG00000124201	ZNFX1	protein_coding	675.349	0.622832	0.212138	2.93597	0.00332503	0.0593954	9.90109	13.9764
ENSG00000246763	RGMB-AS1	antisense_RNA	42.7661	-1.1344	0.386423	-2.93563	0.00332866	0.0593954	17.3889	5.73128
ENSG00000262454	MIR193BHG	lincRNA	37.4523	-1.05749	0.360177	-2.93603	0.00332441	0.0593954	1.54965	0.54564
ENSG00000197622	CDC42SE1	protein_coding	629.02	0.590309	0.201122	2.93508	0.00333462	0.0594182	21.4683	29.5236
ENSG00000215483	LINC00598	lincRNA	46.1265	-1.19432	0.406949	-2.93482	0.00333743	0.0594182	7.99609	1.92375
ENSG00000072840	EVC	protein_coding	278.823	-0.702647	0.239458	-2.93432	0.00334278	0.0594468	11.9814	6.18634
ENSG00000182919	C11orf54	protein_coding	233.638	0.939039	0.320215	2.93253	0.00336213	0.0597239	20.6486	41.8587
ENSG00000087237	CETP	protein_coding	27.8689	1.13826	0.388357	2.93097	0.00337902	0.059848	1.13132	3.01473
ENSG00000143344	RGL1	protein_coding	656.765	0.658225	0.224548	2.93133	0.00337516	0.059848	12.2005	17.9721
ENSG00000184897	H1FX	protein_coding	281.525	0.741346	0.252946	2.93084	0.00338043	0.059848	17.8795	28.0539
ENSG00000089351	GRAMD1A	protein_coding	741.94	0.62111	0.211968	2.93021	0.00338729	0.0599025	83.4299	115.565
ENSG00000103502	CDIPT	protein_coding	249.743	0.786017	0.26831	2.92951	0.00339496	0.0599046	19.0529	31.0577
ENSG00000251209	LINC00923	lincRNA	39.131	-1.06202	0.362515	-2.92959	0.00339409	0.0599046	5.23608	1.83764
ENSG00000277991	FP236241.1	lincRNA	298.484	-0.791759	0.270362	-2.92851	0.0034059	0.0600309	23.7797	11.6473
ENSG00000253103	LINC01609	lincRNA	253.684	-0.814836	0.278333	-2.92756	0.00341634	0.0601481	118.678	56.3717
ENSG00000090020	SLC9A1	protein_coding	478.883	0.63395	0.216667	2.92591	0.00343446	0.0604001	20.9398	30.4243
ENSG00000178719	GRINA	protein_coding	582.73	0.609142	0.208246	2.92511	0.00344337	0.0604227	94.6039	132.489
ENSG00000232079	LINC01697	processed_transcript	21.9404	-1.19801	0.409547	-2.9252	0.00344232	0.0604227	6.88949	1.77869
ENSG00000111817	DSE	protein_coding	383.567	0.719845	0.246244	2.9233	0.00346344	0.0606632	7.6983	11.9772
ENSG00000117984	CTSD	protein_coding	718.604	0.687517	0.235195	2.92318	0.00346472	0.0606632	71.0277	105.209
ENSG00000173482	PTPRM	protein_coding	1489.16	0.655632	0.22454	2.91989	0.00350152	0.0612399	105.877	154.885
ENSG00000261067	AC109460.3	processed_transcript	16.3099	-1.19672	0.410196	-2.91743	0.00352924	0.0616568	0.574534	0.140149
ENSG00000110237	ARHGEF17	protein_coding	685.464	0.680652	0.233424	2.91595	0.00354609	0.061883	22.1404	32.2297
ENSG00000158092	NCK1	protein_coding	358.638	0.625735	0.214764	2.91359	0.00357297	0.0622835	35.5614	50.1894
ENSG00000116584	ARHGEF2	protein_coding	745.504	0.574156	0.197138	2.91246	0.00358593	0.0624408	75.6422	102.817
ENSG00000135919	SERPINE2	protein_coding	62.5037	0.898444	0.30863	2.91108	0.00360187	0.0626497	2.85342	5.41693
ENSG00000161904	LEMD2	protein_coding	344.119	0.637468	0.2192	2.90815	0.00363572	0.0631692	40.028	57.5913
ENSG00000108187	PBLD	protein_coding	72.3093	-0.839889	0.288974	-2.90645	0.00365553	0.0632671	7.99234	3.67763
ENSG00000116117	PARD3B	protein_coding	159.347	-0.814587	0.28026	-2.90654	0.00365447	0.0632671	17.1507	8.23061
ENSG00000131236	CAP1	protein_coding	1521.65	0.669177	0.230344	2.90511	0.0036712	0.0632671	113.163	164.768
ENSG00000145990	GFOD1	protein_coding	899.38	0.581056	0.200011	2.90513	0.00367103	0.0632671	13.7874	18.7688
ENSG00000230590	FTX	lincRNA	1261.34	-0.782886	0.269439	-2.90562	0.00366529	0.0632671	56.5871	27.7313
ENSG00000234608	MAPKAPK5-AS1	lincRNA	116.08	0.837358	0.288265	2.90482	0.00367462	0.0632671	14.4611	24.8329
ENSG00000280614	FP236383.2	lincRNA	2797.04	0.786002	0.270606	2.9046	0.00367725	0.0632671	319.06	521.614
ENSG00000280800	FP671120.3	lincRNA	2797.04	0.786002	0.270606	2.9046	0.00367725	0.0632671	319.059	521.608
ENSG00000281181	FP236383.3	lincRNA	2797.04	0.786002	0.270606	2.9046	0.00367725	0.0632671	319.061	521.631
ENSG00000108819	PPP1R9B	protein_coding	304.313	0.6529	0.224845	2.90378	0.00368692	0.0632986	10.7088	15.3701
ENSG00000184634	MED12	protein_coding	789.365	0.567048	0.19528	2.90376	0.00368706	0.0632986	95.2069	129.459
ENSG00000108691	CCL2	protein_coding	2948.04	-0.730692	0.251746	-2.90249	0.00370208	0.0634876	795.926	412.502
ENSG00000154099	DNAAF1	protein_coding	29.4507	1.20303	0.414737	2.90071	0.00372315	0.0637801	0.831809	2.73752
ENSG00000149948	HMGA2	protein_coding	1324.06	0.566547	0.195337	2.90036	0.00372737	0.0637835	32.4688	44.0064
ENSG00000177144	NUDT4P1	protein_coding	393.842	0.795787	0.274483	2.89922	0.00374095	0.0639468	31.3375	51.9822
ENSG00000258168	AC025569.1	antisense_RNA	209.137	-0.779196	0.268883	-2.8979	0.00375671	0.0641471	9.49725	4.67655
ENSG00000181625	SLX1B	protein_coding	92.7642	0.909644	0.314034	2.89664	0.00377184	0.0643363	10.6952	20.3523
ENSG00000183648	NDUFB1	protein_coding	113.701	0.784793	0.271013	2.89577	0.00378226	0.0644447	68.4735	111.415
ENSG00000010810	FYN	protein_coding	933.777	0.607758	0.21001	2.89395	0.00380432	0.064751	119.638	165.837
ENSG00000026508	CD44	protein_coding	846.646	-0.603155	0.208572	-2.89183	0.00383005	0.0650983	134.327	75.7943
ENSG00000152527	PLEKHH2	protein_coding	40.9611	-1.07538	0.37196	-2.89113	0.00383861	0.0650983	2.56001	0.860258
ENSG00000164574	GALNT10	protein_coding	440.24	-0.699707	0.242	-2.89134	0.00383598	0.0650983	35.013	18.182
ENSG00000248015	AC005329.1	antisense_RNA	9.85898	1.24086	0.429228	2.89092	0.00384114	0.0650983	0.0972305	0.596602
ENSG00000158286	RNF207	protein_coding	55.7373	-1.15927	0.401174	-2.88969	0.00385626	0.0652849	12.6568	3.79058
ENSG00000058085	LAMC2	protein_coding	328.509	-0.892636	0.309222	-2.88671	0.00389291	0.065695	28.8312	12.1669
ENSG00000110057	UNC93B1	protein_coding	47.0875	0.938577	0.3251	2.88704	0.00388887	0.065695	5.20943	10.3013
ENSG00000166436	TRIM66	protein_coding	126.956	-0.807922	0.279829	-2.8872	0.00388683	0.065695	7.14913	3.29774
ENSG00000108021	FAM208B	protein_coding	745.022	-0.588349	0.203964	-2.88457	0.00391945	0.0660726	52.6675	30.6194
ENSG00000086062	B4GALT1	protein_coding	864.651	0.657108	0.227949	2.8827	0.00394278	0.0662546	18.3487	26.7343
ENSG00000155657	TTN	protein_coding	334.445	-0.70806	0.245612	-2.88283	0.00394117	0.0662546	0.84528	0.442248
ENSG00000185825	BCAP31	protein_coding	433.02	0.638197	0.221387	2.88272	0.00394261	0.0662546	48.3402	69.7649
ENSG00000165805	C12orf50	protein_coding	123.858	-0.893943	0.310155	-2.88225	0.00394848	0.0662801	5.67265	2.45086
ENSG00000120690	ELF1	protein_coding	588.352	0.648411	0.225106	2.88047	0.00397085	0.0665852	20.9382	30.4015
ENSG00000139209	SLC38A4	protein_coding	11.1734	-1.23676	0.429561	-2.87913	0.00398773	0.0667976	0.948996	0.129432
ENSG00000130305	NSUN5	protein_coding	23.3443	1.11081	0.386311	2.87542	0.00403487	0.0675159	1.54908	4.01068
ENSG00000123870	ZNF137P	transcribed_unprocessed_pseudogene	20.2342	1.1407	0.396843	2.87443	0.00404752	0.0676563	1.08291	2.99413
ENSG00000169155	ZBTB43	protein_coding	166.038	-0.983545	0.342212	-2.87408	0.00405205	0.0676607	63.056	24.7272
ENSG00000115008	IL1A	protein_coding	20.7312	-1.17525	0.408968	-2.87369	0.0040571	0.0676738	1.90117	0.507533
ENSG00000104228	TRIM35	protein_coding	131.31	0.746325	0.259832	2.87233	0.00407456	0.0678276	7.273	11.661
ENSG00000112701	SENP6	protein_coding	1245.07	-0.533352	0.185688	-2.87231	0.00407487	0.0678276	117.568	71.3282
ENSG00000028137	TNFRSF1B	protein_coding	230.317	0.759534	0.26451	2.87148	0.00408556	0.0679342	10.7861	16.9446
ENSG00000122644	ARL4A	protein_coding	161.962	-0.804514	0.280246	-2.87074	0.0040951	0.0680005	19.126	8.89263
ENSG00000264434	AC110603.1	antisense_RNA	19.0699	-1.20148	0.41856	-2.87051	0.00409812	0.0680005	15.7368	3.71965
ENSG00000101752	MIB1	protein_coding	1482.37	0.555745	0.193869	2.8666	0.0041491	0.0687744	25.2763	34.0133
ENSG00000257093	KIAA1147	protein_coding	901.287	0.647708	0.226107	2.86461	0.00417529	0.0691364	12.091	17.5333
ENSG00000081019	RSBN1	protein_coding	294.865	0.619104	0.2164	2.86093	0.004224	0.0697517	7.10449	9.99717
ENSG00000111897	SERINC1	protein_coding	1628.6	0.650777	0.22748	2.86081	0.00422564	0.0697517	46.9726	69.0532
ENSG00000117525	F3	protein_coding	17.9009	1.21613	0.425072	2.86099	0.00422322	0.0697517	0.641924	2.45897
ENSG00000236078	LINC01447	lincRNA	22.7667	-1.13937	0.398456	-2.85946	0.00424357	0.0699748	1.56258	0.453459
ENSG00000105329	TGFB1	protein_coding	1538.63	0.714969	0.25014	2.85828	0.00425949	0.0701323	151.667	228.698
ENSG00000146350	TBC1D32	protein_coding	107.935	-0.803728	0.281212	-2.85809	0.00426197	0.0701323	16.3837	7.76519
ENSG00000186088	GSAP	protein_coding	83.0907	0.845884	0.296017	2.85755	0.00426928	0.0701798	4.49456	7.81321
ENSG00000172663	TMEM134	protein_coding	86.8275	0.83061	0.291312	2.85127	0.0043545	0.0714372	12.611	21.864
ENSG00000174028	FAM3C2	processed_pseudogene	95.6143	0.901834	0.316294	2.85125	0.00435478	0.0714372	15.5825	29.4758
ENSG00000204767	FAM196B	protein_coding	29.5025	-1.09273	0.383394	-2.85014	0.00437005	0.0716137	3.42648	1.11079
ENSG00000272620	AFAP1-AS1	antisense_RNA	60.1513	-0.962863	0.337906	-2.8495	0.00437883	0.0716836	1.44983	0.578275
ENSG00000138738	PRDM5	protein_coding	115.355	-0.743719	0.261119	-2.8482	0.00439671	0.0717755	17.4456	8.94015
ENSG00000174718	KIAA1551	protein_coding	2717.86	0.60664	0.212998	2.84811	0.00439802	0.0717755	98.1811	136.586
ENSG00000197147	LRRC8B	protein_coding	489.839	0.64453	0.226269	2.84852	0.00439233	0.0717755	8.87565	12.8079
ENSG00000121749	TBC1D15	protein_coding	440.788	0.664596	0.23352	2.846	0.00442726	0.0721785	43.238	62.6866
ENSG00000204389	HSPA1A	protein_coding	146.163	0.798046	0.280557	2.8445	0.00444807	0.0724433	5.98687	10.1974
ENSG00000172349	IL16	protein_coding	29.8795	1.14126	0.401363	2.84346	0.00446268	0.0726066	1.46828	3.63169
ENSG00000034713	GABARAPL2	protein_coding	590.272	0.675268	0.237569	2.84241	0.00447733	0.072713	66.0785	98.5648
ENSG00000136478	TEX2	protein_coding	240.261	0.680192	0.239307	2.84234	0.00447838	0.072713	7.57879	11.3682
ENSG00000134996	OSTF1	protein_coding	323.393	0.700332	0.246468	2.84147	0.00449062	0.0728371	24.5342	37.3523
ENSG00000188596	CFAP54	protein_coding	1797.83	-0.771679	0.271687	-2.84033	0.00450674	0.073024	95.0219	47.1151
ENSG00000172725	CORO1B	protein_coding	357.013	0.696582	0.245326	2.83941	0.00451965	0.0731584	146.092	217.406
ENSG00000011105	TSPAN9	protein_coding	383.543	0.605407	0.213317	2.83806	0.00453888	0.0733521	21.6855	30.2775
ENSG00000158850	B4GALT3	protein_coding	122.373	0.779008	0.2745	2.83792	0.00454087	0.0733521	30.1997	50.1561
ENSG00000198691	ABCA4	protein_coding	165.322	0.963925	0.339707	2.83752	0.00454658	0.0733697	10.4247	22.4759
ENSG00000177854	TMEM187	protein_coding	21.1803	1.15334	0.407019	2.83363	0.00460232	0.0741184	1.75977	5.30962
ENSG00000196935	SRGAP1	protein_coding	586.073	-0.634905	0.224054	-2.83371	0.00460116	0.0741184	36.9772	20.3827
ENSG00000101331	CCM2L	protein_coding	50.0333	0.954378	0.337012	2.83188	0.00462749	0.0744481	1.87599	3.68999
ENSG00000104805	NUCB1	protein_coding	847.456	0.675594	0.238618	2.83128	0.00463619	0.0745125	79.6596	118.511
ENSG00000103196	CRISPLD2	protein_coding	19.3771	-1.19064	0.420725	-2.82998	0.00465515	0.0745502	2.39631	0.545907
ENSG00000162618	ADGRL4	protein_coding	3784.49	0.665749	0.235217	2.83036	0.00464961	0.0745502	109.693	162.651
ENSG00000162817	C1orf115	protein_coding	349.82	0.606991	0.214522	2.8295	0.00466203	0.0745502	9.52749	13.4027
ENSG00000169118	CSNK1G1	protein_coding	459.308	-0.668085	0.236099	-2.82968	0.00465944	0.0745502	32.5436	17.11
ENSG00000187672	ERC2	protein_coding	123.36	-0.840325	0.296899	-2.83034	0.00464989	0.0745502	13.1102	6.01999
ENSG00000113273	ARSB	protein_coding	515.02	0.612344	0.216738	2.82527	0.00472401	0.0754653	10.7584	15.0853
ENSG00000175582	RAB6A	protein_coding	1549.81	0.580026	0.205368	2.82433	0.00473802	0.0756128	80.443	109.03
ENSG00000180998	GPR137C	protein_coding	110.549	0.767355	0.271778	2.82346	0.00475087	0.0757418	2.76688	4.58044
ENSG00000111261	MANSC1	protein_coding	611.333	0.673195	0.238593	2.82152	0.00477962	0.0760473	37.6245	55.7633
ENSG00000143153	ATP1B1	protein_coding	321.889	0.629907	0.223243	2.82162	0.00477817	0.0760473	13.6678	19.485
ENSG00000240583	AQP1	protein_coding	238.121	0.819749	0.290683	2.82008	0.00480122	0.0763143	8.30928	14.0266
ENSG00000115919	KYNU	protein_coding	262.07	-0.786759	0.279024	-2.81968	0.00480714	0.0763321	2.68363	1.33056
ENSG00000074706	IPCEF1	protein_coding	11.0904	1.20673	0.428055	2.8191	0.00481584	0.0763937	0.0822313	0.525323
ENSG00000172270	BSG	protein_coding	1119.39	0.61203	0.217131	2.81872	0.00482159	0.0764085	141.219	198.777
ENSG00000130307	USHBP1	protein_coding	138.544	0.762061	0.270774	2.81438	0.00488719	0.0771398	8.29053	13.2232
ENSG00000137710	RDX	protein_coding	2535.44	0.603156	0.214302	2.81451	0.0048851	0.0771398	220.406	305.831
ENSG00000144567	RETREG2	protein_coding	299.729	0.652535	0.231827	2.81475	0.00488159	0.0771398	19.9748	29.6735
ENSG00000253159	PCDHGA12	protein_coding	116.752	0.777914	0.276316	2.81531	0.00487306	0.0771398	2.92358	4.78954
ENSG00000110169	HPX	protein_coding	17.5416	-1.19537	0.425012	-2.81256	0.00491496	0.0772705	8.68474	0.684629
ENSG00000135862	LAMC1	protein_coding	7313.13	0.640228	0.227592	2.81305	0.00490736	0.0772705	290.878	418.194
ENSG00000159348	CYB5R1	protein_coding	107.594	0.753502	0.26788	2.81283	0.00491076	0.0772705	7.24484	11.7106
ENSG00000182230	FAM153B	protein_coding	18.5643	-1.20918	0.429808	-2.8133	0.00490356	0.0772705	4.7794	0.74152
ENSG00000163378	EOGT	protein_coding	1360.46	0.64577	0.229842	2.80963	0.0049599	0.0778999	61.6418	89.9316
ENSG00000135338	LCA5	protein_coding	144.895	0.765537	0.272571	2.80858	0.00497607	0.0780765	2.77711	4.53886
ENSG00000140743	CDR2	protein_coding	370.646	0.658511	0.234581	2.80718	0.00499774	0.078339	30.8292	45.2012
ENSG00000110852	CLEC2B	protein_coding	138.471	0.723242	0.257757	2.80591	0.00501748	0.0785708	13.0909	20.3226
ENSG00000104964	AES	protein_coding	1172.53	0.639029	0.227815	2.80503	0.00503116	0.0787073	884.53	1272.38
ENSG00000187210	GCNT1	protein_coding	263.882	-0.799978	0.285332	-2.80368	0.00505235	0.0788833	14.5789	6.64892
ENSG00000197978	GOLGA6L9	protein_coding	138.357	-0.879563	0.313691	-2.80392	0.00504856	0.0788833	3.71665	1.57299
ENSG00000223642	AC008277.1	antisense_RNA	34.4637	-1.14167	0.407271	-2.80321	0.00505974	0.0789209	121.663	30.7257
ENSG00000139318	DUSP6	protein_coding	1097.57	0.629001	0.224487	2.80195	0.00507953	0.0791519	84.786	120.65
ENSG00000144724	PTPRG	protein_coding	1020.59	0.573023	0.204546	2.80144	0.00508748	0.0791979	21.6891	29.5157
ENSG00000256218	AC007848.2	lincRNA	19.462	-1.13039	0.403662	-2.80035	0.00510467	0.0793877	2.28734	0.637164
ENSG00000109452	INPP4B	protein_coding	53.2435	-1.11168	0.397123	-2.79933	0.00512086	0.0794836	4.11181	1.19808
ENSG00000260337	AC091544.5	processed_transcript	13.9439	-1.19849	0.428131	-2.79936	0.00512039	0.0794836	0.855226	0.156822
ENSG00000228495	LINC01013	lincRNA	288.637	-0.719527	0.257096	-2.79867	0.00513137	0.0795688	52.2572	26.5097
ENSG00000135315	CEP162	protein_coding	185.413	-0.667225	0.238622	-2.79616	0.0051714	0.0801112	9.1666	4.97953
ENSG00000136802	LRRC8A	protein_coding	783.561	0.575124	0.206058	2.79108	0.00525327	0.0807039	19.539	26.6547
ENSG00000143190	POU2F1	protein_coding	356.313	-0.591233	0.211864	-2.79063	0.00526053	0.0807039	15.4718	8.85541
ENSG00000143816	WNT9A	protein_coding	54.14	-0.927194	0.331989	-2.79284	0.00522471	0.0807039	2.20065	0.914006
ENSG00000156504	FAM122B	protein_coding	273.029	0.614109	0.220011	2.79127	0.00525022	0.0807039	11.5221	16.4574
ENSG00000168159	RNF187	protein_coding	146.066	0.745741	0.267141	2.79157	0.00524532	0.0807039	6.41973	10.118
ENSG00000186148	AC013268.1	transcribed_unprocessed_pseudogene	78.129	-0.80804	0.289519	-2.79097	0.00525505	0.0807039	11.6896	5.57356
ENSG00000197603	C5orf42	protein_coding	668.607	-0.549632	0.196926	-2.79105	0.00525366	0.0807039	34.4649	20.5269
ENSG00000225470	JPX	lincRNA	287.939	-0.690834	0.247491	-2.79135	0.00524882	0.0807039	32.2463	17.0237
ENSG00000248605	AC022140.1	lincRNA	11.1482	-1.18958	0.426232	-2.79093	0.00525572	0.0807039	8.03461	1.75533
ENSG00000254441	AP001646.1	processed_pseudogene	11.2102	-1.19708	0.428532	-2.79344	0.00521506	0.0807039	3.12519	0.575657
ENSG00000214226	C17orf67	protein_coding	61.4325	0.86165	0.308803	2.79029	0.00526608	0.080711	3.98256	7.21888
ENSG00000104537	ANXA13	protein_coding	11.1429	-1.18718	0.426083	-2.78627	0.00533191	0.081569	1.1835	0.246779
ENSG00000104970	KIR3DX1	protein_coding	29.1749	-1.06585	0.382541	-2.78624	0.00533235	0.081569	1.32556	0.442278
ENSG00000132669	RIN2	protein_coding	1573.91	0.625967	0.224793	2.78464	0.00535868	0.0818708	92.6856	135.928
ENSG00000237441	RGL2	protein_coding	377.755	0.586626	0.210682	2.78442	0.0053624	0.0818708	23.8354	32.6637
ENSG00000081189	MEF2C	protein_coding	1074.04	0.823088	0.295673	2.78378	0.00537302	0.0819383	161.793	294.436
ENSG00000147536	GINS4	protein_coding	66.928	-0.924895	0.332275	-2.78353	0.00537715	0.0819383	5.17784	2.04704
ENSG00000074590	NUAK1	protein_coding	594.133	0.759554	0.272914	2.78313	0.00538374	0.0819599	22.1999	35.9478
ENSG00000185499	MUC1	protein_coding	16.5814	1.18363	0.42594	2.77886	0.00545493	0.0829641	0.520129	5.24744
ENSG00000110080	ST3GAL4	protein_coding	73.5203	0.862954	0.310636	2.77803	0.00546901	0.0830985	7.0806	12.7697
ENSG00000113649	TCERG1	protein_coding	864.743	-0.548168	0.1975	-2.77553	0.0055111	0.0836502	121.864	72.952
ENSG00000149257	SERPINH1	protein_coding	2286.25	0.611635	0.22041	2.77499	0.00552027	0.0836502	285.978	402.147
ENSG00000151338	MIPOL1	protein_coding	835.95	-0.659401	0.237627	-2.77494	0.00552113	0.0836502	32.4446	17.3053
ENSG00000259660	DNM1P47	transcribed_unprocessed_pseudogene	41.9648	-1.13106	0.407656	-2.77456	0.00552772	0.08367	0.689086	0.173904
ENSG00000114098	ARMC8	protein_coding	375.515	0.766269	0.276223	2.7741	0.00553554	0.0837086	64.1889	101.362
ENSG00000135956	TMEM127	protein_coding	403.823	0.7152	0.258218	2.76975	0.0056099	0.0847523	17.1338	26.4375
ENSG00000116171	SCP2	protein_coding	518.143	0.606302	0.218957	2.76905	0.00562202	0.0848546	49.9416	69.9932
ENSG00000204131	NHSL2	protein_coding	999.591	-0.559424	0.20206	-2.76861	0.00562968	0.0848894	15.3332	9.01255
ENSG00000147642	SYBU	protein_coding	21.0312	1.1198	0.404601	2.76768	0.00564577	0.0850511	1.37861	4.00254
ENSG00000235823	OLMALINC	lincRNA	1376.39	-0.7536	0.272325	-2.76728	0.00565254	0.0850724	60.0561	30.2786
ENSG00000175224	ATG13	protein_coding	352.579	0.632806	0.228871	2.7649	0.00569395	0.0856144	47.3737	68.3942
ENSG00000183578	TNFAIP8L3	protein_coding	77.1252	-0.889741	0.321979	-2.76335	0.00572113	0.0859416	6.54423	2.73327
ENSG00000261326	LINC01355	lincRNA	117.711	-0.866935	0.313867	-2.76211	0.00574285	0.0861862	6.94748	2.94602
ENSG00000178104	PDE4DIP	protein_coding	510.827	-0.554915	0.200974	-2.76113	0.00576013	0.0863638	33.1063	19.7686
ENSG00000183255	PTTG1IP	protein_coding	2734.01	0.537703	0.195172	2.75502	0.00586889	0.0878865	147.225	195.439
ENSG00000248360	LINC00504	lincRNA	1015.75	-0.75707	0.274818	-2.7548	0.00587277	0.0878865	48.3475	24.6395
ENSG00000106258	CYP3A5	protein_coding	127.113	-0.860719	0.31256	-2.75377	0.00589133	0.0880812	10.7121	4.78273
ENSG00000177469	CAVIN1	protein_coding	5312.81	0.5845	0.212289	2.75332	0.0058994	0.0881188	129.046	176.588
ENSG00000111328	CDK2AP1	protein_coding	1412.09	0.655873	0.238292	2.75239	0.00591627	0.0882876	124.961	185.449
ENSG00000043462	LCP2	protein_coding	14.5627	1.17038	0.425493	2.75064	0.00594795	0.088677	0.690903	2.61543
ENSG00000089876	DHX32	protein_coding	299.982	0.619724	0.225432	2.74905	0.00597681	0.0887735	10.5357	15.0529
ENSG00000115461	IGFBP5	protein_coding	21.2775	-1.17315	0.426724	-2.7492	0.0059741	0.0887735	1.08315	0.256549
ENSG00000143363	PRUNE1	protein_coding	78.7069	0.855399	0.311058	2.74997	0.00596009	0.0887735	3.96983	7.12346
ENSG00000174628	IQCK	protein_coding	199.82	0.738261	0.268543	2.74913	0.00597532	0.0887735	26.4959	41.0121
ENSG00000143878	RHOB	protein_coding	4780.27	0.677389	0.246519	2.74781	0.00599941	0.0890259	184.453	274.447
ENSG00000138386	NAB1	protein_coding	714.287	0.727177	0.26483	2.74582	0.00603596	0.0894845	95.1088	146.836
ENSG00000167601	AXL	protein_coding	744.607	-0.747329	0.272272	-2.74479	0.006055	0.089683	27.8186	13.411
ENSG00000091656	ZFHX4	protein_coding	26.3795	-1.074	0.391346	-2.74438	0.0060626	0.0896929	1.65453	0.493943
ENSG00000114841	DNAH1	protein_coding	197.759	0.963041	0.350945	2.74414	0.00606698	0.0896929	4.76208	9.82957
ENSG00000071054	MAP4K4	protein_coding	4975.4	0.491367	0.17919	2.74216	0.00610369	0.0900678	144.805	183.852
ENSG00000259380	AC087473.1	lincRNA	1612.17	-0.75582	0.275606	-2.74239	0.00609931	0.0900678	107.995	54.2472
ENSG00000005981	ASB4	protein_coding	24.8933	-1.05909	0.386564	-2.73975	0.00614866	0.0905195	1.21946	0.391951
ENSG00000164828	SUN1	protein_coding	988.079	0.527081	0.192371	2.73992	0.00614551	0.0905195	86.7918	113.388
ENSG00000165434	PGM2L1	protein_coding	821.146	0.607301	0.221675	2.7396	0.00615142	0.0905195	8.74474	12.3262
ENSG00000176124	DLEU1	processed_transcript	59.5228	-0.838002	0.306075	-2.73789	0.0061834	0.0909058	13.5874	6.19192
ENSG00000133872	SARAF	protein_coding	1151.56	0.585136	0.213781	2.73708	0.00619864	0.0909611	110.417	151.657
ENSG00000258272	AC007513.1	lincRNA	10.6157	-1.17221	0.428264	-2.73712	0.00619794	0.0909611	15.1912	2.97118
ENSG00000103319	EEF2K	protein_coding	710.018	0.625153	0.228501	2.73589	0.00622118	0.0911233	10.8892	15.1689
ENSG00000228242	AC093495.1	antisense_RNA	29.1707	-1.15813	0.423263	-2.73619	0.00621558	0.0911233	47.3409	11.9095
ENSG00000163938	GNL3	protein_coding	516.203	-0.650718	0.238014	-2.73394	0.00625811	0.0915797	199.888	106.415
ENSG00000144644	GADL1	protein_coding	33.5003	-1.04733	0.38338	-2.73183	0.00629831	0.092083	1.37692	0.451692
ENSG00000244274	DBNDD2	protein_coding	46.9683	0.977572	0.357897	2.73143	0.006306	0.0921106	3.57024	7.72162
ENSG00000182118	FAM89A	protein_coding	202.67	0.723332	0.264914	2.73045	0.00632487	0.0923012	13.4974	21.5021
ENSG00000184226	PCDH9	protein_coding	305.15	-0.606912	0.222458	-2.72821	0.00636788	0.0928434	1.99112	1.14087
ENSG00000175471	MCTP1	protein_coding	413.77	-0.632579	0.231918	-2.7276	0.00637969	0.0929303	43.3937	23.8555
ENSG00000267659	LINC01482	lincRNA	15.3648	-1.15228	0.422583	-2.72675	0.00639615	0.0930845	2.14241	0.520454
ENSG00000005249	PRKAR2B	protein_coding	850.587	0.574964	0.211253	2.72168	0.00649508	0.0944376	28.792	38.9385
ENSG00000095794	CREM	protein_coding	177.1	0.741949	0.272715	2.7206	0.00651628	0.0946591	25.9613	41.0678
ENSG00000109787	KLF3	protein_coding	1049.44	0.560024	0.20588	2.72015	0.0065253	0.0947034	24.341	33.0039
ENSG00000269821	KCNQ1OT1	antisense_RNA	1571.92	-0.745078	0.274145	-2.71783	0.00657124	0.0952829	2.49255	1.27398
ENSG00000157890	MEGF11	protein_coding	41.8897	-0.970431	0.357226	-2.71657	0.00659615	0.0955568	2.97257	1.1287
ENSG00000048028	USP28	protein_coding	296.604	0.59212	0.218129	2.71455	0.00663668	0.0960563	14.8726	20.5974
ENSG00000100410	PHF5A	protein_coding	100.207	0.79745	0.29381	2.71417	0.0066442	0.0960774	24.0615	40.8691
ENSG00000164366	CCDC127	protein_coding	178.671	-0.73949	0.272515	-2.71357	0.0066562	0.0960942	5.00442	2.43408
ENSG00000167740	CYB5D2	protein_coding	118.485	0.766052	0.282342	2.71321	0.00666353	0.0960942	7.90788	12.7975
ENSG00000278291	AL161772.1	antisense_RNA	79.5704	-0.793492	0.292441	-2.71334	0.00666087	0.0960942	2.74504	1.32181
ENSG00000105738	SIPA1L3	protein_coding	456.502	0.748626	0.276025	2.71216	0.00668454	0.0963096	107.202	173.39
ENSG00000156711	MAPK13	protein_coding	91.6432	0.750792	0.276858	2.71183	0.00669134	0.0963201	2.56914	4.08419
ENSG00000135414	GDF11	protein_coding	189.028	0.691695	0.255117	2.71128	0.0067023	0.0963904	3.39198	5.09933
ENSG00000204580	DDR1	protein_coding	49.1648	1.00101	0.369633	2.70812	0.0067666	0.097227	6.61603	15.0669
ENSG00000115602	IL1RL1	protein_coding	107.133	-0.973622	0.359972	-2.70471	0.00683632	0.0979165	11.7412	4.25453
ENSG00000174903	RAB1B	protein_coding	497.167	0.634676	0.234613	2.7052	0.00682627	0.0979165	27.9784	39.711
ENSG00000239305	RNF103	protein_coding	329.825	0.611287	0.226032	2.70442	0.00684228	0.0979165	10.6716	15.034
ENSG00000260455	NBAT1	lincRNA	54.9505	-1.03455	0.382549	-2.70435	0.00684375	0.0979165	5.42538	1.84905
ENSG00000271601	LIX1L	protein_coding	914.418	0.556589	0.205819	2.70427	0.00684545	0.0979165	21.6145	29.1709
ENSG00000257529	RPL36A-HNRNPH2	protein_coding	62.2012	0.869756	0.32168	2.7038	0.0068552	0.0979677	13.9285	25.5121
ENSG00000111911	HINT3	protein_coding	192.717	0.730124	0.270092	2.70324	0.00686669	0.0980435	4.98003	7.82528
ENSG00000090776	EFNB1	protein_coding	224.68	0.660501	0.244391	2.70265	0.00687901	0.098131	6.09738	9.10935
ENSG00000102780	DGKH	protein_coding	2032.96	0.672025	0.248829	2.70075	0.00691832	0.0985921	27.0708	40.4254
ENSG00000136231	IGF2BP3	protein_coding	812.467	-0.551457	0.204206	-2.70049	0.00692376	0.0985921	91.8396	54.0026
ENSG00000039523	RIPOR1	protein_coding	822.086	0.525897	0.19497	2.69733	0.0069898	0.0994273	95.8777	125.593
ENSG00000204310	AGPAT1	protein_coding	210.459	0.758995	0.281413	2.69708	0.00699495	0.0994273	9.3415	14.8618
ENSG00000108854	SMURF2	protein_coding	2084.98	-0.499104	0.185095	-2.69647	0.00700786	0.0995216	155.925	96.5796
ENSG00000226380	AC016831.1	lincRNA	149.753	-0.765014	0.283781	-2.69579	0.00702214	0.0996353	6.71566	3.31588
ENSG00000105983	LMBR1	protein_coding	979.255	0.698196	0.259036	2.69536	0.0070312	0.0996718	47.2506	73.7588
ENSG00000227262	HCG4B	unprocessed_pseudogene	12.8151	1.15786	0.429622	2.69507	0.00703728	0.0996718	0.613198	2.75966
ENSG00000123091	RNF11	protein_coding	894.106	0.658879	0.244706	2.69253	0.00709119	0.100327	38.1303	56.3171
ENSG00000125304	TM9SF2	protein_coding	1283.78	0.547721	0.20344	2.6923	0.00709616	0.100327	57.4011	77.5212
ENSG00000057252	SOAT1	protein_coding	349.812	0.653792	0.242978	2.69075	0.00712921	0.100704	12.5259	18.619
ENSG00000158106	RHPN1	protein_coding	108.938	0.757852	0.281686	2.69042	0.00713623	0.100713	3.63319	5.73672
ENSG00000027697	IFNGR1	protein_coding	522.538	0.659624	0.245227	2.68985	0.00714834	0.100728	26.6703	39.7911
ENSG00000100934	SEC23A	protein_coding	1814.88	0.608434	0.226202	2.68978	0.00714996	0.100728	348.421	484.956
ENSG00000065809	FAM107B	protein_coding	1463.99	0.574552	0.213666	2.68902	0.00716623	0.100868	94.8658	127.791
ENSG00000259345	AC013652.1	lincRNA	130.158	-0.836638	0.311168	-2.6887	0.00717302	0.100874	37.2434	17.1273
ENSG00000182134	TDRKH	protein_coding	78.256	0.804404	0.29926	2.68798	0.00718868	0.101004	3.03086	5.23709
ENSG00000109079	TNFAIP1	protein_coding	870.409	0.702412	0.26155	2.68558	0.00724046	0.101462	26.0855	40.4392
ENSG00000110108	TMEM109	protein_coding	456.156	0.619022	0.230497	2.6856	0.00724002	0.101462	26.2565	36.8891
ENSG00000160445	ZER1	protein_coding	268.091	0.834146	0.310579	2.68578	0.00723616	0.101462	9.46663	16.3392
ENSG00000197321	SVIL	protein_coding	1514.55	-0.493826	0.184081	-2.68266	0.00730392	0.102261	754.344	474.404
ENSG00000118058	KMT2A	protein_coding	1837.43	-0.600099	0.223769	-2.68178	0.00732318	0.10238	122.343	70.4314
ENSG00000189060	H1F0	protein_coding	561.3	0.715438	0.266787	2.68168	0.00732532	0.10238	21.4683	32.8388
ENSG00000184949	FAM227A	protein_coding	57.8838	-0.990149	0.369288	-2.68123	0.00733511	0.102427	2.73127	1.0647
ENSG00000196189	SEMA4A	protein_coding	10.074	-1.15188	0.429877	-2.67956	0.00737188	0.10285	1.32364	0.229108
ENSG00000119681	LTBP2	protein_coding	4941.64	-0.491723	0.183585	-2.67845	0.00739638	0.103101	97.335	61.0051
ENSG00000152049	KCNE4	protein_coding	98.1292	-0.886693	0.331115	-2.6779	0.00740856	0.10318	22.4475	9.74103
ENSG00000135063	FAM189A2	protein_coding	37.2225	-0.962374	0.359679	-2.67565	0.00745848	0.103784	3.88387	1.43806
ENSG00000155465	SLC7A7	protein_coding	203.062	0.678781	0.253798	2.67449	0.00748429	0.103987	16.3853	24.9729
ENSG00000175155	YPEL2	protein_coding	827.665	0.594566	0.222317	2.67441	0.00748619	0.103987	36.2747	50.2178
ENSG00000166750	SLFN5	protein_coding	1094.4	0.597468	0.223567	2.67243	0.00753034	0.104509	13.18	18.5956
ENSG00000197256	KANK2	protein_coding	358.62	0.606578	0.227188	2.66994	0.00758656	0.105197	25.2942	35.8411
ENSG00000139675	HNRNPA1L2	protein_coding	57.2906	-0.873384	0.32717	-2.66951	0.00759613	0.105238	3.14386	1.35248
ENSG00000134369	NAV1	protein_coding	2174.39	0.571006	0.213945	2.66894	0.00760917	0.105327	42.5317	58.5807
ENSG00000164332	UBLCP1	protein_coding	274.499	0.643432	0.241391	2.66551	0.00768708	0.10622	13.0484	19.272
ENSG00000174004	NRROS	protein_coding	75.4781	0.844499	0.316818	2.66556	0.00768594	0.10622	3.66599	6.41034
ENSG00000128590	DNAJB9	protein_coding	179.804	0.73916	0.277436	2.66425	0.00771601	0.106527	18.8606	29.5822
ENSG00000172738	TMEM217	protein_coding	51.4391	-0.904821	0.339699	-2.6636	0.00773103	0.106641	11.3509	4.50679
ENSG00000126391	FRMD8	protein_coding	279.269	0.710459	0.266783	2.66306	0.00774346	0.106702	19.0936	30.3614
ENSG00000187627	RGPD1	protein_coding	20.5726	-1.14444	0.429787	-2.66282	0.00774893	0.106702	1.32095	0.236733
ENSG00000155066	PROM2	protein_coding	57.3148	-1.08753	0.408544	-2.66196	0.00776861	0.106788	10.8475	0.779729
ENSG00000267325	LINC01415	lincRNA	12.8218	1.1355	0.426529	2.66219	0.00776336	0.106788	0.173482	0.663785
ENSG00000104626	ERI1	protein_coding	237.777	-0.599772	0.225449	-2.66035	0.00780604	0.10721	14.2098	8.16497
ENSG00000197562	RAB40C	protein_coding	58.816	0.903982	0.339986	2.65888	0.00784008	0.107555	2.97507	5.67017
ENSG00000238258	AL121748.2	antisense_RNA	38.179	1.05506	0.396836	2.65868	0.00784477	0.107555	4.26549	10.2269
ENSG00000197550	AL359955.1	unprocessed_pseudogene	40.0368	-0.93523	0.351879	-2.65782	0.00786488	0.107738	2.08101	0.828983
ENSG00000147697	GSDMC	protein_coding	20.7904	-1.13163	0.425915	-2.65695	0.00788512	0.107922	2.39119	0.431543
ENSG00000076706	MCAM	protein_coding	8229.63	0.558163	0.210459	2.65212	0.00799873	0.109383	1772.54	2379.99
ENSG00000090530	P3H2	protein_coding	20.9278	1.04874	0.395516	2.65157	0.00801187	0.10944	2.21609	5.55015
ENSG00000114698	PLSCR4	protein_coding	919.154	-0.634744	0.239403	-2.65136	0.00801673	0.10944	79.705	43.4592
ENSG00000114279	FGF12	protein_coding	18.6463	1.09346	0.412596	2.65019	0.00804467	0.109633	0.698092	1.84616
ENSG00000130413	STK33	protein_coding	59.5041	-0.8906	0.336041	-2.65027	0.00804269	0.109633	3.04779	1.30797
ENSG00000146006	LRRTM2	protein_coding	92.681	-0.857914	0.323828	-2.64928	0.00806624	0.109832	3.4718	1.58
ENSG00000100106	TRIOBP	protein_coding	627.291	0.546097	0.206255	2.64768	0.00810463	0.110166	25.2097	33.4172
ENSG00000197822	OCLN	protein_coding	261.075	0.631953	0.238661	2.64791	0.008099	0.110166	8.31049	11.9885
ENSG00000103490	PYCARD	protein_coding	51.7153	0.876966	0.331276	2.64724	0.00811516	0.110172	7.68812	14.2889
ENSG00000272610	MAGI1-IT1	sense_intronic	66.897	-0.840795	0.317631	-2.64708	0.00811894	0.110172	4.35049	1.95277
ENSG00000158258	CLSTN2	protein_coding	26.6845	1.01966	0.385251	2.64674	0.00812715	0.110189	0.149991	0.353557
ENSG00000146278	PNRC1	protein_coding	1143.66	0.656505	0.248076	2.64638	0.00813574	0.110211	96.5586	141.34
ENSG00000167842	MIS12	protein_coding	134.634	0.673642	0.254635	2.64552	0.0081566	0.110305	12.9848	19.234
ENSG00000170903	MSANTD4	protein_coding	195.628	0.690704	0.261076	2.6456	0.0081546	0.110305	14.4505	22.1469
ENSG00000106537	TSPAN13	protein_coding	184.512	0.759407	0.287142	2.64471	0.00817609	0.110381	8.34289	13.7697
ENSG00000163785	RYK	protein_coding	421.896	-0.535418	0.202446	-2.64474	0.00817527	0.110381	52.6216	31.7553
ENSG00000074842	MYDGF	protein_coding	249.736	0.676355	0.255895	2.64309	0.0082152	0.11072	42.2647	62.4417
ENSG00000196914	ARHGEF12	protein_coding	3246.49	0.502982	0.190282	2.64335	0.00820909	0.11072	68.867	88.4203
ENSG00000073146	MOV10L1	protein_coding	251.385	-0.658727	0.249306	-2.64224	0.00823598	0.110906	20.8981	11.234
ENSG00000135362	PRR5L	protein_coding	90.3082	0.732188	0.277341	2.64003	0.0082898	0.111171	11.3203	18.1006
ENSG00000171056	SOX7	protein_coding	1209.86	0.621632	0.235387	2.64089	0.00826879	0.111171	34.4133	49.3471
ENSG00000173198	CYSLTR1	protein_coding	236.305	-0.785857	0.297673	-2.64	0.00829069	0.111171	12.4645	6.09074
ENSG00000249661	TNRC18P1	processed_pseudogene	13.9991	-1.11303	0.421538	-2.64039	0.00828098	0.111171	0.729335	0.182375
ENSG00000256188	TAS2R30	protein_coding	33.2936	-0.990542	0.375151	-2.64038	0.00828133	0.111171	3.71337	1.36925
ENSG00000131148	EMC8	protein_coding	168.564	0.701407	0.265775	2.6391	0.00831271	0.111372	19.5987	30.2519
ENSG00000181938	GINS3	protein_coding	69.6433	-0.97568	0.369837	-2.63814	0.00833632	0.111594	37.0333	13.4085
ENSG00000244161	FLNB-AS1	antisense_RNA	138.436	-0.92984	0.352549	-2.63748	0.00835257	0.111717	9.9367	4.04273
ENSG00000153721	CNKSR3	protein_coding	363.055	0.614175	0.232926	2.63679	0.00836953	0.11185	7.65927	10.5578
ENSG00000176401	EID2B	protein_coding	16.3619	-1.10429	0.418976	-2.63569	0.00839663	0.112118	8.64646	2.09406
ENSG00000175193	PARL	protein_coding	88.4085	0.722549	0.274414	2.63307	0.0084618	0.112739	13.1947	20.7758
ENSG00000183337	BCOR	protein_coding	418.329	0.560143	0.212743	2.63296	0.00846446	0.112739	21.3169	29.172
ENSG00000276517	AL133243.3	sense_intronic	68.3675	-0.879712	0.334082	-2.63322	0.00845789	0.112739	3.83609	1.6269
ENSG00000159958	TNFRSF13C	protein_coding	20.9756	-1.05181	0.399564	-2.6324	0.00847838	0.112774	0.944523	0.286768
ENSG00000249646	OR7E94P	transcribed_unprocessed_pseudogene	32.2094	-1.02767	0.39041	-2.63228	0.00848135	0.112774	9.96147	3.32841
ENSG00000071242	RPS6KA2	protein_coding	2238.78	0.514075	0.195446	2.63027	0.00853163	0.112816	59.2597	77.752
ENSG00000079432	CIC	protein_coding	544.732	0.555372	0.211042	2.63157	0.00849923	0.112816	13.0279	17.5932
ENSG00000131016	AKAP12	protein_coding	3380.85	0.662097	0.251732	2.63017	0.00853431	0.112816	61.4479	92.3913
ENSG00000156026	MCU	protein_coding	313.653	0.619201	0.235374	2.63071	0.00852055	0.112816	27.5283	39.1837
ENSG00000165105	RASEF	protein_coding	75.604	-0.873714	0.332136	-2.63059	0.00852368	0.112816	7.59645	3.3398
ENSG00000175611	LINC00476	processed_transcript	35.7535	-0.993927	0.377786	-2.63093	0.00851516	0.112816	7.79604	2.80596
ENSG00000181896	ZNF101	protein_coding	103.696	0.793315	0.301592	2.63043	0.00852775	0.112816	4.23087	7.08653
ENSG00000100422	CERK	protein_coding	967.237	0.546254	0.207795	2.62881	0.00856838	0.113173	24.6366	32.9082
ENSG00000083444	PLOD1	protein_coding	1562	0.621823	0.236662	2.62747	0.00860219	0.113525	97.8975	139.356
ENSG00000123130	ACOT9	protein_coding	485.864	0.578786	0.220337	2.62683	0.00861848	0.113645	44.8599	61.8255
ENSG00000168807	SNTB2	protein_coding	1526.95	0.538449	0.205136	2.62484	0.00866891	0.114215	33.2825	43.9596
ENSG00000103152	MPG	protein_coding	155.174	0.655229	0.249807	2.62294	0.00871737	0.114758	25.1758	36.9057
ENSG00000249175	AC008534.1	antisense_RNA	9.6456	-1.12457	0.428949	-2.62169	0.00874953	0.115086	1.03997	0.203524
ENSG00000237207	RBM17P3	processed_pseudogene	13.1256	-1.11572	0.425683	-2.621	0.00876712	0.115222	2.50419	0.57373
ENSG00000104343	UBE2W	protein_coding	454.727	0.554768	0.211773	2.61964	0.00880228	0.115588	14.0886	19.0309
ENSG00000226419	SLC16A1-AS1	antisense_RNA	130.945	-0.772358	0.294897	-2.61908	0.00881673	0.115682	6.14328	3.01928
ENSG00000111912	NCOA7	protein_coding	1039.43	0.662853	0.25337	2.61614	0.00889289	0.116312	50.6925	74.3319
ENSG00000114861	FOXP1	protein_coding	933.013	-0.582552	0.22268	-2.6161	0.00889406	0.116312	74.1963	41.9564
ENSG00000236383	LINC00854	protein_coding	47.2196	-0.981688	0.375148	-2.6168	0.00887584	0.116312	21.5656	8.21491
ENSG00000249867	AC090833.1	lincRNA	29.5922	-0.999317	0.381974	-2.61619	0.00889172	0.116312	8.81738	3.04444
ENSG00000117410	ATP6V0B	protein_coding	164.804	0.644449	0.246432	2.61512	0.00891951	0.116549	22.7056	32.8806
ENSG00000109929	SC5D	protein_coding	293.444	0.594176	0.227286	2.61422	0.00894312	0.116761	33.085	46.7875
ENSG00000101846	STS	protein_coding	139.784	0.70498	0.269811	2.61287	0.00897855	0.117122	1.78842	2.79437
ENSG00000129538	RNASE1	protein_coding	675.781	0.613606	0.234864	2.6126	0.00898554	0.117122	89.0519	125.43
ENSG00000107738	VSIR	protein_coding	108.759	1.10784	0.424164	2.61181	0.00900635	0.117201	2.43397	15.6086
ENSG00000221962	TMEM14EP	transcribed_processed_pseudogene	86.291	-0.949746	0.363609	-2.612	0.00900148	0.117201	19.8305	7.46584
ENSG00000116747	TROVE2	protein_coding	1440.24	0.533464	0.204283	2.61139	0.00901742	0.117249	43.7914	58.5281
ENSG00000030582	GRN	protein_coding	1712.48	0.548	0.209929	2.61041	0.0090435	0.117491	338.804	453.496
ENSG00000088340	FER1L4	transcribed_unitary_pseudogene	33.6236	-1.07526	0.412328	-2.60777	0.00911337	0.117792	5.85893	1.58403
ENSG00000123191	ATP7B	protein_coding	112.829	0.760633	0.291701	2.60758	0.0091186	0.117792	3.84932	6.18413
ENSG00000136111	TBC1D4	protein_coding	1200.8	0.58293	0.223519	2.60797	0.0091081	0.117792	32.1538	44.8951
ENSG00000139899	CBLN3	protein_coding	36.6665	-0.933439	0.357892	-2.60816	0.00910313	0.117792	3.36917	1.35781
ENSG00000140332	TLE3	protein_coding	450.432	0.610914	0.23424	2.60807	0.00910537	0.117792	48.147	66.2126
ENSG00000173598	NUDT4	protein_coding	4860.35	0.626633	0.240258	2.60817	0.0091029	0.117792	114.992	164.411
ENSG00000230838	LINC01614	lincRNA	19.0072	-1.06351	0.407623	-2.60906	0.00907912	0.117792	8.11743	2.39111
ENSG00000144481	TRPM8	protein_coding	13.4847	-1.11066	0.426472	-2.60429	0.00920655	0.118744	1.25041	0.298387
ENSG00000151746	BICD1	protein_coding	466.886	-0.573473	0.22021	-2.6042	0.0092088	0.118744	27.4187	15.8506
ENSG00000204120	GIGYF2	protein_coding	653.259	-0.578032	0.22198	-2.60398	0.00921477	0.118744	72.3498	42.2059
ENSG00000104522	TSTA3	protein_coding	205.721	0.619586	0.237966	2.60368	0.00922297	0.118752	27.821	40.4666
ENSG00000148219	ASTN2	protein_coding	202.198	-0.796616	0.30599	-2.6034	0.00923039	0.118752	10.0161	4.79604
ENSG00000139926	FRMD6	protein_coding	2068.45	-0.510043	0.19597	-2.60266	0.0092503	0.118912	177.45	110.795
ENSG00000122557	HERPUD2	protein_coding	304.437	0.602381	0.23153	2.60174	0.00927513	0.119135	19.0126	26.5288
ENSG00000165476	REEP3	protein_coding	1321.5	0.599451	0.230466	2.60104	0.00929422	0.119283	40.5754	56.2287
ENSG00000113384	GOLPH3	protein_coding	602.767	0.589651	0.226776	2.60015	0.00931822	0.119462	21.3775	29.6016
ENSG00000132471	WBP2	protein_coding	376.333	0.64299	0.247307	2.59997	0.00932323	0.119462	28.2159	40.3982
ENSG00000093010	COMT	protein_coding	672.847	0.619313	0.238464	2.59709	0.00940184	0.120275	141.52	204.624
ENSG00000143149	ALDH9A1	protein_coding	318.215	0.673726	0.259393	2.59732	0.00939552	0.120275	25.7563	38.4974
ENSG00000122042	UBL3	protein_coding	271.276	0.637196	0.245377	2.59681	0.00940946	0.120276	5.48977	7.99967
ENSG00000197093	GAL3ST4	protein_coding	24.4556	-1.00013	0.385399	-2.59506	0.00945736	0.120791	2.11617	0.721789
ENSG00000147394	ZNF185	protein_coding	123.028	-0.72923	0.281201	-2.59327	0.00950675	0.121226	5.46644	2.68093
ENSG00000196843	ARID5A	protein_coding	44.711	0.883276	0.340598	2.59331	0.00950578	0.121226	1.8531	3.41294
ENSG00000102934	PLLP	protein_coding	121.901	-0.764923	0.295184	-2.59134	0.00956023	0.121713	5.92411	2.88203
ENSG00000158683	PKD1L1	protein_coding	80.6191	0.966817	0.373084	2.59142	0.00955807	0.121713	0.866271	1.82201
ENSG00000085831	TTC39A	protein_coding	17.9879	-1.07227	0.413903	-2.59064	0.00957977	0.121766	2.31582	0.61429
ENSG00000102181	CD99L2	protein_coding	320.272	0.564039	0.217706	2.59082	0.00957468	0.121766	14.4946	19.8792
ENSG00000135976	ANKRD36	protein_coding	1618.63	-0.669373	0.25847	-2.58975	0.0096046	0.121984	75.6942	40.9702
ENSG00000250186	AC091180.3	antisense_RNA	29.2942	1.07881	0.416756	2.58859	0.00963709	0.122299	2.07436	6.44798
ENSG00000138867	GUCD1	protein_coding	352.83	0.586371	0.226727	2.58624	0.0097028	0.123034	45.8524	62.6222
ENSG00000236060	HSPB1P1	processed_pseudogene	118.604	0.758234	0.293273	2.58542	0.00972606	0.12323	399.035	650.055
ENSG00000131873	CHSY1	protein_coding	577.167	0.675004	0.261139	2.58485	0.00974218	0.123336	22.167	32.4652
ENSG00000148672	GLUD1	protein_coding	750.564	0.580006	0.224441	2.58422	0.00975989	0.123462	51.8704	71.5159
ENSG00000134287	ARF3	protein_coding	604.947	0.574158	0.222306	2.58273	0.00980208	0.123897	37.3164	51.0577
ENSG00000111678	C12orf57	protein_coding	136.757	0.66381	0.257071	2.5822	0.00981715	0.123988	32.85	48.2677
ENSG00000198478	SH3BGRL2	protein_coding	304.605	0.619419	0.239908	2.5819	0.00982567	0.123997	5.88949	8.31626
ENSG00000188549	C15orf52	protein_coding	171.736	0.812555	0.314776	2.58137	0.00984083	0.12409	10.589	18.1088
ENSG00000139433	GLTP	protein_coding	313.639	0.616903	0.239189	2.57914	0.00990454	0.124659	14.6587	20.7815
ENSG00000196968	FUT11	protein_coding	439.211	0.628986	0.243882	2.57906	0.00990691	0.124659	22.3491	32.5311
ENSG00000231074	HCG18	antisense_RNA	377.991	-0.650032	0.252051	-2.57897	0.0099095	0.124659	32.2597	18.0249
ENSG00000166450	PRTG	protein_coding	202.003	-0.625846	0.242716	-2.57852	0.00992258	0.124724	6.63763	3.67413
ENSG00000158321	AUTS2	protein_coding	49.4659	-0.908923	0.352824	-2.57613	0.00999116	0.125453	7.26681	2.938
ENSG00000168283	BMI1	protein_coding	410.557	0.565938	0.2197	2.57595	0.0099964	0.125453	42.6045	57.4338
ENSG00000165879	FRAT1	protein_coding	21.1196	1.045	0.405814	2.57507	0.0100219	0.125674	0.660915	1.9029
ENSG00000250771	AC106865.1	transcribed_unprocessed_pseudogene	95.1383	-0.801876	0.311631	-2.57316	0.0100775	0.126271	5.11309	2.38936
ENSG00000111816	FRK	protein_coding	494.553	-0.760834	0.295893	-2.57131	0.0101314	0.126746	5.57957	2.78413
ENSG00000143013	LMO4	protein_coding	197.926	0.607427	0.23621	2.57156	0.0101242	0.126746	14.642	20.5551
ENSG00000254254	AC012349.1	antisense_RNA	76.7784	-0.833092	0.324203	-2.56966	0.0101798	0.127251	4.87103	2.20756
ENSG00000197594	ENPP1	protein_coding	69.9351	-0.822676	0.320283	-2.56859	0.0102114	0.127546	2.17257	0.978551
ENSG00000104894	CD37	protein_coding	54.3495	-0.981735	0.382273	-2.56815	0.0102242	0.127605	6.67809	2.30127
ENSG00000163219	ARHGAP25	protein_coding	30.7206	0.969774	0.377702	2.56756	0.0102416	0.127722	1.32266	2.78475
ENSG00000173894	CBX2	protein_coding	181.758	0.717711	0.27956	2.56728	0.0102499	0.127725	5.12689	7.81705
ENSG00000166963	MAP1A	protein_coding	25.1471	-0.974976	0.379846	-2.56677	0.0102652	0.127815	0.396552	0.13924
ENSG00000069869	NEDD4	protein_coding	1769.84	-0.674777	0.263021	-2.56548	0.0103032	0.127887	598.439	321.888
ENSG00000112335	SNX3	protein_coding	820.236	0.571654	0.222761	2.56622	0.0102813	0.127887	81.061	111.33
ENSG00000239665	AL157392.3	processed_transcript	326.803	-0.844043	0.328942	-2.56594	0.0102898	0.127887	116.476	52.0898
ENSG00000254266	PKIA-AS1	lincRNA	25.3092	-0.981942	0.382731	-2.56562	0.0102992	0.127887	2.72962	0.957764
ENSG00000205683	DPF3	protein_coding	48.8811	-0.856243	0.333949	-2.56399	0.0103475	0.128337	5.37408	2.32842
ENSG00000101280	ANGPT4	protein_coding	10.5936	-1.09796	0.428485	-2.56244	0.0103941	0.128513	0.438946	0.0988572
ENSG00000107281	NPDC1	protein_coding	374.855	0.562922	0.219641	2.56292	0.0103797	0.128513	50.0266	67.6762
ENSG00000143297	FCRL5	protein_coding	89.4871	-0.862365	0.336538	-2.56246	0.0103934	0.128513	3.36984	1.47561
ENSG00000260644	HERC2P5	transcribed_unprocessed_pseudogene	102.509	-0.858703	0.335027	-2.56309	0.0103746	0.128513	16.623	7.392
ENSG00000131370	SH3BP5	protein_coding	945.962	0.59276	0.231515	2.56035	0.0104566	0.129184	71.6402	100.937
ENSG00000214967	NPIPA7	protein_coding	76.0985	-0.993129	0.388283	-2.55774	0.0105354	0.130056	13.367	4.47996
ENSG00000120063	GNA13	protein_coding	985.478	0.617356	0.241421	2.55717	0.0105528	0.13017	18.3114	26.4698
ENSG00000162409	PRKAA2	protein_coding	68.662	-0.766642	0.299878	-2.55651	0.0105727	0.130282	1.09642	0.528648
ENSG00000164096	C4orf3	protein_coding	453.252	0.655092	0.256263	2.55633	0.0105783	0.130282	32.5045	47.5399
ENSG00000139687	RB1	protein_coding	987.361	0.604548	0.236543	2.55576	0.0105956	0.130314	23.0412	32.9474
ENSG00000172765	TMCC1	protein_coding	497.42	0.629135	0.246169	2.55571	0.0105973	0.130314	73.9935	106.451
ENSG00000224078	SNHG14	processed_transcript	811.76	-0.547283	0.214312	-2.55367	0.0106594	0.130975	41.8156	24.7612
ENSG00000115109	EPB41L5	protein_coding	296.575	-0.745071	0.291855	-2.55288	0.0106835	0.130988	21.3372	10.2784
ENSG00000140749	IGSF6	protein_coding	39.5125	-0.972594	0.380965	-2.55297	0.0106808	0.130988	3.81678	1.37383
ENSG00000173705	SUSD5	protein_coding	174.693	-0.805735	0.315624	-2.55283	0.0106852	0.130988	5.76199	2.66628
ENSG00000157985	AGAP1	protein_coding	347	0.684489	0.268235	2.55182	0.0107161	0.131261	12.6557	19.5694
ENSG00000166670	MMP10	protein_coding	46.4716	-0.924106	0.362172	-2.55157	0.010724	0.131261	6.82687	2.67294
ENSG00000166147	FBN1	protein_coding	3155.31	0.541519	0.212421	2.54927	0.0107948	0.132026	65.5668	88.0371
ENSG00000086696	HSD17B2	protein_coding	92.9275	0.838094	0.328911	2.54809	0.0108316	0.132069	2.99074	5.39425
ENSG00000107819	SFXN3	protein_coding	576.386	0.522571	0.205066	2.54831	0.0108247	0.132069	36.4126	47.6193
ENSG00000197324	LRP10	protein_coding	1100.76	0.600743	0.235736	2.54837	0.0108227	0.132069	39.7837	56.1512
ENSG00000281657	LINC00976	lincRNA	152.632	-0.782462	0.307021	-2.54856	0.0108168	0.132069	42.1265	20.532
ENSG00000176095	IP6K1	protein_coding	346.079	0.570568	0.223994	2.54725	0.0108577	0.132285	20.9356	28.1995
ENSG00000257097	CLIP1-AS1	lincRNA	12.3398	-1.09244	0.42893	-2.54689	0.0108686	0.132317	2.19852	0.355297
ENSG00000143183	TMCO1	protein_coding	365.106	0.550811	0.216331	2.54615	0.0108919	0.132342	47.6593	63.7329
ENSG00000151229	SLC2A13	protein_coding	66.2614	0.845978	0.332241	2.54628	0.0108878	0.132342	1.24266	2.25598
ENSG00000261599	HERC2P8	transcribed_unprocessed_pseudogene	102.3	-0.873804	0.343203	-2.54603	0.0108957	0.132342	16.7051	7.25096
ENSG00000168394	TAP1	protein_coding	228.735	0.584535	0.229649	2.54535	0.0109169	0.132403	8.02365	11.1277
ENSG00000182872	RBM10	protein_coding	346.848	0.583573	0.229272	2.54533	0.0109174	0.132403	12.2366	16.6951
ENSG00000110011	DNAJC4	protein_coding	83.5274	0.738244	0.290139	2.54445	0.010945	0.132636	33.2391	52.3338
ENSG00000119638	NEK9	protein_coding	652.344	0.649447	0.255373	2.54313	0.0109864	0.133015	38.5957	58.2968
ENSG00000149932	TMEM219	protein_coding	350.869	0.601167	0.236431	2.54267	0.0110008	0.133015	46.007	64.4043
ENSG00000183580	FBXL7	protein_coding	548.46	0.583593	0.229545	2.54239	0.0110099	0.133015	13.8179	19.1985
ENSG00000188290	HES4	protein_coding	30.4419	0.974295	0.383194	2.54257	0.0110042	0.133015	2.66248	5.93745
ENSG00000230946	HNRNPA1P68	processed_pseudogene	13.858	-1.06395	0.418564	-2.5419	0.011025	0.133097	3.3142	0.860003
ENSG00000090924	PLEKHG2	protein_coding	806.563	0.673237	0.264892	2.54155	0.0110362	0.133131	115.224	175.667
ENSG00000007384	RHBDF1	protein_coding	361.505	0.626677	0.246681	2.54044	0.0110714	0.133454	27.8841	39.9078
ENSG00000274570	SPDYE10P	transcribed_unprocessed_pseudogene	31.2319	-0.938141	0.369345	-2.54001	0.0110849	0.133515	2.7656	1.04699
ENSG00000135924	DNAJB2	protein_coding	99.9944	0.700509	0.275911	2.53889	0.0111204	0.133841	13.2939	20.5395
ENSG00000136010	ALDH1L2	protein_coding	42.4782	-0.994295	0.391755	-2.53805	0.0111471	0.134061	1.40844	0.445257
ENSG00000249319	AC068533.4	protein_coding	11.0403	1.08489	0.427843	2.53573	0.0112214	0.134853	0.49847	2.79726
ENSG00000151012	SLC7A11	protein_coding	1079.84	-0.65735	0.259302	-2.53508	0.0112422	0.135	18.5881	10.0552
ENSG00000100359	SGSM3	protein_coding	246.835	0.64292	0.253717	2.534	0.0112769	0.135207	21.215	30.8683
ENSG00000105810	CDK6	protein_coding	942.635	-0.587526	0.23188	-2.53375	0.011285	0.135207	19.9714	11.8605
ENSG00000170734	POLH	protein_coding	201.543	0.672426	0.265385	2.53378	0.0112841	0.135207	15.5735	23.9442
ENSG00000041982	TNC	protein_coding	10.3472	-1.08152	0.427264	-2.53127	0.0113652	0.136064	0.41669	0.0547706
ENSG00000127220	ABHD8	protein_coding	30.729	0.933064	0.368729	2.53049	0.0113904	0.136264	1.55932	3.33931
ENSG00000213672	NCKIPSD	protein_coding	78.4894	0.754232	0.298126	2.52991	0.0114091	0.136282	6.25254	10.0549
ENSG00000267697	LUZP6	protein_coding	97.8537	0.754816	0.298326	2.53017	0.0114007	0.136282	965.479	1606.33
ENSG00000156232	WHAMM	protein_coding	191.818	0.732192	0.289468	2.52944	0.0114246	0.136364	6.38727	10.1723
ENSG00000048540	LMO3	protein_coding	15.2948	1.0733	0.424518	2.52829	0.0114621	0.136504	0.575164	1.86664
ENSG00000127528	KLF2	protein_coding	90.0905	0.857923	0.339274	2.5287	0.0114486	0.136504	7.0758	13.0567
ENSG00000128923	MINDY2	protein_coding	525.107	0.577739	0.228504	2.52835	0.0114598	0.136504	12.5851	17.6079
ENSG00000111684	LPCAT3	protein_coding	85.3566	0.719427	0.284782	2.52624	0.0115292	0.1372	7.84443	12.3882
ENSG00000121005	CRISPLD1	protein_coding	103.357	0.721434	0.285619	2.52586	0.0115415	0.137215	5.4437	8.39057
ENSG00000188738	FSIP2	protein_coding	443.935	-0.738344	0.292336	-2.52567	0.0115478	0.137215	24.1927	12.1107
ENSG00000147027	TMEM47	protein_coding	465.906	0.611292	0.242072	2.52525	0.0115615	0.137276	10.356	14.7963
ENSG00000089682	RBM41	protein_coding	139.009	0.682018	0.270186	2.52426	0.0115943	0.13756	10.2537	15.2989
ENSG00000184956	MUC6	protein_coding	27.215	-1.01337	0.401494	-2.524	0.0116028	0.13756	0.662814	0.215868
ENSG00000196096	AC079610.1	lincRNA	83.0744	-0.835057	0.330973	-2.52304	0.0116346	0.137834	8.59668	3.85217
ENSG00000054654	SYNE2	protein_coding	1510.53	-0.463303	0.183783	-2.52093	0.0117047	0.13856	28.3543	18.0695
ENSG00000198589	LRBA	protein_coding	1095.66	0.762178	0.302416	2.5203	0.0117256	0.138704	39.3204	65.5444
ENSG00000144366	GULP1	protein_coding	507.287	0.649994	0.258172	2.51768	0.0118131	0.139636	36.3678	53.8553
ENSG00000175938	ORAI3	protein_coding	57.3642	0.925612	0.367821	2.51647	0.0118537	0.140011	2.74535	5.6652
ENSG00000166349	RAG1	protein_coding	35.4855	0.96463	0.383398	2.516	0.0118694	0.140093	0.463076	1.04606
ENSG00000154930	ACSS1	protein_coding	131.467	0.682548	0.271329	2.51558	0.0118838	0.140158	3.22487	4.81429
ENSG00000163399	ATP1A1	protein_coding	1667.39	0.491046	0.195284	2.51452	0.0119194	0.140369	55.4785	70.7882
ENSG00000163629	PTPN13	protein_coding	50.8185	0.998268	0.396968	2.51473	0.0119123	0.140369	0.750827	1.75696
ENSG00000113719	ERGIC1	protein_coding	1040.93	0.502792	0.200014	2.51378	0.0119444	0.14056	67.1428	85.5857
ENSG00000176658	MYO1D	protein_coding	1876.19	0.565197	0.224897	2.51313	0.0119664	0.140714	125.386	174.94
ENSG00000259673	IQCH-AS1	lincRNA	47.2393	-1.0261	0.408435	-2.51227	0.0119957	0.140954	11.6993	0.951016
ENSG00000179454	KLHL28	protein_coding	242.924	0.608607	0.242479	2.50994	0.0120752	0.141783	6.71732	9.43702
ENSG00000127957	PMS2P3	transcribed_unprocessed_pseudogene	33.3124	-1.06295	0.423549	-2.50964	0.0120855	0.141799	21.9055	5.52858
ENSG00000151748	SAV1	protein_coding	449.138	0.579132	0.230894	2.50821	0.0121344	0.142268	33.8269	47.6675
ENSG00000232774	FLJ22447	lincRNA	291.182	-0.828486	0.330665	-2.50552	0.0122273	0.143251	31.527	14.48
ENSG00000118596	SLC16A7	protein_coding	285.568	-0.575471	0.229839	-2.5038	0.0122867	0.143422	8.66046	5.12822
ENSG00000134575	ACP2	protein_coding	173.298	0.78898	0.315074	2.50411	0.012276	0.143422	34.4479	59.8962
ENSG00000169217	CD2BP2	protein_coding	184.504	0.640812	0.255963	2.50353	0.0122962	0.143422	7.82627	11.2967
ENSG00000172296	SPTLC3	protein_coding	71.6625	-0.808161	0.322745	-2.50403	0.0122789	0.143422	4.98473	2.30097
ENSG00000232807	AL137186.2	antisense_RNA	53.465	0.790068	0.315436	2.50468	0.0122561	0.143422	2.57553	4.39844
ENSG00000255185	PDXDC2P	transcribed_unprocessed_pseudogene	34.3063	-0.951323	0.379966	-2.50371	0.01229	0.143422	13.4011	5.09453
ENSG00000225830	ERCC6	protein_coding	417.689	-0.551465	0.220317	-2.50306	0.0123125	0.143507	26.1957	15.5833
ENSG00000169306	IL1RAPL1	protein_coding	31.3631	-0.919466	0.367402	-2.50261	0.012328	0.143582	1.47073	0.578358
ENSG00000164086	DUSP7	protein_coding	248.616	0.620218	0.247999	2.50089	0.0123881	0.144176	6.87048	9.73881
ENSG00000105373	NOP53	protein_coding	748.907	0.589974	0.236115	2.49868	0.0124658	0.14433	156.781	214.792
ENSG00000106991	ENG	protein_coding	2516.67	0.541346	0.216621	2.49904	0.0124529	0.14433	90.4866	118.66
ENSG00000147044	CASK	protein_coding	293.111	0.578892	0.23166	2.49889	0.0124585	0.14433	25.0066	35.0255
ENSG00000170921	TANC2	protein_coding	379.397	-0.528883	0.211649	-2.49887	0.0124589	0.14433	27.252	16.4807
ENSG00000185022	MAFF	protein_coding	245.467	0.647959	0.259271	2.49916	0.0124489	0.14433	10.7132	15.931
ENSG00000197415	VEPH1	protein_coding	979.452	-0.527097	0.210927	-2.49895	0.0124561	0.14433	140.241	83.6628
ENSG00000249614	LINC02503	lincRNA	670.852	-0.721658	0.288795	-2.49886	0.0124593	0.14433	172.76	88.7592
ENSG00000272870	AC097534.2	antisense_RNA	17.974	-1.03451	0.414062	-2.49844	0.0124741	0.14433	9.81246	2.81212
ENSG00000101160	CTSZ	protein_coding	970.888	0.575776	0.230615	2.4967	0.0125354	0.144934	93.4532	129.132
ENSG00000177201	OR2T12	protein_coding	111.77	-0.790221	0.316728	-2.49495	0.0125975	0.145545	3.05823	1.43989
ENSG00000135541	AHI1	protein_coding	286.149	-0.684764	0.274599	-2.49369	0.0126423	0.145929	26.407	13.7142
ENSG00000154229	PRKCA	protein_coding	351.578	-0.651523	0.261288	-2.4935	0.012649	0.145929	9.51032	5.21406
ENSG00000230661	YY1P1	processed_pseudogene	10.8253	1.06862	0.428713	2.49263	0.0126802	0.146182	1.147	4.3225
ENSG00000114686	MRPL3	protein_coding	328.795	-0.581411	0.233381	-2.49126	0.0127293	0.146538	75.7568	43.6352
ENSG00000150093	ITGB1	protein_coding	15354.4	0.541614	0.217407	2.49125	0.0127296	0.146538	1052.65	1406.22
ENSG00000143515	ATP8B2	protein_coding	591.979	0.593807	0.238388	2.49092	0.0127411	0.14654	52.6418	73.6642
ENSG00000153406	NMRAL1	protein_coding	89.028	-0.724214	0.290764	-2.49073	0.0127482	0.14654	41.9876	20.7062
ENSG00000158615	PPP1R15B	protein_coding	716.072	0.557609	0.223917	2.49024	0.0127655	0.146633	12.565	17.0743
ENSG00000107185	RGP1	protein_coding	456.409	0.538793	0.216452	2.48921	0.0128029	0.146955	6.93058	9.27556
ENSG00000011198	ABHD5	protein_coding	80.4362	-0.752391	0.302293	-2.48894	0.0128123	0.146957	12.223	5.80694
ENSG00000086544	ITPKC	protein_coding	73.979	0.817002	0.328356	2.48816	0.0128406	0.147175	2.45099	4.40798
ENSG00000240849	TMEM189	protein_coding	537.345	0.600688	0.241552	2.48679	0.0128903	0.147638	31.9686	45.1353
ENSG00000101138	CSTF1	protein_coding	292.168	0.555255	0.223377	2.48573	0.0129287	0.147865	24.09	32.3967
ENSG00000258225	AC073571.1	antisense_RNA	60.4145	-0.915147	0.36815	-2.4858	0.0129261	0.147865	42.4608	16.9388
ENSG00000049246	PER3	protein_coding	70.8899	-0.822385	0.331088	-2.48389	0.0129956	0.148345	4.05784	1.7439
ENSG00000102699	PARP4	protein_coding	1448.47	0.508528	0.204738	2.4838	0.0129988	0.148345	47.069	62.0515
ENSG00000113739	STC2	protein_coding	94.0808	-0.729031	0.293473	-2.48415	0.0129861	0.148345	6.83849	3.4185
ENSG00000177565	TBL1XR1	protein_coding	1694.76	-0.613358	0.24701	-2.48313	0.0130233	0.148518	512.325	280.877
ENSG00000105137	SYDE1	protein_coding	97.5604	0.679658	0.273905	2.48137	0.013088	0.149042	5.85763	8.83669
ENSG00000284624	AC092902.5	processed_transcript	401.618	-0.706279	0.284629	-2.48141	0.0130866	0.149042	19.759	10.2896
ENSG00000271533	Z83843.1	sense_intronic	366.482	-0.760222	0.306513	-2.48022	0.01313	0.149413	15.7859	7.76986
ENSG00000254634	SMG1P6	unprocessed_pseudogene	63.0918	-0.811154	0.327091	-2.4799	0.0131419	0.149441	3.52528	1.59715
ENSG00000088876	ZNF343	protein_coding	62.1394	-0.770901	0.311063	-2.47828	0.0132017	0.149877	4.72776	2.26525
ENSG00000165392	WRN	protein_coding	328.331	-0.55353	0.223356	-2.47824	0.0132033	0.149877	12.8636	7.67246
ENSG00000235493	LINC01967	lincRNA	66.1022	-0.785552	0.316998	-2.4781	0.0132086	0.149877	19.3512	9.21444
ENSG00000102804	TSC22D1	protein_coding	761.769	0.505605	0.204167	2.47642	0.0132706	0.150473	41.7751	53.7775
ENSG00000100068	LRP5L	protein_coding	14.8846	-1.04053	0.420357	-2.47534	0.0133108	0.150821	2.13329	0.60021
ENSG00000147862	NFIB	protein_coding	3712.15	-0.444199	0.179564	-2.47376	0.0133698	0.151381	148.521	96.8431
ENSG00000181785	OR5AS1	protein_coding	267.214	-0.767461	0.31054	-2.47138	0.0134594	0.152287	5.17412	2.54111
ENSG00000143669	LYST	protein_coding	472.348	-0.662305	0.268049	-2.47083	0.0134799	0.152411	16.3226	8.59067
ENSG00000223773	CD99P1	transcribed_unprocessed_pseudogene	173.638	-0.585479	0.236999	-2.47039	0.0134967	0.152491	27.657	15.7403
ENSG00000139629	GALNT6	protein_coding	290.489	-0.674491	0.273102	-2.46974	0.0135212	0.152551	23.3336	12.549
ENSG00000141431	ASXL3	protein_coding	30.6753	-0.925852	0.374861	-2.46985	0.0135168	0.152551	1.98272	0.750816
ENSG00000251379	AC099550.1	antisense_RNA	233.986	-0.763652	0.309418	-2.46802	0.0135862	0.153066	55.6459	27.1822
ENSG00000258754	LINC01579	lincRNA	42.7695	-0.903364	0.365995	-2.46824	0.0135779	0.153066	2.10569	0.839678
ENSG00000251095	AC097478.1	antisense_RNA	13.691	-1.04274	0.422647	-2.46717	0.0136187	0.153324	4.04551	1.0388
ENSG00000010361	FUZ	protein_coding	25.5515	0.930212	0.377206	2.46606	0.013661	0.153582	3.08403	6.49029
ENSG00000117461	PIK3R3	protein_coding	160.089	-0.652086	0.26442	-2.4661	0.0136595	0.153582	8.38989	4.54554
ENSG00000103404	USP31	protein_coding	2238.14	0.474654	0.192509	2.46561	0.0136779	0.153663	26.1943	33.3689
ENSG00000105556	MIER2	protein_coding	162.488	0.622825	0.252699	2.46469	0.013713	0.15384	10.2768	14.6289
ENSG00000253305	PCDHGB6	protein_coding	140.145	0.713553	0.289496	2.46481	0.0137087	0.15384	2.52758	4.04964
ENSG00000168310	IRF2	protein_coding	219.581	0.665088	0.269976	2.46351	0.0137585	0.154143	35.5995	52.9654
ENSG00000198765	SYCP1	protein_coding	18.3761	-1.00729	0.40889	-2.46348	0.0137594	0.154143	20.0572	6.33631
ENSG00000106034	CPED1	protein_coding	19.6126	1.05555	0.428588	2.46286	0.0137835	0.154303	0.424009	2.8917
ENSG00000033627	ATP6V0A1	protein_coding	323.2	0.53368	0.216806	2.46156	0.0138335	0.154536	50.1928	67.0347
ENSG00000130770	ATPIF1	protein_coding	293.553	0.55712	0.226297	2.4619	0.0138204	0.154536	83.899	113.65
ENSG00000149243	KLHL35	protein_coding	12.635	-1.05595	0.428941	-2.46175	0.0138261	0.154536	1.14626	0.258777
ENSG00000013288	MAN2B2	protein_coding	547.543	0.793451	0.322426	2.46088	0.0138596	0.154719	14.8952	26.5357
ENSG00000070950	RAD18	protein_coding	131.158	-0.658309	0.267572	-2.4603	0.0138821	0.15486	14.3381	7.64564
ENSG00000105784	RUNDC3B	protein_coding	13.3348	1.05355	0.428425	2.45914	0.0139272	0.155255	0.399271	1.4096
ENSG00000105887	MTPN	protein_coding	2361	0.565109	0.229913	2.45793	0.0139741	0.155668	88.9282	121.721
ENSG00000148841	ITPRIP	protein_coding	292.667	0.579236	0.235765	2.45684	0.0140166	0.156031	5.27305	7.33212
ENSG00000198270	TMEM116	protein_coding	31.7875	-0.918021	0.374182	-2.45341	0.0141508	0.157348	4.51557	1.68545
ENSG00000243244	STON1	protein_coding	294.326	0.652519	0.265974	2.45331	0.0141547	0.157348	5.29757	7.71952
ENSG00000158109	TPRG1L	protein_coding	420.334	0.593706	0.242046	2.45287	0.0141723	0.157434	16.6422	23.1729
ENSG00000130561	SAG	protein_coding	25.0345	-0.949455	0.387298	-2.45149	0.0142267	0.157722	0.782886	0.288315
ENSG00000185518	SV2B	protein_coding	11.9511	-1.04234	0.425156	-2.45167	0.0142195	0.157722	0.319104	0.0405595
ENSG00000260914	AC026464.4	protein_coding	179.247	0.657647	0.268268	2.45145	0.0142281	0.157722	14.2799	21.1457
ENSG00000159445	THEM4	protein_coding	120.874	-0.672229	0.274265	-2.45102	0.0142454	0.157803	14.722	7.71578
ENSG00000161013	MGAT4B	protein_coding	796.562	0.504335	0.205806	2.45054	0.0142643	0.157902	126.641	162.685
ENSG00000203506	RBMS3-AS2	antisense_RNA	34.1745	-0.916842	0.374305	-2.44945	0.0143073	0.158268	12.8286	4.85534
ENSG00000177054	ZDHHC13	protein_coding	473.11	-0.493963	0.201695	-2.44906	0.0143231	0.158333	58.2716	36.3476
ENSG00000198818	SFT2D1	protein_coding	95.2296	0.682897	0.279006	2.44761	0.0143807	0.158859	15.8912	24.7355
ENSG00000164970	FAM219A	protein_coding	226.81	0.547117	0.223575	2.44713	0.0143999	0.15896	10.3514	13.8695
ENSG00000064309	CDON	protein_coding	40.0927	-0.904791	0.369867	-2.44626	0.0144346	0.159011	2.57464	1.0039
ENSG00000089639	GMIP	protein_coding	100.11	0.709124	0.289879	2.44628	0.014434	0.159011	7.89733	12.3039
ENSG00000155744	FAM126B	protein_coding	355.562	-0.541679	0.22142	-2.44639	0.0144296	0.159011	18.4406	11.1626
ENSG00000092964	DPYSL2	protein_coding	2235.44	0.488365	0.19993	2.44269	0.0145784	0.160453	55.2496	71.0425
ENSG00000142798	HSPG2	protein_coding	76759.7	0.429341	0.175797	2.44225	0.0145959	0.160453	2101.86	2578.16
ENSG00000222011	FAM185A	protein_coding	47.8673	-0.7851	0.32144	-2.44245	0.0145881	0.160453	8.32976	3.83946
ENSG00000125845	BMP2	protein_coding	313.876	0.640463	0.26232	2.44153	0.0146251	0.160663	7.76318	11.3572
ENSG00000138193	PLCE1	protein_coding	66.0967	-0.898123	0.367966	-2.44078	0.0146557	0.160888	2.45517	1.0244
ENSG00000177283	FZD8	protein_coding	96.1715	-0.669503	0.274426	-2.43965	0.0147015	0.161279	3.54788	1.86459
ENSG00000138172	CALHM2	protein_coding	78.7446	0.715136	0.293292	2.43831	0.0147562	0.161716	4.94902	7.83359
ENSG00000232164	LINC01873	lincRNA	552.477	-0.697312	0.285998	-2.43817	0.0147617	0.161716	55.5525	29.1236
ENSG00000099875	MKNK2	protein_coding	310.278	0.560464	0.22995	2.43733	0.0147962	0.161982	17.9003	23.9705
ENSG00000066136	NFYC	protein_coding	236.656	0.576248	0.23665	2.43502	0.0148909	0.162623	63.0067	86.1229
ENSG00000104951	IL4I1	protein_coding	39.0418	0.864351	0.354992	2.43485	0.014898	0.162623	3.57334	6.57939
ENSG00000119820	YIPF4	protein_coding	525.638	0.580937	0.238523	2.43556	0.0148687	0.162623	29.2997	41.6047
ENSG00000128000	ZNF780B	protein_coding	182.705	-0.645011	0.264955	-2.43442	0.0149157	0.162623	6.62293	3.63174
ENSG00000162616	DNAJB4	protein_coding	1197.23	-0.533368	0.219096	-2.43441	0.0149162	0.162623	102.703	61.3198
ENSG00000265478	AC107982.3	lincRNA	52.6636	-0.826906	0.339622	-2.43478	0.0149007	0.162623	10.9362	4.83097
ENSG00000146535	GNA12	protein_coding	462.558	0.499542	0.205225	2.43411	0.0149283	0.162642	16.7723	21.7749
ENSG00000185278	ZBTB37	protein_coding	452.549	0.488389	0.200694	2.4335	0.0149538	0.162696	2.84349	3.6582
ENSG00000206140	TMEM191C	protein_coding	14.7573	-1.03034	0.423383	-2.4336	0.0149496	0.162696	1.25068	0.326259
ENSG00000182534	MXRA7	protein_coding	508.142	0.554468	0.228119	2.43061	0.0150733	0.163773	24.5205	33.3906
ENSG00000188897	AC099489.1	protein_coding	16.0604	1.0347	0.425686	2.43066	0.0150714	0.163773	0.413773	1.34451
ENSG00000166387	PPFIBP2	protein_coding	9.71999	-1.0443	0.429838	-2.42952	0.0151189	0.164155	5.63607	1.30056
ENSG00000175106	TVP23C	protein_coding	166.34	-0.643183	0.265034	-2.42679	0.0152329	0.16528	35.076	19.3984
ENSG00000249348	UGDH-AS1	antisense_RNA	930.26	-0.692957	0.285606	-2.42627	0.0152548	0.165405	52.6549	27.7155
ENSG00000166979	EVA1C	protein_coding	80.6072	-0.743234	0.306423	-2.42552	0.0152865	0.165409	19.5715	9.42053
ENSG00000262655	SPON1	protein_coding	33.7853	-0.890061	0.366937	-2.42565	0.0152809	0.165409	2.53053	1.01184
ENSG00000271454	AL353729.2	processed_pseudogene	12.4654	-1.04144	0.429357	-2.42558	0.0152838	0.165409	2.27609	0.477963
ENSG00000275832	ARHGAP23	protein_coding	698.272	0.500073	0.206193	2.42527	0.015297	0.16541	58.1988	75.0526
ENSG00000167986	DDB1	protein_coding	1530.95	0.582819	0.240392	2.42445	0.0153314	0.165669	315.236	433.404
ENSG00000038002	AGA	protein_coding	96.0168	0.737836	0.304443	2.42356	0.0153692	0.165964	12.6227	21.2211
ENSG00000106069	CHN2	protein_coding	28.6523	-0.903235	0.372794	-2.42288	0.0153981	0.166163	5.35289	2.07666
ENSG00000204267	TAP2	protein_coding	251.182	0.669082	0.276191	2.42253	0.0154127	0.166208	22.9237	33.3232
ENSG00000154237	LRRK1	protein_coding	620.538	-0.537475	0.221917	-2.42196	0.015437	0.166356	14.7228	9.03317
ENSG00000134531	EMP1	protein_coding	1694.51	0.541738	0.223813	2.4205	0.0154993	0.166802	165.195	221.628
ENSG00000233895	AL121761.1	lincRNA	12.5114	1.02835	0.424827	2.42064	0.0154931	0.166802	4.37666	12.97
ENSG00000180304	OAZ2	protein_coding	406.465	0.644945	0.26666	2.41861	0.01558	0.167556	62.4982	90.9279
ENSG00000161558	TMEM143	protein_coding	21.4624	0.98137	0.405848	2.41807	0.015603	0.167576	1.47915	3.69581
ENSG00000259275	AC087477.2	lincRNA	22.7566	-0.970391	0.401282	-2.41823	0.0155962	0.167576	1.64557	0.54655
ENSG00000100027	YPEL1	protein_coding	201.643	0.678437	0.280788	2.41619	0.0156837	0.168329	6.18053	9.30018
ENSG00000039560	RAI14	protein_coding	4045.28	0.502671	0.208144	2.41501	0.0157346	0.168461	824.21	1057.05
ENSG00000122986	HVCN1	protein_coding	40.3491	0.819726	0.339476	2.41468	0.0157491	0.168461	3.9935	7.01535
ENSG00000135905	DOCK10	protein_coding	399.796	-0.538515	0.223005	-2.41481	0.0157435	0.168461	32.6321	19.4001
ENSG00000167173	C15orf39	protein_coding	256.424	0.551992	0.228547	2.41523	0.0157254	0.168461	6.60128	8.96164
ENSG00000174945	AMZ1	protein_coding	22.3084	-1.02033	0.422525	-2.41485	0.0157416	0.168461	3.94435	1.14858
ENSG00000175215	CTDSP2	protein_coding	1014.66	0.570055	0.236128	2.41418	0.0157708	0.168579	51.9518	71.085
ENSG00000248919	ATP5J2-PTCD1	protein_coding	19.2918	1.01704	0.421455	2.41315	0.0158151	0.16894	1.16788	3.61974
ENSG00000115232	ITGA4	protein_coding	114.583	0.846201	0.350778	2.41236	0.0158498	0.169196	3.21437	5.7865
ENSG00000101928	MOSPD1	protein_coding	139.24	0.723945	0.300149	2.41195	0.0158674	0.16927	7.99561	12.8174
ENSG00000125875	TBC1D20	protein_coding	405.357	0.521938	0.216447	2.41139	0.015892	0.169372	9.26264	12.072
ENSG00000187837	HIST1H1C	protein_coding	721.808	0.617493	0.256089	2.41124	0.0158983	0.169372	155.055	220.377
ENSG00000118680	MYL12B	protein_coding	2926.87	0.53129	0.220365	2.41095	0.015911	0.169393	271.905	360.458
ENSG00000155366	RHOC	protein_coding	1148.1	0.508938	0.211123	2.41062	0.0159252	0.169431	231.938	297.274
ENSG00000248429	AC098679.1	antisense_RNA	277.395	0.589163	0.244447	2.41018	0.0159445	0.169523	16.3538	22.7709
ENSG00000146830	GIGYF1	protein_coding	330.24	-0.555778	0.230666	-2.40945	0.0159764	0.169634	20.5787	12.2518
ENSG00000281103	TRG-AS1	antisense_RNA	25.8052	-0.964871	0.400452	-2.40945	0.0159764	0.169634	1.52346	0.533805
ENSG00000090686	USP48	protein_coding	1392.41	-0.438626	0.18212	-2.40845	0.0160206	0.16999	144.112	93.3274
ENSG00000063854	HAGH	protein_coding	92.2769	0.658997	0.273828	2.40661	0.0161014	0.170725	13.1326	19.4549
ENSG00000169189	NSMCE1	protein_coding	158.856	0.718923	0.298757	2.40638	0.0161114	0.170725	85.6835	135.293
ENSG00000213619	NDUFS3	protein_coding	116.259	0.639946	0.265973	2.40606	0.0161257	0.170763	103.586	152.578
ENSG00000223546	LINC00630	lincRNA	63.1055	-0.748371	0.311116	-2.40544	0.0161532	0.170939	13.8826	6.60908
ENSG00000278903	CU633906.2	lincRNA	31.48	-0.933753	0.388276	-2.40487	0.0161783	0.171091	7.98914	3.01681
ENSG00000111642	CHD4	protein_coding	1371.25	0.54065	0.224863	2.40435	0.0162013	0.17122	295.245	393.903
ENSG00000272489	AL132656.3	sense_intronic	48.36	-0.775285	0.322492	-2.40405	0.0162147	0.171248	5.33363	2.49754
ENSG00000092439	TRPM7	protein_coding	665.813	-0.531701	0.221308	-2.40254	0.0162816	0.171497	30.4747	18.554
ENSG00000131408	NR1H2	protein_coding	172.234	0.608621	0.253303	2.40274	0.0162726	0.171497	14.0749	19.4371
ENSG00000143429	AC116050.1	transcribed_unprocessed_pseudogene	52.9711	-0.818644	0.340738	-2.40256	0.0162807	0.171497	33.5166	14.638
ENSG00000258441	LINC00641	processed_transcript	268.505	-0.59152	0.246173	-2.40286	0.0162673	0.171497	8.42065	4.90029
ENSG00000138650	PCDH10	protein_coding	2081.32	0.498429	0.207507	2.40198	0.0163064	0.171645	30.3348	39.6724
ENSG00000197746	PSAP	protein_coding	5214.6	0.54611	0.227435	2.40117	0.0163426	0.171912	568.968	764.931
ENSG00000283156	AC068620.4	transcribed_unprocessed_pseudogene	28.5504	-0.906262	0.377555	-2.40034	0.0163797	0.172188	1.47181	0.567366
ENSG00000135312	HTR1B	protein_coding	168.381	-0.720656	0.300295	-2.39982	0.0164029	0.172317	13.609	6.56131
ENSG00000172594	SMPDL3A	protein_coding	52.4511	0.760784	0.317139	2.3989	0.0164446	0.172641	2.84858	4.82318
ENSG00000134470	IL15RA	protein_coding	78.8835	0.732211	0.305329	2.39811	0.01648	0.172899	7.98225	12.9587
ENSG00000134352	IL6ST	protein_coding	8670.61	0.523817	0.218614	2.39608	0.0165713	0.173741	1781.93	2353.5
ENSG00000006327	TNFRSF12A	protein_coding	75.6963	-0.825186	0.344824	-2.39306	0.0167084	0.174947	64.6969	27.9418
ENSG00000204264	PSMB8	protein_coding	182.938	0.572356	0.239166	2.39313	0.0167051	0.174947	18.7016	25.798
ENSG00000167393	PPP2R3B	protein_coding	97.4263	0.701756	0.293284	2.39275	0.0167225	0.174979	10.4567	16.4784
ENSG00000108797	CNTNAP1	protein_coding	252.768	-0.616607	0.257754	-2.39223	0.0167462	0.175107	12.1024	6.6834
ENSG00000136861	CDK5RAP2	protein_coding	314.373	0.517681	0.216422	2.392	0.0167567	0.175107	17.3216	22.8636
ENSG00000151693	ASAP2	protein_coding	1673.84	0.449414	0.187932	2.39137	0.0167858	0.175295	38.332	47.5137
ENSG00000164741	DLC1	protein_coding	2284.44	0.460954	0.192787	2.391	0.0168024	0.175353	111.563	139.064
ENSG00000108370	RGS9	protein_coding	28.6051	0.905675	0.37898	2.38977	0.0168588	0.175595	1.51791	3.04068
ENSG00000167193	CRK	protein_coding	818.2	0.499546	0.209027	2.38987	0.0168544	0.175595	23.1002	30.2154
ENSG00000265799	AC090844.3	lincRNA	20.6952	-1.0174	0.425725	-2.38982	0.0168567	0.175595	7.25184	1.82352
ENSG00000065357	DGKA	protein_coding	290.12	0.567948	0.237735	2.389	0.0168943	0.175849	106.439	144.98
ENSG00000115290	GRB14	protein_coding	70.8653	-0.857622	0.35925	-2.38725	0.0169748	0.176288	14.198	5.84087
ENSG00000150551	LYPD1	protein_coding	74.7026	-0.765677	0.320739	-2.38723	0.0169758	0.176288	8.93452	4.07895
ENSG00000174080	CTSF	protein_coding	84.5837	0.763268	0.319655	2.38779	0.0169501	0.176288	11.2597	18.657
ENSG00000215421	ZNF407	protein_coding	318.914	-0.537205	0.225088	-2.38664	0.0170031	0.176288	8.99951	5.3026
ENSG00000270629	NBPF14	protein_coding	546.022	-0.498802	0.20899	-2.38672	0.0169993	0.176288	24.8178	15.3644
ENSG00000277701	AC159540.2	lincRNA	124.012	-0.874219	0.366277	-2.38677	0.0169969	0.176288	17.8025	7.2759
ENSG00000274281	AC022929.2	lincRNA	400.996	-0.698615	0.292754	-2.38635	0.0170165	0.176311	30.9655	16.069
ENSG00000145332	KLHL8	protein_coding	165.336	0.586656	0.24588	2.38594	0.0170354	0.176392	4.89759	6.77787
ENSG00000275512	AC007998.4	lincRNA	264.811	-0.649909	0.272476	-2.3852	0.01707	0.176635	16.4024	8.9313
ENSG00000203546	AL139353.1	protein_coding	77.6551	-0.741587	0.311058	-2.38408	0.0171218	0.176941	4.9731	2.43167
ENSG00000227683	AL358394.1	lincRNA	11.2611	1.0249	0.429873	2.38418	0.0171173	0.176941	1.57157	6.59029
ENSG00000091137	SLC26A4	protein_coding	32.0493	0.891193	0.374279	2.3811	0.0172612	0.178265	1.50849	2.95086
ENSG00000099204	ABLIM1	protein_coding	2296.66	0.528786	0.222151	2.3803	0.0172986	0.178491	86.6131	114.694
ENSG00000259972	AC009120.2	processed_transcript	48.2381	-0.834952	0.350831	-2.37993	0.0173159	0.178491	8.0192	3.61069
ENSG00000275342	PRAG1	protein_coding	365.944	0.530706	0.222994	2.37991	0.0173169	0.178491	7.17411	9.46643
ENSG00000074319	TSG101	protein_coding	323.72	0.636857	0.267744	2.37861	0.0173782	0.178985	65.6257	94.2914
ENSG00000182397	DNM1P46	transcribed_unprocessed_pseudogene	15.6755	-0.998411	0.41978	-2.37841	0.0173873	0.178985	1.17279	0.344947
ENSG00000135297	MTO1	protein_coding	253.98	-0.721249	0.303296	-2.37804	0.0174051	0.179052	69.0732	33.5467
ENSG00000079337	RAPGEF3	protein_coding	291.443	0.570794	0.240067	2.37764	0.0174238	0.179127	16.2494	22.1132
ENSG00000169105	CHST14	protein_coding	220.73	0.579672	0.243849	2.37717	0.017446	0.17924	8.86733	12.2309
ENSG00000176809	LRRC37A3	protein_coding	138.738	-0.701361	0.29515	-2.37629	0.0174879	0.179554	20.5217	10.7152
ENSG00000245060	LINC00847	lincRNA	48.0918	0.816193	0.34362	2.37528	0.0175358	0.179929	2.55315	4.59123
ENSG00000108528	SLC25A11	protein_coding	101.737	0.645558	0.271868	2.37453	0.0175715	0.180179	10.6628	15.7953
ENSG00000214279	SCART1	protein_coding	55.0827	-0.827462	0.34851	-2.37428	0.017583	0.180181	2.06231	0.896685
ENSG00000116209	TMEM59	protein_coding	788.167	0.531279	0.223801	2.37389	0.0176016	0.180254	127.465	171.293
ENSG00000173218	VANGL1	protein_coding	269.419	0.71992	0.303336	2.37334	0.0176281	0.180409	13.1793	20.4779
ENSG00000078070	MCCC1	protein_coding	127.369	0.793612	0.334506	2.37249	0.0176687	0.180506	40.695	67.3246
ENSG00000104967	NOVA2	protein_coding	500.751	0.491548	0.207163	2.37276	0.0176555	0.180506	15.0105	19.2824
ENSG00000106299	WASL	protein_coding	704.669	0.541672	0.228343	2.37219	0.017683	0.180506	14.8008	19.8552
ENSG00000158062	UBXN11	protein_coding	40.2935	-0.800623	0.337498	-2.37223	0.017681	0.180506	4.67486	2.11529
ENSG00000115365	LANCL1	protein_coding	419.057	0.574466	0.242301	2.37088	0.0177459	0.181031	11.7536	16.0351
ENSG00000090238	YPEL3	protein_coding	134.616	0.717643	0.303012	2.36836	0.017867	0.182032	24.2817	38.2539
ENSG00000132359	RAP1GAP2	protein_coding	9.99352	1.01472	0.428436	2.36842	0.0178641	0.182032	0.219434	0.884602
ENSG00000173212	MAB21L3	protein_coding	229.031	-0.755311	0.319106	-2.36696	0.017935	0.182607	11.4402	5.55179
ENSG00000270392	PFN1P2	transcribed_processed_pseudogene	257.021	-0.667584	0.282164	-2.36594	0.0179842	0.182991	23.0102	12.4413
ENSG00000144118	RALB	protein_coding	1103.8	0.589964	0.249425	2.3653	0.0180156	0.183169	144.738	200.063
ENSG00000243753	HLA-L	transcribed_unprocessed_pseudogene	49.1673	0.837809	0.354237	2.36511	0.0180247	0.183169	1.36856	2.53917
ENSG00000156453	PCDH1	protein_coding	1852.36	0.572075	0.24194	2.36453	0.0180531	0.183222	68.2567	95.5573
ENSG00000175426	PCSK1	protein_coding	25.3498	-0.923465	0.390548	-2.36453	0.0180528	0.183222	0.997401	0.365683
ENSG00000114948	ADAM23	protein_coding	289.076	-0.631471	0.267186	-2.36341	0.0181076	0.183658	12.0952	6.6908
ENSG00000117707	PROX1	protein_coding	199.072	-0.56476	0.238991	-2.36311	0.0181224	0.183691	6.58027	3.88896
ENSG00000280071	FP565260.6	protein_coding	187.739	0.665612	0.281704	2.3628	0.0181373	0.183724	27.5303	41.4055
ENSG00000176978	DPP7	protein_coding	205.241	0.596836	0.252647	2.36233	0.0181605	0.183842	28.913	40.2075
ENSG00000168917	SLC35G2	protein_coding	135.503	0.610875	0.25866	2.36169	0.0181917	0.18404	7.52641	10.7947
ENSG00000103187	COTL1	protein_coding	660.758	-0.605391	0.256378	-2.36132	0.0182099	0.184105	59.5581	33.3059
ENSG00000279342	AP000866.6	sense_intronic	101.404	-0.828598	0.350939	-2.36109	0.0182213	0.184105	5.50673	2.46266
ENSG00000107560	RAB11FIP2	protein_coding	254.714	0.769464	0.326146	2.35926	0.0183112	0.184896	11.8601	19.7065
ENSG00000163814	CDCP1	protein_coding	38.5684	-0.811894	0.34422	-2.35865	0.0183415	0.185083	1.08684	0.482189
ENSG00000262477	AC021224.1	lincRNA	15.053	0.985518	0.417945	2.35801	0.0183733	0.185286	1.29582	3.68346
ENSG00000079691	CARMIL1	protein_coding	49.7978	-0.83177	0.35292	-2.35682	0.0184321	0.185762	1.83872	0.783101
ENSG00000162496	DHRS3	protein_coding	291.139	0.616774	0.261726	2.35656	0.018445	0.185774	18.8011	26.8704
ENSG00000131269	ABCB7	protein_coding	194.486	0.563376	0.239202	2.35523	0.0185114	0.186224	19.6645	26.3602
ENSG00000140598	EFL1	protein_coding	286.167	0.763588	0.324215	2.35519	0.0185132	0.186224	33.6446	55.2612
ENSG00000164031	DNAJB14	protein_coding	873.063	0.563972	0.239514	2.35465	0.0185401	0.186376	25.0557	34.0374
ENSG00000177993	ZNRF3-AS1	antisense_RNA	9.62872	-1.01126	0.429586	-2.35404	0.0185706	0.186564	0.922689	0.20531
ENSG00000143774	GUK1	protein_coding	490.055	0.502896	0.213809	2.35209	0.0186684	0.187243	175.216	224.616
ENSG00000178445	GLDC	protein_coding	22.8919	-0.914374	0.388767	-2.35198	0.0186736	0.187243	4.32564	1.58418
ENSG00000213639	PPP1CB	protein_coding	2301.19	0.507442	0.215747	2.35202	0.0186718	0.187243	191.693	249.492
ENSG00000122359	ANXA11	protein_coding	463.923	0.564764	0.240183	2.3514	0.0187031	0.187275	57.755	78.7092
ENSG00000152953	STK32B	protein_coding	200.294	0.611399	0.260035	2.35122	0.0187122	0.187275	7.42986	10.8874
ENSG00000196787	HIST1H2AG	protein_coding	221.041	0.629953	0.267894	2.3515	0.0186979	0.187275	9.20707	13.5754
ENSG00000175334	BANF1	protein_coding	146.813	0.592794	0.252153	2.35093	0.0187268	0.187303	79.443	110.009
ENSG00000111012	CYP27B1	protein_coding	13.406	-0.965199	0.410726	-2.34998	0.0187742	0.187659	4.89446	0.279472
ENSG00000116903	EXOC8	protein_coding	229.122	0.569696	0.242492	2.34934	0.0188068	0.187749	4.08074	5.68727
ENSG00000151304	SRFBP1	protein_coding	204.913	0.570544	0.242836	2.3495	0.0187985	0.187749	8.07076	11.3488
ENSG00000131747	TOP2A	protein_coding	920.774	0.485835	0.207034	2.34664	0.0189434	0.188993	30.054	38.6325
ENSG00000250508	AP000808.1	lincRNA	29.4473	-0.871837	0.371587	-2.34626	0.0189631	0.189071	1.52271	0.58623
ENSG00000232034	AC092168.2	sense_intronic	19.0113	-0.97158	0.414144	-2.346	0.0189762	0.189082	6.96648	2.14355
ENSG00000078053	AMPH	protein_coding	9.74643	-1.00414	0.42828	-2.3446	0.0190476	0.189556	2.39356	0.573817
ENSG00000169169	CPT1C	protein_coding	234.396	0.572302	0.244073	2.34481	0.019037	0.189556	23.7413	32.0092
ENSG00000115594	IL1R1	protein_coding	125.538	-0.75365	0.321474	-2.34436	0.0190599	0.189559	8.54122	4.05679
ENSG00000135317	SNX14	protein_coding	744.855	0.473428	0.202019	2.34348	0.0191047	0.189782	170.606	215.06
ENSG00000186395	KRT10	protein_coding	71.4068	0.687283	0.293278	2.34345	0.0191062	0.189782	14.5257	22.6049
ENSG00000102471	NDFIP2	protein_coding	250.65	0.578432	0.247017	2.34167	0.0191976	0.19057	12.0432	16.7981
ENSG00000115827	DCAF17	protein_coding	209.038	-0.566847	0.242225	-2.34017	0.0192749	0.190622	23.5396	13.7051
ENSG00000131171	SH3BGRL	protein_coding	896.421	0.550083	0.235054	2.34024	0.0192714	0.190622	53.6497	73.1765
ENSG00000156049	GNA14	protein_coding	32.043	-0.912801	0.389959	-2.34076	0.0192445	0.190622	3.48721	1.30391
ENSG00000166833	NAV2	protein_coding	671.568	-0.508583	0.217285	-2.34063	0.0192514	0.190622	20.9619	12.8474
ENSG00000173548	SNX33	protein_coding	177.757	0.561594	0.239964	2.34033	0.0192669	0.190622	2.97304	4.05373
ENSG00000281332	AC018645.3	lincRNA	63.1911	0.707139	0.30205	2.34113	0.0192253	0.190622	2.13832	3.38233
ENSG00000250069	AC011379.1	sense_intronic	51.9085	-0.850603	0.363681	-2.33888	0.0193419	0.191165	2.9414	1.24207
ENSG00000160145	KALRN	protein_coding	163.633	-0.682607	0.291973	-2.33791	0.0193917	0.191409	13.7005	7.24521
ENSG00000168802	CHTF8	protein_coding	421.065	0.545915	0.23354	2.33757	0.0194097	0.191409	40.6785	53.9009
ENSG00000171467	ZNF318	protein_coding	355.313	0.523081	0.223741	2.33788	0.0193933	0.191409	4.72727	6.16099
ENSG00000196912	ANKRD36B	protein_coding	483.754	-0.651551	0.278742	-2.33747	0.0194148	0.191409	190.893	104.923
ENSG00000130164	LDLR	protein_coding	639.607	0.485984	0.207943	2.3371	0.019434	0.191479	49.3576	63.9474
ENSG00000160111	CPAMD8	protein_coding	45.2015	0.84438	0.361365	2.33664	0.019458	0.191596	2.49357	4.99886
ENSG00000170502	NUDT9	protein_coding	168.273	0.625072	0.267576	2.33605	0.0194885	0.191778	15.2699	22.2274
ENSG00000185842	DNAH14	protein_coding	55.1197	-0.748786	0.320617	-2.33545	0.0195199	0.191849	11.7237	5.72428
ENSG00000280156	AC006548.3	sense_overlapping	2418.42	-0.696387	0.298163	-2.33559	0.0195126	0.191849	4.1567	2.17445
ENSG00000182606	TRAK1	protein_coding	867.956	0.487086	0.208601	2.33501	0.0195431	0.191958	19.1557	24.5815
ENSG00000100425	BRD1	protein_coding	347.788	0.54199	0.232164	2.33451	0.0195689	0.192092	18.0837	23.8436
ENSG00000111737	RAB35	protein_coding	243.101	0.586864	0.251462	2.33381	0.0196055	0.192333	24.677	34.177
ENSG00000108406	DHX40	protein_coding	513.061	0.565167	0.242236	2.33313	0.0196415	0.192371	24.4034	33.8729
ENSG00000151702	FLI1	protein_coding	1799.01	0.492446	0.211074	2.33304	0.0196458	0.192371	61.7387	78.7923
ENSG00000266456	AP001178.3	antisense_RNA	22.4319	-0.928838	0.398085	-2.33326	0.0196343	0.192371	1.95309	0.698984
ENSG00000179588	ZFPM1	protein_coding	26.6803	-0.872732	0.374211	-2.33219	0.0196906	0.192691	1.71422	0.682513
ENSG00000237870	AC073130.1	processed_transcript	168.751	-0.756466	0.324478	-2.33133	0.019736	0.193016	37.6938	18.2752
ENSG00000106211	HSPB1	protein_coding	2077.84	0.541529	0.232324	2.33092	0.0197576	0.193031	276.357	364.01
ENSG00000198894	CIPC	protein_coding	242.005	0.574273	0.24638	2.33084	0.0197619	0.193031	7.70453	10.7405
ENSG00000078687	TNRC6C	protein_coding	247.868	-0.541021	0.232317	-2.3288	0.0198696	0.193964	10.3373	6.05742
ENSG00000176695	OR4F17	protein_coding	356.413	-0.688298	0.295642	-2.32815	0.0199043	0.194064	94.8671	49.7686
ENSG00000177674	AGTRAP	protein_coding	81.063	0.671908	0.2886	2.32816	0.0199035	0.194064	10.484	15.7193
ENSG00000204272	NBDY	protein_coding	257.2	0.62348	0.267837	2.32783	0.0199211	0.194108	147.453	216.365
ENSG00000109339	MAPK10	protein_coding	248.891	-0.624815	0.26846	-2.3274	0.0199437	0.194209	15.6008	8.74766
ENSG00000168884	TNIP2	protein_coding	147.397	0.588774	0.253082	2.32642	0.0199964	0.194401	14.188	19.7231
ENSG00000181666	HKR1	protein_coding	167.236	-0.614844	0.264296	-2.32635	0.0200001	0.194401	34.5356	19.4271
ENSG00000281344	HELLPAR	macro_lncRNA	4441.75	-0.668101	0.287188	-2.32635	0.0199998	0.194401	3.09776	1.66627
ENSG00000124782	RREB1	protein_coding	606.51	0.578048	0.248642	2.32482	0.0200817	0.194478	47.1578	65.3451
ENSG00000164403	SHROOM1	protein_coding	74.195	0.813057	0.349606	2.32563	0.0200381	0.194478	11.2287	21.4243
ENSG00000174938	SEZ6L2	protein_coding	14.9919	0.993918	0.427485	2.32504	0.02007	0.194478	0.443478	1.50032
ENSG00000185238	PRMT3	protein_coding	111.474	-0.689779	0.296657	-2.32518	0.0200625	0.194478	9.19213	4.80844
ENSG00000267882	AL031666.2	antisense_RNA	14.8427	-0.985834	0.42396	-2.3253	0.0200559	0.194478	1.29946	0.36429
ENSG00000276916	AL442125.2	sense_intronic	9.74177	-0.996886	0.42876	-2.32504	0.0200696	0.194478	10.3744	2.43086
ENSG00000019549	SNAI2	protein_coding	16.0474	0.992898	0.427216	2.32411	0.0201194	0.194661	0.535237	1.66748
ENSG00000164442	CITED2	protein_coding	238.855	0.619551	0.266614	2.32378	0.0201373	0.194661	12.9879	18.655
ENSG00000225840	AC010970.1	processed_pseudogene	236.592	0.706072	0.303832	2.32389	0.0201313	0.194661	11.6004	18.4384
ENSG00000157873	TNFRSF14	protein_coding	207.335	0.608129	0.261775	2.3231	0.0201738	0.194712	17.0728	23.6895
ENSG00000167767	KRT80	protein_coding	102.538	-0.647964	0.278885	-2.32341	0.0201569	0.194712	4.07253	2.23931
ENSG00000223786	AL357507.1	lincRNA	12.0091	0.99275	0.427369	2.32293	0.0201828	0.194712	1.39187	4.46846
ENSG00000259571	BLID	protein_coding	9.57949	-0.997159	0.429298	-2.32277	0.0201917	0.194712	2.99539	0.615301
ENSG00000149591	TAGLN	protein_coding	56.8131	-0.818039	0.352267	-2.32221	0.0202215	0.194881	16.8353	7.44147
ENSG00000198452	OR14L1P	transcribed_unprocessed_pseudogene	12.379	-0.990077	0.42646	-2.32162	0.0202536	0.195071	0.797923	0.20744
ENSG00000167702	KIFC2	protein_coding	65.3454	0.703989	0.303292	2.32116	0.0202782	0.195115	5.23289	8.29591
ENSG00000267640	AC016582.3	transcribed_unprocessed_pseudogene	45.1063	-0.831159	0.358092	-2.32108	0.0202827	0.195115	8.59725	3.63702
ENSG00000136848	DAB2IP	protein_coding	411.727	0.542682	0.233852	2.32062	0.0203074	0.195235	19.0539	25.0538
ENSG00000198496	NBR2	transcribed_unprocessed_pseudogene	68.5756	0.902628	0.389011	2.32031	0.0203239	0.195274	5.68501	12.91
ENSG00000100030	MAPK1	protein_coding	1548.98	0.481859	0.207716	2.3198	0.0203519	0.195361	55.9321	71.3545
ENSG00000152818	UTRN	protein_coding	6998.24	-0.436727	0.188269	-2.31969	0.0203576	0.195361	265.326	172.298
ENSG00000137809	ITGA11	protein_coding	64.3676	-0.763392	0.329135	-2.31939	0.0203739	0.195387	6.2181	2.97424
ENSG00000167716	WDR81	protein_coding	116.715	0.805847	0.347479	2.31912	0.0203883	0.195387	3.71798	6.79296
ENSG00000254154	AL359075.2	processed_transcript	31.4398	0.878771	0.37895	2.31896	0.0203972	0.195387	0.405738	0.824985
ENSG00000121486	TRMT1L	protein_coding	227.922	0.602215	0.259758	2.31837	0.0204291	0.195522	13.3329	19.3879
ENSG00000164692	COL1A2	protein_coding	145.17	-0.726746	0.31349	-2.31825	0.020436	0.195522	6.94879	3.31476
ENSG00000236039	AC019117.1	lincRNA	23.2248	-0.943458	0.407038	-2.31786	0.0204567	0.195602	3.20211	1.05613
ENSG00000162430	SELENON	protein_coding	2048	0.51628	0.222797	2.31726	0.0204895	0.195798	61.5862	79.9945
ENSG00000120318	ARAP3	protein_coding	955.121	0.450909	0.194684	2.3161	0.0205528	0.196285	24.3345	29.9894
ENSG00000198604	BAZ1A	protein_coding	893.137	-0.471393	0.203601	-2.31528	0.0205977	0.196596	90.8609	57.2467
ENSG00000157570	TSPAN18	protein_coding	1173.72	0.518985	0.224315	2.31364	0.0206874	0.197293	41.6165	55.3491
ENSG00000177666	PNPLA2	protein_coding	309.235	0.572953	0.247657	2.31349	0.0206956	0.197293	45.9646	62.1334
ENSG00000198964	SGMS1	protein_coding	176.669	0.62299	0.269396	2.31254	0.0207477	0.197585	11.5194	16.9658
ENSG00000232554	RSU1P2	transcribed_unprocessed_pseudogene	14.7114	0.984329	0.425659	2.31248	0.0207512	0.197585	0.607394	1.92456
ENSG00000260032	NORAD	lincRNA	6417.66	0.522607	0.226064	2.31177	0.0207904	0.197839	111.504	147.807
ENSG00000055070	SZRD1	protein_coding	545.359	0.467286	0.202169	2.31136	0.0208129	0.197934	21.6235	27.3708
ENSG00000158856	DMTN	protein_coding	99.1552	0.659332	0.28536	2.31053	0.0208588	0.198252	10.3301	15.3049
ENSG00000180229	HERC2P3	transcribed_unprocessed_pseudogene	435.113	-0.499223	0.21618	-2.3093	0.0209272	0.198717	89.5391	55.0046
ENSG00000196119	OR8A1	protein_coding	29.978	-0.887964	0.384534	-2.30919	0.0209328	0.198717	0.879575	0.334438
ENSG00000010278	CD9	protein_coding	1127.88	0.536123	0.232272	2.30818	0.0209894	0.198898	111.966	148.713
ENSG00000115368	WDR75	protein_coding	488.662	-0.572953	0.248214	-2.3083	0.0209825	0.198898	81.3219	46.8845
ENSG00000231560	CLEC12A-AS1	lincRNA	25.4326	-0.926881	0.401502	-2.30853	0.0209694	0.198898	1.15106	0.385668
ENSG00000120708	TGFBI	protein_coding	70.2	-0.728826	0.31581	-2.3078	0.0210105	0.198979	13.0347	6.38109
ENSG00000157764	BRAF	protein_coding	616.76	0.485111	0.210308	2.30667	0.0210731	0.199453	15.7604	20.2748
ENSG00000154721	JAM2	protein_coding	32.503	-0.833833	0.36156	-2.30621	0.021099	0.199579	4.05619	1.72596
ENSG00000181789	COPG1	protein_coding	1220.92	0.462653	0.200677	2.30546	0.0211408	0.199855	64.2145	80.267
ENSG00000074660	SCARF1	protein_coding	416.602	0.49133	0.213137	2.30523	0.0211538	0.199859	12.8341	16.4997
ENSG00000134215	VAV3	protein_coding	64.1563	0.795821	0.345364	2.30429	0.0212061	0.200119	3.73808	6.51044
ENSG00000157191	NECAP2	protein_coding	525.293	0.483355	0.209764	2.30429	0.0212066	0.200119	40.6094	51.2281
ENSG00000140526	ABHD2	protein_coding	691.705	0.534667	0.232097	2.30363	0.0212432	0.200346	19.4348	25.5455
ENSG00000073849	ST6GAL1	protein_coding	802.965	-0.538505	0.234057	-2.30075	0.021406	0.200718	93.7181	55.3343
ENSG00000139644	TMBIM6	protein_coding	2174.06	0.520866	0.226314	2.30152	0.0213623	0.200718	231.947	308.754
ENSG00000141068	KSR1	protein_coding	294.127	-0.52541	0.228378	-2.30062	0.0214131	0.200718	43.4517	26.0807
ENSG00000148943	LIN7C	protein_coding	686.379	0.552498	0.239965	2.30242	0.0213118	0.200718	13.8117	18.796
ENSG00000149308	NPAT	protein_coding	556.723	0.528594	0.229777	2.30047	0.0214219	0.200718	14.9356	19.4661
ENSG00000151376	ME3	protein_coding	257.594	0.56164	0.244101	2.30085	0.0214002	0.200718	22.5731	30.553
ENSG00000173727	AP000769.1	transcribed_unprocessed_pseudogene	10.8308	-0.989406	0.429853	-2.30173	0.0213505	0.200718	5.47391	1.02181
ENSG00000183258	DDX41	protein_coding	217.464	0.709443	0.308099	2.30265	0.0212985	0.200718	107.977	173.567
ENSG00000189233	NUGGC	protein_coding	16.8056	-0.949787	0.412658	-2.30163	0.0213558	0.200718	0.779299	0.241255
ENSG00000196526	AFAP1	protein_coding	1354.13	-0.46275	0.201022	-2.30199	0.0213357	0.200718	74.2013	46.8884
ENSG00000198648	STK39	protein_coding	116.088	-0.688842	0.299421	-2.30058	0.0214152	0.200718	6.76068	3.50106
ENSG00000213445	SIPA1	protein_coding	368.247	0.49668	0.215975	2.2997	0.021465	0.201003	58.1302	74.2427
ENSG00000104549	SQLE	protein_coding	550.864	0.450389	0.195887	2.29924	0.0214916	0.201015	36.4594	45.5577
ENSG00000115457	IGFBP2	protein_coding	255.482	0.638066	0.277488	2.29944	0.02148	0.201015	30.5591	44.5766
ENSG00000281026	N4BP2L2-IT2	sense_intronic	78.3841	-0.761337	0.331329	-2.29783	0.0215715	0.201644	2.523	1.20385
ENSG00000110841	PPFIBP1	protein_coding	1520.06	-0.448054	0.195011	-2.29758	0.0215858	0.201658	118.433	76.2377
ENSG00000024862	CCDC28A	protein_coding	65.0978	0.687919	0.299596	2.29616	0.021667	0.201854	5.28904	8.1635
ENSG00000090339	ICAM1	protein_coding	542	-0.644294	0.280565	-2.29642	0.0216522	0.201854	50.2981	27.771
ENSG00000154359	LONRF1	protein_coding	127.403	0.595092	0.259147	2.29635	0.021656	0.201854	10.6107	15.1301
ENSG00000234222	LIX1L-AS1	antisense_RNA	19.2713	-0.93795	0.408498	-2.2961	0.0216704	0.201854	27.2655	9.60961
ENSG00000256546	AC156455.1	processed_transcript	21.1386	-0.903239	0.393327	-2.29641	0.0216526	0.201854	9.02206	3.36962
ENSG00000095370	SH2D3C	protein_coding	362.623	0.529831	0.230812	2.29551	0.0217038	0.201865	26.2779	34.4724
ENSG00000179918	SEPHS2	protein_coding	197.655	0.55834	0.24321	2.29571	0.0216924	0.201865	7.50147	10.231
ENSG00000197815	AC122129.1	antisense_RNA	36.3459	-0.843517	0.36748	-2.29541	0.0217098	0.201865	3.62947	1.50959
ENSG00000126243	LRFN3	protein_coding	101.11	0.644512	0.280924	2.29426	0.0217754	0.202239	6.77102	9.85784
ENSG00000197563	PIGN	protein_coding	1365.93	-0.476734	0.207775	-2.29448	0.0217632	0.202239	55.1072	34.8709
ENSG00000163346	PBXIP1	protein_coding	373.122	0.529498	0.230815	2.29404	0.0217883	0.202239	16.0055	21.3073
ENSG00000264707	L3MBTL4-AS1	lincRNA	78.1153	-0.741232	0.323255	-2.29303	0.0218464	0.202661	6.37723	3.1483
ENSG00000130779	CLIP1	protein_coding	1240.95	-0.428655	0.186965	-2.29271	0.0218648	0.202713	40.9371	26.82
ENSG00000162300	ZFPL1	protein_coding	101.449	0.707483	0.30861	2.29248	0.0218777	0.202714	14.9967	23.4689
ENSG00000116954	RRAGC	protein_coding	291.001	0.531213	0.231772	2.29196	0.0219079	0.202875	15.9049	21.1735
ENSG00000046889	PREX2	protein_coding	2539.97	0.485698	0.211953	2.29154	0.0219321	0.202981	47.2299	61.0557
ENSG00000160094	ZNF362	protein_coding	181.809	-0.778874	0.339955	-2.29111	0.021957	0.203093	35.7626	15.4273
ENSG00000211451	GNRHR2	transcribed_unitary_pseudogene	101.185	-0.804516	0.351231	-2.29056	0.021989	0.20327	19.926	8.74114
ENSG00000168939	SPRY3	protein_coding	93.1171	0.640483	0.279793	2.28913	0.0220716	0.203915	0.899671	1.31372
ENSG00000133056	PIK3C2B	protein_coding	581.501	0.520177	0.227267	2.28884	0.0220889	0.203919	19.9423	26.8006
ENSG00000156466	GDF6	protein_coding	12.8585	-0.97235	0.424851	-2.28868	0.0220977	0.203919	0.629215	0.167077
ENSG00000168005	C11orf84	protein_coding	94.0833	0.653076	0.285403	2.28826	0.0221223	0.204026	6.20778	9.09112
ENSG00000130956	HABP4	protein_coding	70.8891	0.680804	0.29758	2.2878	0.0221492	0.204156	2.44711	3.70985
ENSG00000232928	DDX3P1	processed_pseudogene	30.6044	-0.898215	0.392668	-2.28747	0.0221686	0.204217	2.93485	1.08222
ENSG00000163960	UBXN7	protein_coding	795.211	0.466727	0.204061	2.28719	0.0221847	0.204246	30.3804	38.3455
ENSG00000053438	NNAT	protein_coding	38.5296	-0.786618	0.343967	-2.2869	0.0222016	0.204283	5.49602	2.49679
ENSG00000086991	NOX4	protein_coding	455.3	0.49735	0.217567	2.28597	0.0222563	0.204411	32.9614	42.9719
ENSG00000087206	UIMC1	protein_coding	282.43	-0.596425	0.260859	-2.28639	0.0222315	0.204411	159.754	87.3386
ENSG00000100368	CSF2RB	protein_coding	511.1	0.601779	0.263271	2.28578	0.0222671	0.204411	10.2078	14.4948
ENSG00000273247	AC097376.2	antisense_RNA	116.684	-0.656173	0.287036	-2.28603	0.0222523	0.204411	4.94559	2.64048
ENSG00000241369	LINC01192	lincRNA	10.1787	-0.982126	0.429851	-2.2848	0.0223244	0.204819	1.52033	0.332349
ENSG00000100003	SEC14L2	protein_coding	79.7046	0.84857	0.371466	2.28438	0.0223493	0.204929	11.69	24.8961
ENSG00000164024	METAP1	protein_coding	354.755	0.639085	0.279804	2.28404	0.0223691	0.204977	56.2359	80.1456
ENSG00000175879	HOXD8	protein_coding	112.879	0.651187	0.285127	2.28385	0.0223803	0.204977	7.42293	11.0855
ENSG00000225321	LINC01427	lincRNA	153.757	-0.694104	0.304089	-2.28257	0.0224558	0.205549	5.17842	2.68611
ENSG00000171016	PYGO1	protein_coding	116.539	-0.631561	0.276737	-2.28217	0.0224794	0.205646	2.44657	1.32821
ENSG00000230658	KLHL7-AS1	lincRNA	55.9087	-0.785813	0.344475	-2.28119	0.0225371	0.206055	3.61451	1.68193
ENSG00000183283	DAZAP2	protein_coding	1094.32	0.50159	0.220028	2.27966	0.0226276	0.206763	100.035	128.212
ENSG00000144579	CTDSP1	protein_coding	253.394	0.564289	0.24756	2.2794	0.0226433	0.206788	32.4494	44.2794
ENSG00000115998	C2orf42	protein_coding	66.2516	-0.679323	0.298081	-2.27898	0.022668	0.206843	7.51425	3.93847
ENSG00000125740	FOSB	protein_coding	19.9244	0.917504	0.402615	2.27886	0.0226754	0.206843	0.59802	1.41093
ENSG00000140931	CMTM3	protein_coding	312.441	0.542254	0.238014	2.27824	0.0227123	0.20706	35.4447	47.6552
ENSG00000147852	VLDLR	protein_coding	165.276	-0.628761	0.276043	-2.27776	0.0227406	0.207199	7.9193	4.30765
ENSG00000188681	TEKT4P2	transcribed_unprocessed_pseudogene	11.7469	0.966084	0.424307	2.27685	0.0227951	0.207457	0.472476	1.35583
ENSG00000198728	LDB1	protein_coding	293.795	0.510244	0.224086	2.277	0.0227862	0.207457	27.7261	35.9523
ENSG00000161048	NAPEPLD	protein_coding	142.219	-0.590681	0.259511	-2.27614	0.0228379	0.207609	7.84599	4.54176
ENSG00000279442	AP000542.2	lincRNA	277.777	-0.724709	0.318372	-2.2763	0.0228282	0.207609	6.91814	3.45699
ENSG00000170074	FAM153A	protein_coding	12.6878	0.973485	0.427924	2.2749	0.022912	0.208164	0.240235	1.06079
ENSG00000099889	ARVCF	protein_coding	516.886	0.604697	0.265888	2.27426	0.0229506	0.208379	41.4783	57.3747
ENSG00000180901	KCTD2	protein_coding	147.038	0.623534	0.274194	2.27407	0.0229621	0.208379	7.72057	11.3475
ENSG00000174990	CA5A	protein_coding	48.7139	-0.82193	0.36171	-2.27234	0.0230658	0.209201	1.05874	0.459275
ENSG00000281852	LINC00891	lincRNA	112.211	-0.790058	0.347959	-2.27055	0.0231744	0.210066	4.41962	2.0214
ENSG00000168309	FAM107A	protein_coding	57.8755	-0.728559	0.320982	-2.26978	0.0232208	0.210367	3.02378	1.46482
ENSG00000100599	RIN3	protein_coding	160.053	0.66824	0.294495	2.26911	0.0232618	0.210617	10.0562	15.3741
ENSG00000100228	RAB36	protein_coding	12.0168	-0.96909	0.427471	-2.26703	0.0233884	0.211643	0.634152	0.168694
ENSG00000122912	SLC25A16	protein_coding	233.99	-0.606206	0.267578	-2.26553	0.0234803	0.211704	53.4483	30.4704
ENSG00000130723	PRRC2B	protein_coding	2349.76	0.426138	0.188071	2.26583	0.0234617	0.211704	107.44	129.562
ENSG00000146576	C7orf26	protein_coding	108.384	0.606942	0.26787	2.2658	0.0234634	0.211704	8.94609	12.7785
ENSG00000150477	KIAA1328	protein_coding	608.312	-0.632381	0.279149	-2.26539	0.0234886	0.211704	61.1635	33.7854
ENSG00000172780	RAB43	protein_coding	174.595	0.641613	0.283165	2.26586	0.0234597	0.211704	7.02155	10.1405
ENSG00000183665	TRMT12	protein_coding	56.5254	0.738982	0.326169	2.26564	0.0234733	0.211704	4.27941	7.23611
ENSG00000233327	USP32P2	transcribed_unprocessed_pseudogene	84.0026	-0.959257	0.423224	-2.26655	0.0234179	0.211704	6.45178	0.9762
ENSG00000204070	SYS1	protein_coding	162.282	0.643958	0.2843	2.26507	0.0235085	0.211763	9.33031	13.7878
ENSG00000110422	HIPK3	protein_coding	1237.11	0.509961	0.225257	2.26391	0.0235797	0.212188	31.4844	41.4119
ENSG00000204103	MAFB	protein_coding	30.1245	-0.888435	0.392444	-2.26385	0.0235832	0.212188	1.49721	0.536052
ENSG00000255091	AC087442.1	antisense_RNA	22.6197	0.915002	0.404216	2.26365	0.0235958	0.212188	69.5961	167.816
ENSG00000229372	SZT2-AS1	antisense_RNA	17.4134	-0.967583	0.427536	-2.26316	0.0236255	0.212335	6.5815	1.81098
ENSG00000163162	RNF149	protein_coding	405.087	-0.519147	0.229426	-2.26281	0.0236476	0.212413	45.7011	28.0578
ENSG00000175348	TMEM9B	protein_coding	236.402	0.61076	0.270022	2.26189	0.0237045	0.212804	14.9845	21.6447
ENSG00000127328	RAB3IP	protein_coding	156.361	-0.589616	0.260724	-2.26146	0.0237309	0.212921	14.4104	8.03845
ENSG00000007202	KIAA0100	protein_coding	1727.02	0.417454	0.184665	2.26061	0.0237837	0.213153	104.728	125.785
ENSG00000151929	BAG3	protein_coding	383.96	0.571071	0.2526	2.26077	0.0237732	0.213153	14.7486	20.1562
ENSG00000168803	ADAL	protein_coding	46.7598	-0.796112	0.352309	-2.2597	0.0238398	0.213178	4.65691	1.99364
ENSG00000226312	CFLAR-AS1	antisense_RNA	107.583	-0.751401	0.3325	-2.25985	0.0238304	0.213178	71.7202	33.3723
ENSG00000259163	AL096869.2	antisense_RNA	10.4551	-0.971098	0.429748	-2.25969	0.0238402	0.213178	3.01502	0.686399
ENSG00000269895	AP000654.1	lincRNA	34.899	-0.857697	0.379544	-2.25981	0.0238333	0.213178	5.76751	2.40284
ENSG00000105538	RASIP1	protein_coding	369.365	0.501816	0.2222	2.25839	0.0239211	0.21378	17.6773	23.1288
ENSG00000114904	NEK4	protein_coding	175.48	-0.589482	0.261102	-2.25767	0.023966	0.214045	14.177	8.02317
ENSG00000176438	SYNE3	protein_coding	369.456	0.537237	0.23798	2.25749	0.0239776	0.214045	3.84584	5.11563
ENSG00000092969	TGFB2	protein_coding	463.068	-0.568581	0.251993	-2.25634	0.0240495	0.214565	42.9748	24.821
ENSG00000102781	KATNAL1	protein_coding	461.413	-0.573306	0.254145	-2.25582	0.0240818	0.214733	16.55	9.34245
ENSG00000137414	FAM8A1	protein_coding	289.827	0.532961	0.236294	2.2555	0.0241017	0.21479	5.77665	7.74352
ENSG00000260975	AC007333.2	lincRNA	87.9806	-0.746018	0.330954	-2.25415	0.0241869	0.215428	42.0844	20.4105
ENSG00000185271	KLHL33	protein_coding	39.3518	-0.838517	0.372027	-2.25391	0.0242015	0.215437	1.19023	0.500884
ENSG00000173200	PARP15	protein_coding	185.805	-0.660959	0.293304	-2.2535	0.0242278	0.21555	6.9887	3.72575
ENSG00000140497	SCAMP2	protein_coding	280.406	0.52073	0.231134	2.25294	0.0242632	0.215568	29.6328	38.857
ENSG00000141524	TMC6	protein_coding	92.357	0.689416	0.305972	2.2532	0.0242465	0.215568	12.1537	18.9898
ENSG00000170540	ARL6IP1	protein_coding	1304.66	0.497008	0.220616	2.25282	0.0242706	0.215568	121.037	157.047
ENSG00000232300	FAM215B	lincRNA	45.4042	-0.778463	0.346053	-2.24955	0.0244776	0.217285	3.52874	1.61978
ENSG00000157933	SKI	protein_coding	845.625	0.524351	0.233151	2.24897	0.0245142	0.217367	101.098	131.321
ENSG00000283674	AC068587.6	processed_transcript	570.025	-0.651011	0.289462	-2.24904	0.02451	0.217367	16.5552	9.02841
ENSG00000174943	KCTD13	protein_coding	87.9607	-0.667214	0.296724	-2.24861	0.0245376	0.217453	19.8086	9.99166
ENSG00000275481	AC025031.4	lincRNA	25.0413	-0.870366	0.387111	-2.24836	0.0245531	0.217469	1.31875	0.506385
ENSG00000103647	CORO2B	protein_coding	63.9403	-0.728344	0.324069	-2.2475	0.0246081	0.217834	2.87193	1.44681
ENSG00000067715	SYT1	protein_coding	294.412	-0.502284	0.223548	-2.24687	0.0246482	0.21799	28.2249	17.1587
ENSG00000160752	FDPS	protein_coding	599.303	0.45114	0.200793	2.24679	0.0246533	0.21799	98.2597	122.621
ENSG00000168806	LCMT2	protein_coding	48.7201	0.765472	0.340783	2.24621	0.0246904	0.218076	1.01904	1.7648
ENSG00000272871	AL159169.2	lincRNA	33.9513	-0.850052	0.378436	-2.24623	0.0246896	0.218076	5.26924	2.1218
ENSG00000149474	KAT14	protein_coding	118.316	0.825023	0.367443	2.24531	0.0247482	0.218221	11.813	21.6816
ENSG00000197816	CCDC180	protein_coding	46.4939	-0.789888	0.351769	-2.24548	0.0247376	0.218221	3.85879	1.71011
ENSG00000235535	AL445259.1	antisense_RNA	56.7174	-0.808767	0.360179	-2.24546	0.0247387	0.218221	363.318	161.206
ENSG00000002746	HECW1	protein_coding	14.3287	-0.935684	0.41715	-2.24304	0.0248944	0.219145	0.63998	0.0349452
ENSG00000100344	PNPLA3	protein_coding	32.612	-0.815996	0.363723	-2.24345	0.0248677	0.219145	2.71925	1.12396
ENSG00000253873	PCDHGA11	protein_coding	167.913	0.531411	0.236895	2.24323	0.0248817	0.219145	4.37519	5.80133
ENSG00000131143	COX4I1	protein_coding	1013.28	0.470313	0.209724	2.24253	0.024927	0.219177	226.383	287.634
ENSG00000224810	AL355482.1	lincRNA	113.457	-0.726247	0.323897	-2.24221	0.0249475	0.219177	7.49129	3.74069
ENSG00000228336	OR9H1P	polymorphic_pseudogene	107.488	-0.723556	0.322683	-2.24231	0.0249412	0.219177	3.82669	1.90537
ENSG00000268416	AC010329.1	lincRNA	25.7368	-0.872538	0.389157	-2.24213	0.0249533	0.219177	0.507736	0.197518
ENSG00000096872	IFT74	protein_coding	99.2251	-0.641754	0.286408	-2.24069	0.0250459	0.21943	13.9047	7.53659
ENSG00000148120	C9orf3	protein_coding	139.858	-0.654129	0.291891	-2.24101	0.0250256	0.21943	21.6948	11.6861
ENSG00000182923	CEP63	protein_coding	204.465	0.5518	0.246272	2.24061	0.0250513	0.21943	22.4284	30.1285
ENSG00000232759	AC002480.2	antisense_RNA	32.3394	-0.815026	0.363738	-2.2407	0.0250458	0.21943	2.26003	0.960593
ENSG00000249459	ZNF286B	protein_coding	53.2604	-0.763875	0.340833	-2.2412	0.0250133	0.21943	3.18042	1.47262
ENSG00000146243	IRAK1BP1	protein_coding	102.637	-0.684451	0.30566	-2.23926	0.0251392	0.220079	6.04658	3.10903
ENSG00000078699	CBFA2T2	protein_coding	209.797	-0.508285	0.227076	-2.23839	0.0251956	0.220451	8.25607	5.03725
ENSG00000228113	AC003991.1	antisense_RNA	123.549	-0.705575	0.315353	-2.23742	0.0252592	0.220764	30.8266	15.6476
ENSG00000249846	LINC02021	lincRNA	12.468	-0.960701	0.429365	-2.23749	0.0252541	0.220764	1.88184	0.445899
ENSG00000111652	COPS7A	protein_coding	164.342	0.580933	0.259683	2.23708	0.025281	0.220833	20.9387	29.1999
ENSG00000172965	MIR4435-2HG	lincRNA	563.121	0.447172	0.199914	2.23683	0.0252978	0.220858	137.407	170.697
ENSG00000186205	MARC1	protein_coding	58.6367	0.844231	0.377488	2.23644	0.0253227	0.220954	1.85421	3.70767
ENSG00000197121	PGAP1	protein_coding	535.929	-0.571914	0.255914	-2.23479	0.0254314	0.221781	22.5248	12.9686
ENSG00000146197	SCUBE3	protein_coding	53.0124	-0.769496	0.34449	-2.23372	0.0255013	0.22187	1.11245	0.522197
ENSG00000178802	MPI	protein_coding	129.07	-0.601895	0.269526	-2.23316	0.0255382	0.22187	14.9887	8.45662
ENSG00000181751	C5orf30	protein_coding	102.219	0.633296	0.283537	2.23356	0.025512	0.22187	3.48467	5.09103
ENSG00000183386	FHL3	protein_coding	237.522	0.51666	0.231271	2.234	0.0254828	0.22187	22.0543	29.0067
ENSG00000186106	ANKRD46	protein_coding	172.274	0.581011	0.260195	2.23299	0.0255499	0.22187	9.42377	12.8139
ENSG00000197879	MYO1C	protein_coding	1488.17	0.482486	0.21606	2.23312	0.0255414	0.22187	133.881	170.318
ENSG00000226137	BAIAP2-AS1	lincRNA	119.305	0.586339	0.262439	2.23419	0.0254704	0.22187	2.4722	3.48302
ENSG00000261468	AC096921.2	sense_overlapping	141.624	-0.597286	0.26749	-2.23293	0.0255536	0.22187	11.6395	6.6354
ENSG00000185201	IFITM2	protein_coding	658.531	0.522039	0.233817	2.23268	0.0255703	0.221894	139.828	183.971
ENSG00000111837	MAK	protein_coding	18.602	-0.912586	0.40881	-2.2323	0.0255953	0.221943	0.844349	0.295278
ENSG00000144711	IQSEC1	protein_coding	195.09	0.57901	0.259394	2.23217	0.0256039	0.221943	4.29057	6.05234
ENSG00000125971	DYNLRB1	protein_coding	328.489	0.531035	0.237931	2.23189	0.0256223	0.22198	66.6364	88.2343
ENSG00000125630	POLR1B	protein_coding	218.647	-0.532546	0.238649	-2.2315	0.025648	0.222082	19.3565	11.6097
ENSG00000095139	ARCN1	protein_coding	1852.71	0.505445	0.226574	2.23081	0.0256935	0.222233	57.0186	74.4711
ENSG00000179397	CATSPERE	protein_coding	19.9849	0.92487	0.414574	2.2309	0.0256881	0.222233	1.08042	2.45371
ENSG00000086300	SNX10	protein_coding	22.3899	-0.872883	0.391343	-2.23048	0.0257157	0.222305	3.15596	1.16776
ENSG00000052802	MSMO1	protein_coding	593.84	0.498252	0.223438	2.22993	0.025752	0.222376	36.6077	48.4606
ENSG00000170421	KRT8	protein_coding	146.918	0.615705	0.276105	2.22996	0.0257498	0.222376	26.8782	38.8775
ENSG00000182054	IDH2	protein_coding	467.422	0.573988	0.257483	2.22923	0.0257988	0.222658	30.8587	42.1181
ENSG00000051180	RAD51	protein_coding	43.1146	0.762058	0.341903	2.22887	0.0258225	0.222742	5.23286	8.91719
ENSG00000263155	MYZAP	protein_coding	300.689	0.524294	0.235273	2.22845	0.0258507	0.222864	25.2131	33.3463
ENSG00000065802	ASB1	protein_coding	141.488	0.599485	0.269077	2.22793	0.0258849	0.223038	5.41084	7.65301
ENSG00000127990	SGCE	protein_coding	318.696	0.532548	0.239096	2.22734	0.0259244	0.223055	92.5512	123.128
ENSG00000149489	ROM1	protein_coding	10.2227	0.940949	0.422481	2.2272	0.025934	0.223055	0.413919	2.15603
ENSG00000167693	NXN	protein_coding	301.976	-0.632821	0.284125	-2.22727	0.0259295	0.223055	27.8349	14.5219
ENSG00000167797	CDK2AP2	protein_coding	220.157	0.57011	0.255992	2.22706	0.0259432	0.223055	24.6925	34.0003
ENSG00000115896	PLCL1	protein_coding	168.657	0.566902	0.25468	2.22594	0.0260184	0.223417	3.3071	4.60438
ENSG00000153237	CCDC148	protein_coding	15.3433	-0.930365	0.417991	-2.2258	0.0260275	0.223417	2.16828	0.682628
ENSG00000179406	LINC00174	processed_transcript	91.9236	-0.725902	0.326111	-2.22593	0.0260186	0.223417	8.5692	4.15419
ENSG00000102048	ASB9	protein_coding	30.527	0.842729	0.378855	2.22441	0.026121	0.224098	2.02243	4.07165
ENSG00000102226	USP11	protein_coding	362.81	0.501978	0.225723	2.22386	0.0261577	0.224292	48.5571	63.0437
ENSG00000132122	SPATA6	protein_coding	95.3256	0.704088	0.316682	2.22333	0.0261935	0.224356	7.98162	12.4215
ENSG00000168298	HIST1H1E	protein_coding	499.496	0.640914	0.288253	2.22344	0.0261862	0.224356	81.4614	119.185
ENSG00000130818	ZNF426	protein_coding	292.435	-0.506155	0.22782	-2.22174	0.0263011	0.225034	9.53483	5.89642
ENSG00000244968	LIFR-AS1	antisense_RNA	22.8348	-0.889622	0.400381	-2.22194	0.0262873	0.225034	1.34536	0.495153
ENSG00000132718	SYT11	protein_coding	436.021	0.518265	0.233383	2.22066	0.026374	0.225415	7.73617	10.431
ENSG00000171476	HOPX	protein_coding	88.2264	0.62227	0.280216	2.22068	0.026373	0.225415	8.54919	12.3834
ENSG00000049245	VAMP3	protein_coding	1411.26	0.477916	0.215327	2.21949	0.0264531	0.225812	304.777	385.781
ENSG00000163735	CXCL5	protein_coding	36.0137	-0.907352	0.40882	-2.21944	0.0264567	0.225812	2.44202	0.862391
ENSG00000246067	RAB30-AS1	lincRNA	71.088	-0.689051	0.310475	-2.21935	0.0264631	0.225812	30.7646	15.9152
ENSG00000213809	KLRK1	protein_coding	19.6058	-0.880265	0.396903	-2.21783	0.0265661	0.226449	1.84584	0.680599
ENSG00000233927	RPS28	protein_coding	786.395	0.493557	0.22254	2.21783	0.0265663	0.226449	246.105	314.995
ENSG00000125656	CLPP	protein_coding	215.723	0.59814	0.26977	2.21722	0.0266082	0.226684	35.593	50.7469
ENSG00000067113	PLPP1	protein_coding	63.1095	0.780739	0.352409	2.21544	0.0267301	0.227113	5.71476	9.60275
ENSG00000104218	CSPP1	protein_coding	190.5	-0.648776	0.292814	-2.21566	0.0267151	0.227113	10.7213	5.87728
ENSG00000141582	CBX4	protein_coding	68.968	0.761109	0.343458	2.21602	0.0266902	0.227113	3.15798	5.24955
ENSG00000145725	PPIP5K2	protein_coding	814.756	-0.514908	0.232402	-2.2156	0.0267192	0.227113	77.9106	47.5393
ENSG00000269793	ZIM2-AS1	antisense_RNA	51.8962	-0.798572	0.360352	-2.21609	0.0266854	0.227113	4.17075	1.8935
ENSG00000149557	FEZ1	protein_coding	288.701	0.545216	0.246171	2.21479	0.0267748	0.227371	53.4706	71.8737
ENSG00000170852	KBTBD2	protein_coding	553.614	0.508934	0.229835	2.21434	0.0268055	0.227509	38.3982	49.9457
ENSG00000251555	AC096711.2	lincRNA	16.8465	-0.912069	0.411951	-2.21402	0.0268273	0.227573	13.3896	4.60524
ENSG00000176597	B3GNT5	protein_coding	434.066	0.556747	0.251546	2.2133	0.0268769	0.227872	17.3862	23.1344
ENSG00000131759	RARA	protein_coding	226.589	0.528833	0.239063	2.21211	0.0269593	0.228393	19.7506	25.9692
ENSG00000138071	ACTR2	protein_coding	3081.37	0.48103	0.217464	2.21199	0.0269671	0.228393	127.746	161.682
ENSG00000032444	PNPLA6	protein_coding	672.246	0.44808	0.202675	2.21084	0.0270472	0.228461	68.8558	85.0346
ENSG00000156218	ADAMTSL3	protein_coding	210.622	-0.671679	0.303797	-2.21095	0.0270396	0.228461	13.6822	7.21029
ENSG00000162929	KIAA1841	protein_coding	329.139	-0.544224	0.246091	-2.21148	0.0270029	0.228461	34.5193	20.4812
ENSG00000168497	CAVIN2	protein_coding	2060.85	-0.544079	0.246079	-2.21099	0.0270365	0.228461	91.5501	53.431
ENSG00000169718	DUS1L	protein_coding	197.967	0.536519	0.242674	2.21087	0.0270451	0.228461	25.9377	34.8171
ENSG00000154124	OTULIN	protein_coding	335.211	0.4756	0.215184	2.21021	0.0270908	0.228601	16.7509	21.2841
ENSG00000189091	SF3B3	protein_coding	1151.88	0.457825	0.207144	2.21018	0.0270926	0.228601	220.523	275.781
ENSG00000177200	CHD9	protein_coding	1289.53	-0.573264	0.259404	-2.20992	0.0271104	0.22863	166.767	96.5681
ENSG00000137103	TMEM8B	protein_coding	37.1422	-0.790862	0.358013	-2.20903	0.0271725	0.228789	2.04717	0.892852
ENSG00000164663	USP49	protein_coding	126.895	-0.694073	0.314144	-2.20941	0.0271462	0.228789	3.41287	1.78537
ENSG00000273888	FRMD6-AS1	antisense_RNA	32.1241	-0.793808	0.35934	-2.20907	0.0271696	0.228789	2.46328	1.06517
ENSG00000152518	ZFP36L2	protein_coding	1221.92	0.50705	0.229613	2.20828	0.0272246	0.229101	31.739	41.1811
ENSG00000180573	HIST1H2AC	protein_coding	472.813	0.525024	0.237774	2.20808	0.0272385	0.229101	30.3047	39.8946
ENSG00000107331	ABCA2	protein_coding	231.296	-0.587179	0.26598	-2.20761	0.0272718	0.229259	45.048	25.3279
ENSG00000120279	MYCT1	protein_coding	1648.57	0.464242	0.210326	2.20725	0.0272964	0.229345	67.5828	85.1687
ENSG00000183426	NPIPA1	protein_coding	416.705	-0.479009	0.217065	-2.20675	0.0273315	0.229396	57.3353	35.8766
ENSG00000258738	AL121603.2	antisense_RNA	17.242	0.902652	0.409039	2.20676	0.0273307	0.229396	0.575878	1.32106
ENSG00000088888	MAVS	protein_coding	1182.48	0.424074	0.192212	2.20628	0.0273643	0.229543	9.70051	11.8492
ENSG00000170275	CRTAP	protein_coding	1015.15	0.534113	0.242109	2.20609	0.0273779	0.229543	76.2085	100.493
ENSG00000104164	BLOC1S6	protein_coding	2026.94	-0.487664	0.221132	-2.20531	0.0274323	0.229878	145.552	91.1967
ENSG00000175967	FO393415.1	antisense_RNA	17.2032	-0.915798	0.415347	-2.2049	0.0274611	0.229998	1.41661	0.439051
ENSG00000158941	CCAR2	protein_coding	344.367	0.538718	0.244371	2.20451	0.0274886	0.230106	42.534	55.3832
ENSG00000167984	NLRC3	protein_coding	36.8577	0.762963	0.346156	2.2041	0.0275172	0.230168	0.510317	0.90295
ENSG00000205056	LINC02397	lincRNA	9.58647	-0.946863	0.429613	-2.20399	0.0275249	0.230168	0.1689	0.0388598
ENSG00000128731	HERC2	protein_coding	1083.05	-0.417305	0.189417	-2.2031	0.0275875	0.230378	80.2742	53.2382
ENSG00000212719	C17orf51	protein_coding	96.9453	-0.748976	0.339978	-2.20302	0.0275936	0.230378	5.24875	2.65651
ENSG00000270332	SMC2-AS1	lincRNA	50.9612	-0.803065	0.364502	-2.20318	0.0275819	0.230378	1.19787	0.540564
ENSG00000132549	VPS13B	protein_coding	1109.68	-0.449419	0.204231	-2.20055	0.0277679	0.231103	213.517	135.589
ENSG00000160789	LMNA	protein_coding	1833.18	0.49742	0.226029	2.20069	0.0277578	0.231103	695.431	889.565
ENSG00000164116	GUCY1A3	protein_coding	64.0702	0.838198	0.380837	2.20093	0.0277407	0.231103	2.06459	3.94141
ENSG00000172031	EPHX4	protein_coding	77.4226	0.643369	0.292286	2.20116	0.0277244	0.231103	5.63143	8.45887
ENSG00000184014	DENND5A	protein_coding	789.612	0.440805	0.200307	2.20065	0.0277611	0.231103	64.2163	79.3188
ENSG00000233476	EEF1A1P6	processed_pseudogene	113.157	0.695306	0.315869	2.20125	0.0277185	0.231103	8.00231	12.1676
ENSG00000186723	OR10H1	protein_coding	63.0265	-0.78221	0.355498	-2.20032	0.0277841	0.231117	2.33167	1.05299
ENSG00000067064	IDI1	protein_coding	412.845	0.56421	0.256466	2.19994	0.0278112	0.231221	25.2652	35.4813
ENSG00000032742	IFT88	protein_coding	135.66	-0.595745	0.270872	-2.19936	0.0278524	0.231286	11.3634	6.4021
ENSG00000114779	ABHD14B	protein_coding	98.1484	0.746237	0.339308	2.19929	0.0278573	0.231286	6.64918	11.0411
ENSG00000187051	RPS19BP1	protein_coding	116.603	0.590962	0.268715	2.19921	0.0278628	0.231286	13.5679	19.1626
ENSG00000164035	EMCN	protein_coding	1596.11	0.553306	0.25163	2.19889	0.0278859	0.231357	390.349	519.723
ENSG00000215154	AC141586.1	transcribed_unprocessed_pseudogene	68.3172	-0.685798	0.311924	-2.1986	0.027906	0.231403	9.47988	4.9842
ENSG00000177675	CD163L1	protein_coding	61.7349	-0.704755	0.320724	-2.19739	0.0279928	0.232001	12.6461	6.10041
ENSG00000257207	AC112229.3	protein_coding	33.0495	-0.845744	0.385006	-2.1967	0.0280418	0.232286	1.75766	0.697361
ENSG00000159110	IFNAR2	protein_coding	340.582	0.489182	0.222741	2.19619	0.0280781	0.232465	35.4322	45.7745
ENSG00000114859	CLCN2	protein_coding	44.0025	-0.845317	0.384976	-2.19577	0.0281085	0.232596	5.62673	2.22265
ENSG00000127948	POR	protein_coding	133.518	0.659392	0.30044	2.19476	0.0281812	0.233075	20.0576	30.5314
ENSG00000102802	MEDAG	protein_coding	166.542	0.67477	0.307544	2.19406	0.0282313	0.233079	15.2269	22.6212
ENSG00000132825	PPP1R3D	protein_coding	79.5355	0.661291	0.301442	2.19376	0.028253	0.233079	1.90659	2.90788
ENSG00000141338	ABCA8	protein_coding	40.8246	-0.857386	0.390908	-2.19332	0.0282845	0.233079	4.15047	1.60394
ENSG00000149488	TMC2	protein_coding	34.2192	-0.832625	0.379412	-2.19452	0.0281984	0.233079	2.16545	0.923269
ENSG00000224238	WARS2-IT1	antisense_RNA	77.5518	-0.69954	0.31893	-2.1934	0.0282789	0.233079	6.21636	3.15414
ENSG00000240891	PLCXD2	protein_coding	115.253	-0.727153	0.331484	-2.19363	0.028262	0.233079	4.05878	1.98009
ENSG00000256667	KLRA1P	transcribed_unprocessed_pseudogene	44.8323	-0.727833	0.331716	-2.19414	0.0282252	0.233079	4.02634	1.97357
ENSG00000057294	PKP2	protein_coding	25.8357	-0.828563	0.377881	-2.19265	0.0283324	0.233352	2.59682	1.06599
ENSG00000168918	INPP5D	protein_coding	439.088	0.495766	0.22616	2.1921	0.0283724	0.233473	36.4286	46.3397
ENSG00000221866	PLXNA4	protein_coding	97.6674	-0.941296	0.429415	-2.19204	0.0283764	0.233473	2.18127	0.43976
ENSG00000132670	PTPRA	protein_coding	527.25	0.498073	0.227266	2.19159	0.028409	0.233499	35.9557	46.1248
ENSG00000205086	C2orf91	protein_coding	14.9218	-0.917282	0.418522	-2.19172	0.0283997	0.233499	0.71832	0.2366
ENSG00000235724	AC009299.3	antisense_RNA	18.8732	-0.915963	0.418156	-2.19048	0.0284893	0.233763	4.88498	1.63074
ENSG00000253505	AC103957.1	lincRNA	39.68	-0.812081	0.370727	-2.19051	0.0284872	0.233763	24.4694	10.3647
ENSG00000257017	HP	protein_coding	11.6999	-0.94084	0.429473	-2.19069	0.0284745	0.233763	1.70453	0.406918
ENSG00000280987	MATR3	protein_coding	148.891	0.537662	0.24547	2.19033	0.0285002	0.233763	20.0347	27.1319
ENSG00000125551	PLGLB2	protein_coding	28.608	0.850196	0.388229	2.18994	0.0285288	0.233877	1.33358	2.70356
ENSG00000104361	NIPAL2	protein_coding	287.601	-0.571176	0.260871	-2.1895	0.0285607	0.234018	64.2888	36.3108
ENSG00000235655	H3F3AP4	processed_pseudogene	533.702	0.538033	0.245794	2.18896	0.0286001	0.234219	289.591	385.169
ENSG00000081177	EXD2	protein_coding	193.866	-0.521226	0.23814	-2.18874	0.0286156	0.234226	14.4697	8.78774
ENSG00000091651	ORC6	protein_coding	265.826	-0.62467	0.285453	-2.18835	0.0286443	0.23434	26.0716	14.5447
ENSG00000076344	RGS11	protein_coding	19.1288	-0.909688	0.416039	-2.18654	0.0287758	0.234642	1.66589	0.531241
ENSG00000104763	ASAH1	protein_coding	138.277	0.602801	0.275727	2.18623	0.0287991	0.234642	12.9537	18.2104
ENSG00000105063	PPP6R1	protein_coding	314.449	0.491354	0.224761	2.18611	0.0288072	0.234642	27.7743	35.625
ENSG00000107854	TNKS2	protein_coding	951.11	0.4702	0.215025	2.18672	0.028763	0.234642	14.676	18.6451
ENSG00000162144	CYB561A3	protein_coding	227.839	0.502746	0.22992	2.18661	0.0287708	0.234642	15.618	20.413
ENSG00000196562	SULF2	protein_coding	1086.08	0.503045	0.23004	2.18677	0.0287594	0.234642	57.7102	77.4243
ENSG00000205765	C5orf51	protein_coding	524.458	0.498898	0.228222	2.18602	0.0288144	0.234642	13.0578	16.8288
ENSG00000213891	RPL3P6	processed_pseudogene	13.046	-0.933621	0.42681	-2.18744	0.0287104	0.234642	2.38132	0.68184
ENSG00000250903	GMDS-AS1	lincRNA	80.8892	-0.646368	0.295641	-2.18633	0.0287918	0.234642	13.9296	7.49806
ENSG00000105669	COPE	protein_coding	384.422	0.595509	0.272518	2.18521	0.0288733	0.23474	55.6969	78.6319
ENSG00000114626	ABTB1	protein_coding	68.3617	0.699783	0.32026	2.18504	0.0288856	0.23474	8.49576	13.2087
ENSG00000122873	CISD1	protein_coding	238.98	-0.585958	0.268146	-2.18522	0.0288727	0.23474	49.1537	27.5172
ENSG00000139436	GIT2	protein_coding	1257.08	0.480451	0.219845	2.18541	0.0288591	0.23474	48.1446	61.7762
ENSG00000275910	AC138932.5	antisense_RNA	10.3893	-0.936119	0.428575	-2.18426	0.0289433	0.235088	5.79914	1.49926
ENSG00000104976	SNAPC2	protein_coding	68.7658	0.760318	0.348184	2.18367	0.0289868	0.235321	47.6943	80.712
ENSG00000158428	CATIP	protein_coding	14.45	-0.914702	0.418982	-2.18315	0.0290246	0.235387	1.11722	0.372144
ENSG00000214900	LINC01588	lincRNA	48.5262	-0.809102	0.370589	-2.18329	0.0290148	0.235387	3.6626	1.61578
ENSG00000079950	STX7	protein_coding	687.493	0.485109	0.22238	2.18145	0.0291505	0.235612	32.812	42.1671
ENSG00000112715	VEGFA	protein_coding	65.4958	-0.776152	0.355623	-2.18251	0.0290716	0.235612	8.25327	3.66531
ENSG00000133265	HSPBP1	protein_coding	62.6932	0.705521	0.323375	2.18174	0.0291286	0.235612	10.5024	16.9841
ENSG00000138435	CHRNA1	protein_coding	278.321	0.544546	0.249559	2.18203	0.0291074	0.235612	15.0651	20.8295
ENSG00000166377	ATP9B	protein_coding	665.022	-0.528318	0.242218	-2.18117	0.0291711	0.235612	83.075	49.8307
ENSG00000186329	TMEM212	protein_coding	294.544	-0.71284	0.326742	-2.18166	0.0291348	0.235612	26.4998	13.3945
ENSG00000198189	HSD17B11	protein_coding	195.601	0.506615	0.232188	2.18192	0.0291156	0.235612	19.7828	25.702
ENSG00000223653	AL078459.1	antisense_RNA	41.7446	-0.76265	0.349651	-2.18118	0.0291704	0.235612	16.3231	7.6033
ENSG00000008282	SYPL1	protein_coding	698.885	0.522567	0.239702	2.18007	0.0292524	0.235669	38.4986	51.3964
ENSG00000114744	COMMD2	protein_coding	330.592	0.503932	0.231152	2.18009	0.0292511	0.235669	22.4085	29.2481
ENSG00000125817	CENPB	protein_coding	255.025	0.528722	0.242525	2.18007	0.0292524	0.235669	8.73663	11.5499
ENSG00000137804	NUSAP1	protein_coding	223.236	0.542915	0.248999	2.18039	0.0292287	0.235669	19.2911	26.2566
ENSG00000159459	UBR1	protein_coding	571.87	-0.602165	0.276186	-2.18029	0.0292361	0.235669	45.3055	25.1987
ENSG00000140264	SERF2	protein_coding	704.276	0.488819	0.224373	2.1786	0.0293614	0.236128	164.98	212.002
ENSG00000146555	SDK1	protein_coding	9.86544	-0.936418	0.429876	-2.17834	0.0293805	0.236128	1.35124	0.351312
ENSG00000149269	PAK1	protein_coding	49.5507	-0.749481	0.343964	-2.17895	0.0293351	0.236128	15.1391	6.92478
ENSG00000173020	GRK2	protein_coding	314.588	0.515676	0.236734	2.1783	0.0293839	0.236128	47.8657	61.9073
ENSG00000241288	AC092902.2	processed_transcript	63.1325	-0.744108	0.34158	-2.17843	0.0293739	0.236128	29.5797	14.2037
ENSG00000237054	PRMT5-AS1	antisense_RNA	10.1228	0.936168	0.429824	2.17803	0.029404	0.23617	0.609659	1.71849
ENSG00000068024	HDAC4	protein_coding	158.03	0.559459	0.256899	2.17774	0.0294255	0.236181	17.5059	23.8058
ENSG00000161203	AP2M1	protein_coding	1382.04	0.491036	0.225504	2.17751	0.0294428	0.236181	335.001	426.283
ENSG00000165637	VDAC2	protein_coding	718.788	0.501262	0.23021	2.17741	0.0294501	0.236181	72.8793	93.4639
ENSG00000071051	NCK2	protein_coding	206.093	0.567975	0.260875	2.17719	0.0294664	0.236193	20.7745	28.6354
ENSG00000131653	TRAF7	protein_coding	667.795	0.481139	0.221158	2.17555	0.0295891	0.237056	38.5888	48.8704
ENSG00000130038	CRACR2A	protein_coding	89.6727	-0.659031	0.302956	-2.17534	0.0296046	0.237061	5.54172	2.95133
ENSG00000118200	CAMSAP2	protein_coding	1138.45	0.490985	0.225804	2.17439	0.0296762	0.237514	42.1214	55.4755
ENSG00000178075	GRAMD1C	protein_coding	226.175	0.627972	0.28885	2.17404	0.029702	0.237601	25.3844	37.2053
ENSG00000249267	LINC00939	lincRNA	69.9129	-0.771867	0.355162	-2.17328	0.0297591	0.237938	2.78597	1.27624
ENSG00000162065	TBC1D24	protein_coding	234.155	0.641338	0.295178	2.17272	0.0298015	0.238037	4.13024	6.28413
ENSG00000256771	ZNF253	protein_coding	56.4949	0.745085	0.342906	2.17285	0.0297913	0.238037	3.18094	5.71004
ENSG00000177030	DEAF1	protein_coding	209.143	0.514699	0.236923	2.17243	0.0298231	0.23809	43.2581	56.9444
ENSG00000230010	AL049646.1	lincRNA	17.393	-0.895417	0.412253	-2.17201	0.0298551	0.238225	1.46702	0.478086
ENSG00000107404	DVL1	protein_coding	125.377	0.574043	0.264328	2.17171	0.0298776	0.238285	8.57453	11.8973
ENSG00000162736	NCSTN	protein_coding	795.467	0.528184	0.243316	2.17077	0.0299485	0.23873	68.5634	92.0815
ENSG00000137145	DENND4C	protein_coding	767.857	0.416666	0.192018	2.16994	0.0300117	0.239104	21.9302	26.7496
ENSG00000223745	CCDC18-AS1	processed_transcript	126.771	-0.706134	0.325444	-2.16975	0.0300255	0.239104	35.3422	17.0434
ENSG00000002586	CD99	protein_coding	1499.56	0.46745	0.215473	2.16941	0.0300513	0.239189	240.828	305.363
ENSG00000161103	AC008132.1	transcribed_processed_pseudogene	9.6754	-0.906155	0.417801	-2.16887	0.0300927	0.239398	2.62885	0.595003
ENSG00000176371	ZSCAN2	protein_coding	63.6457	-0.688934	0.317825	-2.16766	0.0301849	0.239892	21.9227	10.6842
ENSG00000278662	GOLGA6L10	protein_coding	33.4032	-0.843091	0.388923	-2.16776	0.0301771	0.239892	1.53151	0.587659
ENSG00000126653	NSRP1	protein_coding	306.699	-0.4749	0.219128	-2.16722	0.0302178	0.240033	47.7196	29.8261
ENSG00000172354	GNB2	protein_coding	457.921	0.516837	0.238547	2.16661	0.0302648	0.240285	65.1757	85.7937
ENSG00000258102	MAP1LC3B2	protein_coding	15.0316	0.895454	0.413381	2.16617	0.0302981	0.24043	2.25634	5.34692
[truncated: 46,964 more rows]
