# Supplementary material for: Sorting and packaging of RNA into extracellular vesicles shape intracellular transcript levels
Source: BMC Biol. 2022 Mar 24;20:72. doi: 10.1186/s12915-022-01277-4 (PMC8944098; doi:10.1186/s12915-022-01277-4)
Supplement: Supplementary file 9 — Additional file 9. Fold changes, adjusted p-values and TPMs for genes in EVs obtained from cells treated with VEGF or not. [file 12915_2022_1277_MOESM9_ESM.xlsx]

## Sheet: Sheet1
Ensembl_ID	Gene_Name	Gene.type	baseMean	log2FoldChange	lfcSE	stat	pvalue	padj	exo_h2o_ave	exo_vegf_ave
ENSG00000100324	TAB1	protein_coding	87.5802	3.92893	0.827951	4.74536	2.08135e-06	0.00602082	1.91384	107.975
ENSG00000113456	RAD1	protein_coding	71.3797	-3.72078	0.775463	-4.79813	1.60151e-06	0.00602082	136.146	5.71701
ENSG00000140262	TCF12	protein_coding	306.04	-2.47618	0.513776	-4.81958	1.43864e-06	0.00602082	600.539	114.77
ENSG00000142751	GPN2	protein_coding	177.325	-3.9894	0.805038	-4.95554	7.21287e-07	0.00602082	367.245	7.91761
ENSG00000076201	PTPN23	protein_coding	211.167	3.1814	0.70656	4.50266	6.71095e-06	0.00863015	4.93086	70.9321
ENSG00000169914	OTUD3	protein_coding	188.446	-3.65904	0.803848	-4.55191	5.31614e-06	0.00863015	79.018	2.60475
ENSG00000197283	SYNGAP1	protein_coding	35.5365	3.38857	0.739511	4.58217	4.60174e-06	0.00863015	1.35807	29.5267
ENSG00000234545	FAM133B	protein_coding	91.1433	-3.56622	0.792035	-4.5026	6.71259e-06	0.00863015	144.553	5.77042
ENSG00000246922	UBAP1L	protein_coding	19.047	-3.87286	0.855624	-4.52636	6.00095e-06	0.00863015	4.81523	0.073047
ENSG00000128607	KLHDC10	protein_coding	77.3444	-2.72117	0.61066	-4.45612	8.34564e-06	0.00965674	27.8475	3.95935
ENSG00000083896	YTHDC1	protein_coding	189.077	2.6687	0.620429	4.30137	1.69745e-05	0.0165365	17.0961	138.959
ENSG00000169057	MECP2	protein_coding	240.302	3.3714	0.784211	4.2991	1.71496e-05	0.0165365	6.68419	141.467
ENSG00000228106	AL392172.1	lincRNA	22.297	-3.71881	0.87686	-4.24105	2.22474e-05	0.0198019	240.501	2.57369
ENSG00000106665	CLIP2	protein_coding	101.827	2.69419	0.639937	4.21008	2.55282e-05	0.0200997	4.0527	33.6008
ENSG00000116141	MARK1	protein_coding	30.0647	3.2586	0.774851	4.20545	2.60562e-05	0.0200997	1.492	35.6477
ENSG00000106560	GIMAP2	protein_coding	50.6188	2.97634	0.716568	4.15361	3.27268e-05	0.0232901	5.0124	65.1298
ENSG00000122783	C7orf49	protein_coding	150.673	-3.19487	0.773522	-4.13029	3.62304e-05	0.0232901	338.306	20.0257
ENSG00000196381	ZNF781	protein_coding	16.9429	-3.72621	0.900034	-4.14007	3.47193e-05	0.0232901	13.2228	0.121922
ENSG00000136448	NMT1	protein_coding	105.162	2.73224	0.677202	4.03461	5.4694e-05	0.0301364	52.7254	487.755
ENSG00000175581	MRPL48	protein_coding	56.8863	-2.88895	0.714689	-4.04224	5.29422e-05	0.0301364	101.002	11.2999
ENSG00000184840	TMED9	protein_coding	155.313	-2.31519	0.573245	-4.03874	5.37401e-05	0.0301364	209.837	41.6863
ENSG00000072864	NDE1	protein_coding	92.1808	2.60722	0.658653	3.95841	7.54506e-05	0.0396836	9.78941	76.6201
ENSG00000203546	AL139353.1	protein_coding	21.3423	-3.26657	0.835218	-3.91104	9.19e-05	0.0443073	10.4262	0.497305
ENSG00000278932	CR381653.1	lincRNA	18.5887	3.54787	0.905306	3.91898	8.89245e-05	0.0443073	0.178798	210.556
ENSG00000267040	AC027097.1	antisense_RNA	15.0809	3.4098	0.89421	3.8132	0.000137178	0.0634915	0.17712	28.0037
ENSG00000008869	HEATR5B	protein_coding	81.0944	-2.48165	0.661783	-3.74994	0.000176878	0.065325	14.7651	2.24088
ENSG00000084073	ZMPSTE24	protein_coding	42.0148	-2.92663	0.780502	-3.74967	0.000177068	0.065325	14.2492	1.32305
ENSG00000111110	PPM1H	protein_coding	21.0128	3.19026	0.854949	3.73151	0.000190332	0.065325	0.181405	6.58313
ENSG00000113248	PCDHB15	protein_coding	18.0456	-3.4012	0.909077	-3.74137	0.000183016	0.065325	4.48365	0.0320626
ENSG00000123159	GIPC1	protein_coding	36.485	2.59734	0.689309	3.76803	0.000164542	0.065325	6.13794	64.9156
ENSG00000132669	RIN2	protein_coding	238.444	-2.01971	0.542411	-3.72358	0.000196415	0.065325	194.754	49.3772
ENSG00000146828	SLC12A9	protein_coding	15.875	3.08987	0.823674	3.75133	0.000175899	0.065325	0.323886	9.59065
ENSG00000173137	ADCK5	protein_coding	23.7624	3.33113	0.894966	3.72207	0.000197595	0.065325	0.80872	66.3593
ENSG00000186076	AC012085.1	processed_pseudogene	8.91271	-3.43097	0.912965	-3.75805	0.00017124	0.065325	9.59158	0
ENSG00000230453	ANKRD18B	protein_coding	79.7011	-2.8301	0.74625	-3.79242	0.000149184	0.065325	106.45	9.76778
ENSG00000052723	SIKE1	protein_coding	89.6486	2.29	0.619157	3.69858	0.000216809	0.0678027	6.33734	41.5765
ENSG00000151503	NCAPD3	protein_coding	68.5099	-2.17186	0.586574	-3.70262	0.000213386	0.0678027	36.5801	7.72607
ENSG00000160766	GBAP1	transcribed_unprocessed_pseudogene	15.2547	-3.26665	0.893586	-3.65567	0.000256515	0.0781087	7.95818	0.112037
ENSG00000099999	RNF215	protein_coding	14.9309	-3.06232	0.842032	-3.63682	0.000276022	0.0798464	11.8676	0.688519
ENSG00000198691	ABCA4	protein_coding	55.3605	2.90427	0.798253	3.63829	0.000274456	0.0798464	1.00139	18.8421
ENSG00000271971	AC120053.1	antisense_RNA	10.2464	-3.1498	0.872657	-3.60943	0.000306865	0.0866033	12.5607	0.439352
ENSG00000110917	MLEC	protein_coding	85.697	-2.08957	0.582174	-3.58925	0.00033163	0.0913641	19.0332	4.55201
ENSG00000004777	ARHGAP33	protein_coding	16.2509	-3.266	0.913369	-3.57577	0.000349195	0.093742	18.9331	0.128229
ENSG00000162419	GMEB1	protein_coding	27.9898	-2.43269	0.681354	-3.57038	0.000356464	0.093742	4.76926	0.747401
ENSG00000064687	ABCA7	protein_coding	22.4984	3.08114	0.870635	3.53895	0.000401715	0.0984159	0.13154	6.15412
ENSG00000106246	PTCD1	protein_coding	15.4833	3.15972	0.893385	3.53679	0.000405016	0.0984159	0.107645	6.25147
ENSG00000182220	ATP6AP2	protein_coding	65.7645	-2.20079	0.622627	-3.53469	0.000408259	0.0984159	51.8282	10.4847
ENSG00000270149	AL591806.3	protein_coding	12.4107	3.22081	0.909378	3.54177	0.000397453	0.0984159	0	10.6502
ENSG00000105875	WDR91	protein_coding	58.8004	-2.96851	0.843704	-3.51843	0.000434116	0.100463	15.2674	0.654376
ENSG00000138286	FAM149B1	protein_coding	49.8371	-2.20292	0.625721	-3.52061	0.000430552	0.100463	22.1285	4.67934
ENSG00000116127	ALMS1	protein_coding	160.363	-2.2273	0.636161	-3.50116	0.00046323	0.105099	23.2498	3.59218
ENSG00000243708	PLA2G4B	protein_coding	23.5878	3.15497	0.905973	3.48241	0.000496925	0.110575	0.225193	28.2614
ENSG00000118246	FASTKD2	protein_coding	27.5779	-2.61721	0.755472	-3.46434	0.000531528	0.116044	12.3415	1.5539
ENSG00000075240	GRAMD4	protein_coding	10.079	3.02127	0.878856	3.43773	0.000586604	0.125696	0.179827	8.24199
ENSG00000100526	CDKN3	protein_coding	31.4152	2.77793	0.809475	3.43177	0.000599649	0.126155	7.4344	119.614
ENSG00000198624	CCDC69	protein_coding	47.6097	-2.31757	0.676643	-3.4251	0.00061457	0.126985	70.0273	12.1363
ENSG00000117533	VAMP4	protein_coding	40.4461	2.37533	0.696765	3.40908	0.000651818	0.130038	1.42768	12.1086
ENSG00000157014	TATDN2	protein_coding	31.1806	2.55399	0.748556	3.41189	0.000645138	0.130038	0.722177	8.3876
ENSG00000151461	UPF2	protein_coding	172.961	2.20492	0.64956	3.39448	0.000687599	0.13043	8.34297	53.8849
ENSG00000186111	PIP5K1C	protein_coding	207.254	-2.47045	0.727657	-3.39507	0.000686102	0.13043	268.695	39.9493
ENSG00000232277	AC104651.2	processed_pseudogene	7.42937	-3.12863	0.919464	-3.40267	0.000667307	0.13043	14.9843	0
ENSG00000095066	HOOK2	protein_coding	27.7059	2.65831	0.786182	3.38129	0.000721476	0.134648	3.37073	49.5193
ENSG00000168538	TRAPPC11	protein_coding	56.8761	-2.37181	0.7027	-3.37528	0.000737413	0.135438	32.8577	5.34496
ENSG00000141449	GREB1L	protein_coding	29.3382	-2.75417	0.818515	-3.36484	0.000765894	0.138197	5.48094	0.427298
ENSG00000175970	UNC119B	protein_coding	39.284	2.1955	0.653208	3.3611	0.00077632	0.138197	1.3619	9.21289
ENSG00000159322	ADPGK	protein_coding	32.5497	-2.50262	0.747453	-3.3482	0.00081338	0.1426	12.4748	1.5348
ENSG00000197312	DDI2	protein_coding	104.711	1.9297	0.578058	3.33825	0.000843085	0.145602	3.74748	19.5353
ENSG00000277639	AC007906.2	protein_coding	19.679	-2.7708	0.83111	-3.33386	0.000856511	0.145745	10.7259	0.875384
ENSG00000159023	EPB41	protein_coding	97.277	1.95751	0.589325	3.32161	0.000894992	0.150086	16.47	89.7714
ENSG00000078967	UBE2D4	protein_coding	26.6586	2.56179	0.778182	3.29202	0.000994722	0.164428	1.6331	16.2119
ENSG00000134905	CARS2	protein_coding	31.1158	2.45923	0.751261	3.27348	0.00106234	0.16772	10.1745	104.419
ENSG00000169490	TM2D2	protein_coding	57.681	-2.19483	0.670633	-3.27278	0.00106496	0.16772	64.7062	12.4066
ENSG00000170004	CHD3	protein_coding	505.677	2.00578	0.612866	3.27279	0.00106491	0.16772	62.825	290.706
ENSG00000257365	FNTB	protein_coding	19.235	2.57139	0.786177	3.27075	0.00107262	0.16772	1.68509	19.4272
ENSG00000197208	SLC22A4	protein_coding	8.99985	-3.00182	0.922085	-3.25547	0.00113205	0.174652	5.01089	0
ENSG00000149231	CCDC82	protein_coding	53.5207	-2.04585	0.629295	-3.25102	0.00114991	0.175074	43.9971	10.2391
ENSG00000138778	CENPE	protein_coding	179.728	-2.20947	0.680919	-3.24484	0.00117517	0.176596	46.0349	9.55864
ENSG00000162910	MRPL55	protein_coding	14.0821	2.74087	0.848115	3.23172	0.00123047	0.182535	6.48867	131.559
ENSG00000176155	CCDC57	protein_coding	48.3697	2.59696	0.804733	3.22711	0.00125048	0.183156	7.23712	110.252
ENSG00000281383	FP671120.4	lincRNA	26273.2	-2.06311	0.641385	-3.21665	0.00129697	0.18759	18563.5	4599.28
ENSG00000188522	FAM83G	protein_coding	66.8869	-2.60126	0.818175	-3.17934	0.00147612	0.210867	16.3695	1.30663
ENSG00000275464	FP565260.1	protein_coding	15.4782	2.60268	0.823921	3.15889	0.00158371	0.223476	0.469988	6.65737
ENSG00000110719	TCIRG1	protein_coding	35.542	2.45665	0.77958	3.15124	0.00162577	0.226648	4.89671	57.5299
ENSG00000151612	ZNF827	protein_coding	89.8579	-2.2659	0.722117	-3.13786	0.00170187	0.234432	27.0498	4.25979
ENSG00000167186	COQ7	protein_coding	26.5135	2.25884	0.721482	3.13083	0.00174312	0.23729	4.27403	28.0351
ENSG00000054116	TRAPPC3	protein_coding	61.8406	2.13486	0.684376	3.11943	0.001812	0.243798	25.2711	138.164
ENSG00000135632	SMYD5	protein_coding	28.9443	-2.49139	0.800772	-3.11124	0.00186306	0.247303	35.753	4.33708
ENSG00000260565	ERVK13-1	processed_transcript	28.3776	-2.57187	0.827384	-3.10844	0.00188079	0.247303	5.60777	0.555284
ENSG00000151131	C12orf45	protein_coding	214.174	1.72588	0.556852	3.09935	0.00193947	0.249278	3.24567	13.5744
ENSG00000153922	CHD1	protein_coding	156.196	-1.58552	0.512092	-3.09616	0.00196044	0.249278	30.4356	10.1511
ENSG00000165195	PIGA	protein_coding	44.7288	-2.59626	0.837503	-3.1	0.00193518	0.249278	82.6282	4.16373
ENSG00000260923	LINC02193	lincRNA	26.9878	-2.61136	0.844691	-3.09149	0.00199153	0.250478	58.7107	4.24712
ENSG00000169926	KLF13	protein_coding	79.7408	2.14435	0.694355	3.08827	0.00201327	0.250489	5.654	36.2128
ENSG00000115594	IL1R1	protein_coding	17.4903	-2.47165	0.80385	-3.07477	0.00210668	0.256594	3.51336	0.388912
ENSG00000154639	CXADR	protein_coding	65.6839	-2.49071	0.809866	-3.07546	0.00210181	0.256594	23.0653	1.81627
ENSG00000204852	TCTN1	protein_coding	43.1791	2.30052	0.750534	3.06518	0.00217537	0.262201	4.48154	38.9213
ENSG00000257950	P2RX5-TAX1BP3	protein_coding	9.09904	-2.74073	0.898138	-3.05157	0.00227649	0.271559	0.966765	0.0453045
ENSG00000198689	SLC9A6	protein_coding	16.0085	-2.42741	0.796844	-3.04628	0.00231693	0.273563	6.88271	0.743376
ENSG00000172725	CORO1B	protein_coding	98.3887	-1.66111	0.547585	-3.03352	0.00241721	0.28252	226.919	77.7298
ENSG00000158352	SHROOM4	protein_coding	241.494	-2.00993	0.666552	-3.01541	0.00256632	0.296948	35.0215	7.57623
ENSG00000100490	CDKL1	protein_coding	20.5451	2.47719	0.825767	2.99986	0.002701	0.307361	3.28664	41.1558
ENSG00000106692	FKTN	protein_coding	79.1811	-2.31815	0.772997	-2.99892	0.00270943	0.307361	42.6457	6.42401
ENSG00000102996	MMP15	protein_coding	23.6918	2.55182	0.852726	2.99255	0.00276662	0.307813	0.403893	6.17517
ENSG00000109452	INPP4B	protein_coding	16.6991	2.65395	0.88618	2.99482	0.00274605	0.307813	0.185855	6.76933
ENSG00000076067	RBMS2	protein_coding	461.912	2.04708	0.686938	2.98	0.00288248	0.310633	145.337	748.007
ENSG00000100462	PRMT5	protein_coding	33.7481	2.08383	0.699164	2.98046	0.00287815	0.310633	18.9294	119.098
ENSG00000127419	TMEM175	protein_coding	17.57	2.66201	0.893827	2.97821	0.00289935	0.310633	1.36594	36.5377
ENSG00000155189	AGPAT5	protein_coding	81.9636	-1.818	0.609918	-2.98073	0.00287564	0.310633	35.6934	10.1107
ENSG00000089682	RBM41	protein_coding	29.9754	2.38364	0.802533	2.97015	0.00297658	0.314316	1.47232	16.5034
ENSG00000177853	ZNF518A	protein_coding	40.314	1.84763	0.622315	2.96896	0.00298805	0.314316	1.88715	9.31602
ENSG00000072210	ALDH3A2	protein_coding	57.1063	-2.10173	0.713667	-2.94497	0.00322987	0.326552	41.3233	9.47145
ENSG00000074201	CLNS1A	protein_coding	101.619	1.96353	0.6648	2.95357	0.00314121	0.326552	37.6595	169.941
ENSG00000100003	SEC14L2	protein_coding	20.0634	2.44471	0.829199	2.94828	0.00319551	0.326552	0.787531	9.77518
ENSG00000156475	PPP2R2B	protein_coding	11.7643	2.70516	0.916696	2.95099	0.00316755	0.326552	0.0385129	3.3723
ENSG00000265479	DTX2P1-UPK3BP1-PMS2P11	processed_transcript	25.3527	2.1919	0.744663	2.94348	0.00324548	0.326552	0.8003	5.68137
ENSG00000000971	CFH	protein_coding	67.7524	-1.80041	0.614464	-2.93005	0.00338909	0.332416	13.1136	3.87585
ENSG00000108256	NUFIP2	protein_coding	276.88	1.89566	0.646942	2.9302	0.00338749	0.332416	5.46598	25.4158
ENSG00000157036	EXOG	protein_coding	75.2809	2.4318	0.829976	2.92997	0.00338995	0.332416	5.53093	71.6449
ENSG00000081189	MEF2C	protein_coding	170.21	1.84132	0.630227	2.92168	0.00348151	0.335704	37.0048	166.889
ENSG00000214944	ARHGEF28	protein_coding	362.421	1.50007	0.513009	2.92407	0.00345491	0.335704	48.6975	163.651
ENSG00000075568	TMEM131	protein_coding	136.384	-2.15614	0.740519	-2.91166	0.00359513	0.339297	29.3494	5.02706
ENSG00000166450	PRTG	protein_coding	70.9117	-2.38635	0.819357	-2.91247	0.00358585	0.339297	16.2549	2.02315
ENSG00000273136	NBPF26	protein_coding	20.8741	2.37872	0.817247	2.91065	0.00360673	0.339297	0.638278	7.90131
ENSG00000181090	EHMT1	protein_coding	116.221	1.92941	0.664381	2.90408	0.00368336	0.343711	25.9828	159.249
ENSG00000088448	ANKRD10	protein_coding	151.653	1.86637	0.644287	2.8968	0.00376989	0.347969	98.2788	548.351
ENSG00000280670	CCDC163	protein_coding	10.2752	-2.50948	0.866772	-2.8952	0.00378913	0.347969	4.90245	0.412873
ENSG00000004478	FKBP4	protein_coding	63.5013	2.15623	0.748315	2.88144	0.00395861	0.35413	7.00239	45.8614
ENSG00000019144	PHLDB1	protein_coding	177.953	1.5839	0.550011	2.87975	0.00397986	0.35413	18.7144	65.9614
ENSG00000146223	RPL7L1	protein_coding	140.396	-1.53598	0.532592	-2.88398	0.00392686	0.35413	45.1212	16.251
ENSG00000198844	ARHGEF15	protein_coding	165.932	-2.01625	0.69863	-2.886	0.00390167	0.35413	60.0139	11.7159
ENSG00000205476	CCDC85C	protein_coding	33.376	-1.90915	0.663491	-2.87743	0.00400925	0.35413	4.70812	1.10854
ENSG00000005486	RHBDD2	protein_coding	67.4832	-2.40777	0.840557	-2.8645	0.00417673	0.356037	185.55	20.8687
ENSG00000118242	MREG	protein_coding	15.9865	2.5083	0.877254	2.85927	0.00424622	0.356037	0.38307	8.52633
ENSG00000157551	KCNJ15	protein_coding	16.1389	2.52841	0.88371	2.86113	0.00422138	0.356037	0.44296	9.62028
ENSG00000167654	ATCAY	protein_coding	8.08255	2.63865	0.922108	2.86154	0.00421584	0.356037	0.0219125	5.20141
ENSG00000176700	SCAND2P	transcribed_unprocessed_pseudogene	26.8331	2.32654	0.813525	2.85983	0.00423864	0.356037	0.722454	6.61352
ENSG00000178295	GEN1	protein_coding	34.5235	1.96272	0.685739	2.86219	0.00420721	0.356037	1.27475	7.682
ENSG00000183808	RBM12B	protein_coding	81.0064	1.82012	0.633921	2.87121	0.00408901	0.356037	3.14218	14.2099
ENSG00000134698	AGO4	protein_coding	70.8568	-2.04259	0.716347	-2.8514	0.00435278	0.359757	30.1923	6.21709
ENSG00000197558	SSPO	protein_coding	7.49887	-2.63277	0.922696	-2.85335	0.00432611	0.359757	1.63961	0.0150155
ENSG00000233864	TTTY15	lincRNA	19.442	2.15268	0.755756	2.84838	0.00439428	0.360611	1.53884	9.6429
ENSG00000117593	DARS2	protein_coding	65.7832	2.17961	0.768653	2.83562	0.00457362	0.363179	3.04813	22.2264
ENSG00000133392	MYH11	protein_coding	16.8545	-2.5271	0.890497	-2.83786	0.00454173	0.363179	2.04174	0.150242
ENSG00000156273	BACH1	protein_coding	119.837	1.96154	0.691276	2.83756	0.00454594	0.363179	12.7768	74.3179
ENSG00000198040	ZNF84	protein_coding	65.1735	-1.89412	0.668117	-2.835	0.0045825	0.363179	12.0831	3.10582
ENSG00000262664	OVCA2	protein_coding	6.31039	2.61749	0.920808	2.8426	0.00447477	0.363179	0	5.58465
ENSG00000164024	METAP1	protein_coding	102.667	-2.14492	0.759064	-2.82575	0.00471703	0.371297	165.342	20.8298
ENSG00000260404	AC110079.1	transcribed_unprocessed_pseudogene	175.149	2.60067	0.922465	2.81926	0.00481345	0.376328	0.278856	244.283
ENSG00000115282	TTC31	protein_coding	19.9581	2.21164	0.787447	2.80862	0.00497539	0.380553	1.08574	8.82392
ENSG00000123106	CCDC91	protein_coding	21.1869	2.19206	0.7809	2.8071	0.00499905	0.380553	2.55597	22.5749
ENSG00000123219	CENPK	protein_coding	68.4894	-1.99779	0.711076	-2.80953	0.00496143	0.380553	118.225	26.2321
ENSG00000167637	ZNF283	protein_coding	21.0309	-2.18068	0.775399	-2.81233	0.00491835	0.380553	9.70724	1.65939
ENSG00000269556	TMEM185A	protein_coding	16.4376	2.54253	0.907035	2.80312	0.00506105	0.382754	0.555614	19.8126
ENSG00000141034	GID4	protein_coding	35.2373	-2.0387	0.730414	-2.79116	0.00525192	0.39461	11.4154	2.73324
ENSG00000034677	RNF19A	protein_coding	312.306	-1.69565	0.609709	-2.78109	0.00541774	0.40185	336.682	106.222
ENSG00000139971	C14orf37	protein_coding	15.3839	2.52571	0.90758	2.7829	0.00538748	0.40185	0.294344	7.23925
ENSG00000159788	RGS12	protein_coding	74.9124	-1.76505	0.63517	-2.77886	0.00545493	0.402032	127.502	37.0612
ENSG00000128606	LRRC17	protein_coding	19.1664	-2.34953	0.846805	-2.77459	0.00552715	0.402231	8.53158	0.883124
ENSG00000164951	PDP1	protein_coding	111.273	-1.9187	0.691095	-2.77633	0.0054977	0.402231	42.2799	12.1552
ENSG00000064012	CASP8	protein_coding	16.9081	2.35294	0.857814	2.74294	0.00608911	0.406701	2.97898	36.4735
ENSG00000072840	EVC	protein_coding	55.7578	1.95434	0.7113	2.74756	0.00600398	0.406701	1.54401	9.17828
ENSG00000081803	CADPS2	protein_coding	59.4143	1.81813	0.658029	2.76299	0.00572737	0.406701	3.33738	15.8049
ENSG00000089127	OAS1	protein_coding	7.03351	-2.52206	0.920485	-2.73992	0.00614536	0.406701	15.3866	0.359341
ENSG00000095303	PTGS1	protein_coding	20.7071	-2.26459	0.820765	-2.75912	0.00579567	0.406701	5.59996	0.736847
ENSG00000108511	HOXB6	protein_coding	14.2318	2.26037	0.824472	2.7416	0.00611416	0.406701	0.938799	9.7429
ENSG00000120725	SIL1	protein_coding	16.1374	2.42364	0.880025	2.75405	0.0058862	0.406701	2.22695	43.356
ENSG00000130827	PLXNA3	protein_coding	77.8326	-1.92842	0.699075	-2.75853	0.00580628	0.406701	109.706	23.2135
ENSG00000133243	BTBD2	protein_coding	119.614	1.48694	0.542523	2.74079	0.0061292	0.406701	25.3843	86.8293
ENSG00000147394	ZNF185	protein_coding	41.3499	-1.95128	0.711963	-2.7407	0.00613076	0.406701	10.3757	2.3607
ENSG00000152219	ARL14EP	protein_coding	27.0561	2.03532	0.735759	2.76628	0.0056699	0.406701	3.26127	19.3745
ENSG00000178177	LCORL	protein_coding	85.6814	1.51398	0.552623	2.73962	0.00615095	0.406701	5.35241	19.223
ENSG00000188786	MTF1	protein_coding	26.1592	-2.20603	0.803365	-2.74599	0.00603284	0.406701	3.50032	0.410023
ENSG00000204802	AL590399.1	lincRNA	10.3497	2.36552	0.856326	2.7624	0.0057378	0.406701	1.22225	15.2887
ENSG00000230373	GOLGA6L5P	transcribed_unprocessed_pseudogene	41.1598	-2.0984	0.758775	-2.76551	0.00568344	0.406701	12.6177	2.58123
ENSG00000258704	SRP54-AS1	transcribed_unitary_pseudogene	9.0464	-2.44336	0.889954	-2.74549	0.00604213	0.406701	15.0556	1.20371
ENSG00000020426	MNAT1	protein_coding	46.7147	1.94642	0.71178	2.73458	0.00624604	0.406744	19.6785	103.707
ENSG00000112893	MAN2A1	protein_coding	110.685	-1.46297	0.535104	-2.734	0.00625706	0.406744	27.4068	9.79958
ENSG00000172534	HCFC1	protein_coding	216.799	1.74332	0.637147	2.73614	0.00621637	0.406744	4.53196	20.4915
ENSG00000197826	C4orf22	protein_coding	7.1787	-2.51372	0.922546	-2.72477	0.00643469	0.415954	2.55349	0.0644034
ENSG00000073169	SELENOO	protein_coding	9.19492	2.34219	0.865213	2.70706	0.00678812	0.420029	0.263292	3.78887
ENSG00000078403	MLLT10	protein_coding	68.6145	1.87078	0.689855	2.71184	0.00669103	0.420029	11.128	55.9215
ENSG00000105722	ERF	protein_coding	43.936	2.19013	0.808054	2.71038	0.00672058	0.420029	8.2245	60.7367
ENSG00000138035	PNPT1	protein_coding	83.7444	1.97284	0.728471	2.70819	0.00676508	0.420029	16.4733	105.512
ENSG00000169604	ANTXR1	protein_coding	54.0285	1.95344	0.721321	2.70814	0.0067662	0.420029	1.89251	9.8207
ENSG00000215271	HOMEZ	protein_coding	21.144	-2.2105	0.815724	-2.70986	0.00673118	0.420029	10.0145	1.65028
ENSG00000231764	DLX6-AS1	antisense_RNA	14.7991	-2.41912	0.89206	-2.71183	0.00669124	0.420029	3.78297	0.273022
ENSG00000263142	LRRC37A17P	transcribed_unprocessed_pseudogene	14.8403	2.42409	0.892634	2.71566	0.00661441	0.420029	0.232242	4.60145
ENSG00000081870	HSPB11	protein_coding	10.5194	2.3115	0.856751	2.69798	0.00697612	0.424678	0.987238	12.6444
ENSG00000100632	ERH	protein_coding	136.516	1.90378	0.705223	2.69954	0.00694353	0.424678	65.2927	431.465
ENSG00000132612	VPS4A	protein_coding	54.0281	-1.69547	0.627637	-2.70135	0.00690582	0.424678	15.6952	4.60087
ENSG00000272780	AC233702.10	processed_transcript	6.88279	-2.46424	0.913911	-2.69637	0.00701007	0.424678	1.75979	0.0792536
ENSG00000101445	PPP1R16B	protein_coding	218.121	1.88242	0.699678	2.69041	0.00713638	0.430078	26.6605	118.443
ENSG00000063438	AHRR	protein_coding	11.9358	2.40714	0.898524	2.67899	0.00738447	0.438789	0.1116	2.27252
ENSG00000089248	ERP29	protein_coding	53.5265	1.81901	0.679499	2.67698	0.00742886	0.438789	13.7051	61.6323
ENSG00000135503	ACVR1B	protein_coding	36.3573	-2.21466	0.827671	-2.67578	0.00745563	0.438789	15.0045	2.41241
ENSG00000151287	TEX30	protein_coding	21.6951	-2.13827	0.799156	-2.67566	0.0074583	0.438789	23.5821	4.04395
ENSG00000164221	CCDC112	protein_coding	28.4088	1.91208	0.715222	2.67341	0.00750844	0.438789	3.02391	17.0565
ENSG00000172943	PHF8	protein_coding	30.3092	1.90181	0.711066	2.6746	0.00748188	0.438789	4.54734	24.7977
ENSG00000143771	CNIH4	protein_coding	37.6945	-1.84106	0.689169	-2.67143	0.00755296	0.439172	19.4852	5.41083
ENSG00000106571	GLI3	protein_coding	67.9655	-1.56083	0.587217	-2.65801	0.00786043	0.444577	13.9359	4.40095
ENSG00000116396	KCNC4	protein_coding	127.209	-1.99854	0.75308	-2.65382	0.00795864	0.444577	14.6953	3.18461
ENSG00000118503	TNFAIP3	protein_coding	11.9112	2.25269	0.849295	2.65242	0.0079917	0.444577	0.630972	6.99476
ENSG00000136146	MED4	protein_coding	87.1766	-1.70933	0.642798	-2.6592	0.00783265	0.444577	56.6693	18.2683
ENSG00000136243	NUPL2	protein_coding	22.8271	2.01328	0.758739	2.65345	0.00796732	0.444577	8.27534	54.6459
ENSG00000136492	BRIP1	protein_coding	30.6405	2.27222	0.856573	2.65269	0.00798528	0.444577	1.35699	10.1021
ENSG00000160214	RRP1	protein_coding	22.8993	2.15216	0.80914	2.65981	0.00781847	0.444577	2.34175	16.5314
ENSG00000225840	AC010970.1	processed_pseudogene	1262.96	-1.71037	0.642124	-2.66362	0.0077305	0.444577	352.504	118.7
ENSG00000267952	AC008878.1	protein_coding	14.6721	2.14228	0.80393	2.66476	0.00770443	0.444577	9.56347	69.5433
ENSG00000115368	WDR75	protein_coding	95.5041	1.91601	0.725918	2.63942	0.0083047	0.449132	7.10498	40.2108
ENSG00000133027	PEMT	protein_coding	9.07566	2.3914	0.908619	2.63191	0.00849071	0.449132	0.974947	27.0972
ENSG00000142609	CFAP74	protein_coding	7.8744	-2.43441	0.921337	-2.64225	0.00823566	0.449132	3.31623	0.0721765
ENSG00000146648	EGFR	protein_coding	42.6918	-2.05364	0.77932	-2.63517	0.00840944	0.449132	9.46997	1.57472
ENSG00000153292	ADGRF1	protein_coding	8.02332	-2.41037	0.91548	-2.6329	0.00846594	0.449132	1.75863	0.111015
ENSG00000167461	RAB8A	protein_coding	90.1814	-1.55478	0.590831	-2.63151	0.00850056	0.449132	74.7743	27.6131
ENSG00000169925	BRD3	protein_coding	76.2066	1.6413	0.623017	2.63443	0.00842776	0.449132	8.448	31.1048
ENSG00000237596	AL138828.1	antisense_RNA	33.0259	2.33129	0.885173	2.63372	0.0084456	0.449132	4.16935	65.1231
ENSG00000280614	FP236383.2	lincRNA	78282.2	-1.59812	0.606868	-2.63338	0.00845386	0.449132	52053	19041.6
ENSG00000280800	FP671120.3	lincRNA	78255.4	-1.5988	0.606824	-2.6347	0.00842122	0.449132	52042	19027.6
ENSG00000281181	FP236383.3	lincRNA	78307.4	-1.59809	0.606821	-2.63354	0.00844997	0.449132	52071.4	19048.3
ENSG00000101310	SEC23B	protein_coding	66.204	-1.84536	0.702649	-2.62629	0.00863222	0.451961	69.3445	17.6068
ENSG00000171223	JUNB	protein_coding	51.3137	1.81537	0.691155	2.62658	0.00862484	0.451961	3.98469	19.1386
ENSG00000118600	TMEM5	protein_coding	15.0062	-2.05539	0.783764	-2.62246	0.00872987	0.455015	6.30834	1.18749
ENSG00000175395	ZNF25	protein_coding	37.7811	-2.0343	0.778436	-2.61332	0.00896686	0.465271	5.7049	1.23631
ENSG00000093144	ECHDC1	protein_coding	57.5233	1.81908	0.696612	2.61133	0.00901917	0.465896	13.978	63.0287
ENSG00000122641	INHBA	protein_coding	37.5875	-2.0202	0.774513	-2.60835	0.009098	0.466198	4.55133	0.910681
ENSG00000165630	PRPF18	protein_coding	16.1054	2.17852	0.835784	2.60655	0.00914587	0.466198	1.09715	9.90349
ENSG00000166002	SMCO4	protein_coding	8.67981	2.39207	0.9172	2.60802	0.00910681	0.466198	1.92857	85.7623
ENSG00000063854	HAGH	protein_coding	21.3543	1.98423	0.762194	2.60332	0.00923268	0.466905	3.15309	20.3516
ENSG00000246889	AP000487.1	antisense_RNA	35.7696	-2.33397	0.896636	-2.60303	0.00924046	0.466905	27.1554	1.87457
ENSG00000140525	FANCI	protein_coding	98.1726	-1.90814	0.734552	-2.5977	0.00938517	0.472156	89.8816	15.9907
ENSG00000107651	SEC23IP	protein_coding	116.979	1.89553	0.731834	2.59011	0.00959445	0.473225	15.8299	77.4862
ENSG00000108509	CAMTA2	protein_coding	116.917	-2.01021	0.776725	-2.58806	0.00965181	0.473225	111.273	23.4248
ENSG00000143442	POGZ	protein_coding	127.069	-1.49493	0.577571	-2.5883	0.009645	0.473225	94.8115	29.9239
ENSG00000170088	TMEM192	protein_coding	24.9598	-1.98802	0.768019	-2.5885	0.00963942	0.473225	3.23561	0.628074
ENSG00000196951	SCOC-AS1	antisense_RNA	6.38891	-2.39326	0.92363	-2.59115	0.00956567	0.473225	10.7444	0.208535
ENSG00000269514	AC024257.3	lincRNA	8.84213	2.2634	0.874043	2.58958	0.00960935	0.473225	0.126379	1.82427
ENSG00000101811	CSTF2	protein_coding	9.92083	-2.29633	0.889821	-2.58066	0.00986104	0.478089	5.26189	0.475637
ENSG00000131748	STARD3	protein_coding	14.0882	-2.04455	0.792597	-2.57956	0.00989263	0.478089	15.8837	2.92181
ENSG00000168502	MTCL1	protein_coding	32.8028	1.72496	0.668737	2.57943	0.00989645	0.478089	4.56999	20.6224
ENSG00000183207	RUVBL2	protein_coding	85.8307	2.01052	0.780087	2.5773	0.00995761	0.478089	51.6036	313.077
ENSG00000185880	TRIM69	protein_coding	33.1918	1.98886	0.771304	2.57856	0.00992125	0.478089	1.52498	9.03655
ENSG00000187678	SPRY4	protein_coding	83.2647	1.462	0.567646	2.57556	0.0100079	0.478516	6.72008	22.692
ENSG00000124198	ARFGEF2	protein_coding	180.486	1.639	0.637145	2.57241	0.0100994	0.478934	5.11022	19.9053
ENSG00000184304	PRKD1	protein_coding	59.0765	-2.13515	0.82978	-2.57315	0.0100778	0.478934	16.8533	2.87206
ENSG00000079277	MKNK1	protein_coding	27.5978	1.72071	0.672556	2.55847	0.0105135	0.493716	5.31687	23.4175
ENSG00000151876	FBXO4	protein_coding	9.9301	-2.3022	0.899984	-2.55804	0.0105263	0.493716	12.9946	0.978092
ENSG00000173540	GMPPB	protein_coding	20.8353	1.86672	0.729867	2.55762	0.0105391	0.493716	1.50594	8.40444
ENSG00000108510	MED13	protein_coding	269.142	-1.64028	0.642222	-2.55407	0.0106473	0.495978	121.246	39.2644
ENSG00000185973	TMLHE	protein_coding	22.8673	-2.06382	0.808761	-2.55183	0.010716	0.495978	55.768	7.99387
ENSG00000225572	DOCK4-AS1	antisense_RNA	37.718	-1.59822	0.62613	-2.55254	0.0106942	0.495978	8.69813	2.8793
ENSG00000100577	GSTZ1	protein_coding	12.6189	2.24193	0.880979	2.54482	0.0109335	0.49624	0.55403	7.43321
ENSG00000121410	A1BG	protein_coding	15.385	2.1612	0.849447	2.54425	0.0109513	0.49624	0.672287	7.71987
ENSG00000134313	KIDINS220	protein_coding	139.721	-1.54372	0.607252	-2.54214	0.0110176	0.49624	32.2598	10.0149
ENSG00000140564	FURIN	protein_coding	156.911	1.65935	0.651641	2.54641	0.0108836	0.49624	59.1237	248.832
ENSG00000148671	ADIRF	protein_coding	11.119	-2.31312	0.908543	-2.54597	0.0108975	0.49624	108.796	7.36678
ENSG00000237036	ZEB1-AS1	antisense_RNA	22.8405	1.90566	0.749668	2.54201	0.0110218	0.49624	4.36129	23.6516
ENSG00000247137	AP000873.2	processed_transcript	10.791	2.32053	0.911918	2.54467	0.010938	0.49624	0.258968	6.75329
ENSG00000116005	PCYOX1	protein_coding	46.81	-1.69044	0.665682	-2.53941	0.011104	0.498003	8.95312	2.56543
ENSG00000198561	CTNND1	protein_coding	434.853	-1.29188	0.509125	-2.53746	0.0111661	0.498855	119.725	54.6301
ENSG00000113739	STC2	protein_coding	19.3708	-1.89382	0.747733	-2.53274	0.0113174	0.503668	6.53141	1.46676
ENSG00000181896	ZNF101	protein_coding	15.3026	2.18588	0.864161	2.52949	0.011423	0.506418	0.4583	4.79776
ENSG00000013364	MVP	protein_coding	141.515	1.62765	0.643985	2.52746	0.0114891	0.507407	69.206	250.837
ENSG00000105429	MEGF8	protein_coding	88.3276	1.65044	0.653702	2.52477	0.0115776	0.509369	3.32658	14.6704
ENSG00000139117	CPNE8	protein_coding	30.0689	2.04968	0.813041	2.52101	0.011702	0.512893	2.95957	22.6855
ENSG00000175352	NRIP3	protein_coding	27.5733	-1.87965	0.747648	-2.51409	0.011934	0.519128	5.35725	1.29987
ENSG00000261502	AC040174.1	processed_transcript	6.20346	-2.31241	0.919716	-2.51427	0.011928	0.519128	1.31683	0
ENSG00000145779	TNFAIP8	protein_coding	20.8245	2.14236	0.854301	2.50773	0.0121508	0.5246	1.14947	10.2302
ENSG00000186854	TRABD2A	protein_coding	8.50143	2.19464	0.875606	2.50643	0.0121958	0.5246	0.926564	10.2123
ENSG00000259781	HMGB1P6	processed_pseudogene	21.288	2.14774	0.856187	2.5085	0.0121246	0.5246	3.15244	35.596
ENSG00000242612	DECR2	protein_coding	15.8826	2.23059	0.894171	2.49459	0.0126102	0.540419	2.07675	35.5012
ENSG00000120159	CAAP1	protein_coding	39.9654	1.70943	0.686059	2.49167	0.0127144	0.54125	6.99358	31.5266
ENSG00000131023	LATS1	protein_coding	73.1093	1.57495	0.632149	2.49143	0.0127232	0.54125	3.57892	12.63
ENSG00000218510	LINC00339	transcribed_processed_pseudogene	11.7189	2.27819	0.915943	2.48726	0.0128732	0.545626	2.0584	56.3848
ENSG00000057019	DCBLD2	protein_coding	103.628	-1.4381	0.582921	-2.46706	0.0136229	0.546262	54.3521	19.5134
ENSG00000067533	RRP15	protein_coding	48.0016	1.80535	0.731946	2.46651	0.0136436	0.546262	3.03522	14.2052
ENSG00000068650	ATP11A	protein_coding	174.66	-1.59755	0.64315	-2.48395	0.0129934	0.546262	38.4926	12.1785
ENSG00000070882	OSBPL3	protein_coding	102.208	-1.42624	0.575181	-2.47964	0.0131515	0.546262	33.291	12.6289
ENSG00000075151	EIF4G3	protein_coding	164.315	-1.3712	0.554217	-2.47411	0.0133568	0.546262	39.1468	14.9839
ENSG00000110315	RNF141	protein_coding	81.5403	-1.48241	0.59964	-2.47216	0.0134299	0.546262	23.7836	9.09799
ENSG00000111605	CPSF6	protein_coding	133.006	-1.54371	0.621829	-2.48253	0.0130453	0.546262	121.269	39.1057
ENSG00000117281	CD160	protein_coding	8.41307	-2.28266	0.92334	-2.47218	0.0134294	0.546262	2.49845	0.0640819
ENSG00000135407	AVIL	protein_coding	9.68589	-2.13622	0.863877	-2.47283	0.0134049	0.546262	7.3228	0.950144
ENSG00000140307	GTF2A2	protein_coding	63.9753	1.83618	0.742215	2.47392	0.0133641	0.546262	45.6304	245.703
ENSG00000144589	STK11IP	protein_coding	24.6116	-1.97712	0.800786	-2.46898	0.0135498	0.546262	30.2088	5.48176
ENSG00000144744	UBA3	protein_coding	90.8548	-1.72975	0.700597	-2.46896	0.0135506	0.546262	138.46	31.2811
ENSG00000166451	CENPN	protein_coding	52.8246	1.48481	0.600136	2.47413	0.0133561	0.546262	19.8554	74.0874
ENSG00000196954	CASP4	protein_coding	61.0012	1.47211	0.595084	2.47379	0.013369	0.546262	32.3845	109.877
ENSG00000198719	DLL1	protein_coding	6.47221	2.27875	0.922863	2.46921	0.0135411	0.546262	0.0344149	2.40189
ENSG00000242294	STAG3L5P	transcribed_unprocessed_pseudogene	40.0878	1.9799	0.797311	2.48322	0.01302	0.546262	17.5522	109.234
ENSG00000103647	CORO2B	protein_coding	18.8023	-1.92322	0.782173	-2.45881	0.0139398	0.548902	3.395	0.709398
ENSG00000107984	DKK1	protein_coding	56.2326	-1.88344	0.765388	-2.46076	0.0138642	0.548902	44.3624	9.42769
ENSG00000112763	BTN2A1	protein_coding	11.5147	2.09403	0.852369	2.45671	0.0140214	0.548902	0.700362	6.5837
ENSG00000122741	DCAF10	protein_coding	141.063	-1.73881	0.705862	-2.46339	0.0137631	0.548902	21.1239	5.84064
ENSG00000135631	RAB11FIP5	protein_coding	56.6733	1.52703	0.621405	2.45739	0.0139952	0.548902	7.36953	25.5028
ENSG00000147872	PLIN2	protein_coding	30.4155	1.75866	0.715473	2.45803	0.01397	0.548902	3.96623	19.5249
ENSG00000185324	CDK10	protein_coding	70.448	1.98941	0.809954	2.4562	0.0140416	0.548902	14.0113	94.5489
ENSG00000011523	CEP68	protein_coding	69.4747	1.36446	0.559008	2.44086	0.0146523	0.555873	4.43495	14.3955
ENSG00000080371	RAB21	protein_coding	102.253	-1.57306	0.643705	-2.44377	0.0145348	0.555873	34.2847	9.89451
ENSG00000111450	STX2	protein_coding	75.4337	1.58311	0.64757	2.44469	0.0144977	0.555873	8.21835	31.6499
ENSG00000116350	SRSF4	protein_coding	215.274	-1.57513	0.642983	-2.44972	0.0142969	0.555873	436.142	155.55
ENSG00000132906	CASP9	protein_coding	10.1189	-2.16851	0.887764	-2.44266	0.0145795	0.555873	5.37371	0.615131
ENSG00000160336	ZNF761	protein_coding	25.9457	-1.76743	0.721958	-2.4481	0.0143611	0.555873	6.88392	1.50873
ENSG00000232284	GNG12-AS1	antisense_RNA	7.59592	-2.25429	0.921736	-2.4457	0.014457	0.555873	4.3368	0.198853
ENSG00000239704	CDRT4	protein_coding	9.43558	-2.10515	0.862134	-2.44179	0.0146147	0.555873	11.7706	1.36747
ENSG00000243193	AC006387.1	processed_transcript	10.8272	-1.99244	0.814923	-2.44495	0.0144873	0.555873	20.3255	3.71295
ENSG00000122592	HOXA7	protein_coding	35.076	-1.74591	0.715971	-2.43853	0.0147473	0.557652	22.9885	6.76484
ENSG00000102780	DGKH	protein_coding	266.81	1.35814	0.557611	2.43565	0.0148651	0.560274	7.21558	21.0465
ENSG00000088882	CPXM1	protein_coding	7.05886	2.21256	0.910116	2.43108	0.0150541	0.561906	0.112545	2.29472
ENSG00000180626	ZNF594	protein_coding	31.3926	-2.11023	0.867865	-2.43152	0.0150357	0.561906	5.27664	0.787199
ENSG00000238273	AC108058.1	antisense_RNA	9.8743	-2.11989	0.871284	-2.43306	0.0149716	0.561906	5.53775	0.655461
ENSG00000140450	ARRDC4	protein_coding	10.3904	-2.14876	0.884408	-2.4296	0.0151153	0.562377	1.38116	0.172186
ENSG00000134575	ACP2	protein_coding	14.977	2.12879	0.879059	2.42167	0.0154495	0.569318	3.60432	42.1607
ENSG00000182150	ERCC6L2	protein_coding	86.1536	-1.38023	0.56968	-2.42281	0.0154009	0.569318	25.0771	10.4453
ENSG00000257802	AC089984.2	processed_pseudogene	6.79567	-2.23796	0.923631	-2.423	0.0153928	0.569318	3.56234	0.114626
ENSG00000101493	ZNF516	protein_coding	54.1604	1.83807	0.759817	2.41909	0.0155593	0.569737	2.45239	11.4526
ENSG00000184481	FOXO4	protein_coding	18.4405	-1.99294	0.823532	-2.41999	0.0155208	0.569737	10.165	1.62291
ENSG00000121940	CLCC1	protein_coding	24.6752	-2.06582	0.854469	-2.41767	0.0156204	0.570169	21.3134	2.81216
ENSG00000261247	GOLGA8T	protein_coding	6.81835	2.23114	0.923304	2.41647	0.0156717	0.570243	0.0748228	8.74081
ENSG00000006634	DBF4	protein_coding	23.8535	1.66469	0.692762	2.40298	0.0162621	0.573249	3.72951	16.666
ENSG00000026652	AGPAT4	protein_coding	22.5369	1.67641	0.699576	2.39632	0.0165608	0.573249	0.988761	4.65334
ENSG00000038532	CLEC16A	protein_coding	79.2509	-1.63719	0.690033	-2.37263	0.017662	0.573249	24.2474	8.27153
ENSG00000069849	ATP1B3	protein_coding	168.015	-1.71323	0.716871	-2.38987	0.0168543	0.573249	377.944	84.3296
ENSG00000100100	PIK3IP1	protein_coding	21.4244	-1.916	0.805626	-2.37827	0.0173941	0.573249	7.1292	1.31123
ENSG00000106608	URGCP	protein_coding	17.6624	1.8615	0.783514	2.37584	0.017509	0.573249	0.899274	4.67039
ENSG00000117523	PRRC2C	protein_coding	644.88	1.36494	0.572708	2.3833	0.017158	0.573249	150.132	439.177
ENSG00000127995	CASD1	protein_coding	37.8329	1.74582	0.725203	2.40735	0.0160689	0.573249	6.80619	33.1052
ENSG00000129493	HEATR5A	protein_coding	90.4222	-1.59784	0.671372	-2.37996	0.0173143	0.573249	30.6526	9.48563
ENSG00000130699	TAF4	protein_coding	23.4058	1.65568	0.693512	2.38738	0.0169688	0.573249	2.04974	9.67619
ENSG00000132530	XAF1	protein_coding	47.9385	-1.64638	0.686649	-2.39769	0.0164986	0.573249	18.6121	5.58435
ENSG00000133302	SLF1	protein_coding	22.9711	-1.94894	0.815355	-2.39029	0.0168349	0.573249	9.64468	1.74621
ENSG00000137133	HINT2	protein_coding	17.0791	-1.91744	0.798425	-2.40152	0.016327	0.573249	22.7501	4.93289
ENSG00000138738	PRDM5	protein_coding	24.4904	1.92283	0.808501	2.37827	0.0173942	0.573249	3.12179	19.9698
ENSG00000141569	TRIM65	protein_coding	26.5729	1.83799	0.76554	2.4009	0.0163546	0.573249	3.07291	16.0451
ENSG00000160957	RECQL4	protein_coding	18.1194	2.09864	0.870579	2.41062	0.0159253	0.573249	1.89576	25.0747
ENSG00000162522	KIAA1522	protein_coding	68.6767	-1.76589	0.743628	-2.3747	0.0175634	0.573249	16.8968	4.20397
ENSG00000164144	ARFIP1	protein_coding	50.2427	-1.59986	0.667276	-2.39759	0.0165032	0.573249	31.9866	10.1266
ENSG00000167393	PPP2R3B	protein_coding	11.4346	2.08447	0.863844	2.41301	0.0158213	0.573249	1.60785	15.7581
ENSG00000170100	ZNF778	protein_coding	46.6475	1.76245	0.741981	2.37533	0.0175334	0.573249	2.38877	12.7965
ENSG00000170166	HOXD4	protein_coding	8.48429	-2.21573	0.922147	-2.40279	0.0162705	0.573249	4.32746	0.179628
ENSG00000170537	TMC7	protein_coding	20.2078	1.83298	0.768583	2.38488	0.0170847	0.573249	0.836429	4.6571
ENSG00000172765	TMCC1	protein_coding	87.9145	1.47867	0.620137	2.38443	0.0171058	0.573249	13.0064	47.839
ENSG00000175048	ZDHHC14	protein_coding	41.0735	-1.73612	0.728152	-2.38429	0.0171123	0.573249	17.0039	3.46505
ENSG00000177981	ASB8	protein_coding	26.4354	-1.78982	0.747538	-2.39429	0.0166525	0.573249	43.5304	9.8973
ENSG00000178445	GLDC	protein_coding	10.2547	-2.12422	0.8924	-2.38034	0.0172966	0.573249	5.27704	0.582043
ENSG00000185621	LMLN	protein_coding	19.2355	-2.03746	0.853276	-2.3878	0.0169493	0.573249	6.44013	0.756007
ENSG00000187627	RGPD1	protein_coding	15.0063	-2.17574	0.909955	-2.39104	0.0168006	0.573249	4.0708	0.299946
ENSG00000188171	ZNF626	protein_coding	33.9367	-2.01649	0.850081	-2.37212	0.0176865	0.573249	12.2661	1.49744
ENSG00000188677	PARVB	protein_coding	128.28	-1.58805	0.667847	-2.37786	0.0174133	0.573249	113.077	28.8152
ENSG00000188766	SPRED3	protein_coding	9.86692	2.08883	0.880047	2.37354	0.0176184	0.573249	0.288943	3.22909
ENSG00000197355	UAP1L1	protein_coding	14.0715	1.92892	0.806086	2.39294	0.0167138	0.573249	0.553281	3.76674
ENSG00000198722	UNC13B	protein_coding	152.156	1.35648	0.563484	2.40731	0.0160707	0.573249	8.63059	26.3361
ENSG00000204130	RUFY2	protein_coding	53.8096	1.43069	0.597166	2.3958	0.0165842	0.573249	8.80301	30.5196
ENSG00000213619	NDUFS3	protein_coding	22.8968	1.95088	0.81845	2.38362	0.0171431	0.573249	16.2789	111.309
ENSG00000257242	LINC01619	processed_transcript	7.48236	2.20821	0.923171	2.39199	0.0167574	0.573249	0.0524288	6.50125
ENSG00000269693	AC010422.6	protein_coding	8.69916	2.12465	0.887263	2.39461	0.0166379	0.573249	0.0814178	1.12871
ENSG00000277575	AL162233.1	processed_pseudogene	19.1385	-2.11516	0.884998	-2.39001	0.0168478	0.573249	15.6575	2.05902
ENSG00000283907	AD000090.1	antisense_RNA	38028.6	-1.35091	0.560453	-2.41038	0.0159357	0.573249	68212	30390.5
ENSG00000100906	NFKBIA	protein_coding	71.6621	1.44913	0.6124	2.36631	0.0179664	0.575864	133.959	460.495
ENSG00000102967	DHODH	protein_coding	16.1488	2.06058	0.87111	2.36546	0.0180076	0.575864	0.598555	6.29933
ENSG00000124784	RIOK1	protein_coding	26.7862	1.78744	0.754968	2.36757	0.0179051	0.575864	4.60053	24.099
ENSG00000165661	QSOX2	protein_coding	7.19418	2.1179	0.894754	2.36702	0.0179318	0.575864	0.22091	2.81677
ENSG00000178567	EPM2AIP1	protein_coding	80.3326	-1.68873	0.713962	-2.36529	0.018016	0.575864	6.90217	2.02955
ENSG00000162654	GBP4	protein_coding	61.8023	-1.9147	0.810988	-2.36094	0.0182286	0.581057	15.2982	3.00694
ENSG00000205208	C4orf46	protein_coding	52.122	-1.44532	0.612533	-2.35958	0.0182957	0.581591	10.1506	3.89287
ENSG00000075651	PLD1	protein_coding	257.202	-1.76601	0.748904	-2.35813	0.0183673	0.58227	650.726	165.583
ENSG00000101193	GID8	protein_coding	83.5926	-1.70578	0.724545	-2.35428	0.0185588	0.58541	19.6035	5.25206
ENSG00000141424	SLC39A6	protein_coding	24.9829	-1.82064	0.773389	-2.3541	0.0185676	0.58541	6.13643	1.42629
ENSG00000159082	SYNJ1	protein_coding	53.431	1.73884	0.739035	2.35285	0.0186301	0.585784	4.92984	21.2063
ENSG00000095261	PSMD5	protein_coding	77.1145	1.77508	0.756	2.34799	0.0188751	0.591881	12.4869	60.9326
ENSG00000164818	DNAAF5	protein_coding	41.6247	1.67109	0.71252	2.34532	0.0190108	0.59292	6.34228	24.4466
ENSG00000171004	HS6ST2	protein_coding	8.16401	2.16682	0.923548	2.34619	0.0189662	0.59292	0.0960528	6.43146
ENSG00000113240	CLK4	protein_coding	41.1239	-1.52973	0.654334	-2.33785	0.0193952	0.597266	14.2911	5.20998
ENSG00000123064	DDX54	protein_coding	44.6155	1.47733	0.630955	2.34142	0.0192107	0.597266	7.60459	26.9805
ENSG00000138448	ITGAV	protein_coding	261.386	-1.65754	0.709079	-2.3376	0.0194082	0.597266	55.2165	13.401
ENSG00000174437	ATP2A2	protein_coding	176.64	-1.32497	0.566149	-2.34032	0.0192673	0.597266	55.1075	23.6031
ENSG00000226752	PSMD5-AS1	transcribed_unitary_pseudogene	8.49945	2.08905	0.893446	2.33819	0.0193775	0.597266	0.490741	6.47853
ENSG00000015153	YAF2	protein_coding	67.9487	-1.67267	0.716043	-2.33599	0.0194917	0.59762	46.4782	13.7896
ENSG00000171492	LRRC8D	protein_coding	31.1862	-1.8765	0.803504	-2.33539	0.019523	0.59762	10.9918	2.09281
ENSG00000028277	POU2F2	protein_coding	25.5499	-2.02218	0.87111	-2.32139	0.0202659	0.617097	11.8875	1.97226
ENSG00000186446	ZNF501	protein_coding	11.9608	-2.07809	0.894933	-2.32207	0.0202294	0.617097	8.59348	1.03845
ENSG00000171444	MCC	protein_coding	90.574	-1.41312	0.609441	-2.31872	0.0204103	0.619864	8.14371	3.35411
ENSG00000172339	ALG14	protein_coding	25.2669	-1.98696	0.857845	-2.31623	0.0205459	0.622347	3.90453	0.428693
ENSG00000107731	UNC5B	protein_coding	47.9115	1.44689	0.625578	2.31288	0.0207291	0.622693	1.31261	4.36792
ENSG00000144747	TMF1	protein_coding	183.328	1.72715	0.746506	2.31364	0.0206876	0.622693	26.8523	138.533
ENSG00000160741	CRTC2	protein_coding	22.4058	1.82524	0.789765	2.31112	0.0208264	0.622693	3.86312	22.4049
ENSG00000171448	ZBTB26	protein_coding	14.8059	1.96106	0.848093	2.31232	0.02076	0.622693	0.399373	3.55121
ENSG00000225470	JPX	lincRNA	73.1892	-1.37694	0.595678	-2.31155	0.0208024	0.622693	37.7085	15.0871
ENSG00000072786	STK10	protein_coding	91.2828	1.43041	0.619545	2.30882	0.0209538	0.624886	10.3408	34.994
ENSG00000184402	SS18L1	protein_coding	29.4419	-1.78496	0.773798	-2.30675	0.0210689	0.626704	11.3327	2.27529
ENSG00000130881	LRP3	protein_coding	6.81753	2.08872	0.907708	2.30109	0.0213865	0.63452	0.113168	1.96031
ENSG00000105967	TFEC	protein_coding	11.5343	-1.96609	0.854862	-2.2999	0.0214541	0.634898	2.17488	0.379443
ENSG00000227165	WDR11-AS1	antisense_RNA	7.75894	-2.11942	0.923625	-2.29468	0.0217515	0.642057	14.6189	0.381738
ENSG00000162063	CCNF	protein_coding	38.9573	-1.79484	0.78622	-2.28287	0.0224382	0.660641	7.15176	1.95409
ENSG00000272150	NBPF25P	transcribed_unprocessed_pseudogene	13.5322	-2.05093	0.900326	-2.27799	0.0227273	0.667455	3.55901	0.471799
ENSG00000054965	FAM168A	protein_coding	48.2749	1.66683	0.736725	2.26248	0.0236675	0.669337	1.80822	8.40227
ENSG00000066739	ATG2B	protein_coding	90.7757	1.62814	0.721069	2.25796	0.0239483	0.669337	5.89202	20.9791
ENSG00000071967	CYBRD1	protein_coding	47.5859	1.33342	0.589018	2.26381	0.0235859	0.669337	4.62005	14.7969
ENSG00000106351	AGFG2	protein_coding	30.798	1.57591	0.695525	2.26579	0.0234643	0.669337	3.04852	12.8692
ENSG00000113580	NR3C1	protein_coding	44.7414	-1.4581	0.644579	-2.26209	0.023692	0.669337	7.43262	2.53196
ENSG00000130758	MAP3K10	protein_coding	13.0359	1.83816	0.81213	2.26338	0.0236124	0.669337	1.42002	8.24221
ENSG00000133805	AMPD3	protein_coding	9.89839	-2.03356	0.900274	-2.25882	0.0238946	0.669337	3.49864	0.345866
ENSG00000143819	EPHX1	protein_coding	9.96546	1.93569	0.853258	2.26859	0.0232931	0.669337	1.1148	8.49688
ENSG00000147650	LRP12	protein_coding	18.3564	-1.73967	0.765161	-2.2736	0.0229901	0.669337	5.45154	1.37993
ENSG00000164091	WDR82	protein_coding	138.326	1.2623	0.558629	2.25964	0.0238437	0.669337	11.6373	31.8855
ENSG00000167333	TRIM68	protein_coding	23.1486	-1.73905	0.765057	-2.2731	0.0230199	0.669337	7.52513	1.7651
ENSG00000168255	POLR2J3	protein_coding	147.595	1.20365	0.531687	2.26384	0.023584	0.669337	66.6365	180.795
ENSG00000169764	UGP2	protein_coding	76.7151	1.4393	0.637164	2.25891	0.0238889	0.669337	26.1219	98.1761
ENSG00000170522	ELOVL6	protein_coding	31.6453	1.8778	0.828362	2.26689	0.0233972	0.669337	1.17541	8.61649
ENSG00000175595	ERCC4	protein_coding	25.8132	1.77996	0.784685	2.26838	0.0233062	0.669337	2.18784	11.3757
ENSG00000186532	SMYD4	protein_coding	46.2631	-1.82092	0.8063	-2.25836	0.0239232	0.669337	13.1288	2.95104
ENSG00000196267	ZNF836	protein_coding	10.4784	-2.08681	0.919786	-2.2688	0.0232806	0.669337	12.6882	0.813243
ENSG00000213639	PPP1CB	protein_coding	354.549	1.22744	0.540545	2.27074	0.0231628	0.669337	32.3995	93.0778
ENSG00000223642	AC008277.1	antisense_RNA	6.34967	-2.08733	0.919359	-2.27042	0.0231821	0.669337	127.389	1.85443
ENSG00000236008	LINC01814	lincRNA	32.0757	-1.65515	0.732011	-2.2611	0.0237528	0.669337	3.17966	0.739887
ENSG00000150527	CTAGE5	protein_coding	42.5208	-1.44247	0.639346	-2.25617	0.0240602	0.670844	20.7571	7.06445
ENSG00000147130	ZMYM3	protein_coding	39.5685	-1.48911	0.660462	-2.25464	0.0241558	0.671892	9.98951	3.37874
ENSG00000101003	GINS1	protein_coding	35.7727	-1.61506	0.718553	-2.24766	0.0245981	0.674465	10.5028	2.8841
ENSG00000141933	TPGS1	protein_coding	6.19621	2.06601	0.917412	2.252	0.0243224	0.674465	0.232747	4.5776
ENSG00000167625	ZNF526	protein_coding	20.2208	-1.88733	0.83905	-2.24936	0.0244894	0.674465	6.28711	0.855128
ENSG00000167670	CHAF1A	protein_coding	48.3805	-1.62949	0.724855	-2.24802	0.024575	0.674465	22.3386	6.83462
ENSG00000188070	C11orf95	protein_coding	21.0016	1.7762	0.789706	2.24919	0.0245001	0.674465	0.627019	3.58191
ENSG00000196497	IPO4	protein_coding	37.3917	-1.57043	0.697661	-2.251	0.0243858	0.674465	23.5344	8.29264
ENSG00000126767	ELK1	protein_coding	25.247	1.54425	0.687916	2.24483	0.0247793	0.677829	2.50914	10.3867
ENSG00000186205	MARC1	protein_coding	6.8183	2.0695	0.92333	2.24134	0.025004	0.682362	0.0560019	1.85618
ENSG00000124571	XPO5	protein_coding	55.4	1.54178	0.689361	2.23654	0.0253165	0.684432	7.76478	35.2109
ENSG00000188157	AGRN	protein_coding	119.618	-1.5395	0.687828	-2.23821	0.0252074	0.684432	50.2017	18.2305
ENSG00000189343	AC004448.1	processed_pseudogene	15.062	-1.8446	0.824712	-2.23666	0.0253085	0.684432	12.1797	2.78051
ENSG00000265478	AC107982.3	lincRNA	14.0146	-1.81812	0.812569	-2.2375	0.0252536	0.684432	10.158	2.28011
ENSG00000005810	MYCBP2	protein_coding	250.051	-1.16386	0.521081	-2.23356	0.0255122	0.685513	32.7003	15.6943
ENSG00000048392	RRM2B	protein_coding	166.394	-1.55817	0.698885	-2.22951	0.0257801	0.685513	157.032	37.946
ENSG00000107815	TWNK	protein_coding	6.52645	2.0481	0.918584	2.22962	0.0257724	0.685513	0.459185	9.32787
ENSG00000132603	NIP7	protein_coding	26.4577	-1.83916	0.824488	-2.23067	0.0257032	0.685513	17.283	3.09283
ENSG00000141279	NPEPPS	protein_coding	185.211	-1.20322	0.539258	-2.23124	0.0256651	0.685513	83.7012	41.682
ENSG00000144559	TAMM41	protein_coding	36.9097	-1.65577	0.743212	-2.22786	0.0258897	0.685513	25.3754	7.15844
ENSG00000166986	MARS	protein_coding	38.5497	1.5138	0.678428	2.23134	0.0256586	0.685513	26.5534	109.367
ENSG00000234684	SDCBP2-AS1	antisense_RNA	41.6861	-1.51078	0.677255	-2.23074	0.0256981	0.685513	20.4221	7.66547
ENSG00000243646	IL10RB	protein_coding	18.5071	1.84038	0.825766	2.22869	0.0258344	0.685513	2.04745	11.5094
ENSG00000233296	AC092159.2	antisense_RNA	7.51757	-2.03583	0.916804	-2.22058	0.0263797	0.696894	2.71044	0.227649
ENSG00000008513	ST3GAL1	protein_coding	33.511	1.58947	0.720881	2.2049	0.0274609	0.701824	7.00324	27.2283
ENSG00000023041	ZDHHC6	protein_coding	36.245	-1.52049	0.689665	-2.20469	0.0274761	0.701824	21.2951	6.54747
ENSG00000131408	NR1H2	protein_coding	40.9103	-1.40221	0.63437	-2.2104	0.0270775	0.701824	28.266	10.1003
ENSG00000136709	WDR33	protein_coding	56.4278	1.33402	0.603776	2.20945	0.0271431	0.701824	5.88739	19.0649
ENSG00000155363	MOV10	protein_coding	43.1952	1.52129	0.688587	2.20929	0.0271544	0.701824	6.84595	24.6804
ENSG00000162735	PEX19	protein_coding	18.1616	1.69766	0.766328	2.21532	0.0267381	0.701824	1.83174	9.07248
ENSG00000163376	KBTBD8	protein_coding	13.9125	-2.00038	0.907329	-2.2047	0.0274754	0.701824	3.19895	0.210389
ENSG00000168395	ING5	protein_coding	14.0636	1.76625	0.798851	2.21099	0.0270362	0.701824	2.46392	14.0718
ENSG00000169871	TRIM56	protein_coding	57.3593	1.36039	0.616519	2.20657	0.0273444	0.701824	2.10802	6.53563
ENSG00000172058	SERF1A	protein_coding	21.1367	1.77562	0.805383	2.20469	0.0274755	0.701824	7.40763	47.792
ENSG00000183486	MX2	protein_coding	17.0976	1.97982	0.893679	2.21536	0.0267353	0.701824	0.570074	5.89696
ENSG00000241549	GUSBP2	transcribed_unprocessed_pseudogene	9.11604	-1.89077	0.855414	-2.21036	0.0270802	0.701824	5.09838	0.914056
ENSG00000242602	AC008953.1	processed_pseudogene	7.01084	-2.03826	0.923492	-2.20712	0.0273057	0.701824	50.4375	3.48993
ENSG00000250565	ATP6V1E2	protein_coding	8.81709	-2.02541	0.91543	-2.21252	0.0269308	0.701824	4.10658	0.344028
ENSG00000274276	CBSL	protein_coding	25.0474	-1.68926	0.764075	-2.21085	0.027046	0.701824	10.0964	3.03905
ENSG00000205534	SMG1P2	unprocessed_pseudogene	14.2529	1.94618	0.883646	2.20245	0.0276338	0.704296	0.250422	2.29063
ENSG00000008256	CYTH3	protein_coding	10.7839	1.90348	0.864898	2.20082	0.027749	0.705678	0.968739	5.63713
ENSG00000115464	USP34	protein_coding	482.129	-1.35867	0.618084	-2.19819	0.0279353	0.707422	191.071	81.7859
ENSG00000117222	RBBP5	protein_coding	43.5848	-1.67153	0.764879	-2.18535	0.0288631	0.707422	12.0282	2.29372
ENSG00000137269	LRRC1	protein_coding	10.9191	1.91828	0.875337	2.19147	0.0284176	0.707422	0.540232	4.50913
ENSG00000158122	AAED1	protein_coding	27.4967	-1.76781	0.806477	-2.19201	0.0283788	0.707422	10.0535	2.1709
ENSG00000164070	HSPA4L	protein_coding	23.8125	1.66081	0.760366	2.18423	0.0289454	0.707422	0.715345	3.17513
ENSG00000165138	ANKS6	protein_coding	21.2155	1.62567	0.744175	2.18453	0.0289232	0.707422	1.87696	8.03439
ENSG00000165671	NSD1	protein_coding	212.714	1.16598	0.533069	2.1873	0.0287205	0.707422	16.8159	43.3242
ENSG00000166140	ZFYVE19	protein_coding	21.0421	1.60249	0.732156	2.18872	0.0286169	0.707422	4.01843	16.9749
ENSG00000170113	NIPA1	protein_coding	30.3312	-1.44545	0.660898	-2.1871	0.0287353	0.707422	3.47102	1.15135
ENSG00000170464	DNAJC18	protein_coding	43.2172	1.70986	0.777873	2.19813	0.0279401	0.707422	6.50912	26.2084
ENSG00000172992	DCAKD	protein_coding	31.5608	-1.57324	0.719091	-2.18782	0.0286829	0.707422	10.5601	3.67245
ENSG00000174501	ANKRD36C	protein_coding	106.094	1.53725	0.703878	2.18397	0.0289641	0.707422	9.72585	33.9895
ENSG00000177169	ULK1	protein_coding	55.5135	1.68888	0.77141	2.18934	0.0285722	0.707422	6.55896	27.3924
ENSG00000180747	SMG1P3	transcribed_unprocessed_pseudogene	125.377	1.46584	0.669874	2.18823	0.0286526	0.707422	16.6626	51.9998
ENSG00000198286	CARD11	protein_coding	36.3124	1.56326	0.713222	2.19182	0.0283922	0.707422	1.72834	6.76142
ENSG00000198824	CHAMP1	protein_coding	24.8966	-1.59398	0.725632	-2.19667	0.0280437	0.707422	8.68234	2.81057
ENSG00000203685	STUM	protein_coding	8.24632	-1.93407	0.882458	-2.19168	0.0284025	0.707422	1.05314	0.1681
ENSG00000231160	KLF3-AS1	processed_transcript	12.4247	-1.90312	0.871482	-2.18377	0.0289792	0.707422	7.71971	1.3264
ENSG00000281649	EBLN3P	lincRNA	77.4504	1.63257	0.746589	2.1867	0.0287646	0.707422	9.16665	34.3758
ENSG00000011114	BTBD7	protein_coding	131.225	-1.33651	0.615151	-2.17266	0.0298061	0.70791	23.4906	7.65715
ENSG00000072832	CRMP1	protein_coding	8.10864	-1.87931	0.87128	-2.15695	0.0310094	0.70791	2.10118	0.343217
ENSG00000074181	NOTCH3	protein_coding	6.57401	1.9953	0.917114	2.17563	0.0295829	0.70791	0	2.02997
ENSG00000074696	HACD3	protein_coding	67.5569	-1.33425	0.613284	-2.17558	0.0295868	0.70791	17.8917	7.28321
ENSG00000082805	ERC1	protein_coding	251.768	1.34322	0.622909	2.15637	0.0310549	0.70791	29.7726	92.7446
ENSG00000086696	HSD17B2	protein_coding	21.4035	1.65128	0.767595	2.15124	0.0314572	0.70791	0.584564	2.87965
ENSG00000104714	ERICH1	protein_coding	40.8245	-1.5129	0.703728	-2.14983	0.0315687	0.70791	61.1777	20.8251
ENSG00000106524	ANKMY2	protein_coding	20.4258	-1.69583	0.788502	-2.1507	0.0315003	0.70791	8.58558	2.39039
ENSG00000106868	SUSD1	protein_coding	26.1878	-1.52787	0.705918	-2.16438	0.0304353	0.70791	17.4954	5.40793
ENSG00000112697	TMEM30A	protein_coding	319.767	-1.18883	0.547748	-2.1704	0.0299765	0.70791	78.5175	35.8666
ENSG00000112837	TBX18	protein_coding	45.4722	-1.46124	0.676594	-2.15969	0.0307963	0.70791	13.4818	3.91794
ENSG00000113621	TXNDC15	protein_coding	37.1841	-1.4465	0.671793	-2.15319	0.0313037	0.70791	27.4001	10.5688
ENSG00000113658	SMAD5	protein_coding	119.295	1.14682	0.532568	2.15338	0.0312888	0.70791	11.0389	30.1703
ENSG00000124120	TTPAL	protein_coding	31.0498	-1.5405	0.712551	-2.16196	0.0306216	0.70791	5.09888	1.70691
ENSG00000127586	CHTF18	protein_coding	6.48195	1.99467	0.919552	2.16917	0.0300695	0.70791	0.453438	8.44768
ENSG00000128052	KDR	protein_coding	386.95	-1.09337	0.502037	-2.17787	0.0294156	0.70791	40.2013	18.9185
ENSG00000135823	STX6	protein_coding	173.275	-1.61084	0.740163	-2.17633	0.0295308	0.70791	21.8539	7.70246
ENSG00000137497	NUMA1	protein_coding	433.937	1.4662	0.680275	2.15531	0.0311376	0.70791	28.4364	98.5884
ENSG00000137941	TTLL7	protein_coding	28.707	1.74262	0.800776	2.17616	0.0295429	0.70791	2.12424	12.629
ENSG00000138696	BMPR1B	protein_coding	8.19017	-1.98765	0.921466	-2.15706	0.0310013	0.70791	1.28834	0.0940351
ENSG00000140836	ZFHX3	protein_coding	202.062	1.30821	0.606132	2.15829	0.0309055	0.70791	3.39771	11.2144
ENSG00000155545	MIER3	protein_coding	44.5555	1.62021	0.745735	2.17264	0.0298077	0.70791	7.12298	30.814
ENSG00000160714	UBE2Q1	protein_coding	90.7679	-1.16807	0.538719	-2.16823	0.0301413	0.70791	88.0309	41.9537
ENSG00000164715	LMTK2	protein_coding	56.7147	1.55133	0.720711	2.1525	0.0313577	0.70791	2.074	7.93014
ENSG00000164932	CTHRC1	protein_coding	23.9246	-1.51662	0.698648	-2.17079	0.0299468	0.70791	14.3173	4.85262
ENSG00000165181	C9orf84	protein_coding	7.31509	1.94025	0.899334	2.15743	0.0309724	0.70791	0.114079	1.29653
ENSG00000166448	TMEM130	protein_coding	6.38429	-1.99978	0.923423	-2.16562	0.0303405	0.70791	3.09929	0.184794
ENSG00000167258	CDK12	protein_coding	105.93	1.29638	0.601965	2.15357	0.0312737	0.70791	6.89517	19.7418
ENSG00000170430	MGMT	protein_coding	8.10212	1.90858	0.886344	2.15332	0.0312936	0.70791	0.484221	4.74622
ENSG00000170734	POLH	protein_coding	65.6476	-1.70305	0.783136	-2.17466	0.0296557	0.70791	19.1733	5.00231
ENSG00000172466	ZNF24	protein_coding	77.6989	-1.26825	0.588453	-2.15523	0.031144	0.70791	12.4143	5.54203
ENSG00000177951	BET1L	protein_coding	11.9262	1.81379	0.83982	2.15974	0.0307931	0.70791	0.52984	3.64731
ENSG00000188994	ZNF292	protein_coding	131.69	-1.37021	0.635843	-2.15496	0.0311652	0.70791	27.0177	10.6171
ENSG00000189306	RRP7A	protein_coding	22.7643	1.56744	0.720447	2.17565	0.0295814	0.70791	1.28743	5.20749
ENSG00000197291	RAMP2-AS1	lincRNA	6.74149	1.98021	0.91248	2.17014	0.0299963	0.70791	0.191476	3.16098
ENSG00000198435	NRARP	protein_coding	57.9359	1.33916	0.622895	2.14989	0.0315638	0.70791	6.95112	21.1697
ENSG00000223501	VPS52	protein_coding	30.1007	-1.69375	0.777885	-2.17738	0.0294525	0.70791	23.2757	5.83457
ENSG00000226891	LINC01359	processed_transcript	15.3542	-1.85163	0.856191	-2.16264	0.0305688	0.70791	13.6179	2.45037
ENSG00000230409	TCEA1P2	processed_pseudogene	19.203	-1.91958	0.882445	-2.1753	0.0296079	0.70791	14.7153	2.78066
ENSG00000231312	AC007388.1	antisense_RNA	11.9182	1.84129	0.851158	2.16327	0.0305204	0.70791	4.64626	33.5745
ENSG00000247240	UBL7-AS1	antisense_RNA	8.77564	1.94182	0.902914	2.15062	0.0315064	0.70791	1.55642	16.0115
ENSG00000255339	AL133352.1	protein_coding	20.2064	-1.81961	0.844815	-2.15386	0.0312515	0.70791	17.4913	2.77272
ENSG00000021574	SPAST	protein_coding	50.8788	-1.30895	0.613346	-2.13411	0.0328337	0.70793	8.81163	3.82657
ENSG00000028137	TNFRSF1B	protein_coding	23.9239	1.80515	0.842056	2.14375	0.0320533	0.70793	1.70645	9.07153
ENSG00000103226	NOMO3	protein_coding	42.3676	-1.32759	0.621664	-2.13554	0.0327169	0.70793	54.2872	21.61
ENSG00000103549	RNF40	protein_coding	93.8581	-1.22512	0.574935	-2.13088	0.0330991	0.70793	42.0358	18.968
ENSG00000116138	DNAJC16	protein_coding	40.6187	-1.4227	0.665326	-2.13835	0.0324882	0.70793	13.8175	4.73419
ENSG00000130304	SLC27A1	protein_coding	30.4272	-1.66964	0.780854	-2.13823	0.0324984	0.70793	10.0601	2.47262
ENSG00000131844	MCCC2	protein_coding	54.5121	-1.44435	0.677769	-2.13103	0.0330867	0.70793	12.6267	4.23073
ENSG00000140263	SORD	protein_coding	18.9632	-1.90677	0.889021	-2.14479	0.0319693	0.70793	18.1615	2.16173
ENSG00000144792	ZNF660	protein_coding	32.592	-1.87442	0.878893	-2.13271	0.0329484	0.70793	5.16456	0.619439
ENSG00000145029	NICN1	protein_coding	21.8623	-1.85848	0.868795	-2.13915	0.0324235	0.70793	13.9465	2.40558
ENSG00000146842	TMEM209	protein_coding	19.0148	-1.79983	0.843639	-2.13341	0.0328912	0.70793	9.25057	1.35535
ENSG00000148082	SHC3	protein_coding	9.05712	1.97094	0.922544	2.13642	0.0326449	0.70793	0.0422999	1.73044
ENSG00000150787	PTS	protein_coding	18.5781	-1.66206	0.779611	-2.13191	0.0330141	0.70793	17.6292	4.84025
ENSG00000155827	RNF20	protein_coding	79.8342	1.25921	0.588106	2.14113	0.0322633	0.70793	6.00957	16.8681
ENSG00000162607	USP1	protein_coding	85.6652	-1.28223	0.601563	-2.1315	0.0330483	0.70793	25.6966	11.6802
ENSG00000164366	CCDC127	protein_coding	54.5553	-1.76646	0.827293	-2.13523	0.0327424	0.70793	5.02464	0.97491
ENSG00000166821	PEX11A	protein_coding	10.4304	1.90502	0.888675	2.14366	0.0320602	0.70793	0.571491	6.46316
ENSG00000183978	COA3	protein_coding	22.0566	1.58638	0.743176	2.1346	0.0327934	0.70793	5.76522	26.0464
ENSG00000196290	NIF3L1	protein_coding	12.0594	1.87654	0.876133	2.14184	0.0322065	0.70793	1.38165	10.7643
ENSG00000197702	PARVA	protein_coding	217.123	1.30613	0.611542	2.13579	0.0326962	0.70793	73.7542	196.113
ENSG00000213859	KCTD11	protein_coding	6.50214	1.97467	0.923631	2.13794	0.0325214	0.70793	0.0794502	2.38856
ENSG00000216775	AL109918.1	transcribed_unprocessed_pseudogene	16.4455	1.77588	0.82723	2.14678	0.0318107	0.70793	0.869721	6.20408
ENSG00000256771	ZNF253	protein_coding	58.5384	-1.96057	0.914884	-2.14297	0.0321154	0.70793	28.2193	0.668498
ENSG00000267796	LIN37	protein_coding	18.8153	-1.85034	0.867588	-2.13274	0.0329461	0.70793	33.3879	4.9512
ENSG00000270157	AC004918.3	sense_intronic	7.5042	-1.97831	0.92347	-2.14225	0.0321733	0.70793	6.7169	0.446788
ENSG00000080845	DLGAP4	protein_coding	192.039	1.20247	0.564938	2.12849	0.0332964	0.708044	36.4753	114.591
ENSG00000129484	PARP2	protein_coding	27.9469	-1.47294	0.69246	-2.12712	0.0334104	0.708044	28.8621	10.4166
ENSG00000151718	WWC2	protein_coding	139.365	1.24456	0.584822	2.1281	0.0333288	0.708044	9.48208	26.2207
ENSG00000166257	SCN3B	protein_coding	20.3695	-1.85762	0.873066	-2.1277	0.0333624	0.708044	3.94799	0.570491
ENSG00000224093	AL109613.1	antisense_RNA	7.70156	-1.95723	0.919641	-2.12825	0.033316	0.708044	33.4477	0
ENSG00000232517	AC112198.2	unitary_pseudogene	8.39446	1.87406	0.881496	2.126	0.0335029	0.708707	0.0934506	0.879395
ENSG00000010244	ZNF207	protein_coding	379.533	-1.0056	0.474029	-2.12139	0.0338889	0.709092	228.242	126.251
ENSG00000126803	HSPA2	protein_coding	55.682	1.69046	0.796825	2.1215	0.03388	0.709092	2.34487	13.7908
ENSG00000141699	RETREG3	protein_coding	41.2715	1.44401	0.680286	2.12265	0.0337834	0.709092	6.65323	20.8123
ENSG00000176406	RIMS2	protein_coding	18.6945	1.5959	0.751882	2.12254	0.0337922	0.709092	0.849788	3.72301
ENSG00000179094	PER1	protein_coding	8.63135	1.86178	0.87708	2.1227	0.0337786	0.709092	1.32856	11.3488
ENSG00000186918	ZNF395	protein_coding	16.8309	1.75839	0.827753	2.12429	0.0336457	0.709092	1.89255	11.5472
ENSG00000135655	USP15	protein_coding	118.679	-1.11756	0.528027	-2.11648	0.0343043	0.71136	39.1789	19.9245
ENSG00000164880	INTS1	protein_coding	225.82	-1.53887	0.726814	-2.11729	0.0342355	0.71136	62.2093	16.5816
ENSG00000178694	NSUN3	protein_coding	28.6916	1.64142	0.774903	2.11822	0.034156	0.71136	3.64624	16.3699
ENSG00000183337	BCOR	protein_coding	41.1635	-1.38374	0.653795	-2.11647	0.0343046	0.71136	11.2714	3.6939
ENSG00000251435	C1GALT1P2	processed_pseudogene	6.6011	-1.94693	0.919473	-2.11744	0.0342227	0.71136	4.77152	0.41023
ENSG00000145335	SNCA	protein_coding	84.7069	1.21409	0.574344	2.11387	0.0345266	0.712685	38.6243	112.79
ENSG00000162736	NCSTN	protein_coding	74.6881	-1.32283	0.625958	-2.11329	0.0345761	0.712685	52.7671	21.1734
ENSG00000225345	SNX18P3	transcribed_unprocessed_pseudogene	6.63996	-1.93039	0.913103	-2.1141	0.0345071	0.712685	2.19226	0.27392
ENSG00000235453	SMIM27	protein_coding	19.0473	1.81892	0.86089	2.11283	0.0346149	0.712685	9.35141	63.5453
ENSG00000076248	UNG	protein_coding	20.2039	1.54095	0.730304	2.11001	0.0348571	0.713847	2.0489	8.48406
ENSG00000101850	GPR143	protein_coding	10.1301	-1.88143	0.891944	-2.10935	0.034914	0.713847	11.8674	1.83154
ENSG00000180263	FGD6	protein_coding	87.952	1.23168	0.583925	2.10931	0.0349181	0.713847	4.82198	14.3122
ENSG00000243414	TICAM2	protein_coding	7.91264	1.93833	0.918326	2.11072	0.0347968	0.713847	0.602681	12.8263
ENSG00000144218	AFF3	protein_coding	12.7393	-1.85906	0.883593	-2.10398	0.0353804	0.72075	4.90106	0.738925
ENSG00000185860	CCDC190	protein_coding	9.85921	-1.93648	0.920263	-2.10427	0.0353548	0.72075	8.88267	0.914974
ENSG00000126814	TRMT5	protein_coding	25.434	1.43387	0.681766	2.10318	0.0354504	0.720908	2.33824	8.76469
ENSG00000020181	ADGRA2	protein_coding	58.2026	1.29704	0.617875	2.0992	0.0357991	0.722666	3.0194	10.001
ENSG00000092969	TGFB2	protein_coding	35.1825	-1.68579	0.80472	-2.09488	0.0361818	0.722666	19.3008	4.00451
ENSG00000099910	KLHL22	protein_coding	8.83537	1.82679	0.874409	2.08917	0.0366925	0.722666	1.34092	9.19687
ENSG00000105982	RNF32	protein_coding	11.831	-1.83111	0.880099	-2.08057	0.0374733	0.722666	4.91357	0.777818
ENSG00000107882	SUFU	protein_coding	29.4527	-1.45093	0.698243	-2.07798	0.0377114	0.722666	7.20173	2.43295
ENSG00000110107	PRPF19	protein_coding	76.0256	1.36872	0.657203	2.08264	0.0372842	0.722666	14.6522	49.5453
ENSG00000113811	SELENOK	protein_coding	28.7414	1.45325	0.698938	2.07922	0.0375971	0.722666	8.61598	31.6522
ENSG00000114107	CEP70	protein_coding	56.6974	1.72565	0.822818	2.09724	0.0359723	0.722666	22.6361	112.197
ENSG00000116095	PLEKHA3	protein_coding	105.343	-1.35759	0.651849	-2.08268	0.0372802	0.722666	23.2568	9.99086
ENSG00000119559	C19orf25	protein_coding	14.9039	-1.72742	0.822456	-2.10031	0.0357013	0.722666	17.7176	3.92139
ENSG00000120685	PROSER1	protein_coding	86.5332	-1.30768	0.629002	-2.07898	0.0376195	0.722666	40.1026	16.5845
ENSG00000123243	ITIH5	protein_coding	6.76946	-1.89756	0.90809	-2.08962	0.036652	0.722666	1.14032	0.106769
ENSG00000134333	LDHA	protein_coding	378.793	1.14669	0.550688	2.08228	0.037317	0.722666	527.191	1252.06
ENSG00000141002	TCF25	protein_coding	107.641	-1.234	0.591185	-2.08733	0.0368581	0.722666	342.374	150.298
ENSG00000143324	XPR1	protein_coding	74.3157	-1.28706	0.61942	-2.07785	0.0377228	0.722666	9.97285	4.17981
ENSG00000143643	TTC13	protein_coding	35.4822	1.35154	0.646194	2.09154	0.0364798	0.722666	4.82233	15.6061
ENSG00000154889	MPPE1	protein_coding	13.2517	1.78987	0.856425	2.08994	0.0366235	0.722666	2.08047	14.1974
ENSG00000158985	CDC42SE2	protein_coding	93.7491	1.53186	0.733668	2.08795	0.0368023	0.722666	13.7056	56.1743
ENSG00000160201	U2AF1	protein_coding	47.4453	1.51504	0.721286	2.10047	0.0356874	0.722666	13.7714	56.5607
ENSG00000163104	SMARCAD1	protein_coding	133.986	-1.38139	0.659656	-2.09411	0.0362504	0.722666	28.3483	10.0717
ENSG00000163681	SLMAP	protein_coding	94.2558	1.3613	0.653781	2.0822	0.0373242	0.722666	12.8108	37.0388
ENSG00000164008	C1orf50	protein_coding	12.7664	1.78173	0.850197	2.09567	0.0361114	0.722666	2.35125	14.8563
ENSG00000164251	F2RL1	protein_coding	50.3353	-1.29942	0.62113	-2.09202	0.0364368	0.722666	10.9226	4.44987
ENSG00000165714	BORCS5	protein_coding	28.2841	-1.59787	0.765241	-2.08806	0.0367927	0.722666	8.12581	2.17789
ENSG00000166181	API5	protein_coding	154.517	-1.22704	0.588196	-2.0861	0.0369694	0.722666	72.3651	34.6341
ENSG00000167699	GLOD4	protein_coding	33.9512	1.46059	0.700243	2.08584	0.0369936	0.722666	11.8834	44.1022
ENSG00000167703	SLC43A2	protein_coding	17.6914	-1.70392	0.811538	-2.09961	0.0357628	0.722666	7.47191	2.06714
ENSG00000176641	RNF152	protein_coding	166.999	-1.15717	0.554083	-2.08845	0.0367572	0.722666	35.7514	17.4858
ENSG00000183354	KIAA2026	protein_coding	77.6206	-1.17563	0.56462	-2.08215	0.0373285	0.722666	9.71404	4.7106
ENSG00000186638	KIF24	protein_coding	6.25016	-1.91116	0.913354	-2.09246	0.036397	0.722666	0.691417	0.0771608
ENSG00000197045	GMFB	protein_coding	118.23	-1.28738	0.6189	-2.08011	0.0375151	0.722666	109.697	51.3144
ENSG00000224597	SVIL-AS1	antisense_RNA	47.4884	-1.29573	0.62349	-2.07819	0.0376915	0.722666	38.4981	16.9725
ENSG00000256646	AC010132.3	protein_coding	22.0871	-1.70535	0.814192	-2.09453	0.0362131	0.722666	5.55865	1.39061
ENSG00000263465	SRSF8	protein_coding	69.0293	1.29601	0.622712	2.08124	0.0374123	0.722666	5.61734	18.417
ENSG00000267508	ZNF285	protein_coding	6.45388	1.91067	0.913491	2.09161	0.0364736	0.722666	0.458625	5.57569
ENSG00000183723	CMTM4	protein_coding	14.1869	1.6881	0.813214	2.07584	0.0379086	0.725025	1.00498	6.11722
ENSG00000163686	ABHD6	protein_coding	6.9583	1.91132	0.921175	2.07487	0.0379985	0.725546	0.281707	5.11746
ENSG00000001461	NIPAL3	protein_coding	26.8759	-1.49377	0.720393	-2.07355	0.0381214	0.726359	5.77738	1.90269
ENSG00000125841	NRSN2	protein_coding	13.9281	1.71714	0.829552	2.06995	0.0384566	0.726359	2.22035	12.9499
ENSG00000161618	ALDH16A1	protein_coding	25.6249	1.79761	0.867733	2.07161	0.0383015	0.726359	3.42224	19.9948
ENSG00000164808	SPIDR	protein_coding	68.9995	-1.55567	0.751511	-2.07006	0.0384465	0.726359	77.3874	27.9685
ENSG00000167173	C15orf39	protein_coding	48.184	-1.44797	0.700304	-2.06762	0.0386754	0.726359	8.71508	3.26538
ENSG00000168874	ATOH8	protein_coding	9.53514	1.90489	0.921562	2.06703	0.0387316	0.726359	0.196065	3.45066
ENSG00000169189	NSMCE1	protein_coding	56.4022	-1.62079	0.783661	-2.06822	0.0386189	0.726359	191.133	59.5517
ENSG00000184924	PTRHD1	protein_coding	41.8602	1.32554	0.641271	2.06706	0.0387287	0.726359	17.1728	53.2546
ENSG00000214783	POLR2J4	processed_transcript	6.99147	1.90922	0.922226	2.07023	0.0384311	0.726359	0.116624	1.80477
ENSG00000257438	AC011595.1	antisense_RNA	7.44685	-1.8244	0.882258	-2.06788	0.0386512	0.726359	8.09473	1.31378
ENSG00000260482	AC008870.1	3prime_overlapping_ncRNA	13.4498	-1.8669	0.903123	-2.06716	0.0387195	0.726359	26.1063	4.01416
ENSG00000176095	IP6K1	protein_coding	57.5871	-1.20726	0.584721	-2.06468	0.0389534	0.729336	23.8071	10.1656
ENSG00000181192	DHTKD1	protein_coding	33.204	1.5312	0.742286	2.06281	0.0391305	0.730289	2.36864	8.64388
ENSG00000197381	ADARB1	protein_coding	82.1011	1.33683	0.647902	2.06331	0.0390828	0.730289	15.5472	59.3494
ENSG00000101004	NINL	protein_coding	32.2613	1.46323	0.710318	2.05996	0.0394022	0.733658	3.71933	14.2996
ENSG00000183474	GTF2H2C	protein_coding	27.4309	1.44695	0.702547	2.05957	0.0394393	0.733658	5.15442	19.7365
ENSG00000197785	ATAD3A	protein_coding	53.4759	-1.65243	0.802567	-2.05893	0.0395012	0.733658	33.7893	8.31419
ENSG00000036054	TBC1D23	protein_coding	35.6168	-1.29683	0.631412	-2.05385	0.0399899	0.734815	17.0334	6.78867
ENSG00000100342	APOL1	protein_coding	27.9567	-1.69788	0.82642	-2.0545	0.039927	0.734815	7.55542	1.47602
ENSG00000101161	PRPF6	protein_coding	87.3763	1.14475	0.557419	2.05367	0.0400081	0.734815	6.47927	16.7312
ENSG00000167074	TEF	protein_coding	13.2412	1.86426	0.907588	2.05408	0.0399679	0.734815	0.388386	4.25473
ENSG00000174306	ZHX3	protein_coding	31.3486	1.68765	0.820951	2.05573	0.0398087	0.734815	1.04146	6.72247
ENSG00000197020	ZNF100	protein_coding	26.8848	-1.50856	0.734456	-2.05399	0.0399767	0.734815	17.5133	5.41711
ENSG00000225205	AC078883.1	antisense_RNA	10.4381	1.79191	0.871924	2.05512	0.0398675	0.734815	1.35887	9.61788
ENSG00000088836	SLC4A11	protein_coding	13.7752	1.84958	0.90202	2.05049	0.0403166	0.73844	0.572663	4.95096
ENSG00000100410	PHF5A	protein_coding	23.8915	1.63681	0.798553	2.04972	0.0403916	0.73844	13.3597	54.8239
ENSG00000144021	CIAO1	protein_coding	44.0077	1.46833	0.716375	2.04967	0.0403969	0.73844	3.7873	13.6699
ENSG00000152439	ZNF773	protein_coding	6.77282	-1.85018	0.903385	-2.04805	0.0405547	0.740091	2.85038	0.369385
ENSG00000167004	PDIA3	protein_coding	326.541	-1.07247	0.524142	-2.04614	0.040743	0.740091	246.056	120.934
ENSG00000185619	PCGF3	protein_coding	169.54	-1.30588	0.638206	-2.04618	0.0407389	0.740091	113.018	50.8651
ENSG00000214787	MS4A4E	protein_coding	7.53026	-1.89054	0.92351	-2.04712	0.0406461	0.740091	6.65699	0.482696
ENSG00000171365	CLCN5	protein_coding	7.45049	-1.83779	0.898706	-2.04493	0.0408614	0.741078	0.542637	0.0723382
ENSG00000070061	ELP1	protein_coding	47.5505	-1.41915	0.695203	-2.04135	0.0412161	0.744011	18.474	6.10024
ENSG00000163507	KIAA1524	protein_coding	104.937	-1.64697	0.806696	-2.04163	0.0411885	0.744011	41.3045	13.3082
ENSG00000183048	SLC25A10	protein_coding	7.88746	-1.87305	0.917191	-2.04216	0.0411358	0.744011	9.68894	1.19446
ENSG00000010438	PRSS3	protein_coding	11.7113	1.68543	0.825963	2.04057	0.0412935	0.744112	5.64526	33.544
ENSG00000161888	SPC24	protein_coding	30.3712	1.42556	0.699244	2.03871	0.0414789	0.744112	7.75844	25.8742
ENSG00000205133	TRIQK	protein_coding	28.7978	-1.57528	0.772451	-2.03932	0.0414181	0.744112	23.0478	7.74328
ENSG00000213699	SLC35F6	protein_coding	34.8515	1.31996	0.647052	2.03996	0.0413543	0.744112	3.52322	11.1693
ENSG00000128534	LSM8	protein_coding	45.7824	1.42828	0.700996	2.0375	0.0416004	0.745137	22.358	70.9938
ENSG00000169976	SF3B5	protein_coding	51.0297	1.32023	0.648323	2.03638	0.0417126	0.745991	21.2286	66.3178
ENSG00000130309	COLGALT1	protein_coding	178.239	-1.14729	0.563661	-2.03543	0.0418078	0.746541	63.6126	31.2823
ENSG00000103978	TMEM87A	protein_coding	33.927	-1.44968	0.712648	-2.03421	0.0419301	0.747216	22.4453	8.11704
ENSG00000140941	MAP1LC3B	protein_coding	197.532	-1.26172	0.620383	-2.03377	0.0419748	0.747216	120.235	41.7556
ENSG00000089737	DDX24	protein_coding	84.0607	1.27144	0.62837	2.0234	0.0430321	0.748101	12.5308	34.0643
ENSG00000101842	VSIG1	protein_coding	20.5356	-1.69561	0.839287	-2.0203	0.0433519	0.748101	4.65053	1.14717
ENSG00000102119	EMD	protein_coding	31.0569	1.36297	0.67476	2.01993	0.0433905	0.748101	9.41479	30.3663
ENSG00000103489	XYLT1	protein_coding	9.90656	1.86319	0.923504	2.01752	0.0436408	0.748101	0.0835207	1.91364
ENSG00000106546	AHR	protein_coding	145.601	-1.31374	0.651087	-2.01777	0.0436153	0.748101	30.0869	11.4329
ENSG00000107902	LHPP	protein_coding	10.3095	-1.84403	0.910563	-2.02515	0.0428517	0.748101	10.8476	1.63675
ENSG00000117242	PINK1-AS	antisense_RNA	11.3898	-1.7254	0.853146	-2.0224	0.0431349	0.748101	1.40821	0.331299
ENSG00000117620	SLC35A3	protein_coding	79.8475	-1.33382	0.660473	-2.01949	0.0434358	0.748101	18.1137	7.02144
ENSG00000128487	SPECC1	protein_coding	73.5217	-1.32185	0.652965	-2.02438	0.0429312	0.748101	52.7722	20.9687
ENSG00000128973	CLN6	protein_coding	17.9978	-1.49645	0.739115	-2.02465	0.0429032	0.748101	16.1648	5.40924
ENSG00000131697	NPHP4	protein_coding	9.36531	1.7856	0.88179	2.02498	0.0428698	0.748101	0.338475	2.59933
ENSG00000137364	TPMT	protein_coding	35.4717	-1.34203	0.664374	-2.01999	0.0433845	0.748101	6.05326	2.44754
ENSG00000137509	PRCP	protein_coding	118.62	-1.16829	0.577747	-2.02215	0.0431611	0.748101	48.083	22.4926
ENSG00000139132	FGD4	protein_coding	147.161	1.10755	0.545473	2.03043	0.0423127	0.748101	10.8187	26.7935
ENSG00000148090	AUH	protein_coding	10.2769	-1.76125	0.87191	-2.01999	0.0433843	0.748101	7.05633	1.36385
ENSG00000151640	DPYSL4	protein_coding	18.0874	-1.77106	0.876026	-2.02169	0.043208	0.748101	7.99431	1.71063
ENSG00000152782	PANK1	protein_coding	12.2207	1.8059	0.891651	2.02534	0.0428326	0.748101	0.397869	3.29419
ENSG00000171657	GPR82	protein_coding	9.27633	1.84333	0.912614	2.01984	0.0434003	0.748101	0.221793	2.75576
ENSG00000175662	TOM1L2	protein_coding	30.103	1.54233	0.760407	2.0283	0.0425299	0.748101	2.62162	9.96544
ENSG00000196116	TDRD7	protein_coding	22.9593	-1.53057	0.755073	-2.02705	0.042657	0.748101	5.52906	1.64251
ENSG00000196275	GTF2IRD2	protein_coding	16.7397	-1.66054	0.819022	-2.02746	0.042615	0.748101	7.40735	1.70002
ENSG00000206199	ANKUB1	protein_coding	7.00339	-1.87224	0.92314	-2.02812	0.0425478	0.748101	3.34712	0.225192
ENSG00000232956	SNHG15	lincRNA	14.9268	-1.67358	0.825486	-2.02738	0.0426232	0.748101	15.4865	4.21422
ENSG00000251136	AF117829.1	lincRNA	26.7517	-1.64739	0.816351	-2.018	0.0435916	0.748101	10.8493	2.69179
ENSG00000278621	AC037198.3	antisense_RNA	6.74462	-1.84241	0.912533	-2.01901	0.0434866	0.748101	17.2426	1.89588
ENSG00000048649	RSF1	protein_coding	188.435	1.14988	0.574369	2.00199	0.0452856	0.756335	15.6284	44.525
ENSG00000077147	TM9SF3	protein_coding	114.383	-1.28021	0.639471	-2.00199	0.0452863	0.756335	33.385	13.9822
ENSG00000079482	OPHN1	protein_coding	55.9241	1.49112	0.741979	2.00965	0.0444683	0.756335	2.95638	11.3361
ENSG00000087269	NOP14	protein_coding	58.4006	1.19492	0.599839	1.99207	0.0463637	0.756335	5.17873	14.4533
ENSG00000101079	NDRG3	protein_coding	36.9286	1.35379	0.674567	2.00691	0.0447595	0.756335	3.54766	12.5731
ENSG00000104361	NIPAL2	protein_coding	65.0355	-1.507	0.757615	-1.98914	0.0466862	0.756335	15.1832	4.26063
ENSG00000110851	PRDM4	protein_coding	81.1918	-1.24002	0.622429	-1.99223	0.0463459	0.756335	13.0861	6.08783
ENSG00000114166	KAT2B	protein_coding	36.06	1.35638	0.681745	1.98957	0.0466383	0.756335	3.3116	10.4213
ENSG00000115233	PSMD14	protein_coding	91.2095	-1.12024	0.561865	-1.99378	0.0461761	0.756335	33.2558	16.7268
ENSG00000116641	DOCK7	protein_coding	45.5704	1.36382	0.679975	2.00569	0.0448891	0.756335	3.85823	12.4547
ENSG00000123472	ATPAF1	protein_coding	37.1866	-1.39251	0.696317	-1.99982	0.0455196	0.756335	26.8383	10.1254
ENSG00000123992	DNPEP	protein_coding	16.6322	1.557	0.781948	1.99118	0.0464616	0.756335	7.13089	32.5166
ENSG00000125375	ATP5S	protein_coding	44.5505	1.50675	0.756337	1.99217	0.0463522	0.756335	3.93348	15.7985
ENSG00000134852	CLOCK	protein_coding	99.0662	-1.21872	0.606229	-2.01034	0.0443957	0.756335	20.9146	9.48544
ENSG00000135018	UBQLN1	protein_coding	188.625	-1.12554	0.564699	-1.99316	0.0462437	0.756335	73.2574	37.5506
ENSG00000135314	KHDC1	protein_coding	11.1456	-1.6964	0.852715	-1.98941	0.0466558	0.756335	4.15736	0.971929
ENSG00000137177	KIF13A	protein_coding	120.936	1.30951	0.656556	1.99451	0.046096	0.756335	11.9703	42.049
ENSG00000144026	ZNF514	protein_coding	23.3736	1.53063	0.767274	1.99489	0.0460546	0.756335	1.50965	7.07085
ENSG00000144677	CTDSPL	protein_coding	92.5665	-1.50874	0.751855	-2.00669	0.0447825	0.756335	31.3818	11.9831
ENSG00000149792	MRPL49	protein_coding	13.1539	1.69432	0.851714	1.98931	0.0466675	0.756335	2.62713	16.8338
ENSG00000151348	EXT2	protein_coding	49.089	-1.30565	0.649395	-2.01056	0.0443718	0.756335	37.492	16.3963
ENSG00000151835	SACS	protein_coding	306.386	-1.02751	0.514769	-1.99605	0.0459282	0.756335	27.4249	14.4679
ENSG00000155111	CDK19	protein_coding	50.5611	-1.4213	0.713562	-1.99184	0.0463889	0.756335	8.51577	2.79278
ENSG00000160058	BSDC1	protein_coding	62.3723	1.25681	0.625672	2.00873	0.0445655	0.756335	14.8232	44.4456
ENSG00000160917	CPSF4	protein_coding	16.8002	1.54757	0.778016	1.98912	0.0466877	0.756335	3.28711	14.5396
ENSG00000161533	ACOX1	protein_coding	90.9096	1.16376	0.580822	2.00364	0.0451088	0.756335	17.8791	50.0438
ENSG00000164109	MAD2L1	protein_coding	32.8519	1.65103	0.821254	2.01038	0.0443911	0.756335	3.72898	18.262
ENSG00000171425	ZNF581	protein_coding	16.7666	1.50761	0.75782	1.9894	0.046657	0.756335	2.42503	10.2627
ENSG00000171574	ZNF584	protein_coding	8.32617	-1.81702	0.911688	-1.99303	0.0462586	0.756335	3.17278	0.477833
ENSG00000172733	PURG	protein_coding	8.68238	1.75074	0.880348	1.98869	0.0467358	0.756335	0.461856	3.66349
ENSG00000172819	RARG	protein_coding	20.7173	1.7277	0.862191	2.00384	0.0450867	0.756335	1.75171	11.5288
ENSG00000176715	ACSF3	protein_coding	35.1116	-1.54129	0.769555	-2.00283	0.0451956	0.756335	25.4219	8.54326
ENSG00000185278	ZBTB37	protein_coding	52.7409	1.26972	0.635125	1.99917	0.0455897	0.756335	0.663874	1.97273
ENSG00000185728	YTHDF3	protein_coding	116.011	-1.17908	0.592658	-1.98948	0.0466482	0.756335	31.9655	15.9518
ENSG00000189007	ADAT2	protein_coding	22.2081	1.69576	0.843381	2.01067	0.0443608	0.756335	1.36252	8.50154
ENSG00000196268	ZNF493	protein_coding	31.7073	-1.54835	0.773339	-2.00217	0.0452667	0.756335	8.65643	2.50117
ENSG00000198860	TSEN15	protein_coding	51.3273	-1.23355	0.61679	-1.99995	0.0455059	0.756335	27.1163	11.9444
ENSG00000203965	EFCAB7	protein_coding	12.7387	1.69787	0.850751	1.99573	0.0459634	0.756335	1.11321	6.74984
ENSG00000217165	ANKRD18EP	processed_pseudogene	6.19704	1.84227	0.921307	1.99962	0.045541	0.756335	0.0956182	1.80739
ENSG00000239306	RBM14	protein_coding	73.723	-1.46777	0.735054	-1.99682	0.045845	0.756335	44.9763	13.9478
ENSG00000138185	ENTPD1	protein_coding	59.5736	-1.34933	0.679555	-1.98561	0.0470762	0.76078	20.0155	6.96381
ENSG00000106993	CDC37L1	protein_coding	12.3245	1.67025	0.841676	1.98444	0.0472073	0.761505	1.25995	6.89477
ENSG00000149428	HYOU1	protein_coding	97.1979	-1.06942	0.539016	-1.98403	0.0472526	0.761505	70.8405	36.4319
ENSG00000130856	ZNF236	protein_coding	172.93	-1.81826	0.918494	-1.97961	0.0477472	0.768405	213.943	21.9056
ENSG00000255508	AP002990.1	protein_coding	9.97173	1.71721	0.867878	1.97863	0.0478573	0.769107	0.782281	4.91995
ENSG00000104142	VPS18	protein_coding	30.0191	1.45503	0.735638	1.97791	0.0479388	0.769348	3.52137	11.61
ENSG00000120860	WASHC3	protein_coding	31.7868	-1.48641	0.752028	-1.97653	0.0480943	0.769708	54.8221	16.511
ENSG00000205663	FAM239B	lincRNA	6.85514	-1.82366	0.922462	-1.97695	0.0480478	0.769708	5.35156	0.463977
ENSG00000146263	MMS22L	protein_coding	70.8648	1.44636	0.73227	1.97517	0.0482489	0.771115	7.65948	28.8742
ENSG00000169609	C15orf40	protein_coding	22.2399	1.50469	0.762076	1.97446	0.0483296	0.77134	6.01183	25.4328
ENSG00000035115	SH3YL1	protein_coding	26.6421	-1.47365	0.747226	-1.97216	0.0485914	0.773385	20.8544	6.64667
ENSG00000260644	HERC2P5	transcribed_unprocessed_pseudogene	12.6925	-1.52739	0.77442	-1.9723	0.0485754	0.773385	7.58556	2.21667
ENSG00000135870	RC3H1	protein_coding	163.324	1.29231	0.655605	1.97117	0.0487045	0.774121	7.04414	23.9006
ENSG00000006534	ALDH3B1	protein_coding	7.44078	-1.81824	0.923384	-1.9691	0.0489414	0.774484	1.35265	0.0886273
ENSG00000010072	SPRTN	protein_coding	22.0231	-1.37534	0.699866	-1.96515	0.0493967	0.774484	5.74779	2.16362
ENSG00000037749	MFAP3	protein_coding	32.9351	-1.55406	0.789274	-1.96898	0.0489552	0.774484	23.8453	6.11021
ENSG00000105866	SP4	protein_coding	38.4136	-1.41414	0.718393	-1.96847	0.0490138	0.774484	3.43788	1.26728
ENSG00000105976	MET	protein_coding	62.3648	-1.23106	0.625873	-1.96694	0.0491897	0.774484	23.3841	10.3906
ENSG00000107362	ABHD17B	protein_coding	23.3836	1.47897	0.752265	1.96603	0.0492955	0.774484	1.89188	6.83259
ENSG00000139351	SYCP3	protein_coding	6.24019	-1.81425	0.922543	-1.96658	0.0492319	0.774484	2.36458	0.166987
ENSG00000151553	FAM160B1	protein_coding	74.3839	1.21974	0.620655	1.96525	0.0493854	0.774484	5.86658	15.4
ENSG00000197119	SLC25A29	protein_coding	40.4508	-1.43083	0.727892	-1.96572	0.0493307	0.774484	18.4808	6.51737
ENSG00000198492	YTHDF2	protein_coding	109.36	-1.34413	0.682548	-1.96929	0.0489203	0.774484	34.1109	14.4461
ENSG00000105339	DENND3	protein_coding	75.1049	-1.43451	0.730805	-1.96292	0.0496554	0.777487	39.0966	11.5686
ENSG00000040341	STAU2	protein_coding	111.644	-1.41718	0.725126	-1.9544	0.0506545	0.779562	302.036	119.39
ENSG00000088766	CRLS1	protein_coding	37.7972	-1.319	0.675098	-1.95379	0.0507259	0.779562	20.4784	8.59078
ENSG00000102189	EEA1	protein_coding	181.969	-1.25867	0.643982	-1.95452	0.05064	0.779562	33.5656	13.6904
ENSG00000110429	FBXO3	protein_coding	39.3458	-1.34113	0.686373	-1.95393	0.0507093	0.779562	20.2893	8.13495
ENSG00000130479	MAP1S	protein_coding	61.533	-1.15858	0.592011	-1.95702	0.0503451	0.779562	33.236	16.7026
ENSG00000137960	GIPC2	protein_coding	29.5101	1.48736	0.760789	1.95502	0.0505812	0.779562	2.36136	9.96573
ENSG00000157500	APPL1	protein_coding	95.4949	-1.1899	0.607092	-1.96	0.0499962	0.779562	23.4424	10.6757
ENSG00000180008	SOCS4	protein_coding	172.509	-1.3533	0.692668	-1.95375	0.0507311	0.779562	23.8926	10.6659
ENSG00000184792	OSBP2	protein_coding	19.9994	1.48312	0.758097	1.95638	0.0504207	0.779562	3.78507	14.8352
ENSG00000185104	FAF1	protein_coding	63.8966	1.29873	0.6625	1.96034	0.0499555	0.779562	8.70685	25.6624
ENSG00000185658	BRWD1	protein_coding	173.738	-1.06129	0.542255	-1.95719	0.0503257	0.779562	25.5754	13.989
ENSG00000197857	ZNF44	protein_coding	7.14556	-1.72398	0.882308	-1.95395	0.0507073	0.779562	3.7976	0.675179
ENSG00000226259	GTF2H2B	transcribed_unprocessed_pseudogene	16.4647	-1.61951	0.826213	-1.96016	0.0499768	0.779562	7.82527	1.72475
ENSG00000271208	Z99289.3	lincRNA	14.5157	1.66653	0.852808	1.95417	0.0506816	0.779562	5.25201	27.4824
ENSG00000104812	GYS1	protein_coding	66.8022	-1.3868	0.710694	-1.95133	0.0510177	0.780854	44.2526	16.7083
ENSG00000180376	CCDC66	protein_coding	36.4985	1.52685	0.782245	1.95188	0.0509521	0.780854	8.19239	34.2776
ENSG00000214300	SPDYE3	protein_coding	8.69541	-1.63844	0.839552	-1.95156	0.0509904	0.780854	2.69262	0.625462
ENSG00000111339	ART4	protein_coding	31.7983	-1.69673	0.870537	-1.94906	0.0512881	0.783956	6.90612	1.47994
ENSG00000065357	DGKA	protein_coding	49.4246	1.40621	0.722401	1.94658	0.0515848	0.784643	49.5012	189.051
ENSG00000128609	NDUFA5	protein_coding	68.9847	-1.22424	0.629333	-1.94529	0.0517399	0.784643	41.2178	18.6718
ENSG00000131375	CAPN7	protein_coding	72.7217	1.40294	0.720419	1.94739	0.0514875	0.784643	9.04006	33.4366
ENSG00000158156	XKR8	protein_coding	6.85398	1.72654	0.886506	1.94758	0.051465	0.784643	0.562792	4.4347
ENSG00000165914	TTC7B	protein_coding	80.9555	1.16	0.596015	1.94625	0.0516245	0.784643	27.5888	68.6374
ENSG00000272779	AC245060.4	unprocessed_pseudogene	12.824	1.6342	0.84001	1.94545	0.0517205	0.784643	1.73332	9.01849
ENSG00000233382	NKAPP1	transcribed_processed_pseudogene	7.01879	1.78716	0.919449	1.94373	0.0519274	0.786456	0.282895	4.15313
ENSG00000100038	TOP3B	protein_coding	22.4448	1.51982	0.782959	1.94113	0.0522427	0.787	2.00125	8.20485
ENSG00000112182	BACH2	protein_coding	22.6717	-1.71668	0.884308	-1.94127	0.0522258	0.787	9.35774	1.44055
ENSG00000132361	CLUH	protein_coding	76.3272	1.46042	0.752548	1.94063	0.0523034	0.787	17.1905	81.1297
ENSG00000166987	MBD6	protein_coding	43.3576	1.44328	0.743297	1.94173	0.0521699	0.787	10.4063	35.365
ENSG00000182154	MRPL41	protein_coding	7.99886	1.69592	0.87317	1.94226	0.0521061	0.787	0.77407	5.27843
ENSG00000118946	PCDH17	protein_coding	17.5797	1.65789	0.854787	1.93954	0.0524358	0.787068	0.39038	1.86584
ENSG00000269335	IKBKG	protein_coding	11.0343	1.66044	0.856128	1.93947	0.052444	0.787068	3.43116	18.1538
ENSG00000154874	CCDC144B	transcribed_unprocessed_pseudogene	50.2069	1.52689	0.788649	1.93609	0.0528572	0.792242	2.20618	7.58272
ENSG00000165029	ABCA1	protein_coding	42.6188	1.28864	0.665896	1.9352	0.0529652	0.792833	1.46608	4.27724
ENSG00000117862	TXNDC12	protein_coding	33.6473	-1.29609	0.670468	-1.93312	0.0532218	0.793482	15.6771	6.7652
ENSG00000137573	SULF1	protein_coding	17.7099	-1.69331	0.876245	-1.93246	0.0533025	0.793482	15.3382	2.71045
ENSG00000146802	TMEM168	protein_coding	30.4596	-1.55379	0.804213	-1.93207	0.0533514	0.793482	8.75016	2.59123
ENSG00000182841	RRP7BP	transcribed_unprocessed_pseudogene	7.08975	1.78496	0.923581	1.93265	0.0532795	0.793482	0.233484	4.85907
ENSG00000234754	C1orf140	lincRNA	7.08115	1.77783	0.919312	1.93387	0.0531287	0.793482	0.0589275	2.21929
ENSG00000127952	STYXL1	protein_coding	15.4275	1.57144	0.813802	1.93099	0.0534842	0.794436	4.94343	23.8881
ENSG00000070081	NUCB2	protein_coding	100.13	-1.13383	0.588692	-1.92602	0.054102	0.79927	72.029	36.7555
ENSG00000139163	ETNK1	protein_coding	118.897	1.14756	0.596121	1.92504	0.0542241	0.79927	8.09999	20.3142
ENSG00000142856	ITGB3BP	protein_coding	54.9039	-1.11186	0.577129	-1.92654	0.0540368	0.79927	73.4449	36.0825
ENSG00000162980	ARL5A	protein_coding	158.078	-1.25516	0.651261	-1.92727	0.0539456	0.79927	33.9561	12.2192
ENSG00000173705	SUSD5	protein_coding	9.37844	-1.62566	0.844098	-1.92592	0.0541147	0.79927	1.87301	0.426953
ENSG00000250902	SMAD1-AS1	antisense_RNA	7.83168	-1.72587	0.896355	-1.92543	0.0541757	0.79927	17.506	3.33443
ENSG00000173258	ZNF483	protein_coding	6.79872	-1.72703	0.898217	-1.92274	0.0545133	0.800474	1.73557	0.308688
ENSG00000180398	MCFD2	protein_coding	159.858	-0.975585	0.507248	-1.92329	0.0544434	0.800474	36.9778	19.8304
ENSG00000198728	LDB1	protein_coding	54.6884	-1.2462	0.647984	-1.92319	0.0544556	0.800474	22.9695	10.1384
ENSG00000141101	NOB1	protein_coding	60.9041	1.11471	0.580111	1.92155	0.0546623	0.80063	12.2611	33.2053
ENSG00000154814	OXNAD1	protein_coding	7.67713	1.74124	0.906075	1.92174	0.054638	0.80063	0.392861	3.74509
ENSG00000087087	SRRT	protein_coding	42.6477	1.23041	0.641098	1.91922	0.0549568	0.801897	29.9542	87.7388
ENSG00000120693	SMAD9	protein_coding	20.9711	-1.40175	0.730115	-1.9199	0.0548709	0.801897	3.25516	1.04321
ENSG00000266967	AARSD1	protein_coding	12.6994	1.59366	0.830294	1.91939	0.0549351	0.801897	3.77015	19.7009
ENSG00000008277	ADAM22	protein_coding	6.29933	1.75085	0.914693	1.91414	0.0556026	0.801908	0.0996667	1.02879
ENSG00000064666	CNN2	protein_coding	223.779	-1.07402	0.562698	-1.9087	0.0563004	0.801908	202.383	113.972
ENSG00000096968	JAK2	protein_coding	20.4974	1.4812	0.77257	1.91724	0.0552075	0.801908	1.44071	5.62391
ENSG00000103168	TAF1C	protein_coding	19.784	-1.58229	0.824981	-1.91798	0.0551139	0.801908	8.4966	1.79915
ENSG00000104728	ARHGEF10	protein_coding	187.184	-1.13213	0.594725	-1.90363	0.0569587	0.801908	29.7474	14.3489
ENSG00000105854	PON2	protein_coding	74.8307	-1.15951	0.605224	-1.91584	0.0553861	0.801908	68.1783	32.6255
ENSG00000108819	PPP1R9B	protein_coding	47.2369	1.19332	0.624916	1.90957	0.0561885	0.801908	2.51195	7.25075
ENSG00000117625	RCOR3	protein_coding	55.503	-1.24235	0.650704	-1.90924	0.0562311	0.801908	32.5288	14.2208
ENSG00000118762	PKD2	protein_coding	38.8552	-1.30487	0.681225	-1.91547	0.0554326	0.801908	11.6727	4.97262
ENSG00000123352	SPATS2	protein_coding	111.377	-1.01778	0.534669	-1.90356	0.0569673	0.801908	120.124	58.4576
ENSG00000131002	TXLNGY	transcribed_unprocessed_pseudogene	120.353	-1.4147	0.73821	-1.9164	0.0553145	0.801908	36.0662	11.9487
ENSG00000137878	GCOM1	protein_coding	41.6073	1.3784	0.720759	1.91243	0.0558208	0.801908	6.15804	19.6564
ENSG00000141560	FN3KRP	protein_coding	20.502	-1.35764	0.711413	-1.90837	0.0563434	0.801908	15.7656	5.67305
ENSG00000142197	DOPEY2	protein_coding	19.4887	1.65728	0.867586	1.91022	0.0561054	0.801908	0.961668	5.93616
ENSG00000155636	RBM45	protein_coding	19.2931	-1.59072	0.83241	-1.91098	0.0560067	0.801908	8.22248	2.14668
ENSG00000161526	SAP30BP	protein_coding	54.8025	1.29136	0.675083	1.91289	0.0557615	0.801908	55.0442	181.087
ENSG00000165572	KBTBD6	protein_coding	14.3908	1.61668	0.846236	1.91044	0.0560769	0.801908	0.367539	1.83432
ENSG00000166855	CLPX	protein_coding	41.0026	-1.26122	0.662178	-1.90465	0.0568258	0.801908	20.5397	9.01459
ENSG00000172009	THOP1	protein_coding	30.1245	1.31859	0.691129	1.90788	0.0564067	0.801908	11.4348	36.3808
ENSG00000186951	PPARA	protein_coding	21.2751	1.39982	0.734302	1.90632	0.0566085	0.801908	2.21971	8.18
ENSG00000189164	ZNF527	protein_coding	8.6274	1.68271	0.882327	1.90713	0.0565036	0.801908	0.304087	2.59329
ENSG00000196329	GIMAP5	protein_coding	31.1702	-1.5584	0.816303	-1.90909	0.0562499	0.801908	9.38655	2.88281
ENSG00000198887	SMC5	protein_coding	163.005	-1.43665	0.754468	-1.90419	0.056886	0.801908	260.022	79.2859
ENSG00000213983	AP1G2	protein_coding	20.482	-1.48811	0.780954	-1.9055	0.0567148	0.801908	24.9429	7.53697
ENSG00000229619	MBNL1-AS1	antisense_RNA	18.2605	1.39059	0.730093	1.90468	0.0568219	0.801908	0.85123	3.17794
ENSG00000233429	HOTAIRM1	antisense_RNA	31.261	-1.69956	0.891526	-1.90635	0.0566054	0.801908	107.595	3.814
ENSG00000237441	RGL2	protein_coding	53.5346	-1.18657	0.620371	-1.91268	0.0557895	0.801908	16.7662	7.92306
ENSG00000258289	CHURC1	protein_coding	86.315	1.23449	0.646454	1.90963	0.0561811	0.801908	29.6873	79.3335
ENSG00000268027	AC243960.1	lincRNA	10.7863	-1.65485	0.863281	-1.91693	0.0552473	0.801908	14.0586	3.57874
ENSG00000086991	NOX4	protein_coding	107.055	1.07937	0.568253	1.89944	0.0575061	0.805495	20.5225	54.7971
ENSG00000092201	SUPT16H	protein_coding	138.872	1.07628	0.567845	1.89537	0.0580435	0.805495	11.6717	30.094
ENSG00000122565	CBX3	protein_coding	172.682	1.01172	0.534703	1.89212	0.0584752	0.805495	34.8564	80.0175
ENSG00000126705	AHDC1	protein_coding	30.9143	1.46173	0.771711	1.89415	0.0582054	0.805495	1.00396	3.93399
ENSG00000142188	TMEM50B	protein_coding	21.9331	-1.46591	0.773919	-1.89414	0.0582062	0.805495	22.7754	6.31499
ENSG00000149716	ORAOV1	protein_coding	18.3897	1.45443	0.768263	1.89314	0.0583397	0.805495	3.72057	14.6713
ENSG00000157214	STEAP2	protein_coding	8.77688	-1.67432	0.88183	-1.89868	0.0576061	0.805495	1.37022	0.236469
ENSG00000163625	WDFY3	protein_coding	324.372	1.10829	0.583919	1.89803	0.0576924	0.805495	40.4731	112.296
ENSG00000167775	CD320	protein_coding	24.3961	-1.34508	0.709347	-1.89622	0.0579304	0.805495	26.9044	10.3388
ENSG00000172057	ORMDL3	protein_coding	16.8391	-1.55375	0.818146	-1.89911	0.0575494	0.805495	13.3697	4.01228
ENSG00000181481	RNF135	protein_coding	8.35396	1.663	0.87887	1.8922	0.0584642	0.805495	1.18846	7.7449
ENSG00000184517	ZFP1	protein_coding	13.9043	1.65545	0.874275	1.89351	0.0582905	0.805495	2.94577	18.9544
ENSG00000187609	EXD3	protein_coding	13.0218	1.52402	0.801783	1.90078	0.0573304	0.805495	2.05649	9.48195
ENSG00000196470	SIAH1	protein_coding	16.3229	1.45794	0.769083	1.89569	0.058001	0.805495	2.3758	8.83191
ENSG00000197536	C5orf56	protein_coding	24.2665	-1.54954	0.81874	-1.89259	0.058412	0.805495	8.04483	2.0357
ENSG00000229809	ZNF688	protein_coding	12.5141	1.59725	0.841899	1.8972	0.0578017	0.805495	1.6796	8.72963
ENSG00000259431	THTPA	protein_coding	10.5249	1.72472	0.910192	1.8949	0.0581056	0.805495	1.48134	12.7155
ENSG00000262454	MIR193BHG	lincRNA	11.8221	-1.68559	0.887776	-1.89867	0.0576081	0.805495	2.59358	0.328389
ENSG00000166046	TCP11L2	protein_coding	30.1475	1.28205	0.677929	1.89112	0.0586085	0.806371	3.15202	9.93421
ENSG00000181472	ZBTB2	protein_coding	24.6249	-1.25723	0.665393	-1.88946	0.0588306	0.808466	4.41062	1.75042
ENSG00000256514	AP003419.2	protein_coding	6.3398	1.74406	0.923565	1.88839	0.0589731	0.809463	0.662895	10.5259
ENSG00000069956	MAPK6	protein_coding	99.1683	-1.07593	0.57025	-1.88677	0.0591917	0.8097	21.9613	11.6047
ENSG00000110921	MVK	protein_coding	20.8052	1.50979	0.800356	1.8864	0.059241	0.8097	4.56456	23.4548
ENSG00000167191	GPRC5B	protein_coding	28.0713	-1.29156	0.684338	-1.88732	0.0591177	0.8097	16.7774	6.06873
ENSG00000228782	MRPL45P2	transcribed_unprocessed_pseudogene	12.5024	-1.68343	0.892507	-1.88618	0.0592703	0.8097	15.8254	2.90221
ENSG00000127415	IDUA	protein_coding	19.1506	-1.56767	0.832404	-1.8833	0.0596591	0.811182	11.5169	2.86322
ENSG00000165102	HGSNAT	protein_coding	74.8715	-1.21882	0.646855	-1.88422	0.0595348	0.811182	24.3754	9.69162
ENSG00000165392	WRN	protein_coding	44.5209	-1.41003	0.748622	-1.8835	0.0596332	0.811182	7.08059	2.27966
ENSG00000166716	ZNF592	protein_coding	63.8134	-1.38344	0.734356	-1.88389	0.0595804	0.811182	11.8114	3.21435
ENSG00000072858	SIDT1	protein_coding	7.19544	-1.73862	0.92357	-1.8825	0.0597683	0.811712	4.62618	0.379802
ENSG00000150764	DIXDC1	protein_coding	40.3088	-1.36151	0.723577	-1.88164	0.0598844	0.812336	9.47508	3.3132
ENSG00000104356	POP1	protein_coding	22.9561	-1.63186	0.868293	-1.87939	0.0601909	0.813631	10.6872	2.19173
ENSG00000184428	TOP1MT	protein_coding	12.4325	1.5906	0.846109	1.8799	0.0601223	0.813631	2.511	11.8935
ENSG00000187097	ENTPD5	protein_coding	61.4522	-1.42092	0.756014	-1.87949	0.0601779	0.813631	15.6827	4.70429
ENSG00000120008	WDR11	protein_coding	155.715	-1.29785	0.691406	-1.87712	0.0605016	0.814705	112.37	37.7679
ENSG00000164989	CCDC171	protein_coding	11.0053	1.56449	0.833297	1.87747	0.0604535	0.814705	0.431472	2.6849
ENSG00000168646	AXIN2	protein_coding	11.9699	1.60934	0.857486	1.87681	0.0605435	0.814705	0.917564	5.78737
ENSG00000177337	DLGAP1-AS1	antisense_RNA	25.5367	1.44236	0.768538	1.87675	0.0605519	0.814705	10.7141	39.5762
ENSG00000044459	CNTLN	protein_coding	80.7114	-1.02414	0.546034	-1.87559	0.0607116	0.814958	7.86504	4.16252
ENSG00000087470	DNM1L	protein_coding	145.726	-0.96389	0.513836	-1.87587	0.0606732	0.814958	59.0881	34.2886
ENSG00000004700	RECQL	protein_coding	99.305	1.14173	0.612748	1.86329	0.0624216	0.81731	8.94445	23.1565
ENSG00000047056	WDR37	protein_coding	51.3023	-1.26699	0.678978	-1.86602	0.0620383	0.81731	11.7775	5.23574
ENSG00000074590	NUAK1	protein_coding	72.2969	1.34844	0.720177	1.87237	0.0611554	0.81731	5.18575	16.562
ENSG00000091009	RBM27	protein_coding	78.6281	1.2827	0.688894	1.86197	0.0626069	0.81731	3.66876	11.8373
ENSG00000099381	SETD1A	protein_coding	30.7426	1.39498	0.749407	1.86144	0.0626818	0.81731	3.01193	9.83411
ENSG00000106012	IQCE	protein_coding	20.5815	1.42835	0.76652	1.86342	0.0624031	0.81731	1.48716	5.7885
ENSG00000107890	ANKRD26	protein_coding	60.0708	1.14446	0.613028	1.86689	0.0619163	0.81731	3.6517	9.54011
ENSG00000110025	SNX15	protein_coding	14.6841	1.58017	0.847103	1.86538	0.0621277	0.81731	4.43604	9.76583
ENSG00000128923	MINDY2	protein_coding	89.1399	1.1037	0.589099	1.87354	0.0609943	0.81731	4.123	11.8177
ENSG00000133740	E2F5	protein_coding	12.1298	-1.61808	0.868071	-1.86399	0.0623224	0.81731	6.49103	1.29164
ENSG00000135956	TMEM127	protein_coding	43.9826	1.22435	0.657827	1.8612	0.0627165	0.81731	4.05612	12.2327
ENSG00000151292	CSNK1G3	protein_coding	163.638	-1.33001	0.711954	-1.86812	0.0617459	0.81731	60.6067	28.4887
ENSG00000165792	METTL17	protein_coding	8.62482	1.67248	0.898728	1.86094	0.062753	0.81731	1.69851	12.5148
ENSG00000167280	ENGASE	protein_coding	24.0333	-1.62624	0.869377	-1.87058	0.0614039	0.81731	19.8192	2.81432
ENSG00000169252	ADRB2	protein_coding	14.6884	1.49072	0.800092	1.86318	0.0624367	0.81731	0.602167	2.65269
ENSG00000169756	LIMS1	protein_coding	303.976	-1.04416	0.558966	-1.86801	0.0617601	0.81731	83.678	48.0212
ENSG00000171222	SCAND1	protein_coding	35.2822	1.23366	0.662128	1.86318	0.0624375	0.81731	8.60037	26.3241
ENSG00000180902	D2HGDH	protein_coding	24.1789	1.57313	0.844195	1.86347	0.062396	0.81731	5.5774	31.0321
ENSG00000184787	UBE2G2	protein_coding	114.775	-1.2731	0.681564	-1.86791	0.0617745	0.81731	46.732	22.3357
ENSG00000186088	GSAP	protein_coding	14.4685	-1.65605	0.887117	-1.86677	0.0619333	0.81731	5.87681	0.958624
ENSG00000196776	CD47	protein_coding	44.8634	-1.29591	0.693513	-1.86861	0.0616767	0.81731	12.1026	4.61765
ENSG00000197943	PLCG2	protein_coding	5359.09	1.00828	0.539089	1.87034	0.0614366	0.81731	129.481	319.181
ENSG00000198909	MAP3K3	protein_coding	105.388	1.15747	0.620112	1.86654	0.0619654	0.81731	6.89544	17.9519
ENSG00000204954	C12orf73	protein_coding	12.5002	1.55384	0.830289	1.87144	0.0612838	0.81731	3.81105	17.6654
ENSG00000213380	COG8	protein_coding	12.7356	1.49672	0.804406	1.86065	0.0627939	0.81731	1.33542	6.25334
ENSG00000261804	AC007342.4	lincRNA	7.29745	1.69091	0.908598	1.86101	0.0627425	0.81731	1.23685	10.1952
ENSG00000272602	ZNF595	protein_coding	20.204	-1.44482	0.772144	-1.87118	0.0613202	0.81731	6.32617	1.90533
ENSG00000102978	POLR2C	protein_coding	44.4429	1.16008	0.624157	1.85863	0.0630801	0.817566	8.42752	23.6733
ENSG00000127980	PEX1	protein_coding	41.1828	-1.47698	0.79429	-1.85949	0.062957	0.817566	13.1885	3.51224
ENSG00000142599	RERE	protein_coding	215.174	1.16209	0.624809	1.85991	0.062898	0.817566	57.1526	171.056
ENSG00000229358	DPY19L1P1	unprocessed_pseudogene	22.0715	-1.46825	0.790011	-1.85851	0.0630962	0.817566	4.29756	1.41984
ENSG00000107282	APBA1	protein_coding	23.5772	1.46512	0.788895	1.85718	0.0632852	0.818182	0.79936	3.56534
ENSG00000138685	FGF2	protein_coding	45.1448	-1.14026	0.613964	-1.85722	0.0632801	0.818182	4.07018	1.9548
ENSG00000006025	OSBPL7	protein_coding	12.7588	1.62263	0.87697	1.85027	0.064275	0.822245	2.2077	10.8591
ENSG00000070366	SMG6	protein_coding	94.639	-1.1312	0.612338	-1.84734	0.0646975	0.822245	29.7466	14.8496
ENSG00000100592	DAAM1	protein_coding	110.152	-1.1019	0.596514	-1.84723	0.0647138	0.822245	65.7688	34.7097
ENSG00000105135	ILVBL	protein_coding	9.8744	1.61378	0.871404	1.85193	0.0640358	0.822245	1.32753	8.07518
ENSG00000107036	RIC1	protein_coding	60.0752	-1.13503	0.614502	-1.84707	0.0647364	0.822245	8.13731	3.69208
ENSG00000110697	PITPNM1	protein_coding	30.8832	1.42826	0.772135	1.84976	0.0643487	0.822245	9.92269	40.4879
ENSG00000116667	C1orf21	protein_coding	22.0886	-1.46534	0.792538	-1.84892	0.0644693	0.822245	7.05078	2.22048
ENSG00000125482	TTF1	protein_coding	15.6078	1.49552	0.809626	1.84718	0.0647215	0.822245	1.66977	7.14932
ENSG00000136870	ZNF189	protein_coding	32.1307	1.29988	0.702361	1.85073	0.0642084	0.822245	2.09198	7.12933
ENSG00000154305	MIA3	protein_coding	88.1772	-1.18397	0.638521	-1.85423	0.0637056	0.822245	52.6203	26.0949
ENSG00000164151	ICE1	protein_coding	89.4308	-1.06806	0.577135	-1.85063	0.064223	0.822245	9.11746	4.25661
ENSG00000174353	STAG3L3	transcribed_unprocessed_pseudogene	22.3837	1.60111	0.865535	1.84985	0.0643346	0.822245	2.75468	12.3158
ENSG00000175591	P2RY2	protein_coding	7.08656	-1.70541	0.923247	-1.84719	0.0647198	0.822245	1.66081	0.200111
ENSG00000186409	CCDC30	protein_coding	7.41207	1.69898	0.917418	1.85192	0.0640374	0.822245	0.149809	1.57394
ENSG00000213799	ZNF845	protein_coding	21.5773	1.52948	0.825774	1.85218	0.0640004	0.822245	1.05643	5.08669
ENSG00000224063	AC007319.1	antisense_RNA	17.8007	-1.43357	0.776065	-1.84724	0.064713	0.822245	25.6541	7.37395
ENSG00000077463	SIRT6	protein_coding	7.38607	1.63319	0.886308	1.84269	0.0653742	0.823712	1.24219	8.16855
ENSG00000129226	CD68	protein_coding	13.7899	1.53791	0.833271	1.84563	0.0649457	0.823712	3.62177	15.6997
ENSG00000134202	GSTM3	protein_coding	26.2452	-1.33043	0.722133	-1.84237	0.0654215	0.823712	19.6716	6.76164
ENSG00000185022	MAFF	protein_coding	53.4071	1.15438	0.626009	1.84402	0.0651797	0.823712	6.10681	16.3926
ENSG00000188603	CLN3	protein_coding	22.2469	-1.43464	0.778638	-1.8425	0.0654025	0.823712	11.399	4.13413
ENSG00000198315	ZKSCAN8	protein_coding	54.21	1.25671	0.681596	1.84378	0.0652153	0.823712	2.20132	6.24752
ENSG00000205302	SNX2	protein_coding	54.8323	1.2363	0.670713	1.84327	0.0652902	0.823712	23.3259	66.8552
ENSG00000230596	GPAA1P2	transcribed_processed_pseudogene	6.27116	-1.68732	0.915799	-1.84246	0.0654081	0.823712	3.8453	0.578016
ENSG00000237515	SHISA9	protein_coding	60.4814	-1.2393	0.672944	-1.8416	0.065533	0.82422	4.42876	1.93574
ENSG00000102796	DHRS12	protein_coding	9.32747	1.63049	0.887451	1.83728	0.0661691	0.825398	3.33953	21.3936
ENSG00000126464	PRR12	protein_coding	50.7048	-1.34088	0.729506	-1.83807	0.0660528	0.825398	12.6928	3.64217
ENSG00000157778	PSMG3	protein_coding	30.4643	-1.33078	0.723971	-1.83816	0.0660385	0.825398	21.366	8.71358
ENSG00000160271	RALGDS	protein_coding	168.853	-1.46366	0.796354	-1.83795	0.0660704	0.825398	125.283	46.7903
ENSG00000167674	HDGFL2	protein_coding	58.3248	1.16606	0.634236	1.83852	0.0659858	0.825398	10.9874	31.1871
ENSG00000214021	TTLL3	protein_coding	69.1844	-1.50278	0.817415	-1.83845	0.0659963	0.825398	28.9719	7.28587
ENSG00000257923	CUX1	protein_coding	146.156	0.927643	0.504078	1.84028	0.0657276	0.825398	18.0459	40.9812
ENSG00000264513	AC006270.1	antisense_RNA	7.38992	-1.69645	0.923448	-1.83708	0.0661974	0.825398	15.6885	2.11026
ENSG00000023902	PLEKHO1	protein_coding	60.2559	1.15442	0.6289	1.83561	0.0664151	0.826332	12.7389	32.9736
ENSG00000134884	ARGLU1	protein_coding	173.029	1.30643	0.711689	1.83567	0.066406	0.826332	57.2332	159.09
ENSG00000184115	AC112229.1	transcribed_unprocessed_pseudogene	6.84081	-1.66558	0.90773	-1.83488	0.0665233	0.82679	3.03902	0.534156
ENSG00000023330	ALAS1	protein_coding	43.3968	1.15161	0.633741	1.81717	0.0691916	0.827762	6.95704	18.8439
ENSG00000034693	PEX3	protein_coding	14.9244	-1.56433	0.853327	-1.83321	0.0667717	0.827762	6.32914	1.69962
ENSG00000069509	FUNDC1	protein_coding	13.7768	1.49273	0.821467	1.81716	0.0691931	0.827762	2.25324	9.45578
ENSG00000083457	ITGAE	protein_coding	19.2645	-1.41133	0.772683	-1.82653	0.0677708	0.827762	20.8258	7.63521
ENSG00000100387	RBX1	protein_coding	53.7937	1.06753	0.582621	1.83229	0.0669078	0.827762	18.1092	45.9385
ENSG00000105835	NAMPT	protein_coding	200.95	0.963392	0.527543	1.82619	0.0678219	0.827762	71.6615	161.839
ENSG00000107020	PLGRKT	protein_coding	9.01489	-1.54506	0.848276	-1.82141	0.068544	0.827762	9.23473	2.35967
ENSG00000108239	TBC1D12	protein_coding	58.9406	-1.4488	0.793179	-1.82658	0.0677637	0.827762	11.179	3.13991
ENSG00000113648	H2AFY	protein_coding	187.99	-1.20782	0.664603	-1.81736	0.0691626	0.827762	134.898	57.6959
ENSG00000118518	RNF146	protein_coding	44.447	-1.19802	0.658931	-1.81813	0.0690439	0.827762	21.0358	10.0654
ENSG00000119537	KDSR	protein_coding	32.8582	1.26615	0.694995	1.82181	0.0684831	0.827762	5.28808	15.0491
ENSG00000128699	ORMDL1	protein_coding	32.7181	-1.27049	0.696103	-1.82514	0.0679793	0.827762	19.8885	7.54782
ENSG00000128951	DUT	protein_coding	107.5	-1.26632	0.694328	-1.8238	0.0681824	0.827762	591.645	280.984
ENSG00000133627	ACTR3B	protein_coding	7.459	1.62135	0.89131	1.81906	0.068902	0.827762	0.287164	2.11581
ENSG00000157510	AFAP1L1	protein_coding	276.767	1.09073	0.598994	1.82094	0.0686155	0.827762	31.22	76.8389
ENSG00000162769	FLVCR1	protein_coding	21.8534	1.44655	0.794597	1.82048	0.0686857	0.827762	1.0926	5.09694
ENSG00000163430	FSTL1	protein_coding	402.785	-0.976215	0.533938	-1.82833	0.0675001	0.827762	240.122	131.428
ENSG00000164171	ITGA2	protein_coding	140.668	-0.97934	0.534696	-1.83158	0.0670134	0.827762	10.8976	5.62294
ENSG00000166444	ST5	protein_coding	20.5888	1.46614	0.805784	1.81952	0.0688314	0.827762	8.23982	38.0401
ENSG00000167778	SPRYD3	protein_coding	24.0958	-1.32135	0.723518	-1.82629	0.0678067	0.827762	7.46224	3.05395
ENSG00000168209	DDIT4	protein_coding	15.414	1.54212	0.845052	1.82489	0.0680182	0.827762	2.36686	11.0367
ENSG00000174720	LARP7	protein_coding	52.6455	1.26425	0.690092	1.832	0.0669522	0.827762	35.3604	105.237
ENSG00000177879	AP3S1	protein_coding	85.6333	-1.12571	0.618953	-1.81873	0.0689527	0.827762	222.926	106.529
ENSG00000180190	TDRP	protein_coding	14.7311	1.62527	0.88902	1.82816	0.0675251	0.827762	1.21589	8.6236
ENSG00000180581	SRP9P1	processed_pseudogene	34.3037	1.21018	0.664245	1.82188	0.0684732	0.827762	259.227	781.12
ENSG00000182208	MOB2	protein_coding	15.3902	-1.53937	0.842844	-1.8264	0.0677899	0.827762	9.59572	2.86158
ENSG00000184557	SOCS3	protein_coding	51.4723	-1.51349	0.833267	-1.81633	0.06932	0.827762	18.3388	3.67755
ENSG00000188558	OR2G6	protein_coding	16.813	-1.50574	0.828841	-1.81669	0.0692653	0.827762	1.69209	0.438613
ENSG00000197557	TTC30A	protein_coding	7.9413	1.6851	0.922452	1.82676	0.0677355	0.827762	0.0927669	0.923806
ENSG00000197779	ZNF81	protein_coding	63.1699	-1.65115	0.907102	-1.82025	0.0687217	0.827762	8.18482	0.374979
ENSG00000204482	LST1	protein_coding	8.9113	-1.68627	0.921276	-1.83036	0.0671958	0.827762	5.52857	0.504694
ENSG00000204764	RANBP17	protein_coding	40.9363	-1.30201	0.715744	-1.81911	0.0688953	0.827762	37.5259	15.3062
ENSG00000215424	MCM3AP-AS1	antisense_RNA	14.837	-1.45616	0.799394	-1.82159	0.0685179	0.827762	4.45213	1.32599
ENSG00000215717	TMEM167B	protein_coding	11.9522	1.51672	0.830155	1.82704	0.0676942	0.827762	0.86098	3.96203
ENSG00000227517	LINC01483	lincRNA	9.19768	-1.69341	0.923628	-1.83343	0.0667387	0.827762	5.47101	0.553105
ENSG00000237440	ZNF737	protein_coding	9.84684	1.5548	0.849818	1.82957	0.0673139	0.827762	1.11183	5.75588
ENSG00000237973	MTCO1P12	unprocessed_pseudogene	16.692	1.60879	0.882665	1.82265	0.0683568	0.827762	1.52849	7.62761
ENSG00000256223	ZNF10	protein_coding	12.6131	-1.61514	0.885894	-1.82318	0.0682763	0.827762	14.2249	2.61713
ENSG00000116117	PARD3B	protein_coding	43.2784	1.25757	0.693064	1.81451	0.0695987	0.829354	5.56047	14.6419
ENSG00000146576	C7orf26	protein_coding	11.3855	1.5644	0.862597	1.8136	0.06974	0.829354	1.14878	6.13285
ENSG00000171877	FRMD5	protein_coding	38.4809	1.17092	0.645613	1.81366	0.0697306	0.829354	4.31862	11.9291
ENSG00000260141	AC145350.2	lincRNA	10.7162	1.59655	0.880231	1.81378	0.0697115	0.829354	2.29881	12.7472
ENSG00000166147	FBN1	protein_coding	238.517	-1.32724	0.732017	-1.81313	0.069812	0.829359	29.8614	10.8093
ENSG00000110080	ST3GAL4	protein_coding	12.9346	1.56514	0.86377	1.81199	0.0699877	0.829741	2.47939	12.0021
ENSG00000186283	TOR3A	protein_coding	10.4321	1.54916	0.854868	1.81216	0.0699611	0.829741	0.861617	4.55516
ENSG00000106484	MEST	protein_coding	21.4214	-1.44811	0.799498	-1.81127	0.0700987	0.830207	21.5417	6.25965
ENSG00000067596	DHX8	protein_coding	61.9819	1.31921	0.728694	1.81037	0.0702381	0.831008	9.96308	34.2925
ENSG00000099904	ZDHHC8	protein_coding	40.9826	-1.2463	0.688979	-1.80891	0.0704649	0.831233	23.3672	10.4877
ENSG00000122674	CCZ1	protein_coding	89.8637	1.16742	0.645387	1.80886	0.0704727	0.831233	23.1651	65.1213
ENSG00000240207	AC080013.1	antisense_RNA	12.9412	-1.64185	0.907534	-1.80913	0.070431	0.831233	12.1172	1.88924
ENSG00000134250	NOTCH2	protein_coding	77.2399	-1.43688	0.794686	-1.80811	0.0705889	0.831756	20.015	4.72048
ENSG00000163659	TIPARP	protein_coding	30.4968	1.28338	0.710016	1.80754	0.0706785	0.831964	1.77825	5.64619
ENSG00000068383	INPP5A	protein_coding	47.6424	1.17634	0.651106	1.80669	0.0708113	0.832681	13.1536	41.5375
ENSG00000130717	UCK1	protein_coding	34.8351	-1.57245	0.870672	-1.80602	0.0709158	0.833063	22.113	4.51234
ENSG00000105520	PLPPR2	protein_coding	13.7203	-1.4543	0.805487	-1.8055	0.0709967	0.833167	7.3829	2.41765
ENSG00000144233	AMMECR1L	protein_coding	25.4001	-1.28865	0.714579	-1.80336	0.0713312	0.833927	2.94929	1.1866
ENSG00000157600	TMEM164	protein_coding	40.3136	1.54149	0.854845	1.80324	0.0713498	0.833927	3.72931	21.3532
ENSG00000163754	GYG1	protein_coding	99.6913	-1.18318	0.655819	-1.80413	0.0712113	0.833927	73.4936	25.7413
ENSG00000174483	BBS1	protein_coding	29.17	1.4083	0.780578	1.80418	0.0712038	0.833927	9.24345	31.7615
ENSG00000039650	PNKP	protein_coding	48.9217	-1.49136	0.827981	-1.8012	0.0716707	0.834628	169.2	39.6371
ENSG00000075539	FRYL	protein_coding	174.675	-0.942284	0.523369	-1.80042	0.0717944	0.834628	53.2107	28.2767
ENSG00000105053	VRK3	protein_coding	19.6648	-1.40518	0.78079	-1.79969	0.0719101	0.834628	11.4155	4.02488
ENSG00000105325	FZR1	protein_coding	31.6547	1.22888	0.683536	1.79784	0.0722031	0.834628	7.94714	22.4355
ENSG00000110274	CEP164	protein_coding	42.0605	1.20705	0.670464	1.80031	0.071811	0.834628	4.34478	12.1487
ENSG00000126970	ZC4H2	protein_coding	18.9478	-1.38896	0.772559	-1.79786	0.0721985	0.834628	12.4232	4.56018
ENSG00000141027	NCOR1	protein_coding	297.212	1.08628	0.603789	1.7991	0.0720027	0.834628	41.2234	97.4288
ENSG00000149212	SESN3	protein_coding	74.4905	-1.0485	0.582941	-1.79865	0.0720746	0.834628	4.24445	2.30198
ENSG00000187187	ZNF546	protein_coding	11.5352	1.51454	0.842366	1.79796	0.0721828	0.834628	0.468787	2.40817
ENSG00000187790	FANCM	protein_coding	18.6211	-1.36051	0.755448	-1.80093	0.0717136	0.834628	10.5752	3.85835
ENSG00000258644	SYNJ2BP-COX16	protein_coding	29.7957	-1.37206	0.763002	-1.79824	0.0721391	0.834628	96.9047	33.8603
ENSG00000152127	MGAT5	protein_coding	105.951	-1.19665	0.665958	-1.79689	0.0723538	0.835535	29.902	14.0628
ENSG00000110171	TRIM3	protein_coding	23.9786	-1.3448	0.748644	-1.79631	0.0724451	0.835755	18.4853	6.56276
ENSG00000007541	PIGQ	protein_coding	24.4884	-1.33965	0.74643	-1.79475	0.0726938	0.837788	16.8987	6.58012
ENSG00000166734	CASC4	protein_coding	142.727	-1.25699	0.700839	-1.79355	0.0728847	0.839153	116.407	53.0709
ENSG00000049245	VAMP3	protein_coding	312.982	1.05312	0.587975	1.79109	0.0732785	0.840655	174.795	411.255
ENSG00000136231	IGF2BP3	protein_coding	233.19	-0.934426	0.521888	-1.79047	0.0733784	0.840655	97.9905	58.5151
ENSG00000166192	SENP8	protein_coding	13.171	-1.60832	0.897795	-1.79141	0.0732277	0.840655	8.44449	1.93068
ENSG00000185130	HIST1H2BL	protein_coding	22.1105	-1.28044	0.714906	-1.79106	0.0732842	0.840655	45.6595	18.456
ENSG00000189190	ZNF600	protein_coding	6.70537	1.58875	0.887155	1.79084	0.0733197	0.840655	0.527173	3.25713
ENSG00000105700	KXD1	protein_coding	70.5478	0.997633	0.558244	1.78709	0.0739228	0.84069	35.9486	85.6817
ENSG00000115350	POLE4	protein_coding	11.3	1.45007	0.811503	1.78689	0.073955	0.84069	4.16134	17.9321
ENSG00000125505	MBOAT7	protein_coding	51.5308	-1.17362	0.655921	-1.78927	0.0735716	0.84069	30.5573	13.1394
ENSG00000130349	C6orf203	protein_coding	23.0209	-1.24998	0.698578	-1.78932	0.0735633	0.84069	16.871	6.90142
ENSG00000135250	SRPK2	protein_coding	123.242	-0.914482	0.511464	-1.78797	0.0737813	0.84069	53.7152	31.1313
ENSG00000171606	ZNF274	protein_coding	18.1888	1.52899	0.85513	1.78802	0.0737724	0.84069	2.03421	10.856
ENSG00000178537	SLC25A20	protein_coding	6.83543	1.62192	0.907668	1.78691	0.0739515	0.84069	0.504365	4.32757
ENSG00000235884	LINC00941	lincRNA	12.8864	-1.57082	0.879101	-1.78684	0.0739627	0.84069	8.16023	1.82357
ENSG00000059573	ALDH18A1	protein_coding	66.3345	-1.03867	0.582075	-1.78444	0.0743529	0.840881	27.387	12.9068
ENSG00000134030	CTIF	protein_coding	61.1536	1.38512	0.776586	1.7836	0.0744882	0.840881	8.12077	24.679
ENSG00000167130	DOLPP1	protein_coding	8.94422	-1.64014	0.918938	-1.78482	0.074291	0.840881	8.33859	0.692398
ENSG00000185129	PURA	protein_coding	125.504	0.937937	0.525382	1.78525	0.0742211	0.840881	3.07479	6.68099
ENSG00000196535	MYO18A	protein_coding	120.864	1.18215	0.662707	1.78383	0.0744519	0.840881	19.7047	48.0298
ENSG00000261599	HERC2P8	transcribed_unprocessed_pseudogene	12.6709	-1.38805	0.777299	-1.78573	0.0741429	0.840881	7.52715	2.42697
ENSG00000282057	AC092807.3	lincRNA	17.859	1.51793	0.850476	1.7848	0.0742932	0.840881	4.99134	20.1984
ENSG00000121579	NAA50	protein_coding	186.319	-1.2447	0.698375	-1.78227	0.0747046	0.842502	226.23	77.589
ENSG00000118260	CREB1	protein_coding	114.156	-1.23741	0.695524	-1.7791	0.075224	0.843427	50.498	23.4601
ENSG00000136104	RNASEH2B	protein_coding	21.3815	1.42861	0.802714	1.77972	0.075121	0.843427	7.75681	30.1761
ENSG00000140526	ABHD2	protein_coding	35.7713	-1.25415	0.704679	-1.77975	0.0751163	0.843427	10.097	3.72645
ENSG00000145743	FBXL17	protein_coding	35.1403	-1.43975	0.808572	-1.78061	0.0749759	0.843427	20.1071	5.99372
ENSG00000152683	SLC30A6	protein_coding	34.7968	1.36924	0.76944	1.77953	0.0751525	0.843427	2.97263	11.3973
ENSG00000164169	PRMT9	protein_coding	12.9359	1.51859	0.853231	1.77982	0.0751062	0.843427	1.03533	6.00072
ENSG00000006747	SCIN	protein_coding	17.3658	-1.62458	0.914805	-1.77587	0.0757544	0.843919	2.43785	0.430897
ENSG00000007384	RHBDF1	protein_coding	33.9574	1.2134	0.685284	1.77065	0.0766184	0.843919	7.40167	21.3593
ENSG00000007545	CRAMP1	protein_coding	37.5273	1.17255	0.661913	1.77146	0.076485	0.843919	2.00284	5.92933
ENSG00000054523	KIF1B	protein_coding	133.607	-1.02064	0.576039	-1.77182	0.0764238	0.843919	17.6524	9.97279
ENSG00000058600	POLR3E	protein_coding	24.0628	1.2407	0.700095	1.77218	0.0763642	0.843919	6.42099	19.6561
ENSG00000065615	CYB5R4	protein_coding	56.3412	1.32257	0.744922	1.77545	0.0758238	0.843919	2.23133	7.00093
ENSG00000072121	ZFYVE26	protein_coding	86.036	1.27392	0.71938	1.77086	0.0765833	0.843919	5.74848	16.5138
ENSG00000101346	POFUT1	protein_coding	31.8736	-1.18051	0.666952	-1.77	0.0767265	0.843919	8.52014	3.27002
ENSG00000152102	FAM168B	protein_coding	114.615	0.938523	0.529655	1.77195	0.0764024	0.843919	6.91255	15.323
ENSG00000161714	PLCD3	protein_coding	40.9837	1.31609	0.74153	1.77483	0.0759257	0.843919	57.4136	176.899
ENSG00000173588	CEP83	protein_coding	27.443	-1.22583	0.689891	-1.77685	0.0755935	0.843919	19.6752	8.16633
ENSG00000177084	POLE	protein_coding	47.5782	1.27155	0.716248	1.77529	0.0758494	0.843919	10.5468	29.698
ENSG00000179988	PSTK	protein_coding	12.8187	-1.48855	0.840047	-1.77198	0.0763978	0.843919	3.01188	0.687987
ENSG00000182903	ZNF721	protein_coding	24.0048	1.40182	0.790624	1.77305	0.0762198	0.843919	4.18563	14.4621
ENSG00000225783	MIAT	lincRNA	7.61347	1.63503	0.923475	1.77052	0.0766399	0.843919	0.0623045	0.84152
ENSG00000240303	ACAD11	protein_coding	23.219	1.35531	0.762825	1.7767	0.0756178	0.843919	2.92751	9.62318
ENSG00000247121	AC009126.1	antisense_RNA	9.59921	1.6334	0.922752	1.77014	0.0767046	0.843919	0.430045	5.88879
ENSG00000256591	AP003108.2	protein_coding	30.2568	-1.36025	0.7665	-1.77463	0.0759596	0.843919	21.7513	8.5673
ENSG00000264112	AC015813.1	lincRNA	20.8659	-1.34544	0.756944	-1.77746	0.0754926	0.843919	2.3967	0.893031
ENSG00000283078	AL137077.2	lincRNA	7.08661	1.62389	0.913427	1.7778	0.0754373	0.843919	0.44443	3.35813
ENSG00000100982	PCIF1	protein_coding	21.7545	1.26768	0.716917	1.76824	0.077021	0.844292	1.8061	6.4463
ENSG00000101384	JAG1	protein_coding	26.2037	-1.2382	0.700493	-1.76762	0.0771253	0.844292	4.63163	1.92586
ENSG00000111885	MAN1A1	protein_coding	13.4981	-1.37532	0.778042	-1.76766	0.0771173	0.844292	1.55613	0.492298
ENSG00000163918	RFC4	protein_coding	31.351	-1.32999	0.751856	-1.76894	0.0769035	0.844292	29.755	11.246
ENSG00000180758	GPR157	protein_coding	42.8576	1.54951	0.876224	1.76839	0.0769959	0.844292	0.0215674	22.8694
ENSG00000126524	SBDS	protein_coding	66.3278	1.04613	0.592349	1.76607	0.0773837	0.845577	18.4873	46.3323
ENSG00000148153	INIP	protein_coding	28.5167	-1.26928	0.718712	-1.76604	0.0773888	0.845577	11.0242	4.57565
ENSG00000173890	GPR160	protein_coding	11.4719	1.60956	0.912044	1.76478	0.0776002	0.847087	0.771152	8.20203
ENSG00000172324	OR5A2	protein_coding	9.5286	1.51311	0.85774	1.76407	0.0777208	0.847603	0.136396	0.779005
ENSG00000184903	IMMP2L	protein_coding	10.7495	1.62531	0.922097	1.76262	0.0779638	0.849453	1.92382	19.468
ENSG00000003436	TFPI	protein_coding	504.261	-0.867898	0.493629	-1.7582	0.078714	0.853608	164.922	98.6882
ENSG00000104549	SQLE	protein_coding	34.3213	1.28537	0.730539	1.75948	0.0784956	0.853608	5.71714	17.8626
ENSG00000159217	IGF2BP1	protein_coding	104.974	-1.14698	0.651937	-1.75934	0.0785189	0.853608	30.4369	14.2827
ENSG00000196236	XPNPEP3	protein_coding	60.1257	-1.38039	0.785103	-1.75823	0.0787081	0.853608	57.479	16.9304
ENSG00000255717	SNHG1	processed_transcript	104.849	-1.37792	0.783566	-1.75853	0.0786577	0.853608	116.614	39.9447
ENSG00000101464	PIGU	protein_coding	12.3683	-1.51839	0.863871	-1.75766	0.0788054	0.853799	12.5838	3.04064
ENSG00000188493	C19orf54	protein_coding	12.1078	-1.45963	0.830809	-1.75688	0.0789381	0.854437	9.0209	2.54222
ENSG00000029364	SLC39A9	protein_coding	72.2552	-1.06701	0.607673	-1.75589	0.079107	0.854666	11.8111	6.5307
ENSG00000065621	GSTO2	protein_coding	7.34011	-1.55341	0.884541	-1.75618	0.0790582	0.854666	0.979302	0.190411
ENSG00000105464	GRIN2D	protein_coding	8.34386	1.56615	0.89353	1.75277	0.0796423	0.855146	0.171725	1.05181
ENSG00000108523	RNF167	protein_coding	15.8326	1.32272	0.755509	1.75077	0.0799858	0.855146	7.29781	26.5502
ENSG00000122884	P4HA1	protein_coding	27.7956	-1.20243	0.686455	-1.75165	0.0798338	0.855146	10.1092	4.21455
ENSG00000124313	IQSEC2	protein_coding	8.45859	1.57807	0.899759	1.75389	0.0794502	0.855146	0.81137	3.6812
ENSG00000139722	VPS37B	protein_coding	50.196	1.07633	0.614553	1.7514	0.0798765	0.855146	5.16752	13.1973
ENSG00000144659	SLC25A38	protein_coding	18.7724	-1.40083	0.798168	-1.75506	0.0792487	0.855146	5.84797	2.18431
ENSG00000150776	C11orf57	protein_coding	68.3455	-1.27419	0.727623	-1.75116	0.0799182	0.855146	30.5915	11.9218
ENSG00000151208	DLG5	protein_coding	75.0382	1.2486	0.712631	1.7521	0.0797562	0.855146	3.66356	11.903
ENSG00000165244	ZNF367	protein_coding	7.03111	1.60153	0.91345	1.75328	0.0795537	0.855146	0.134153	1.45059
ENSG00000181690	PLAG1	protein_coding	41.1059	-1.18527	0.677281	-1.75004	0.0801122	0.855146	7.49485	3.24636
ENSG00000223705	NSUN5P1	transcribed_unprocessed_pseudogene	17.0821	1.47769	0.84423	1.75034	0.0800589	0.855146	1.90369	7.93737
ENSG00000253683	AC027309.2	processed_pseudogene	13.2468	1.45451	0.830358	1.75166	0.079832	0.855146	199.284	920.355
ENSG00000271270	TMCC1-AS1	antisense_RNA	7.25997	1.59426	0.908777	1.75429	0.0793806	0.855146	0.490995	3.78113
ENSG00000117335	CD46	protein_coding	180.154	-1.00347	0.573808	-1.74879	0.0803277	0.855204	104.659	53.2409
ENSG00000137478	FCHSD2	protein_coding	105.424	-1.11164	0.635577	-1.74902	0.080288	0.855204	84.7339	38.9322
ENSG00000156802	ATAD2	protein_coding	54.1775	-1.32033	0.755026	-1.74872	0.0803393	0.855204	17.5834	5.71008
ENSG00000135931	ARMC9	protein_coding	22.037	1.49058	0.852878	1.74771	0.0805139	0.856274	5.02024	20.4132
ENSG00000070214	SLC44A1	protein_coding	121.812	-1.21359	0.69473	-1.74686	0.0806619	0.856283	12.0671	5.27063
ENSG00000106244	PDAP1	protein_coding	115.777	1.08464	0.621288	1.7458	0.0808461	0.856283	98.7919	231.325
ENSG00000107951	MTPAP	protein_coding	39.7727	-1.21298	0.694888	-1.74558	0.0808847	0.856283	10.8052	5.18358
ENSG00000140534	TICRR	protein_coding	21.5494	-1.37028	0.784587	-1.7465	0.0807239	0.856283	2.45813	0.917103
ENSG00000246451	AL049840.1	antisense_RNA	15.0043	-1.38431	0.793009	-1.74564	0.0808741	0.856283	7.00717	2.2603
ENSG00000083123	BCKDHB	protein_coding	20.5219	-1.32757	0.762234	-1.74168	0.0815642	0.857081	35.8177	10.503
ENSG00000087301	TXNDC16	protein_coding	11.8518	-1.57564	0.904413	-1.74216	0.0814799	0.857081	4.50075	0.665808
ENSG00000102606	ARHGEF7	protein_coding	232.35	0.998728	0.57387	1.74034	0.0817994	0.857081	32.9872	70.9861
ENSG00000113048	MRPS27	protein_coding	90.9434	-1.06567	0.611014	-1.7441	0.0811408	0.857081	135.342	68.4356
ENSG00000114209	PDCD10	protein_coding	71.5632	-1.23507	0.709785	-1.74006	0.081849	0.857081	210.516	74.2749
ENSG00000120333	MRPS14	protein_coding	44.4108	-1.08319	0.621354	-1.74328	0.0812849	0.857081	14.2161	7.28694
ENSG00000130522	JUND	protein_coding	76.1463	1.22057	0.700561	1.74227	0.081461	0.857081	40.5082	114.251
ENSG00000136100	VPS36	protein_coding	78.5317	1.07454	0.616498	1.74297	0.0813386	0.857081	17.2384	39.7045
ENSG00000164087	POC1A	protein_coding	7.81073	1.52035	0.873591	1.74035	0.0817984	0.857081	0.58557	3.23809
ENSG00000179889	PDXDC1	protein_coding	107.411	1.02738	0.590419	1.74009	0.0818438	0.857081	33.5699	83.3312
ENSG00000187513	GJA4	protein_coding	25.294	-1.23195	0.707011	-1.74248	0.0814253	0.857081	9.66985	4.28318
ENSG00000223509	AC135983.2	transcribed_processed_pseudogene	28.0107	1.36441	0.782553	1.74354	0.0812398	0.857081	89.456	336.043
ENSG00000176681	LRRC37A	protein_coding	18.3974	1.44051	0.828676	1.73832	0.0821536	0.859493	0.663744	2.79603
ENSG00000281392	LINC00506	lincRNA	195.806	-0.917471	0.527946	-1.73781	0.0822441	0.859662	23.5622	13.0942
ENSG00000100425	BRD1	protein_coding	32.7966	1.13078	0.652064	1.73416	0.0828893	0.860962	1.92686	5.30504
ENSG00000111321	LTBR	protein_coding	56.5478	-1.05282	0.606295	-1.73648	0.0824787	0.860962	45.5946	25.0236
ENSG00000115540	MOB4	protein_coding	53.1501	1.07444	0.618875	1.73612	0.0825427	0.860962	6.63738	17.4736
ENSG00000129675	ARHGEF6	protein_coding	18.3752	1.25695	0.724592	1.73471	0.0827928	0.860962	0.682883	2.30175
ENSG00000147408	CSGALNACT1	protein_coding	57.0137	1.1657	0.672133	1.73434	0.0828584	0.860962	13.8684	38.5792
ENSG00000240891	PLCXD2	protein_coding	13.229	-1.33416	0.768806	-1.73537	0.082675	0.860962	1.13238	0.387484
ENSG00000241399	CD302	protein_coding	24.2341	-1.2029	0.693574	-1.73435	0.0828554	0.860962	3.49109	1.49275
ENSG00000185885	IFITM1	protein_coding	25.7313	-1.55579	0.89755	-1.73338	0.0830289	0.861639	74.9287	1.6261
ENSG00000029993	HMGB3	protein_coding	89.0809	-0.989894	0.575272	-1.72074	0.0852977	0.862532	53.4113	30.7489
ENSG00000066136	NFYC	protein_coding	49.2444	-1.06287	0.620854	-1.71196	0.086905	0.862532	142.922	74.4106
ENSG00000074603	DPP8	protein_coding	108.108	-1.02079	0.593548	-1.71981	0.0854676	0.862532	14.1499	7.93485
ENSG00000088367	EPB41L1	protein_coding	17.1987	1.4936	0.870456	1.71589	0.0861825	0.862532	2.47321	13.4188
ENSG00000088808	PPP1R13B	protein_coding	54.2548	1.18107	0.684402	1.7257	0.0844019	0.862532	9.43644	25.5614
ENSG00000100749	VRK1	protein_coding	58.884	-1.43123	0.830241	-1.72387	0.084731	0.862532	81.7952	22.554
ENSG00000103111	MON1B	protein_coding	60.1769	-1.07109	0.625578	-1.71215	0.0868684	0.862532	7.16138	3.67112
ENSG00000103642	LACTB	protein_coding	65.3962	-1.38462	0.804185	-1.72177	0.0851113	0.862532	40.3814	14.9146
ENSG00000105171	POP4	protein_coding	34.3981	-1.07502	0.627366	-1.71355	0.0866109	0.862532	47.7039	22.2979
ENSG00000111647	UHRF1BP1L	protein_coding	63.4912	-1.21422	0.708629	-1.71347	0.0866255	0.862532	18	6.72827
ENSG00000119574	ZBTB45	protein_coding	17.934	-1.46552	0.848943	-1.72629	0.0842951	0.862532	7.65271	2.48479
ENSG00000122068	FYTTD1	protein_coding	108.667	1.02118	0.590919	1.72812	0.0839675	0.862532	16.8387	37.8765
ENSG00000132549	VPS13B	protein_coding	194.047	1.35432	0.784793	1.72571	0.0843997	0.862532	54.029	182.841
ENSG00000135048	TMEM2	protein_coding	107.999	1.02873	0.598089	1.72003	0.0854279	0.862532	22.9729	53.6552
ENSG00000136630	HLX	protein_coding	66.6667	0.990084	0.572464	1.72951	0.0837176	0.862532	11.6486	28.0316
ENSG00000136867	SLC31A2	protein_coding	15.2662	-1.54968	0.905242	-1.71189	0.0869167	0.862532	6.38413	1.35595
ENSG00000138772	ANXA3	protein_coding	82.3071	-1.1456	0.66778	-1.71554	0.0862462	0.862532	73.2425	35.0167
ENSG00000143258	USP21	protein_coding	18.0573	-1.32278	0.767312	-1.72392	0.0847225	0.862532	13.5227	4.57449
ENSG00000143815	LBR	protein_coding	48.6172	-1.10978	0.646153	-1.71752	0.0858836	0.862532	29.6045	12.6287
ENSG00000144560	VGLL4	protein_coding	141.511	1.03686	0.600645	1.72624	0.084304	0.862532	24.2028	56.9423
ENSG00000149582	TMEM25	protein_coding	13.8002	-1.34308	0.78041	-1.72099	0.0852519	0.862532	8.91169	2.87581
ENSG00000151116	UEVLD	protein_coding	29.3693	1.1897	0.68953	1.72537	0.08446	0.862532	2.78464	8.85024
ENSG00000153814	JAZF1	protein_coding	24.5092	-1.2882	0.747127	-1.72421	0.0846702	0.862532	9.29623	3.10253
ENSG00000158042	MRPL17	protein_coding	59.2113	1.15178	0.666845	1.72721	0.0841291	0.862532	46.0126	110.728
ENSG00000158805	ZNF276	protein_coding	32.9778	1.37108	0.798573	1.71691	0.0859961	0.862532	8.79947	37.9242
ENSG00000162869	PPP1R21	protein_coding	30.1508	-1.31248	0.764148	-1.71758	0.0858736	0.862532	12.5939	4.8979
ENSG00000163932	PRKCD	protein_coding	7.01684	1.52377	0.890021	1.71206	0.0868856	0.862532	0.46313	2.94779
ENSG00000163960	UBXN7	protein_coding	117.381	-1.0853	0.633012	-1.71451	0.0864351	0.862532	37.7685	17.4932
ENSG00000164329	PAPD4	protein_coding	70.1124	-1.09241	0.637683	-1.71309	0.0866966	0.862532	45.4618	23.1517
ENSG00000165832	TRUB1	protein_coding	28.7961	1.32376	0.766242	1.7276	0.0840602	0.862532	1.83567	6.64989
ENSG00000166333	ILK	protein_coding	115.397	1.11441	0.649845	1.71489	0.086366	0.862532	31.8967	102.64
ENSG00000167766	ZNF83	protein_coding	81.5151	-1.20078	0.69868	-1.71864	0.0856804	0.862532	38.9392	17.1596
ENSG00000168434	COG7	protein_coding	24.01	-1.34622	0.781109	-1.72347	0.0848036	0.862532	9.75172	3.44692
ENSG00000177565	TBL1XR1	protein_coding	422.217	-1.28799	0.752108	-1.71251	0.0868021	0.862532	347.773	102.702
ENSG00000179981	TSHZ1	protein_coding	31.1587	1.16594	0.674529	1.72853	0.0838931	0.862532	1.45055	4.48716
ENSG00000180425	C11orf71	protein_coding	11.8887	1.41412	0.821804	1.72075	0.0852959	0.862532	1.54857	6.09185
ENSG00000183621	ZNF438	protein_coding	24.3999	-1.26779	0.736594	-1.72115	0.0852243	0.862532	5.14871	2.15351
ENSG00000187244	BCAM	protein_coding	19.6382	1.29325	0.749624	1.7252	0.0844913	0.862532	6.70113	21.6679
ENSG00000197386	HTT	protein_coding	183.404	1.17012	0.681386	1.71726	0.0859316	0.862532	59.2778	178.621
ENSG00000197535	MYO5A	protein_coding	735.364	-1.03987	0.601515	-1.72875	0.0838544	0.862532	74.442	44.9147
ENSG00000197774	EME2	protein_coding	13.3868	1.57242	0.917335	1.71412	0.086507	0.862532	0.606711	3.85627
ENSG00000198467	TPM2	protein_coding	185.725	0.914942	0.53351	1.71495	0.0863546	0.862532	69.6553	153.547
ENSG00000204103	MAFB	protein_coding	22.1088	1.40912	0.819452	1.71959	0.0855079	0.862532	1.00272	3.93681
ENSG00000213694	S1PR3	protein_coding	9.89179	1.54556	0.897983	1.72115	0.0852245	0.862532	0.256695	1.5384
ENSG00000214176	PLEKHM1P1	transcribed_unprocessed_pseudogene	33.8733	1.3165	0.764282	1.72253	0.0849742	0.862532	2.407	8.80567
ENSG00000232259	AL158166.2	lincRNA	7.89434	-1.55949	0.90711	-1.71919	0.0855806	0.862532	7.71965	1.62449
ENSG00000235217	TSPY26P	transcribed_processed_pseudogene	8.59065	-1.57414	0.916423	-1.7177	0.0858508	0.862532	2.40848	0.38221
ENSG00000240801	AC132217.1	3prime_overlapping_ncRNA	10.5552	1.5075	0.872748	1.7273	0.0841129	0.862532	12.5929	56.0412
ENSG00000258311	AC009779.3	protein_coding	10.2744	-1.57225	0.914624	-1.71901	0.085613	0.862532	10.0285	1.95065
ENSG00000274281	AC022929.2	lincRNA	55.7469	-1.04756	0.611357	-1.7135	0.0866215	0.862532	12.8943	7.05552
ENSG00000281490	CICP14	processed_pseudogene	6.42723	-1.57876	0.914178	-1.72697	0.0841722	0.862532	1.67948	0.253031
ENSG00000132356	PRKAA1	protein_coding	123.796	-1.02243	0.59745	-1.71132	0.0870222	0.86284	28.6138	13.1538
ENSG00000007908	SELE	protein_coding	72.2134	-1.04998	0.614086	-1.70983	0.0872974	0.862849	26.4711	11.5087
ENSG00000065054	SLC9A3R2	protein_coding	93.498	0.979123	0.572441	1.71043	0.0871856	0.862849	24.3819	62.837
ENSG00000134215	VAV3	protein_coding	13.6403	-1.50429	0.879264	-1.71085	0.0871095	0.862849	7.64166	1.86261
ENSG00000167272	POP5	protein_coding	17.3731	-1.39392	0.815304	-1.7097	0.0873215	0.862849	16.9308	5.94426
ENSG00000101844	ATG4A	protein_coding	47.1989	1.12474	0.658275	1.70861	0.0875229	0.863887	7.72423	23.5707
ENSG00000232807	AL137186.2	antisense_RNA	8.59407	-1.54297	0.903208	-1.70833	0.0875757	0.863887	2.92786	0.48379
ENSG00000213064	SFT2D2	protein_coding	184.362	-0.99667	0.583564	-1.7079	0.0876543	0.863925	13.393	7.39498
ENSG00000092445	TYRO3	protein_coding	29.8136	1.43462	0.840432	1.707	0.0878221	0.864107	1.165	5.8591
ENSG00000120832	MTERF2	protein_coding	20.4833	1.40128	0.820824	1.70716	0.0877914	0.864107	2.09922	8.87743
ENSG00000149016	TUT1	protein_coding	32.5421	-1.37636	0.806726	-1.70611	0.0879885	0.864591	9.35832	2.87053
ENSG00000236581	STARD13-AS	processed_transcript	12.5779	-1.36173	0.798234	-1.70593	0.0880208	0.864591	14.9453	4.74719
ENSG00000069974	RAB27A	protein_coding	48.6754	-1.21862	0.716506	-1.70078	0.0889852	0.865224	26.1253	11.1632
ENSG00000102580	DNAJC3	protein_coding	49.5068	-1.00325	0.591496	-1.69613	0.0898612	0.865224	6.54843	3.5004
ENSG00000107551	RASSF4	protein_coding	24.3921	-1.29585	0.763488	-1.69727	0.089645	0.865224	7.61713	2.30039
ENSG00000111725	PRKAB1	protein_coding	36.9723	1.24201	0.730257	1.70079	0.0889829	0.865224	11.7325	40.1718
ENSG00000121900	TMEM54	protein_coding	8.16762	1.53904	0.903715	1.70302	0.088565	0.865224	2.25577	13.1401
ENSG00000128944	KNSTRN	protein_coding	48.1467	-1.06929	0.629577	-1.69842	0.0894288	0.865224	51.2185	22.0477
ENSG00000136237	RAPGEF5	protein_coding	91.612	1.0114	0.59379	1.70329	0.0885131	0.865224	12.6257	30.2124
ENSG00000140367	UBE2Q2	protein_coding	97.2719	-0.923351	0.541684	-1.70459	0.0882703	0.865224	52.5262	30.6695
ENSG00000146374	RSPO3	protein_coding	8.51572	-1.5228	0.896888	-1.69787	0.0895317	0.865224	2.6273	0.595997
ENSG00000151366	NDUFC2	protein_coding	40.4841	1.14841	0.67461	1.70233	0.0886941	0.865224	24.8088	77.201
ENSG00000157578	LCA5L	protein_coding	8.76052	-1.55888	0.916497	-1.70091	0.0889604	0.865224	4.51413	0.683438
ENSG00000162194	LBHD1	protein_coding	15.9834	-1.52989	0.898685	-1.70237	0.088686	0.865224	10.6598	2.7216
ENSG00000162946	DISC1	protein_coding	73.4408	-1.16948	0.688719	-1.69805	0.0894975	0.865224	13.1143	6.19786
ENSG00000166275	BORCS7	protein_coding	41.9367	1.23493	0.72721	1.69818	0.0894739	0.865224	4.49444	13.5115
ENSG00000168564	CDKN2AIP	protein_coding	33.6297	-1.31505	0.775074	-1.69667	0.0897585	0.865224	25.7672	8.34834
ENSG00000179029	TMEM107	protein_coding	14.9826	1.33727	0.785108	1.7033	0.0885123	0.865224	2.26519	9.29339
ENSG00000196912	ANKRD36B	protein_coding	60.0995	1.34394	0.792405	1.69603	0.0898798	0.865224	6.80207	20.5845
ENSG00000196975	ANXA4	protein_coding	75.5577	-1.01538	0.5984	-1.69682	0.0897299	0.865224	42.0858	20.3778
ENSG00000198816	ZNF358	protein_coding	71.5293	0.955249	0.56233	1.69873	0.0893694	0.865224	8.92089	22.3889
ENSG00000213995	NAXD	protein_coding	14.6877	1.38274	0.813693	1.69934	0.0892553	0.865224	1.06782	4.16702
ENSG00000250508	AP000808.1	lincRNA	10.1	-1.51686	0.89037	-1.70363	0.0884508	0.865224	1.56248	0.411145
ENSG00000254614	AP003068.2	antisense_RNA	11.8601	-1.46931	0.86569	-1.69727	0.0896463	0.865224	10.6977	2.78972
ENSG00000274897	PANO1	protein_coding	6.18146	-1.56498	0.920417	-1.7003	0.0890748	0.865224	2.42884	0.363857
ENSG00000278053	DDX52	protein_coding	100.768	1.05382	0.620461	1.69845	0.0894219	0.865224	10.6124	24.4751
ENSG00000175105	ZNF654	protein_coding	28.4529	1.24502	0.734588	1.69485	0.0901039	0.866661	1.9969	5.9775
ENSG00000063660	GPC1	protein_coding	13.2135	-1.35959	0.80275	-1.69367	0.0903285	0.868099	8.62588	2.96156
ENSG00000081026	MAGI3	protein_coding	46.9078	-1.06022	0.627098	-1.69067	0.0908995	0.869577	4.43665	2.29271
ENSG00000101138	CSTF1	protein_coding	47.5624	-1.09315	0.646647	-1.6905	0.0909332	0.869577	26.3326	11.9833
ENSG00000110852	CLEC2B	protein_coding	22.3326	-1.22715	0.725684	-1.69103	0.090832	0.869577	14.01	5.68367
ENSG00000111671	SPSB2	protein_coding	12.4527	-1.5313	0.90537	-1.69135	0.0907692	0.869577	9.51783	1.45184
ENSG00000159267	HLCS	protein_coding	10.716	1.38795	0.820339	1.69193	0.0906599	0.869577	0.412956	1.91729
ENSG00000198742	SMURF1	protein_coding	41.8246	1.11855	0.661097	1.69195	0.0906549	0.869577	2.39079	7.07562
ENSG00000115289	PCGF1	protein_coding	6.63617	1.54047	0.91155	1.68995	0.0910373	0.869853	1.26509	8.93748
ENSG00000078142	PIK3C3	protein_coding	91.0286	-1.11211	0.659309	-1.68678	0.091646	0.870202	30.0053	14.8477
ENSG00000078699	CBFA2T2	protein_coding	61.0948	-1.2513	0.741447	-1.68764	0.0914796	0.870202	11.503	4.76254
ENSG00000103496	STX4	protein_coding	25.3853	1.25346	0.742349	1.6885	0.0913157	0.870202	8.88528	28.0083
ENSG00000119242	CCDC92	protein_coding	67.8213	1.08497	0.642466	1.68876	0.091265	0.870202	9.88883	29.8552
ENSG00000125458	NT5C	protein_coding	12.0782	-1.46409	0.867345	-1.68801	0.0914094	0.870202	13.5625	3.67562
ENSG00000137310	TCF19	protein_coding	17.2138	-1.26147	0.748274	-1.68584	0.0918258	0.870202	4.66157	1.76407
ENSG00000151413	NUBPL	protein_coding	12.8327	1.43482	0.850783	1.68647	0.0917048	0.870202	1.10772	4.78495
ENSG00000168314	MOBP	protein_coding	12.9442	-1.53652	0.911403	-1.68588	0.0918188	0.870202	2.39978	0.274738
ENSG00000186812	ZNF397	protein_coding	15.1277	-1.33356	0.790297	-1.68741	0.0915238	0.870202	6.6837	2.0107
ENSG00000214717	ZBED1	protein_coding	60.0809	1.0703	0.634876	1.68584	0.0918258	0.870202	6.89822	17.8299
ENSG00000105738	SIPA1L3	protein_coding	88.9123	1.08247	0.644205	1.68033	0.0928937	0.870613	28.0353	80.604
ENSG00000114520	SNX4	protein_coding	54.4972	1.15753	0.688665	1.68084	0.0927946	0.870613	8.50906	22.5515
ENSG00000130775	THEMIS2	protein_coding	7.6085	-1.47069	0.874466	-1.68181	0.092605	0.870613	4.50488	1.12715
ENSG00000132330	SCLY	protein_coding	17.1942	-1.28823	0.76594	-1.6819	0.092589	0.870613	18.4541	6.56318
ENSG00000136205	TNS3	protein_coding	52.6079	-1.12826	0.670317	-1.68317	0.0923421	0.870613	7.82368	3.99847
ENSG00000137821	LRRC49	protein_coding	8.98428	1.46044	0.867513	1.68348	0.0922819	0.870613	2.48056	12.3895
ENSG00000145725	PPIP5K2	protein_coding	99.4814	-0.910929	0.540602	-1.68503	0.0919832	0.870613	31.7463	18.4436
ENSG00000169991	IFFO2	protein_coding	16.8875	-1.24601	0.741035	-1.68144	0.0926776	0.870613	3.45786	1.32811
ENSG00000172795	DCP2	protein_coding	201.369	-1.15746	0.688402	-1.68137	0.092691	0.870613	54.5179	27.7353
ENSG00000175183	CSRP2	protein_coding	38.3425	1.45055	0.863257	1.68032	0.0928953	0.870613	4.82777	24.544
ENSG00000182087	TMEM259	protein_coding	65.2333	1.09366	0.650216	1.68199	0.0925702	0.870613	16.7096	38.498
ENSG00000187735	TCEA1	protein_coding	155.779	1.13904	0.677122	1.68218	0.0925348	0.870613	184.141	502.13
ENSG00000244563	AC006011.1	processed_pseudogene	13.5864	-1.49048	0.887096	-1.68018	0.0929226	0.870613	63.6849	16.4508
ENSG00000283384	AL138694.1	protein_coding	8.76162	-1.52234	0.904639	-1.68281	0.0924112	0.870613	2.84779	0.648912
ENSG00000165494	PCF11	protein_coding	90.2905	-0.975563	0.580821	-1.67963	0.0930297	0.870912	20.4918	10.3571
ENSG00000076984	MAP2K7	protein_coding	48.9973	1.32805	0.792163	1.67649	0.093642	0.871673	8.9085	42.9439
ENSG00000083099	LYRM2	protein_coding	58.3331	-1.09045	0.650451	-1.67645	0.093651	0.871673	21.248	11.4565
ENSG00000106415	GLCCI1	protein_coding	6.40107	1.54842	0.923631	1.67645	0.0936501	0.871673	0.56638	6.39013
ENSG00000126456	IRF3	protein_coding	30.6468	-1.16144	0.693092	-1.67574	0.0937887	0.871673	34.2406	14.756
ENSG00000131116	ZNF428	protein_coding	10.9014	1.44722	0.864013	1.675	0.0939349	0.871673	2.80661	14.2168
ENSG00000134287	ARF3	protein_coding	71.1471	1.02264	0.610539	1.67497	0.0939397	0.871673	12.8429	29.7546
ENSG00000152689	RASGRP3	protein_coding	102.124	0.952354	0.568513	1.67517	0.0939015	0.871673	26.5447	59.7773
ENSG00000155465	SLC7A7	protein_coding	10.8541	-1.37704	0.820668	-1.67795	0.0933574	0.871673	9.51051	2.64458
ENSG00000162976	PQLC3	protein_coding	11.6634	-1.46165	0.872587	-1.67508	0.0939181	0.871673	18.7704	4.01288
ENSG00000228863	AL121985.1	antisense_RNA	11.5593	-1.38286	0.824139	-1.67795	0.0933578	0.871673	7.45432	2.34887
ENSG00000254373	AC112191.2	processed_pseudogene	13.6201	-1.27458	0.759462	-1.67826	0.0932961	0.871673	81.6438	31.1603
ENSG00000105877	DNAH11	protein_coding	6.88935	1.54219	0.921571	1.67344	0.0942411	0.873069	0.341232	3.13037
ENSG00000151690	MFSD6	protein_coding	23.7386	1.37049	0.81879	1.6738	0.0941691	0.873069	2.52595	11.1744
ENSG00000104221	BRF2	protein_coding	8.57472	-1.5082	0.90191	-1.67223	0.0944795	0.874578	3.38086	0.616299
ENSG00000064199	SPA17	protein_coding	6.94912	1.53849	0.922598	1.66757	0.0954019	0.875125	0.205167	2.63123
ENSG00000065717	TLE2	protein_coding	46.4251	1.23235	0.737381	1.67125	0.0946714	0.875125	18.7649	50.7486
ENSG00000079432	CIC	protein_coding	101.137	-1.0512	0.629085	-1.671	0.0947221	0.875125	19.073	9.75802
ENSG00000085415	SEH1L	protein_coding	63.1486	1.07076	0.643812	1.66316	0.0962808	0.875125	7.85458	20.0924
ENSG00000088451	TGDS	protein_coding	18.2675	-1.23053	0.738817	-1.66554	0.0958053	0.875125	9.05612	3.69631
ENSG00000101986	ABCD1	protein_coding	10.9606	-1.39176	0.838523	-1.65978	0.0969588	0.875125	2.10348	0.646947
ENSG00000111412	C12orf49	protein_coding	77.8388	0.952133	0.572299	1.6637	0.0961726	0.875125	3.76226	8.94135
ENSG00000112118	MCM3	protein_coding	56.1303	1.02988	0.620181	1.66061	0.0967911	0.875125	7.39567	17.9707
ENSG00000116128	BCL9	protein_coding	18.0944	1.41585	0.84826	1.66912	0.0950933	0.875125	2.38613	9.66147
ENSG00000128805	ARHGAP22	protein_coding	21.8726	-1.2024	0.722051	-1.66526	0.0958617	0.875125	13.5597	5.42398
ENSG00000130177	CDC16	protein_coding	84.1995	-1.04455	0.628	-1.66329	0.0962537	0.875125	26.9201	14.6595
ENSG00000135441	BLOC1S1	protein_coding	27.1122	1.24308	0.744744	1.66913	0.0950907	0.875125	15.7829	49.0736
ENSG00000136463	TACO1	protein_coding	11.9366	1.39601	0.83862	1.66465	0.0959829	0.875125	1.28125	5.44767
ENSG00000137801	THBS1	protein_coding	5803.72	-0.792721	0.474769	-1.6697	0.0949792	0.875125	1557.12	928.529
ENSG00000138382	METTL5	protein_coding	36.2221	1.18364	0.712587	1.66105	0.0967028	0.875125	61.5862	159.833
ENSG00000141127	PRPSAP2	protein_coding	30.3875	1.40911	0.845979	1.66566	0.0957821	0.875125	9.96971	55.3082
ENSG00000147614	ATP6V0D2	protein_coding	6.568	1.53717	0.923047	1.66532	0.0958491	0.875125	0.213441	3.40015
ENSG00000160949	TONSL	protein_coding	9.77355	1.44258	0.86809	1.66179	0.0965556	0.875125	0.397371	1.92935
ENSG00000163915	IGF2BP2-AS1	antisense_RNA	9.80728	1.5293	0.91958	1.66305	0.0963032	0.875125	0.969798	10.4935
ENSG00000164976	KIAA1161	protein_coding	20.7412	-1.21414	0.729535	-1.66427	0.0960592	0.875125	1.61505	0.697004
ENSG00000166167	BTRC	protein_coding	31.098	1.24755	0.751128	1.6609	0.0967332	0.875125	2.80362	8.6043
ENSG00000166398	KIAA0355	protein_coding	79.4308	1.02563	0.616719	1.66304	0.096305	0.875125	6.69236	16.3085
ENSG00000169231	THBS3	protein_coding	17.4396	1.24761	0.7515	1.66016	0.0968831	0.875125	3.18529	10.8463
ENSG00000179912	R3HDM2	protein_coding	106.416	-1.23852	0.742555	-1.66791	0.0953333	0.875125	118.599	55.3083
ENSG00000181751	C5orf30	protein_coding	11.2111	1.44211	0.868821	1.65984	0.0969465	0.875125	0.611199	2.76552
ENSG00000187961	KLHL17	protein_coding	8.4873	1.52205	0.911464	1.6699	0.0949389	0.875125	0.918159	5.6293
ENSG00000218336	TENM3	protein_coding	9.88678	-1.4482	0.8675	-1.6694	0.0950382	0.875125	1.15147	0.299334
ENSG00000233270	SNRPEP4	processed_pseudogene	8.529	1.49944	0.900168	1.66573	0.0957672	0.875125	26.9727	165.856
ENSG00000235770	LINC00607	lincRNA	46.6763	-1.1062	0.666259	-1.66031	0.0968521	0.875125	12.6269	5.62855
ENSG00000250198	LINC02199	lincRNA	16.0716	-1.49124	0.894255	-1.66758	0.0953994	0.875125	6.02015	1.0107
ENSG00000257315	ZBED6	protein_coding	116.196	-1.12319	0.674283	-1.66576	0.0957615	0.875125	7.44815	2.76394
ENSG00000259660	DNM1P47	transcribed_unprocessed_pseudogene	6.73175	1.53156	0.922653	1.65995	0.0969237	0.875125	0.0355471	0.340031
ENSG00000172965	MIR4435-2HG	lincRNA	106.914	-0.915743	0.552177	-1.65842	0.0972324	0.876911	137.935	84.6126
ENSG00000239945	AL627309.3	lincRNA	7.08112	-1.52756	0.921558	-1.65758	0.0974019	0.877755	3.69492	0.484177
ENSG00000126561	STAT5A	protein_coding	17.4885	1.31587	0.79425	1.65675	0.0975703	0.877905	3.16643	11.8815
ENSG00000129680	MAP7D3	protein_coding	53.7505	-1.07092	0.646317	-1.65696	0.0975282	0.877905	17.6509	8.5815
ENSG00000081087	OSTM1	protein_coding	24.9361	-1.14135	0.689344	-1.6557	0.0977822	0.878229	18.6664	8.19947
ENSG00000090857	PDPR	protein_coding	51.4063	-1.12312	0.679187	-1.65363	0.0982029	0.878229	5.97565	2.42167
ENSG00000127311	HELB	protein_coding	14.942	1.34074	0.810622	1.65397	0.0981334	0.878229	0.337306	1.12084
ENSG00000138722	MMRN1	protein_coding	443.651	-0.960341	0.580303	-1.6549	0.0979457	0.878229	59.5085	29.1965
ENSG00000149380	P4HA3	protein_coding	19.7606	1.38759	0.838174	1.65549	0.0978258	0.878229	1.99536	8.04621
ENSG00000158014	SLC30A2	protein_coding	8.43699	-1.47841	0.894075	-1.65356	0.0982164	0.878229	1.58784	0.393277
ENSG00000164442	CITED2	protein_coding	35.6783	1.17441	0.709961	1.65419	0.0980882	0.878229	5.60969	15.1739
ENSG00000196632	WNK3	protein_coding	9.24479	-1.50064	0.907718	-1.6532	0.0982894	0.878229	0.884924	0.128873
ENSG00000226479	TMEM185B	protein_coding	20.7581	-1.17	0.706928	-1.65505	0.0979141	0.878229	5.62063	2.29945
ENSG00000144455	SUMF1	protein_coding	17.8434	1.22415	0.741177	1.65163	0.0986092	0.880406	2.43364	7.78212
ENSG00000011405	PIK3C2A	protein_coding	414.154	1.11717	0.676784	1.65071	0.0987987	0.88074	64.1745	209.73
ENSG00000116731	PRDM2	protein_coding	119.582	1.05369	0.638246	1.65092	0.0987546	0.88074	7.39716	21.2957
ENSG00000107643	MAPK8	protein_coding	70.9057	-0.99517	0.603399	-1.64927	0.0990916	0.880852	38.5318	19.1171
ENSG00000134815	DHX34	protein_coding	39.0731	-1.39138	0.843883	-1.64878	0.0991919	0.880852	10.339	3.41684
ENSG00000180479	ZNF571	protein_coding	31.1055	1.36552	0.828166	1.64885	0.099179	0.880852	2.92136	17.076
ENSG00000213079	SCAF8	protein_coding	104.509	1.09252	0.662455	1.6492	0.0991072	0.880852	10.7636	24.1442
ENSG00000230724	LINC01001	lincRNA	6.17603	-1.52287	0.923372	-1.64925	0.0990959	0.880852	2.11787	0.295048
ENSG00000165915	SLC39A13	protein_coding	40.4644	-1.06101	0.643717	-1.64825	0.0993012	0.881146	21.8642	10.9039
ENSG00000100596	SPTLC2	protein_coding	103.616	-1.06847	0.648581	-1.6474	0.0994758	0.881202	36.0104	19.7164
ENSG00000111224	PARP11	protein_coding	28.1405	-1.47531	0.895758	-1.64699	0.0995601	0.881202	7.23894	0.318804
ENSG00000166261	ZNF202	protein_coding	6.20845	1.47298	0.894473	1.64676	0.0996077	0.881202	0.378802	2.54144
ENSG00000168016	TRANK1	protein_coding	34.6835	1.34635	0.817588	1.64674	0.0996122	0.881202	1.09925	4.10077
ENSG00000273733	AC011472.4	antisense_RNA	6.98972	-1.51893	0.923293	-1.64512	0.0999447	0.882794	16.3546	2.44782
ENSG00000275835	TUBGCP5	protein_coding	29.2659	-1.17801	0.715979	-1.64532	0.0999038	0.882794	20.2923	9.23984
ENSG00000155100	OTUD6B	protein_coding	55.9947	-0.957113	0.582068	-1.64433	0.100107	0.882882	15.2414	7.81663
ENSG00000236051	MYCBP2-AS1	processed_transcript	6.46461	-1.51605	0.921794	-1.64468	0.100037	0.882882	7.27083	1.34825
ENSG00000180185	FAHD1	protein_coding	30.7482	-1.11729	0.680108	-1.64281	0.100422	0.884218	12.6359	6.02768
ENSG00000185340	GAS2L1	protein_coding	20.4792	1.16797	0.711155	1.64236	0.100516	0.884218	5.09009	14.7553
ENSG00000224831	AC117395.2	processed_pseudogene	18.7135	1.333	0.811272	1.6431	0.100362	0.884218	3.41143	13.3913
ENSG00000232593	KANTR	protein_coding	37.6967	-1.12851	0.687227	-1.64212	0.100564	0.884218	5.56765	2.70682
ENSG00000137145	DENND4C	protein_coding	79.3246	-1.08674	0.662345	-1.64075	0.10085	0.884289	16.3927	7.58947
ENSG00000159111	MRPL10	protein_coding	35.9552	1.10571	0.673963	1.64061	0.100878	0.884289	8.43933	21.7686
ENSG00000173950	XXYLT1	protein_coding	39.6351	-1.14952	0.700199	-1.6417	0.100652	0.884289	15.0521	6.72932
ENSG00000251429	AC098679.3	transcribed_processed_pseudogene	7.87982	1.47288	0.897551	1.641	0.100798	0.884289	0.938772	5.16796
ENSG00000130787	HIP1R	protein_coding	137.699	0.992869	0.605585	1.63952	0.101105	0.885607	15.2466	36.8846
ENSG00000005156	LIG3	protein_coding	45.2783	-1.22236	0.746481	-1.63749	0.101528	0.888635	20.7934	9.3187
ENSG00000067715	SYT1	protein_coding	33.7396	-1.15953	0.709513	-1.63426	0.102203	0.888726	17.4612	7.48575
ENSG00000100889	PCK2	protein_coding	12.6313	1.33895	0.820097	1.63267	0.102539	0.888726	2.73074	10.5098
ENSG00000102317	RBM3	protein_coding	388.423	0.82775	0.506787	1.63333	0.102399	0.888726	149.522	322.582
ENSG00000109158	GABRA4	protein_coding	6.32113	-1.48054	0.906563	-1.63314	0.10244	0.888726	0.995123	0
ENSG00000117751	PPP1R8	protein_coding	34.5562	-1.15894	0.7096	-1.63323	0.102422	0.888726	10.9097	4.86649
ENSG00000131845	ZNF304	protein_coding	9.50959	-1.45287	0.889831	-1.63275	0.102522	0.888726	1.4785	0.407798
ENSG00000140718	FTO	protein_coding	148.486	-0.973119	0.59453	-1.63679	0.101675	0.888726	51.3536	29.8672
ENSG00000145332	KLHL8	protein_coding	35.7512	-1.10567	0.676843	-1.63357	0.102349	0.888726	6.14959	2.68927
ENSG00000147202	DIAPH2	protein_coding	161.998	0.971239	0.594477	1.63377	0.102307	0.888726	6.62495	14.3097
ENSG00000147324	MFHAS1	protein_coding	54.8283	1.15942	0.710328	1.63223	0.10263	0.888726	3.971	9.84194
ENSG00000157184	CPT2	protein_coding	16.2065	-1.3185	0.807927	-1.63195	0.10269	0.888726	5.13043	1.78244
ENSG00000162337	LRP5	protein_coding	64.101	-1.16167	0.711007	-1.63383	0.102294	0.888726	9.4974	3.89619
ENSG00000164597	COG5	protein_coding	87.1304	0.94206	0.576167	1.63505	0.102039	0.888726	17.9623	37.9632
ENSG00000183340	JRKL	protein_coding	11.901	1.41187	0.864927	1.63236	0.102604	0.888726	0.695295	2.97305
ENSG00000197852	FAM212B	protein_coding	32.3987	1.14872	0.703447	1.63299	0.10247	0.888726	4.52379	12.5883
ENSG00000008083	JARID2	protein_coding	28.9574	1.20074	0.735974	1.6315	0.102784	0.888873	1.35776	4.13548
ENSG00000108306	FBXL20	protein_coding	61.5489	-0.987071	0.606438	-1.62765	0.103599	0.891524	4.88401	2.62994
ENSG00000108960	MMD	protein_coding	23.5875	-1.30523	0.801155	-1.62918	0.103274	0.891524	6.30098	2.23616
ENSG00000115652	UXS1	protein_coding	48.508	-1.04231	0.641291	-1.62533	0.104092	0.891524	23.8618	11.6949
ENSG00000116649	SRM	protein_coding	96.5314	-0.92974	0.571969	-1.62551	0.104055	0.891524	77.0527	47.2579
ENSG00000170525	PFKFB3	protein_coding	66.3454	1.12956	0.694078	1.62742	0.103648	0.891524	11.6172	34.3157
ENSG00000176148	TCP11L1	protein_coding	27.64	-1.05834	0.65111	-1.62544	0.104068	0.891524	10.25	4.80396
ENSG00000176720	BOK	protein_coding	55.4895	1.1711	0.719167	1.62841	0.103439	0.891524	5.36568	19.6902
ENSG00000179832	MROH1	protein_coding	40.4224	1.13081	0.695732	1.62536	0.104087	0.891524	2.44974	6.62658
ENSG00000182704	TSKU	protein_coding	26.0439	1.21757	0.748519	1.62664	0.103813	0.891524	2.2978	7.26222
ENSG00000185716	C16orf52	protein_coding	25.1451	-1.14979	0.707189	-1.62586	0.103979	0.891524	9.15166	4.10453
ENSG00000203880	PCMTD2	protein_coding	55.4783	1.09403	0.672789	1.62611	0.103927	0.891524	11.9811	28.3101
ENSG00000205084	TMEM231	protein_coding	7.28306	-1.47625	0.906792	-1.62799	0.103528	0.891524	3.08693	0.616576
ENSG00000265972	TXNIP	protein_coding	63.6882	-1.14843	0.706108	-1.62642	0.103861	0.891524	18.8941	7.68424
ENSG00000145348	TBCK	protein_coding	67.2889	-1.02465	0.631084	-1.62363	0.104454	0.893962	63.9281	29.0754
ENSG00000114573	ATP6V1A	protein_coding	105.826	-1.01048	0.622504	-1.62326	0.104534	0.893989	17.7611	9.86155
ENSG00000073756	PTGS2	protein_coding	23.8378	1.26407	0.779337	1.62198	0.104808	0.894744	2.33437	8.7443
ENSG00000105298	CACTIN	protein_coding	36.2017	-1.24046	0.764959	-1.62161	0.104887	0.894744	15.8228	6.21073
ENSG00000149564	ESAM	protein_coding	96.667	-0.846207	0.521899	-1.6214	0.104932	0.894744	47.0801	28.3733
ENSG00000254996	ANKHD1-EIF4EBP3	protein_coding	15.316	1.29816	0.800634	1.62141	0.104929	0.894744	0.59963	2.3116
ENSG00000110046	ATG2A	protein_coding	17.4656	1.30858	0.807318	1.6209	0.10504	0.895007	1.56985	5.69371
ENSG00000136449	MYCBPAP	protein_coding	6.79587	-1.49562	0.9231	-1.62021	0.105186	0.895593	12.5349	1.80141
ENSG00000074356	NCBP3	protein_coding	92.6289	0.959331	0.592895	1.61805	0.105653	0.895805	6.14827	13.0354
ENSG00000077713	SLC25A43	protein_coding	42.9894	-1.25418	0.775513	-1.61722	0.105831	0.895805	20.8988	5.88771
ENSG00000104381	GDAP1	protein_coding	17.4494	-1.37071	0.847424	-1.61751	0.105769	0.895805	13.6353	2.77464
ENSG00000106948	AKNA	protein_coding	32.8167	-1.07218	0.662678	-1.61795	0.105673	0.895805	7.28167	3.37299
ENSG00000135709	KIAA0513	protein_coding	9.89142	1.41246	0.872705	1.61848	0.105558	0.895805	0.454033	2.07636
ENSG00000179406	LINC00174	processed_transcript	12.613	1.3527	0.835708	1.61863	0.105527	0.895805	2.00925	6.82614
ENSG00000196696	PDXDC2P-NPIPB14P	processed_transcript	12.9265	1.33747	0.82697	1.61732	0.105809	0.895805	1.24521	4.59799
ENSG00000204304	PBX2	protein_coding	50.4005	-0.958425	0.591769	-1.61959	0.10532	0.895805	18.3406	10.3081
ENSG00000137033	IL33	protein_coding	12.3273	-1.35959	0.841101	-1.61644	0.106	0.896199	4.66469	1.3953
ENSG00000234420	ZNF37BP	transcribed_processed_pseudogene	36.3737	-1.09082	0.674891	-1.61629	0.106032	0.896199	3.85541	1.77847
ENSG00000005108	THSD7A	protein_coding	36.6185	-1.10986	0.68693	-1.61568	0.106163	0.89655	3.54207	1.52718
ENSG00000160785	SLC25A44	protein_coding	35.6743	1.27722	0.790663	1.61538	0.106229	0.89655	3.63535	14.6513
ENSG00000062725	APPBP2	protein_coding	86.4027	1.02223	0.634641	1.61073	0.107239	0.896846	6.06224	14.5923
ENSG00000072134	EPN2	protein_coding	81.1859	-1.13109	0.70096	-1.61363	0.106608	0.896846	65.9255	25.9913
ENSG00000075914	EXOSC7	protein_coding	25.1232	1.38415	0.859126	1.61111	0.107156	0.896846	10.964	56.3427
ENSG00000113504	SLC12A7	protein_coding	25.5668	1.21096	0.751744	1.61087	0.107209	0.896846	3.31431	9.98954
ENSG00000116017	ARID3A	protein_coding	24.6027	1.38102	0.860563	1.60479	0.10854	0.896846	4.24656	20.1902
ENSG00000124104	SNX21	protein_coding	7.58757	1.44868	0.902324	1.6055	0.108384	0.896846	0.900636	5.14674
ENSG00000124440	HIF3A	protein_coding	6.32953	-1.47708	0.920751	-1.60422	0.108666	0.896846	1.38115	0.221559
ENSG00000130635	COL5A1	protein_coding	193.328	0.937756	0.584104	1.60546	0.108393	0.896846	15.803	35.4025
ENSG00000134851	TMEM165	protein_coding	71.3087	-0.997532	0.619401	-1.61048	0.107293	0.896846	48.3851	24.6865
ENSG00000136819	C9orf78	protein_coding	64.6095	-1.07511	0.666672	-1.61265	0.106821	0.896846	43.0881	22.4596
ENSG00000136937	NCBP1	protein_coding	96.531	-1.05257	0.655754	-1.60513	0.108466	0.896846	119.033	56.0398
ENSG00000143753	DEGS1	protein_coding	59.2016	-0.995371	0.620472	-1.60422	0.108666	0.896846	33.2224	17.9842
ENSG00000144395	CCDC150	protein_coding	8.41067	1.44265	0.89687	1.60854	0.107717	0.896846	2.22068	11.141
ENSG00000147471	PLPBP	protein_coding	61.2914	-1.13994	0.708457	-1.60905	0.107606	0.896846	74.4714	37.9603
ENSG00000148343	MIGA2	protein_coding	25.0941	-1.39772	0.869864	-1.60683	0.108091	0.896846	6.25791	1.55184
ENSG00000157350	ST3GAL2	protein_coding	30.4221	1.1339	0.705145	1.60804	0.107826	0.896846	5.52423	15.4234
ENSG00000160691	SHC1	protein_coding	193.313	0.833012	0.518384	1.60694	0.108068	0.896846	20.9382	43.4557
ENSG00000166507	NDST2	protein_coding	8.89972	1.42673	0.886954	1.60858	0.107709	0.896846	2.03868	10.2033
ENSG00000167394	ZNF668	protein_coding	6.76308	-1.4792	0.921204	-1.60572	0.108335	0.896846	7.52482	1.23264
ENSG00000172345	STARD5	protein_coding	6.57957	1.45744	0.908365	1.60447	0.108611	0.896846	0.388544	2.40476
ENSG00000172809	RPL38	protein_coding	669.839	0.773347	0.481728	1.60536	0.108415	0.896846	1549.99	3267.44
ENSG00000177855	CACYBPP2	processed_pseudogene	6.36098	-1.47864	0.916128	-1.61401	0.106526	0.896846	6.93354	0.794606
ENSG00000183023	SLC8A1	protein_coding	20.7815	-1.46531	0.910498	-1.60936	0.107539	0.896846	2.23016	0.179995
ENSG00000183828	NUDT14	protein_coding	16.0973	-1.35196	0.837658	-1.61398	0.106532	0.896846	19.8911	7.11207
ENSG00000188419	CHM	protein_coding	52.5927	1.21137	0.751238	1.6125	0.106852	0.896846	5.27775	16.84
ENSG00000189042	ZNF567	protein_coding	12.2037	-1.41019	0.875815	-1.61015	0.107365	0.896846	13.6933	3.45862
ENSG00000198938	MT-CO3	protein_coding	2449.58	1.19334	0.73965	1.61338	0.106661	0.896846	959.321	2334.69
ENSG00000235174	AC019205.3	processed_pseudogene	124.593	0.898158	0.556788	1.61311	0.106721	0.896846	4552.52	10008
ENSG00000259673	IQCH-AS1	lincRNA	24.0317	-1.40803	0.874211	-1.61063	0.107261	0.896846	28.2801	0.340596
ENSG00000260735	AC139256.1	antisense_RNA	43.9242	-1.02088	0.635243	-1.60708	0.108038	0.896846	8.43589	4.29866
ENSG00000268434	AC011530.1	protein_coding	7.28482	-1.48336	0.922411	-1.60813	0.107807	0.896846	25.7323	3.63153
ENSG00000103047	TANGO6	protein_coding	11.7537	1.32308	0.82603	1.60173	0.109215	0.898169	2.04984	8.1296
ENSG00000156502	SUPV3L1	protein_coding	21.4234	-1.12156	0.700088	-1.60203	0.109148	0.898169	10.4445	4.66212
ENSG00000158863	FAM160B2	protein_coding	35.9094	-1.19043	0.742768	-1.6027	0.109002	0.898169	19.8124	8.61364
ENSG00000163634	THOC7	protein_coding	71.3591	-1.06856	0.666992	-1.60206	0.109141	0.898169	70.7411	36.7537
ENSG00000249669	CARMN	lincRNA	15.2111	-1.34478	0.839198	-1.60246	0.109054	0.898169	1.45515	0.504812
ENSG00000154803	FLCN	protein_coding	39.5365	-1.20216	0.750787	-1.6012	0.109334	0.898508	16.712	6.09552
ENSG00000100239	PPP6R2	protein_coding	43.3735	1.04043	0.649986	1.6007	0.109444	0.898777	3.30691	8.32351
ENSG00000109881	CCDC34	protein_coding	17.3792	1.20425	0.753117	1.59902	0.109816	0.899277	3.08152	10.2569
ENSG00000170191	NANP	protein_coding	8.39751	1.4061	0.878829	1.59997	0.109605	0.899277	0.296736	1.49818
ENSG00000183520	UTP11	protein_coding	76.5161	1.1019	0.688965	1.59935	0.109743	0.899277	21.1741	51.4064
ENSG00000277258	PCGF2	protein_coding	50.5901	0.931055	0.582228	1.59912	0.109793	0.899277	8.47887	19.7338
ENSG00000104756	KCTD9	protein_coding	62.9433	-1.01559	0.63555	-1.59797	0.11005	0.899286	27.0242	14.3322
ENSG00000108349	CASC3	protein_coding	104.615	-0.926445	0.579728	-1.59807	0.110028	0.899286	33.9523	20.5658
ENSG00000173077	DEC1	protein_coding	8.08896	-1.41782	0.886911	-1.59861	0.109907	0.899286	2.26265	0.512613
ENSG00000008838	MED24	protein_coding	63.0523	-1.01032	0.632923	-1.59628	0.110426	0.900448	46.1556	25.5836
ENSG00000021762	OSBPL5	protein_coding	13.1464	1.31219	0.821974	1.59639	0.110401	0.900448	1.19744	5.38914
ENSG00000185122	HSF1	protein_coding	96.3439	-0.958633	0.600279	-1.59698	0.110271	0.900448	62.4204	35.0105
ENSG00000110237	ARHGEF17	protein_coding	138.663	-1.0732	0.672815	-1.59509	0.110691	0.90071	23.6522	13.118
ENSG00000147586	MRPS28	protein_coding	20.8386	-1.35027	0.846171	-1.59574	0.110547	0.90071	37.5351	13.8156
ENSG00000155097	ATP6V1C1	protein_coding	81.0062	-0.94046	0.589568	-1.59517	0.110674	0.90071	26.4449	13.279
ENSG00000137776	SLTM	protein_coding	159.794	-0.850001	0.533024	-1.59468	0.110785	0.900836	68.1803	41.3338
ENSG00000081154	PCNP	protein_coding	216.582	0.90266	0.566381	1.59373	0.110996	0.901917	35.0475	82.0794
ENSG00000103707	MTFMT	protein_coding	15.494	-1.30927	0.822248	-1.59231	0.111315	0.902497	7.88668	2.47564
ENSG00000121864	ZNF639	protein_coding	53.544	-0.992156	0.622974	-1.59261	0.111247	0.902497	22.7738	12.6079
ENSG00000159792	PSKH1	protein_coding	46.2369	0.993512	0.623869	1.5925	0.111272	0.902497	5.00044	12.6727
ENSG00000172731	LRRC20	protein_coding	6.55649	-1.41881	0.8912	-1.59203	0.111379	0.902497	2.40902	0.594515
ENSG00000088876	ZNF343	protein_coding	10.4002	1.3876	0.873869	1.58788	0.112314	0.905403	1.33214	5.66627
ENSG00000100784	RPS6KA5	protein_coding	36.0215	-1.08175	0.68084	-1.58885	0.112095	0.905403	2.48619	1.20567
ENSG00000105997	HOXA3	protein_coding	16.437	-1.32179	0.831513	-1.58962	0.11192	0.905403	10.9843	3.64283
ENSG00000110844	PRPF40B	protein_coding	6.19215	1.42933	0.90106	1.58628	0.112677	0.905403	1.38861	7.96205
ENSG00000127080	IPPK	protein_coding	13.4676	1.31885	0.829732	1.58949	0.111949	0.905403	1.04178	4.23844
ENSG00000144711	IQSEC1	protein_coding	21.741	-1.21627	0.766326	-1.58715	0.11248	0.905403	4.27614	1.42213
ENSG00000162409	PRKAA2	protein_coding	13.3639	-1.28048	0.805728	-1.58922	0.112011	0.905403	0.648619	0.26609
ENSG00000162813	BPNT1	protein_coding	20.6961	-1.22756	0.773277	-1.58748	0.112404	0.905403	14.5102	5.245
ENSG00000167107	ACSF2	protein_coding	15.7148	-1.27632	0.803637	-1.58818	0.112246	0.905403	28.4972	10.0621
ENSG00000179523	EIF3J-AS1	lincRNA	13.4302	-1.35758	0.855602	-1.5867	0.112582	0.905403	9.48801	2.82966
ENSG00000182253	SYNM	protein_coding	49.8546	1.03353	0.651481	1.58643	0.112641	0.905403	1.79622	4.23787
ENSG00000215022	AL008729.1	antisense_RNA	8.23981	-1.44789	0.911413	-1.58862	0.112147	0.905403	7.74675	1.4203
ENSG00000138346	DNA2	protein_coding	20.6485	1.28607	0.811611	1.58459	0.113059	0.907218	2.2099	7.72778
ENSG00000174951	FUT1	protein_coding	6.87283	1.43036	0.90258	1.58474	0.113025	0.907218	0.202819	1.30773
ENSG00000197937	ZNF347	protein_coding	24.2087	1.19543	0.754672	1.58404	0.113185	0.907595	2.63253	8.3932
ENSG00000074054	CLASP1	protein_coding	143.152	-0.989824	0.627408	-1.57764	0.114648	0.908892	29.9884	15.5779
ENSG00000104368	PLAT	protein_coding	89.3713	0.910702	0.576535	1.57961	0.114195	0.908892	12.5453	27.832
ENSG00000105202	FBL	protein_coding	80.3172	0.87243	0.551563	1.58174	0.113709	0.908892	42.8852	93.2269
ENSG00000109270	LAMTOR3	protein_coding	34.3884	-1.16476	0.738061	-1.57814	0.114534	0.908892	10.4736	5.42866
ENSG00000133624	ZNF767P	transcribed_unprocessed_pseudogene	17.0521	1.37608	0.871784	1.57847	0.114459	0.908892	1.36331	7.40157
ENSG00000136059	VILL	protein_coding	10.3125	-1.34317	0.849678	-1.5808	0.113924	0.908892	4.05969	1.2711
ENSG00000141837	CACNA1A	protein_coding	15.9746	1.24206	0.787532	1.57715	0.11476	0.908892	1.02622	3.8057
ENSG00000154217	PITPNC1	protein_coding	25.9043	-1.26905	0.80237	-1.58162	0.113736	0.908892	10.4868	3.51405
ENSG00000162591	MEGF6	protein_coding	51.1651	1.1068	0.701041	1.57879	0.114385	0.908892	2.54161	7.13501
ENSG00000162604	TM2D1	protein_coding	30.3617	-1.02041	0.646821	-1.57758	0.114661	0.908892	27.859	13.7247
ENSG00000162688	AGL	protein_coding	41.6437	1.08399	0.685378	1.58159	0.113742	0.908892	1.56444	4.47624
ENSG00000163697	APBB2	protein_coding	386.92	-0.779093	0.492972	-1.5804	0.114015	0.908892	122.881	81.3313
ENSG00000171853	TRAPPC12	protein_coding	32.3118	1.0897	0.690829	1.57738	0.114708	0.908892	15.8134	40.0077
ENSG00000175348	TMEM9B	protein_coding	33.7159	-1.20119	0.761405	-1.5776	0.114658	0.908892	13.5802	5.54883
ENSG00000184470	TXNRD2	protein_coding	57.9985	-0.985322	0.623184	-1.58111	0.113853	0.908892	30.8685	17.671
ENSG00000213337	ANKRD39	protein_coding	6.17473	1.44856	0.918431	1.57721	0.114746	0.908892	0.553856	3.53618
ENSG00000241684	ADAMTS9-AS2	antisense_RNA	12.7839	1.38053	0.873738	1.58003	0.1141	0.908892	0.71197	3.63615
ENSG00000256061	DNAAF4	protein_coding	10.7859	-1.35962	0.861499	-1.57821	0.114518	0.908892	9.83628	2.87815
ENSG00000065328	MCM10	protein_coding	12.6508	1.32679	0.84248	1.57486	0.115289	0.910014	1.85517	7.14529
ENSG00000168476	REEP4	protein_coding	8.45666	1.40205	0.890284	1.57483	0.115295	0.910014	1.52122	7.01918
ENSG00000177576	C18orf32	protein_coding	44.1698	-1.19096	0.755695	-1.57598	0.115031	0.910014	16.3804	8.09421
ENSG00000185024	BRF1	protein_coding	16.7046	1.2184	0.773189	1.57581	0.115069	0.910014	3.27979	10.665
ENSG00000198131	ZNF544	protein_coding	59.9395	1.04786	0.665177	1.57532	0.115184	0.910014	12.323	32.194
ENSG00000132768	DPH2	protein_coding	15.6076	-1.1886	0.75519	-1.57391	0.115509	0.911082	11.0464	4.72334
ENSG00000104626	ERI1	protein_coding	46.1451	-1.05151	0.668505	-1.57293	0.115736	0.911991	10.1334	5.64375
ENSG00000113812	ACTR8	protein_coding	44.4817	1.09249	0.694799	1.57239	0.115861	0.911991	8.95318	21.5738
ENSG00000188566	NDOR1	protein_coding	10.8944	-1.40796	0.895357	-1.57251	0.115833	0.911991	5.86418	1.69859
ENSG00000156194	PPEF2	protein_coding	9.79973	-1.45008	0.922986	-1.57107	0.116165	0.913766	40.1415	4.46236
ENSG00000070759	TESK2	protein_coding	18.761	-1.4066	0.895597	-1.57057	0.116283	0.914068	6.86054	1.5135
ENSG00000084093	REST	protein_coding	125.334	-0.868001	0.553044	-1.5695	0.116532	0.914614	21.3278	12.3157
ENSG00000154175	ABI3BP	protein_coding	74.8088	-0.875413	0.557975	-1.56891	0.116668	0.914614	71.4085	41.7604
ENSG00000176974	SHMT1	protein_coding	10.1257	1.41479	0.901416	1.56952	0.116527	0.914614	0.729133	4.48985
ENSG00000187720	THSD4	protein_coding	50.6111	-0.940265	0.59924	-1.5691	0.116625	0.914614	3.23462	1.85903
ENSG00000172059	KLF11	protein_coding	24.5483	1.27209	0.811222	1.56812	0.116853	0.91544	1.65375	6.03944
ENSG00000125457	MIF4GD	protein_coding	20.657	-1.31887	0.841788	-1.56675	0.117173	0.916246	25.1059	7.42758
ENSG00000167193	CRK	protein_coding	145.961	-0.974164	0.621609	-1.56717	0.117076	0.916246	19.9728	12.481
ENSG00000168118	RAB4A	protein_coding	52.9127	-1.04454	0.666781	-1.56655	0.117221	0.916246	31.4151	16.8237
ENSG00000196569	LAMA2	protein_coding	50.5201	-1.00865	0.643962	-1.56633	0.117272	0.916246	17.9642	9.25193
ENSG00000008128	CDK11A	protein_coding	51.5477	1.17662	0.756119	1.55613	0.119677	0.917908	12.4468	36.7683
ENSG00000009335	UBE3C	protein_coding	200.573	-0.873373	0.566244	-1.5424	0.122977	0.917908	76.7059	49.2708
ENSG00000042088	TDP1	protein_coding	23.3903	1.09922	0.70855	1.55136	0.120815	0.917908	5.21976	14.1091
ENSG00000059728	MXD1	protein_coding	36.2979	1.24234	0.79921	1.55447	0.120073	0.917908	6.29701	16.481
ENSG00000060762	MPC1	protein_coding	12.6588	1.30295	0.837006	1.55668	0.119546	0.917908	3.88053	14.3211
ENSG00000065548	ZC3H15	protein_coding	117.551	-0.86428	0.559103	-1.54583	0.122145	0.917908	113.458	69.898
ENSG00000086712	TXLNG	protein_coding	21.4186	-1.1066	0.707534	-1.56403	0.117811	0.917908	2.55776	1.2228
ENSG00000100075	SLC25A1	protein_coding	71.2434	-0.970938	0.622052	-1.56086	0.118556	0.917908	44.7095	26.5731
ENSG00000100422	CERK	protein_coding	203.324	0.798221	0.51499	1.54997	0.121148	0.917908	15.0154	30.2582
ENSG00000101019	UQCC1	protein_coding	12.8028	1.25406	0.814386	1.53989	0.123588	0.917908	6.31138	22.3702
ENSG00000101782	RIOK3	protein_coding	105.335	0.977594	0.633642	1.54282	0.122875	0.917908	23.1715	58.6871
ENSG00000104205	SGK3	protein_coding	41.3325	-1.24532	0.80168	-1.55339	0.12033	0.917908	14.3928	5.94542
ENSG00000109113	RAB34	protein_coding	16.9904	1.22303	0.786066	1.55589	0.119735	0.917908	4.92454	16.6841
ENSG00000109606	DHX15	protein_coding	179.242	-0.862104	0.558074	-1.54478	0.122399	0.917908	47.3137	29.5335
ENSG00000114026	OGG1	protein_coding	19.7324	1.21064	0.782064	1.548	0.121622	0.917908	4.42465	15.919
ENSG00000116793	PHTF1	protein_coding	41.8666	-0.966975	0.620812	-1.5576	0.119329	0.917908	16.3357	8.926
ENSG00000117362	APH1A	protein_coding	36.6947	-0.979058	0.633061	-1.54655	0.121973	0.917908	18.3487	8.87654
ENSG00000122481	RWDD3	protein_coding	15.3123	-1.19952	0.772246	-1.55329	0.120354	0.917908	15.3201	6.38903
ENSG00000122482	ZNF644	protein_coding	96.6959	-0.875834	0.568774	-1.53986	0.123594	0.917908	24.4304	12.9821
ENSG00000123607	TTC21B	protein_coding	52.9229	1.05013	0.680003	1.5443	0.122515	0.917908	4.3813	12.98
ENSG00000124181	PLCG1	protein_coding	159.449	0.97146	0.629684	1.54277	0.122886	0.917908	52.3831	107.763
ENSG00000126746	ZNF384	protein_coding	25.9432	1.24837	0.798028	1.56432	0.117743	0.917908	5.96039	17.6009
ENSG00000128585	MKLN1	protein_coding	83.3692	-0.89933	0.576751	-1.5593	0.118924	0.917908	21.3692	12.4103
ENSG00000130935	NOL11	protein_coding	46.3281	-0.99423	0.643606	-1.54478	0.1224	0.917908	50.8892	25.336
ENSG00000132635	PCED1A	protein_coding	7.04337	-1.38825	0.890267	-1.55937	0.11891	0.917908	4.45543	1.11974
ENSG00000134590	RTL8C	protein_coding	77.004	0.884007	0.566285	1.56106	0.118508	0.917908	23.7932	50.224
ENSG00000137343	ATAT1	protein_coding	29.3236	-1.07021	0.685361	-1.56153	0.1184	0.917908	21.4461	9.92124
ENSG00000139197	PEX5	protein_coding	17.6923	-1.18225	0.766376	-1.54265	0.122916	0.917908	10.5056	4.23176
ENSG00000139624	CERS5	protein_coding	39.6415	-0.995442	0.644335	-1.54491	0.122367	0.917908	42.1668	22.1907
ENSG00000140987	ZSCAN32	protein_coding	8.99428	-1.26642	0.819538	-1.54529	0.122277	0.917908	4.49989	1.53651
ENSG00000141026	MED9	protein_coding	18.6866	-1.19868	0.767149	-1.56251	0.118168	0.917908	5.73647	2.08776
ENSG00000141428	C18orf21	protein_coding	23.348	1.28588	0.82801	1.55297	0.120429	0.917908	10.7288	50.1599
ENSG00000141503	MINK1	protein_coding	97.9352	-1.10573	0.709661	-1.5581	0.119209	0.917908	18.2693	9.14898
ENSG00000143942	CHAC2	protein_coding	7.01374	1.39299	0.894499	1.55728	0.119403	0.917908	0.706817	4.40587
ENSG00000144040	SFXN5	protein_coding	11.1056	1.28483	0.833677	1.54116	0.123278	0.917908	2.12612	8.80034
ENSG00000145365	TIFA	protein_coding	38.1112	-1.15287	0.738483	-1.56114	0.118492	0.917908	9.29597	3.81699
ENSG00000147459	DOCK5	protein_coding	46.8667	-1.13429	0.728873	-1.55622	0.119656	0.917908	19.4054	7.69104
ENSG00000149474	KAT14	protein_coding	14.3614	1.31453	0.852966	1.54113	0.123284	0.917908	1.3739	6.196
ENSG00000151422	FER	protein_coding	78.207	0.894795	0.57345	1.56037	0.118672	0.917908	7.68925	16.2197
ENSG00000152527	PLEKHH2	protein_coding	11.8054	1.34946	0.865592	1.559	0.118997	0.917908	0.372522	1.68984
ENSG00000153815	CMIP	protein_coding	174.099	-0.946333	0.608277	-1.55576	0.119765	0.917908	79.0183	39.2229
ENSG00000156381	ANKRD9	protein_coding	26.645	-1.29836	0.832472	-1.55965	0.118844	0.917908	4.83396	1.68618
ENSG00000156531	PHF6	protein_coding	74.6846	0.856778	0.552889	1.54964	0.121229	0.917908	4.98469	10.732
ENSG00000156711	MAPK13	protein_coding	16.4493	-1.31139	0.850166	-1.54251	0.12295	0.917908	7.82799	2.639
ENSG00000160200	CBS	protein_coding	21.9031	1.3071	0.840465	1.55521	0.119895	0.917908	4.54565	16.2467
ENSG00000164484	TMEM200A	protein_coding	23.2146	-1.17157	0.76073	-1.54006	0.123545	0.917908	3.86756	1.65294
ENSG00000165704	HPRT1	protein_coding	61.1095	-0.980293	0.63238	-1.55017	0.121102	0.917908	33.0402	16.8738
ENSG00000166938	DIS3L	protein_coding	37.3888	1.22906	0.797817	1.54053	0.123432	0.917908	10.3576	29.0565
ENSG00000167797	CDK2AP2	protein_coding	67.647	-0.894944	0.576615	-1.55207	0.120647	0.917908	37.4362	22.8826
ENSG00000168216	LMBRD1	protein_coding	10.035	-1.40264	0.904821	-1.55019	0.121096	0.917908	3.21681	0.801302
ENSG00000168438	CDC40	protein_coding	66.3264	1.16975	0.748293	1.56322	0.118	0.917908	12.7372	44.8292
ENSG00000168883	USP39	protein_coding	65.9753	0.891031	0.572382	1.55671	0.11954	0.917908	20.4589	49.1403
ENSG00000170899	GSTA4	protein_coding	13.7905	-1.27573	0.827781	-1.54115	0.123281	0.917908	9.214	3.44072
ENSG00000171475	WIPF2	protein_coding	79.1321	-1.16336	0.752183	-1.54665	0.121948	0.917908	22.9451	10.8317
ENSG00000172954	LCLAT1	protein_coding	43.8908	-1.11941	0.722805	-1.5487	0.121454	0.917908	10.7111	4.53784
ENSG00000174799	CEP135	protein_coding	39.5041	1.08833	0.696103	1.56346	0.117945	0.917908	3.61881	9.25365
ENSG00000174839	DENND6A	protein_coding	52.8968	-0.945759	0.604892	-1.56352	0.117931	0.917908	55.9014	31.3259
ENSG00000175354	PTPN2	protein_coding	30.859	1.10328	0.706203	1.56228	0.118223	0.917908	9.09199	29.5057
ENSG00000175470	PPP2R2D	protein_coding	46.9905	-1.01526	0.651644	-1.558	0.119233	0.917908	22.3588	10.9308
ENSG00000183458	AC138932.1	transcribed_unprocessed_pseudogene	30.2448	-1.31236	0.847943	-1.54769	0.121696	0.917908	10.8683	3.0935
ENSG00000188938	FAM120AOS	protein_coding	21.7214	1.14538	0.741763	1.54413	0.122558	0.917908	3.35331	10.314
ENSG00000196150	ZNF250	protein_coding	11.5275	1.3347	0.864978	1.54305	0.122819	0.917908	0.901112	2.82605
ENSG00000197498	RPF2	protein_coding	21.6038	1.11887	0.72588	1.54141	0.123218	0.917908	4.14377	11.4791
ENSG00000197860	SGTB	protein_coding	38.4881	-1.04667	0.676641	-1.54686	0.121898	0.917908	4.8962	2.33506
ENSG00000198453	ZNF568	protein_coding	7.95059	1.39182	0.90166	1.54362	0.12268	0.917908	0.718678	4.15304
ENSG00000204301	NOTCH4	protein_coding	172.556	0.826714	0.53539	1.54413	0.122556	0.917908	15.0809	31.5024
ENSG00000204991	SPIRE2	protein_coding	9.74836	-1.35041	0.870349	-1.55157	0.120765	0.917908	2.8044	0.743573
ENSG00000205629	LCMT1	protein_coding	48.5286	-1.22478	0.79532	-1.53998	0.123565	0.917908	195.598	74.2744
ENSG00000213189	BTF3L4P2	processed_pseudogene	19.8142	-1.2003	0.77639	-1.546	0.122105	0.917908	87.2436	39.3213
ENSG00000214026	MRPL23	protein_coding	25.1704	1.12973	0.732223	1.54288	0.122861	0.917908	20.9711	62.2747
ENSG00000215483	LINC00598	lincRNA	11.3321	-1.36477	0.878766	-1.55306	0.12041	0.917908	4.80745	1.23222
ENSG00000225210	DUXAP9	transcribed_processed_pseudogene	9.9703	-1.29972	0.843075	-1.54165	0.123159	0.917908	8.82912	3.06643
ENSG00000228696	ARL17B	protein_coding	21.0866	-1.2678	0.812465	-1.56044	0.118656	0.917908	10.0026	4.28543
ENSG00000234350	AC007405.1	lincRNA	8.69821	1.42226	0.919358	1.54702	0.121858	0.917908	0.645544	9.38158
ENSG00000239779	WBP1	protein_coding	22.3861	-1.15828	0.747651	-1.54922	0.121329	0.917908	19.0627	8.438
ENSG00000240184	PCDHGC3	protein_coding	54.4276	1.09119	0.704736	1.54837	0.121533	0.917908	6.41555	19.3082
ENSG00000265142	MIR133A1HG	antisense_RNA	11.8348	1.32533	0.854042	1.55183	0.120704	0.917908	0.713551	3.04648
ENSG00000205339	IPO7	protein_coding	602.884	-0.852139	0.553558	-1.53939	0.12371	0.918182	229.313	140.964
ENSG00000163131	CTSS	protein_coding	14.5413	1.31996	0.85766	1.53902	0.123799	0.918252	2.01638	8.50517
ENSG00000184575	XPOT	protein_coding	190.37	-0.832344	0.541141	-1.53813	0.124017	0.919286	52.6845	33.1999
ENSG00000112699	GMDS	protein_coding	17.8472	1.22473	0.797039	1.5366	0.124392	0.921469	4.76976	14.8355
ENSG00000166224	SGPL1	protein_coding	29.5993	-1.06116	0.690961	-1.53577	0.124594	0.92238	9.08151	4.63051
ENSG00000263647	BPTFP1	unprocessed_pseudogene	8.20894	-1.41355	0.920794	-1.53514	0.124749	0.922936	22.1564	4.17889
ENSG00000114302	PRKAR2A	protein_coding	110.965	0.87236	0.569126	1.53281	0.125323	0.924044	15.8248	31.7253
ENSG00000125651	GTF2F1	protein_coding	69.9865	0.930684	0.60705	1.53313	0.125245	0.924044	19.6132	44.4882
ENSG00000125652	ALKBH7	protein_coding	18.1936	1.17657	0.76884	1.53032	0.125937	0.924044	5.17375	15.6589
ENSG00000129472	RAB2B	protein_coding	38.4341	1.14431	0.747755	1.53032	0.125937	0.924044	6.05584	15.4137
ENSG00000133422	MORC2	protein_coding	52.8929	-1.12744	0.736046	-1.53175	0.125585	0.924044	17.7703	6.87464
ENSG00000136521	NDUFB5	protein_coding	76.1785	-1.10842	0.723342	-1.53236	0.125434	0.924044	285.94	141.105
ENSG00000163291	PAQR3	protein_coding	36.6102	-1.12249	0.733085	-1.53119	0.125723	0.924044	13.6844	5.72497
ENSG00000169570	DTWD2	protein_coding	7.58293	-1.39173	0.908774	-1.53144	0.125661	0.924044	1.81594	0.421268
ENSG00000175265	GOLGA8A	protein_coding	149.841	1.20648	0.786798	1.5334	0.125177	0.924044	9.42718	24.8606
ENSG00000198393	ZNF26	protein_coding	33.2939	-1.15007	0.750478	-1.53245	0.125412	0.924044	3.84069	1.47973
ENSG00000214756	METTL12	protein_coding	16.9797	1.13549	0.741975	1.53037	0.125926	0.924044	5.76608	16.2707
ENSG00000232300	FAM215B	lincRNA	7.00712	-1.40192	0.915083	-1.53202	0.125518	0.924044	1.94519	0.419141
ENSG00000279738	AL022311.1	sense_overlapping	14.2123	1.21426	0.792017	1.53312	0.125247	0.924044	0.146151	0.436082
ENSG00000162441	LZIC	protein_coding	29.3202	1.01121	0.660923	1.52999	0.126018	0.924056	6.01094	15.6697
ENSG00000039560	RAI14	protein_coding	854.676	0.835879	0.548896	1.52284	0.1278	0.928459	531.276	1077.7
ENSG00000044574	HSPA5	protein_coding	267.901	-0.784476	0.517535	-1.51579	0.129572	0.928459	35.1335	20.4313
ENSG00000050130	JKAMP	protein_coding	29.1463	-1.06906	0.702572	-1.52163	0.128101	0.928459	30.2246	13.516
ENSG00000063169	BICRA	protein_coding	21.158	1.18076	0.77894	1.51585	0.129556	0.928459	2.07212	6.67372
ENSG00000067900	ROCK1	protein_coding	212.796	-0.78336	0.516241	-1.51743	0.129157	0.928459	34.7093	23.0533
ENSG00000079387	SENP1	protein_coding	38.4194	-1.06336	0.697108	-1.52539	0.127163	0.928459	20.6828	8.99658
ENSG00000081386	ZNF510	protein_coding	17.5815	-1.17336	0.768314	-1.52719	0.126714	0.928459	2.90498	0.97333
ENSG00000085449	WDFY1	protein_coding	134.285	0.89499	0.588491	1.52082	0.128304	0.928459	19.7196	50.1689
ENSG00000099330	OCEL1	protein_coding	6.86428	-1.39145	0.914968	-1.52076	0.128319	0.928459	12.3953	2.23451
ENSG00000105281	SLC1A5	protein_coding	25.1966	-1.20895	0.796887	-1.51709	0.129245	0.928459	13.1476	4.34466
ENSG00000110583	NAA40	protein_coding	26.4933	1.11348	0.734616	1.51573	0.129588	0.928459	3.36021	10.1012
ENSG00000111011	RSRC2	protein_coding	110.344	0.867674	0.571945	1.51706	0.129252	0.928459	38.1699	82.3419
ENSG00000111266	DUSP16	protein_coding	41.5017	1.01148	0.666114	1.51848	0.128893	0.928459	4.81015	11.5699
ENSG00000111331	OAS3	protein_coding	34.2171	1.08746	0.71264	1.52596	0.127019	0.928459	4.43781	11.4791
ENSG00000120699	EXOSC8	protein_coding	86.302	-1.26122	0.827585	-1.52397	0.127515	0.928459	220.237	72.0361
ENSG00000121390	PSPC1	protein_coding	62.0641	1.01675	0.666519	1.52546	0.127144	0.928459	8.65127	22.4709
ENSG00000126461	SCAF1	protein_coding	43.7259	1.16357	0.766795	1.51745	0.129153	0.928459	4.41875	11.0053
ENSG00000131871	SELENOS	protein_coding	17.3588	1.21344	0.797294	1.52195	0.12802	0.928459	5.76166	20.1742
ENSG00000134371	CDC73	protein_coding	88.3634	0.874688	0.576233	1.51794	0.129029	0.928459	6.26013	13.8582
ENSG00000145703	IQGAP2	protein_coding	13.8132	-1.2181	0.803587	-1.51582	0.129564	0.928459	12.8573	4.33626
ENSG00000146267	FAXC	protein_coding	6.3691	1.406	0.922896	1.52347	0.127641	0.928459	0.119096	1.27391
ENSG00000154678	PDE1C	protein_coding	29.0443	-1.3445	0.881862	-1.52461	0.127355	0.928459	6.94761	1.39658
ENSG00000156011	PSD3	protein_coding	65.5052	1.13945	0.749448	1.52039	0.128413	0.928459	4.69543	11.2143
ENSG00000158545	ZC3H18	protein_coding	30.8813	-1.00271	0.660135	-1.51895	0.128776	0.928459	19.5682	9.99617
ENSG00000164465	DCBLD1	protein_coding	44.0689	-1.16784	0.769851	-1.51697	0.129275	0.928459	26.5266	8.51843
ENSG00000164796	CSMD3	protein_coding	6.20607	-1.39815	0.919339	-1.52082	0.128305	0.928459	0.965058	0.193954
ENSG00000165097	KDM1B	protein_coding	8.76107	-1.28159	0.844715	-1.51719	0.12922	0.928459	1.916	0.620858
ENSG00000181026	AEN	protein_coding	42.4048	-0.981743	0.64594	-1.51987	0.128544	0.928459	12.1423	6.54035
ENSG00000197081	IGF2R	protein_coding	100.766	-1.03032	0.675364	-1.52558	0.127115	0.928459	56.5187	25.3825
ENSG00000197323	TRIM33	protein_coding	96.8816	0.988179	0.648512	1.52376	0.127568	0.928459	8.98379	20.2792
ENSG00000198087	CD2AP	protein_coding	145.717	-1.0233	0.67442	-1.5173	0.129192	0.928459	41.885	21.0986
ENSG00000204267	TAP2	protein_coding	12.4114	1.27865	0.840968	1.52045	0.128397	0.928459	1.85535	6.23496
ENSG00000221909	FAM200A	protein_coding	7.52139	1.36254	0.89804	1.51724	0.129207	0.928459	0.534811	2.5703
ENSG00000233328	PFN1P1	processed_pseudogene	19.6914	1.27346	0.83838	1.51895	0.128775	0.928459	21.8905	69.1232
ENSG00000250241	AC105383.1	lincRNA	16.8766	-1.21655	0.802333	-1.51626	0.129453	0.928459	10.0532	3.85577
ENSG00000266402	SNHG25	lincRNA	40.6249	1.00606	0.662761	1.51798	0.129019	0.928459	557.33	1477.15
ENSG00000272655	POLR2J4	transcribed_unprocessed_pseudogene	20.4644	-1.28398	0.847049	-1.51582	0.129565	0.928459	52.9607	13.42
ENSG00000008394	MGST1	protein_coding	73.1937	1.18103	0.780884	1.51242	0.130426	0.928563	166.008	418.261
ENSG00000037474	NSUN2	protein_coding	65.1379	-0.934566	0.629943	-1.48357	0.137922	0.928563	19.2228	9.16402
ENSG00000040633	PHF23	protein_coding	33.1568	-1.12053	0.752837	-1.48841	0.136642	0.928563	27.226	10.5917
ENSG00000052795	FNIP2	protein_coding	42.6387	1.07531	0.727692	1.4777	0.139489	0.928563	2.21915	6.03133
ENSG00000052841	TTC17	protein_coding	68.0648	-0.90585	0.610524	-1.48373	0.137882	0.928563	42.7924	22.3267
ENSG00000058085	LAMC2	protein_coding	18.6821	-1.16471	0.780017	-1.49318	0.135389	0.928563	2.38614	0.840718
ENSG00000069702	TGFBR3	protein_coding	22.383	-1.3136	0.891843	-1.47291	0.140776	0.928563	4.00175	1.09826
ENSG00000070047	PHRF1	protein_coding	57.4397	-0.916825	0.623964	-1.46936	0.141736	0.928563	6.68952	3.79703
ENSG00000074527	NTN4	protein_coding	247.952	-0.90093	0.610375	-1.47603	0.139937	0.928563	80.4894	45.1579
ENSG00000078747	ITCH	protein_coding	209.765	1.0222	0.692856	1.47535	0.140119	0.928563	54.4829	153.921
ENSG00000084731	KIF3C	protein_coding	84.1203	-0.99526	0.661194	-1.50525	0.132261	0.928563	22.5957	12.9238
ENSG00000085872	CHERP	protein_coding	69.7457	1.00358	0.664108	1.51118	0.130744	0.928563	6.27232	14.9637
ENSG00000087253	LPCAT2	protein_coding	116.521	-0.80752	0.540412	-1.49427	0.135106	0.928563	40.6972	24.0454
ENSG00000089639	GMIP	protein_coding	19.179	-1.1759	0.802615	-1.46508	0.142898	0.928563	12.5022	4.57144
ENSG00000090975	PITPNM2	protein_coding	34.8138	-1.13323	0.763243	-1.48476	0.137608	0.928563	6.60346	2.1826
ENSG00000093100	AC016026.1	processed_transcript	12.6564	1.21879	0.814577	1.49623	0.134594	0.928563	0.551511	1.76215
ENSG00000100014	SPECC1L	protein_coding	103.884	0.901421	0.59859	1.50591	0.132091	0.928563	10.4222	25.4531
ENSG00000100823	APEX1	protein_coding	149.876	0.873745	0.594143	1.4706	0.1414	0.928563	89.5887	195.804
ENSG00000100883	SRP54	protein_coding	176.517	-1.35824	0.918184	-1.47926	0.13907	0.928563	365.24	102.307
ENSG00000101040	ZMYND8	protein_coding	152.578	1.06345	0.716182	1.48489	0.137574	0.928563	17.4498	39.509
ENSG00000101236	RNF24	protein_coding	23.9714	1.01816	0.680179	1.49691	0.134418	0.928563	0.903962	2.37435
ENSG00000101901	ALG13	protein_coding	69.6736	-1.07741	0.723864	-1.48841	0.136642	0.928563	88.4196	42.1278
ENSG00000103248	MTHFSD	protein_coding	16.3349	-1.31915	0.886932	-1.48731	0.136932	0.928563	9.88023	2.73768
ENSG00000104320	NBN	protein_coding	74.5279	-0.934511	0.623294	-1.49931	0.133793	0.928563	21.2885	10.8505
ENSG00000104825	NFKBIB	protein_coding	12.241	1.2784	0.847396	1.50862	0.131396	0.928563	1.4371	5.68837
ENSG00000104870	FCGRT	protein_coding	32.9097	-0.970452	0.644276	-1.50627	0.131999	0.928563	42.0974	22.2366
ENSG00000105058	FAM32A	protein_coding	97.0723	0.92978	0.633382	1.46796	0.142115	0.928563	33.2555	74.0349
ENSG00000105270	CLIP3	protein_coding	59.5112	-0.988911	0.671984	-1.47163	0.141121	0.928563	12.6075	7.38991
ENSG00000105583	WDR83OS	protein_coding	87.0069	0.963848	0.637457	1.51202	0.130529	0.928563	27.9962	68.9823
ENSG00000106003	LFNG	protein_coding	12.7493	-1.32663	0.884636	-1.49964	0.133709	0.928563	4.05649	1.26693
ENSG00000106258	CYP3A5	protein_coding	11.8894	1.24901	0.824987	1.51398	0.130032	0.928563	1.13336	4.00231
ENSG00000106610	STAG3L4	transcribed_unprocessed_pseudogene	16.2237	1.19259	0.798743	1.49308	0.135416	0.928563	1.74804	6.0771
ENSG00000107819	SFXN3	protein_coding	80.6837	0.874512	0.586933	1.48997	0.136232	0.928563	13.2217	29.5542
ENSG00000109381	ELF2	protein_coding	72.9043	-0.88478	0.602348	-1.46889	0.141864	0.928563	24.1049	13.2463
ENSG00000111785	RIC8B	protein_coding	40.3792	1.07921	0.71598	1.50731	0.13173	0.928563	9.33922	21.946
ENSG00000112578	BYSL	protein_coding	16.648	-1.08121	0.737836	-1.46538	0.142817	0.928563	7.98189	3.84665
ENSG00000112787	FBRSL1	protein_coding	97.7757	1.3525	0.923303	1.46485	0.142961	0.928563	38.402	197.984
ENSG00000115561	CHMP3	protein_coding	111.958	0.808343	0.539795	1.4975	0.134263	0.928563	34.0309	67.1281
ENSG00000115977	AAK1	protein_coding	142.554	-0.83729	0.557976	-1.50058	0.133463	0.928563	21.3175	13.9532
ENSG00000116678	LEPR	protein_coding	48.3664	-1.06015	0.701924	-1.51034	0.130956	0.928563	5.73245	2.63481
ENSG00000116991	SIPA1L2	protein_coding	91.9616	0.930517	0.633099	1.46978	0.141621	0.928563	5.74881	12.529
ENSG00000119138	KLF9	protein_coding	31.1349	1.02335	0.697977	1.46616	0.142604	0.928563	1.34664	3.57715
ENSG00000119899	SLC17A5	protein_coding	29.3718	-1.07162	0.723348	-1.48147	0.13848	0.928563	6.56235	2.67241
ENSG00000120549	KIAA1217	protein_coding	21.3521	-1.33774	0.888715	-1.50525	0.132259	0.928563	6.48249	1.51057
ENSG00000122591	FAM126A	protein_coding	115.916	0.970667	0.645891	1.50284	0.132882	0.928563	10.9371	26.4465
ENSG00000122642	FKBP9	protein_coding	75.7917	-1.0353	0.684234	-1.51308	0.130259	0.928563	42.7903	21.5874
ENSG00000124177	CHD6	protein_coding	94.6428	0.996985	0.670767	1.48634	0.13719	0.928563	8.10682	20.2878
ENSG00000125149	C16orf70	protein_coding	16.139	-1.27157	0.852322	-1.49189	0.135729	0.928563	12.155	4.06961
ENSG00000125686	MED1	protein_coding	53.0133	0.913045	0.60916	1.49886	0.13391	0.928563	3.30581	7.57419
ENSG00000125827	TMX4	protein_coding	36.1848	0.916529	0.623367	1.47029	0.141484	0.928563	4.81362	10.9031
ENSG00000126777	KTN1	protein_coding	477.305	-0.939176	0.624801	-1.50316	0.132798	0.928563	240.847	118.504
ENSG00000126882	FAM78A	protein_coding	38.6718	0.991721	0.675297	1.46857	0.141949	0.928563	4.41458	9.74952
ENSG00000127554	GFER	protein_coding	15.1965	-1.29889	0.871157	-1.491	0.135962	0.928563	11.1698	4.15655
ENSG00000128536	CDHR3	protein_coding	7.09125	-1.36492	0.917314	-1.48795	0.136764	0.928563	3.66516	0.774123
ENSG00000129245	FXR2	protein_coding	16.1904	1.24241	0.827122	1.50209	0.133075	0.928563	4.12488	13.2373
ENSG00000129422	MTUS1	protein_coding	469.511	-0.772215	0.524461	-1.4724	0.140914	0.928563	123.207	74.8559
ENSG00000129757	CDKN1C	protein_coding	18.5174	1.3054	0.862001	1.51439	0.129927	0.928563	2.59174	8.54431
ENSG00000130803	ZNF317	protein_coding	30.0708	-1.09948	0.741331	-1.48311	0.138045	0.928563	6.99393	3.34287
ENSG00000131653	TRAF7	protein_coding	130.939	0.813829	0.544171	1.49554	0.134773	0.928563	19.4958	41.911
ENSG00000131773	KHDRBS3	protein_coding	36.9806	1.12433	0.758277	1.48274	0.138143	0.928563	20.7885	66.3383
ENSG00000132002	DNAJB1	protein_coding	55.5125	0.953	0.632185	1.50747	0.13169	0.928563	13.0793	31.0647
ENSG00000132256	TRIM5	protein_coding	97.2975	-0.919239	0.619239	-1.48447	0.137686	0.928563	28.5245	15.4863
ENSG00000132463	GRSF1	protein_coding	64.0524	-0.923302	0.618665	-1.49241	0.135592	0.928563	33.4933	17.7812
ENSG00000133466	C1QTNF6	protein_coding	19.859	-1.15991	0.791089	-1.46622	0.142588	0.928563	6.31582	2.67669
ENSG00000133641	C12orf29	protein_coding	26.4314	1.03062	0.703362	1.46527	0.142847	0.928563	4.12114	11.7044
ENSG00000136518	ACTL6A	protein_coding	56.7404	1.16327	0.78777	1.47667	0.139765	0.928563	97.1801	246.292
ENSG00000136869	TLR4	protein_coding	61.1488	-0.945895	0.629607	-1.50236	0.133005	0.928563	10.1259	5.13322
ENSG00000137767	SQOR	protein_coding	18.3739	1.2278	0.81438	1.50765	0.131645	0.928563	4.05389	12.3926
ENSG00000137845	ADAM10	protein_coding	136.861	-0.783432	0.531876	-1.47296	0.140762	0.928563	67.937	42.8517
ENSG00000138413	IDH1	protein_coding	84.0857	0.833728	0.568616	1.46624	0.142583	0.928563	13.9445	29.1624
ENSG00000139496	NUP58	protein_coding	103.583	-0.898232	0.604634	-1.48558	0.137391	0.928563	22.335	14.0373
ENSG00000139668	WDFY2	protein_coding	48.6587	-1.24187	0.826788	-1.50204	0.133087	0.928563	10.0397	2.56223
ENSG00000140043	PTGR2	protein_coding	9.94561	-1.25666	0.849185	-1.47984	0.138917	0.928563	2.49637	0.706975
ENSG00000140332	TLE3	protein_coding	66.4384	0.829249	0.564063	1.47014	0.141525	0.928563	22.0481	46.1198
ENSG00000140632	GLYR1	protein_coding	85.5103	-1.01153	0.682124	-1.48291	0.138098	0.928563	34.2228	15.409
ENSG00000142002	DPP9	protein_coding	93.555	-0.89721	0.604319	-1.48466	0.137633	0.928563	52.7342	31.7368
ENSG00000143409	MINDY1	protein_coding	18.1551	-1.24986	0.845254	-1.47867	0.139228	0.928563	6.28067	2.51954
ENSG00000143970	ASXL2	protein_coding	87.5533	0.869147	0.584673	1.48655	0.137133	0.928563	7.74398	15.3962
ENSG00000143995	MEIS1	protein_coding	26.3044	-1.13591	0.764348	-1.48611	0.13725	0.928563	17.3639	7.69478
ENSG00000144061	NPHP1	protein_coding	24.0758	-1.23826	0.837011	-1.47938	0.139038	0.928563	12.7061	3.3363
ENSG00000144063	MALL	protein_coding	46.9387	0.953874	0.640632	1.48896	0.136498	0.928563	4.90852	13.1738
ENSG00000145293	ENOPH1	protein_coding	31.8952	1.00341	0.675812	1.48474	0.137612	0.928563	4.4639	11.0749
ENSG00000145982	FARS2	protein_coding	6.27596	1.34897	0.914421	1.47522	0.140154	0.928563	0.569523	3.28356
ENSG00000146757	ZNF92	protein_coding	42.5241	-1.04389	0.703273	-1.48433	0.137721	0.928563	8.97505	4.14381
ENSG00000146918	NCAPG2	protein_coding	61.5468	-1.04814	0.708693	-1.47898	0.139145	0.928563	17.4655	6.44475
ENSG00000147099	HDAC8	protein_coding	16.1447	1.19934	0.812535	1.47605	0.139931	0.928563	6.32166	19.0473
ENSG00000149084	HSD17B12	protein_coding	65.0995	-0.884718	0.599834	-1.47494	0.140229	0.928563	46.0513	28.5376
ENSG00000149557	FEZ1	protein_coding	63.9701	-0.953316	0.635121	-1.501	0.133356	0.928563	58.84	31.9856
ENSG00000154133	ROBO4	protein_coding	370.287	-0.710929	0.480813	-1.4786	0.139248	0.928563	108.924	76.1636
ENSG00000155621	C9orf85	protein_coding	14.8752	-1.23459	0.833479	-1.48125	0.138539	0.928563	10.5784	3.67955
ENSG00000156253	RWDD2B	protein_coding	30.0408	-1.20835	0.799839	-1.51074	0.130856	0.928563	20.2889	7.50346
ENSG00000158850	B4GALT3	protein_coding	20.1838	1.19709	0.805989	1.48524	0.137481	0.928563	12.8758	34.4878
ENSG00000158859	ADAMTS4	protein_coding	54.0871	-1.04492	0.70926	-1.47325	0.140684	0.928563	8.62839	3.36154
ENSG00000159147	DONSON	protein_coding	27.9771	-0.988241	0.672899	-1.46863	0.141933	0.928563	27.9353	14.6977
ENSG00000159216	RUNX1	protein_coding	49.2266	-1.20181	0.795126	-1.51147	0.130668	0.928563	9.15927	2.52006
ENSG00000161036	LRWD1	protein_coding	9.12971	1.33497	0.911435	1.4647	0.143004	0.928563	2.15734	14.8154
ENSG00000164237	CMBL	protein_coding	62.4745	1.2505	0.8337	1.49994	0.133631	0.928563	7.48514	33.2324
ENSG00000165355	FBXO33	protein_coding	21.0221	-1.25691	0.857592	-1.46563	0.14275	0.928563	7.65739	1.94291
ENSG00000165417	GTF2A1	protein_coding	73.674	0.886234	0.597334	1.48365	0.137902	0.928563	5.67519	12.1762
ENSG00000166263	STXBP4	protein_coding	29.7734	1.11749	0.745493	1.49899	0.133875	0.928563	4.3949	11.2127
ENSG00000166478	ZNF143	protein_coding	33.768	1.01252	0.682285	1.48402	0.137804	0.928563	30.9169	85.5566
ENSG00000166598	HSP90B1	protein_coding	658.384	-0.71078	0.475566	-1.4946	0.135019	0.928563	335.57	212.695
ENSG00000166997	CNPY4	protein_coding	8.26035	-1.34222	0.906009	-1.48147	0.138482	0.928563	5.28116	1.27972
ENSG00000167632	TRAPPC9	protein_coding	42.5016	1.08827	0.724984	1.5011	0.133331	0.928563	6.26769	15.5167
ENSG00000168040	FADD	protein_coding	23.5282	-1.0941	0.737816	-1.48289	0.138104	0.928563	6.97421	3.16038
ENSG00000169118	CSNK1G1	protein_coding	83.2805	-1.03154	0.695974	-1.48216	0.138299	0.928563	25.8739	10.8971
ENSG00000169715	MT1E	protein_coding	11.3918	1.24819	0.838196	1.48913	0.136452	0.928563	20.3521	71.8566
ENSG00000171469	ZNF561	protein_coding	30.8613	1.07524	0.721534	1.49021	0.136169	0.928563	5.98612	16.6248
ENSG00000172260	NEGR1	protein_coding	73.1024	0.895779	0.600458	1.49183	0.135744	0.928563	2.65164	6.03133
ENSG00000173409	ARV1	protein_coding	9.23601	-1.28006	0.872613	-1.46693	0.142395	0.928563	6.42151	2.1011
ENSG00000173486	FKBP2	protein_coding	8.30499	1.28814	0.858424	1.50059	0.133463	0.928563	2.98699	12.6778
ENSG00000174428	GTF2IRD2B	protein_coding	22.3845	1.06233	0.717461	1.48068	0.138692	0.928563	6.43554	16.8563
ENSG00000175182	FAM131A	protein_coding	16.8393	1.25823	0.848774	1.48241	0.138232	0.928563	2.51259	9.08447
ENSG00000175216	CKAP5	protein_coding	179.3	-0.824843	0.548384	-1.50413	0.132547	0.928563	68.5607	41.348
ENSG00000176371	ZSCAN2	protein_coding	9.94116	1.31542	0.887456	1.48223	0.138278	0.928563	3.61531	16.2943
ENSG00000176438	SYNE3	protein_coding	69.9703	0.943389	0.640398	1.47313	0.140716	0.928563	1.88063	4.16086
ENSG00000179886	TIGD5	protein_coding	8.09281	-1.28779	0.869103	-1.48174	0.138408	0.928563	0.711679	0.25087
ENSG00000180336	MEIOC	protein_coding	6.78989	1.327	0.899981	1.47447	0.140355	0.928563	0.267886	1.44013
ENSG00000182022	CHST15	protein_coding	97.2616	-1.12818	0.753076	-1.4981	0.134109	0.928563	14.5206	6.81309
ENSG00000182247	UBE2E2	protein_coding	21.1478	1.29827	0.871209	1.49019	0.136174	0.928563	23.314	89.3635
ENSG00000182973	CNOT10	protein_coding	50.3815	1.00169	0.663762	1.5091	0.131273	0.928563	20.0558	53.4664
ENSG00000183091	NEB	protein_coding	9.96563	-1.26278	0.851651	-1.48274	0.138143	0.928563	1.88729	0.62319
ENSG00000183648	NDUFB1	protein_coding	23.5539	1.18576	0.800638	1.48103	0.1386	0.928563	28.4206	117.354
ENSG00000184675	AMER1	protein_coding	10.1775	-1.31538	0.890999	-1.47629	0.139865	0.928563	1.15247	0.29714
ENSG00000184967	NOC4L	protein_coding	7.2837	1.26503	0.862675	1.46641	0.142537	0.928563	1.15121	4.71375
ENSG00000185800	DMWD	protein_coding	16.7303	1.22138	0.82521	1.48008	0.138852	0.928563	3.18972	9.59586
ENSG00000185946	RNPC3	protein_coding	27.4649	-0.992473	0.673004	-1.47469	0.140296	0.928563	14.9438	7.43878
ENSG00000186017	ZNF566	protein_coding	8.27943	1.33134	0.881491	1.51032	0.130961	0.928563	0.852752	3.93816
ENSG00000186687	LYRM7	protein_coding	38.4874	-1.25442	0.83591	-1.50066	0.133444	0.928563	9.91619	3.42935
ENSG00000186908	ZDHHC17	protein_coding	27.8661	1.15185	0.762609	1.51041	0.130939	0.928563	3.99595	10.1653
ENSG00000188986	NELFB	protein_coding	32.1875	1.01987	0.695142	1.46714	0.142338	0.928563	4.13865	10.0327
ENSG00000189060	H1F0	protein_coding	108.463	0.849084	0.568294	1.49409	0.135151	0.928563	12.4922	25.5901
ENSG00000189339	SLC35E2B	protein_coding	87.5535	-0.817777	0.544155	-1.50284	0.132881	0.928563	7.31721	4.64172
ENSG00000196227	FAM217B	protein_coding	8.36263	1.29626	0.880716	1.47182	0.141068	0.928563	0.781588	3.15616
ENSG00000196368	NUDT11	protein_coding	19.2364	-1.07805	0.724861	-1.48725	0.13695	0.928563	4.49739	2.02547
ENSG00000196914	ARHGEF12	protein_coding	527.381	-0.714098	0.480003	-1.48769	0.136831	0.928563	58.6282	39.1314
ENSG00000196998	WDR45	protein_coding	17.5902	-1.17849	0.802196	-1.46908	0.141811	0.928563	46.878	14.2925
ENSG00000197170	PSMD12	protein_coding	65.297	0.909757	0.6068	1.49927	0.133804	0.928563	11.0174	23.9658
ENSG00000197619	ZNF615	protein_coding	7.67801	1.32251	0.902569	1.46527	0.142848	0.928563	0.523606	2.58519
ENSG00000197632	SERPINB2	protein_coding	7.88089	-1.29617	0.880743	-1.47167	0.141109	0.928563	3.59558	0.94258
ENSG00000198221	AFDN-AS1	lincRNA	25.7819	1.26483	0.853747	1.4815	0.138473	0.928563	0.254844	27.1889
ENSG00000198223	CSF2RA	protein_coding	6.83698	-1.35101	0.921033	-1.46685	0.142418	0.928563	5.79062	0.719558
ENSG00000198815	FOXJ3	protein_coding	77.3324	-0.892917	0.59778	-1.49372	0.135248	0.928563	24.6829	14.7087
ENSG00000203666	EFCAB2	protein_coding	23.1686	1.08473	0.72992	1.48609	0.137255	0.928563	10.6488	33.7554
ENSG00000204271	SPIN3	protein_coding	21.667	-1.03639	0.688375	-1.50556	0.13218	0.928563	4.15955	2.09252
ENSG00000205045	SLFN12L	protein_coding	11.8577	-1.32061	0.872959	-1.51279	0.130332	0.928563	3.16444	0.77857
ENSG00000206149	HERC2P9	transcribed_unprocessed_pseudogene	50.9394	-0.999565	0.680593	-1.46867	0.141923	0.928563	24.5162	10.8109
ENSG00000213516	RBMXL1	protein_coding	26.193	-1.13685	0.753032	-1.5097	0.131119	0.928563	9.26425	4.40574
ENSG00000213949	ITGA1	protein_coding	14.9803	-1.26503	0.835633	-1.51385	0.130063	0.928563	1.34629	0.377399
ENSG00000219102	HNRNPA3P12	processed_pseudogene	10.6907	-1.22862	0.832255	-1.47625	0.139875	0.928563	6.89568	2.13724
ENSG00000228439	TSTD3	protein_coding	17.8905	-1.28445	0.876666	-1.46516	0.142878	0.928563	26.5568	9.36476
ENSG00000237001	WASF3-AS1	antisense_RNA	8.45517	-1.33044	0.90224	-1.4746	0.14032	0.928563	30.0503	3.88675
ENSG00000239900	ADSL	protein_coding	71.6382	0.924556	0.626916	1.47477	0.140274	0.928563	39.7083	97.4807
ENSG00000240682	ISY1	protein_coding	43.7051	-1.08282	0.737995	-1.46725	0.142307	0.928563	21.7205	10.3173
ENSG00000242086	LINC00969	lincRNA	46.3003	-0.964298	0.637717	-1.51211	0.130506	0.928563	39.9615	20.9394
ENSG00000242114	MTFP1	protein_coding	6.91455	-1.37809	0.920493	-1.49712	0.134362	0.928563	5.55071	1.32862
ENSG00000246695	RASSF8-AS1	antisense_RNA	6.46557	1.3467	0.907578	1.48384	0.137853	0.928563	1.22537	6.4431
ENSG00000250903	GMDS-AS1	lincRNA	20.1927	-1.23822	0.8407	-1.47284	0.140795	0.928563	11.959	4.11316
ENSG00000251503	CENPS-CORT	protein_coding	6.38032	-1.35827	0.918767	-1.47837	0.13931	0.928563	11.5271	2.39506
ENSG00000253305	PCDHGB6	protein_coding	15.2102	-1.17758	0.785953	-1.49829	0.134059	0.928563	1.83419	0.700061
ENSG00000255471	AP001528.2	antisense_RNA	7.79909	1.38829	0.923608	1.50311	0.13281	0.928563	1.66477	14.0428
ENSG00000258818	RNASE4	protein_coding	7.89818	1.34713	0.911809	1.47742	0.139563	0.928563	0.84299	4.46779
ENSG00000269858	EGLN2	protein_coding	29.042	1.0548	0.710871	1.48381	0.137858	0.928563	7.58956	20.5164
ENSG00000270022	Z93241.1	lincRNA	12.5436	1.18686	0.793948	1.49488	0.134945	0.928563	4.88613	17.1602
ENSG00000272556	GTF2IP13	transcribed_unprocessed_pseudogene	8.76044	-1.26279	0.8335	-1.51505	0.129761	0.928563	0.427242	0.143682
ENSG00000276107	AC037198.2	sense_intronic	55.1271	-0.999329	0.667484	-1.49716	0.134352	0.928563	60.4589	26.829
ENSG00000284735	AL139424.3	lincRNA	8.74002	1.33256	0.891131	1.49536	0.13482	0.928563	2.14421	10.0875
ENSG00000124172	ATP5E	protein_coding	370.144	0.703358	0.480622	1.46343	0.143349	0.929757	54.0846	106.705
ENSG00000182836	PLCXD3	protein_coding	7.72245	-1.32617	0.906035	-1.4637	0.143276	0.929757	0.448652	0.138024
ENSG00000144426	NBEAL1	protein_coding	70.2758	1.06125	0.725689	1.46241	0.143629	0.929843	7.64917	22.2688
ENSG00000163703	CRELD1	protein_coding	12.3863	-1.22997	0.841488	-1.46166	0.143835	0.929843	8.86009	3.04658
ENSG00000173210	ABLIM3	protein_coding	133.175	-0.782026	0.535039	-1.46163	0.143844	0.929843	27.8681	17.7373
ENSG00000205903	ZNF316	protein_coding	11.6545	1.29799	0.887549	1.46245	0.143618	0.929843	0.618019	2.35174
ENSG00000219626	FAM228B	protein_coding	48.1716	0.901903	0.616524	1.46288	0.143499	0.929843	6.65061	14.4921
ENSG00000266074	BAHCC1	protein_coding	30.6615	1.22423	0.837362	1.46201	0.14374	0.929843	1.35511	4.4559
ENSG00000004975	DVL2	protein_coding	12.6976	-1.18053	0.808057	-1.46095	0.14403	0.930101	7.42936	2.91232
ENSG00000102125	TAZ	protein_coding	7.81148	1.29897	0.889265	1.46072	0.144092	0.930101	3.33433	13.3589
ENSG00000154146	NRGN	protein_coding	17.8446	-1.061	0.726411	-1.4606	0.144125	0.930101	9.48339	4.50982
ENSG00000070010	UFD1	protein_coding	65.46	0.826019	0.566375	1.45843	0.144722	0.930182	72.5272	159.713
ENSG00000075711	DLG1	protein_coding	123.599	0.895504	0.613824	1.45889	0.144594	0.930182	49.9256	106.38
ENSG00000078114	NEBL	protein_coding	11.5332	1.31508	0.90213	1.45775	0.144908	0.930182	0.457149	1.82595
ENSG00000128829	EIF2AK4	protein_coding	164.019	-0.84807	0.581154	-1.45929	0.144486	0.930182	46.8859	29.6566
ENSG00000134265	NAPG	protein_coding	56.7201	-1.00181	0.686842	-1.45857	0.144683	0.930182	18.8073	8.53852
ENSG00000163481	RNF25	protein_coding	16.3767	1.14779	0.786972	1.45849	0.144705	0.930182	7.88104	28.4863
ENSG00000169851	PCDH7	protein_coding	14.8433	-1.26592	0.868476	-1.45763	0.144942	0.930182	2.33702	0.545821
ENSG00000179119	SPTY2D1	protein_coding	36.2267	1.03216	0.707541	1.45881	0.144618	0.930182	2.00536	6.13627
ENSG00000182240	BACE2	protein_coding	142.988	0.947768	0.650095	1.45789	0.14487	0.930182	51.7584	121.845
ENSG00000261200	AC136944.2	lincRNA	8.21827	-1.30832	0.896863	-1.45878	0.144626	0.930182	1.23132	0.316751
ENSG00000275993	CU639417.2	protein_coding	14.4566	-1.30415	0.895352	-1.45658	0.145234	0.931541	4.08095	0.753497
ENSG00000126773	PCNX4	protein_coding	121.693	-0.998209	0.685677	-1.4558	0.145448	0.932399	40.2204	16.7115
ENSG00000055483	USP36	protein_coding	40.8675	-1.10514	0.765743	-1.44322	0.148957	0.932919	22.5514	9.10837
ENSG00000075399	VPS9D1	protein_coding	13.0157	1.26351	0.874421	1.44497	0.148465	0.932919	2.04374	11.0702
ENSG00000085185	BCORL1	protein_coding	26.9514	-1.00099	0.690211	-1.45027	0.146983	0.932919	4.00276	2.0218
ENSG00000088387	DOCK9	protein_coding	506.663	0.778218	0.539082	1.4436	0.148852	0.932919	154.726	286.558
ENSG00000103148	NPRL3	protein_coding	29.4952	1.07174	0.739065	1.45013	0.147023	0.932919	5.18346	12.378
ENSG00000108671	PSMD11	protein_coding	92.1154	0.799966	0.55306	1.44643	0.148055	0.932919	26.0724	54.0471
ENSG00000111911	HINT3	protein_coding	191.911	-0.805415	0.554368	-1.45285	0.146264	0.932919	25.3343	16.56
ENSG00000115738	ID2	protein_coding	14.6211	1.31937	0.91107	1.44816	0.147573	0.932919	3.67122	20.6449
ENSG00000120798	NR2C1	protein_coding	28.6879	0.99374	0.688713	1.44289	0.14905	0.932919	12.2469	29.9482
ENSG00000122033	MTIF3	protein_coding	49.7707	-0.948661	0.656589	-1.44483	0.148505	0.932919	120.055	62.7864
ENSG00000122863	CHST3	protein_coding	11.357	-1.17777	0.813543	-1.4477	0.1477	0.932919	0.848636	0.339507
ENSG00000124299	PEPD	protein_coding	43.2728	-0.90928	0.629889	-1.44356	0.148864	0.932919	41.873	24.3072
ENSG00000125733	TRIP10	protein_coding	73.9257	0.955276	0.658108	1.45155	0.146627	0.932919	36.3127	92.6813
ENSG00000128602	SMO	protein_coding	6.88488	-1.32535	0.916429	-1.44622	0.148117	0.932919	1.87155	0.297574
ENSG00000134107	BHLHE40	protein_coding	32.2117	0.981148	0.678472	1.44611	0.148145	0.932919	3.34339	8.70525
ENSG00000135365	PHF21A	protein_coding	38.738	0.926412	0.637715	1.45271	0.146306	0.932919	11.0154	25.3417
ENSG00000137804	NUSAP1	protein_coding	52.8113	-1.12412	0.777224	-1.44632	0.148087	0.932919	28.5279	11.9405
ENSG00000138640	FAM13A	protein_coding	11.9544	-1.16271	0.803239	-1.44753	0.147748	0.932919	4.13657	1.52737
ENSG00000139641	ESYT1	protein_coding	49.7953	-1.03368	0.713718	-1.44831	0.147531	0.932919	20.3797	10.4976
ENSG00000146414	SHPRH	protein_coding	61.484	1.06465	0.735201	1.4481	0.147588	0.932919	2.27607	5.31375
ENSG00000149636	DSN1	protein_coding	12.6989	1.21702	0.842927	1.4438	0.148795	0.932919	2.00138	7.39072
ENSG00000153339	TRAPPC8	protein_coding	71.1649	-0.942029	0.649346	-1.45074	0.146853	0.932919	26.0379	13.1454
ENSG00000160285	LSS	protein_coding	51.8902	-0.882202	0.610021	-1.44618	0.148126	0.932919	12.5031	7.45897
ENSG00000161980	POLR3K	protein_coding	12.1672	1.18771	0.819063	1.45009	0.147034	0.932919	2.07662	6.78308
ENSG00000162298	SYVN1	protein_coding	52.9939	-1.15191	0.79334	-1.45198	0.146507	0.932919	18.3558	8.95525
ENSG00000164187	LMBRD2	protein_coding	18.8816	-1.28897	0.893089	-1.44327	0.148943	0.932919	4.48355	0.866439
ENSG00000165322	ARHGAP12	protein_coding	64.4255	0.885757	0.612885	1.44522	0.148395	0.932919	6.60409	14.4786
ENSG00000168067	MAP4K2	protein_coding	55.0988	0.859519	0.59525	1.44396	0.148749	0.932919	16.3963	36.026
ENSG00000169379	ARL13B	protein_coding	12.3653	1.27141	0.881208	1.4428	0.149077	0.932919	1.13007	4.66343
ENSG00000169738	DCXR	protein_coding	31.2185	1.05311	0.725115	1.45234	0.146408	0.932919	58.5467	186.696
ENSG00000171161	ZNF672	protein_coding	13.9158	1.2161	0.842233	1.4439	0.148767	0.932919	2.81716	7.90513
ENSG00000171320	ESCO2	protein_coding	23.9641	1.09304	0.753529	1.45056	0.146901	0.932919	3.55929	10.0806
ENSG00000172575	RASGRP1	protein_coding	11.067	-1.29906	0.897593	-1.44727	0.147821	0.932919	2.66117	0.555346
ENSG00000173653	RCE1	protein_coding	6.8802	1.33688	0.92254	1.44913	0.147301	0.932919	1.15615	8.15637
ENSG00000174718	KIAA1551	protein_coding	299.735	0.731089	0.504102	1.45028	0.146981	0.932919	36.1161	68.4433
ENSG00000175567	UCP2	protein_coding	9.65473	-1.27428	0.882454	-1.44402	0.148735	0.932919	7.57002	2.59481
ENSG00000177732	SOX12	protein_coding	33.7355	1.01965	0.705875	1.44452	0.148591	0.932919	1.51239	4.16762
ENSG00000181035	SLC25A42	protein_coding	12.9249	-1.33528	0.922453	-1.44753	0.147749	0.932919	11.6422	2.06252
ENSG00000188266	HYKK	protein_coding	7.04989	1.28538	0.886727	1.44958	0.147176	0.932919	0.459025	2.53571
ENSG00000189152	GRAPL	protein_coding	14.0924	-1.2813	0.881834	-1.45299	0.146226	0.932919	12.7415	3.9161
ENSG00000204843	DCTN1	protein_coding	260.404	-0.87515	0.603689	-1.44967	0.14715	0.932919	59.0607	38.4894
ENSG00000243943	ZNF512	protein_coding	37.0464	-0.978815	0.673882	-1.4525	0.146362	0.932919	16.8593	9.73434
ENSG00000246985	SOCS2-AS1	processed_transcript	8.02529	-1.29768	0.892021	-1.45476	0.145735	0.932919	2.30788	0.695457
ENSG00000250771	AC106865.1	transcribed_unprocessed_pseudogene	11.5479	-1.22807	0.849264	-1.44604	0.148167	0.932919	2.4455	0.740693
ENSG00000116741	RGS2	protein_coding	31.1354	1.14128	0.79148	1.44196	0.149314	0.933189	10.6446	27.646
ENSG00000170903	MSANTD4	protein_coding	30.6421	-1.05864	0.733998	-1.4423	0.149218	0.933189	14.4246	6.47617
ENSG00000272489	AL132656.3	sense_intronic	7.11218	1.30861	0.907631	1.44179	0.149362	0.933189	0.63058	3.35236
ENSG00000151692	RNF144A	protein_coding	28.1818	1.09833	0.762451	1.44053	0.149718	0.934911	3.26591	8.11508
ENSG00000075234	TTC38	protein_coding	9.45431	1.24213	0.862674	1.43987	0.149905	0.935574	2.15706	8.4056
ENSG00000156171	DRAM2	protein_coding	29.8027	1.09574	0.761163	1.43956	0.149993	0.935614	13.5011	36.5072
ENSG00000118579	MED28	protein_coding	105.995	1.02633	0.713261	1.43893	0.150171	0.935735	17.9286	45.3137
ENSG00000121879	PIK3CA	protein_coding	142.433	-0.987586	0.686556	-1.43846	0.150302	0.935735	67.6056	40.5552
ENSG00000165675	ENOX2	protein_coding	23.2911	-1.12292	0.780859	-1.43806	0.150416	0.935735	7.37533	3.52652
ENSG00000168769	TET2	protein_coding	142.157	-0.940619	0.653917	-1.43844	0.15031	0.935735	11.9543	6.23585
ENSG00000244041	LINC01011	lincRNA	11.002	1.25986	0.875951	1.43828	0.150354	0.935735	1.14039	4.89991
ENSG00000005189	REXO5	protein_coding	7.37466	1.31305	0.913582	1.43725	0.150647	0.936161	1.34592	7.71891
ENSG00000111726	CMAS	protein_coding	31.7104	-1.01146	0.703721	-1.4373	0.150631	0.936161	26.6411	13.5691
ENSG00000005893	LAMP2	protein_coding	89.1112	-0.880607	0.613422	-1.43557	0.151126	0.936502	19.1062	9.75332
ENSG00000012822	CALCOCO1	protein_coding	64.5183	0.897519	0.62472	1.43667	0.150811	0.936502	15.6856	35.0092
ENSG00000084112	SSH1	protein_coding	109.113	0.955868	0.665933	1.43538	0.151178	0.936502	6.12736	12.7388
ENSG00000131381	RBSN	protein_coding	47.4542	-0.969738	0.675352	-1.4359	0.151031	0.936502	5.76767	3.36929
ENSG00000233183	AL138889.1	lincRNA	8.9101	1.21727	0.848062	1.43535	0.151187	0.936502	0.239138	0.885049
ENSG00000276023	DUSP14	protein_coding	17.1269	-1.17575	0.818559	-1.43637	0.150898	0.936502	6.69098	2.68483
ENSG00000101160	CTSZ	protein_coding	96.5667	0.941562	0.657635	1.43174	0.152218	0.937322	25.4703	58.4094
ENSG00000109103	UNC119	protein_coding	21.7086	0.996666	0.69532	1.43339	0.151746	0.937322	7.26093	18.261
ENSG00000113593	PPWD1	protein_coding	31.0116	-1.01147	0.705184	-1.43434	0.151475	0.937322	26.1191	12.9989
ENSG00000124216	SNAI1	protein_coding	7.86866	1.30691	0.912178	1.43274	0.151933	0.937322	0.648923	3.21571
ENSG00000138829	FBN2	protein_coding	53.9494	-0.858411	0.599123	-1.43278	0.151921	0.937322	3.57326	1.96082
ENSG00000158106	RHPN1	protein_coding	11.5199	1.25048	0.873539	1.43151	0.152285	0.937322	0.817861	2.8905
ENSG00000176771	NCKAP5	protein_coding	27.9415	1.21477	0.847496	1.43336	0.151756	0.937322	1.76517	5.27969
ENSG00000183718	TRIM52	protein_coding	41.2408	-1.2212	0.851457	-1.43425	0.151501	0.937322	12.4221	3.96994
ENSG00000185379	RAD51D	protein_coding	51.4976	-1.22323	0.853052	-1.43394	0.151589	0.937322	15.0783	3.97449
ENSG00000189091	SF3B3	protein_coding	153.137	-0.786499	0.549399	-1.43156	0.152269	0.937322	153.433	94.8831
ENSG00000234616	JRK	protein_coding	27.525	1.13198	0.790772	1.43148	0.152292	0.937322	1.25793	3.75945
ENSG00000273210	AP001437.1	antisense_RNA	6.50245	1.28633	0.897959	1.4325	0.152	0.937322	3.66042	19.0235
ENSG00000090924	PLEKHG2	protein_coding	107.58	-1.04967	0.733508	-1.43103	0.152423	0.93763	99.3008	44.8662
ENSG00000283674	AC068587.6	processed_transcript	90.2339	-0.771416	0.539209	-1.43064	0.152532	0.937805	7.5246	4.89437
ENSG00000085871	MGST2	protein_coding	36.7836	-0.895307	0.626359	-1.42938	0.152894	0.938973	42.4979	24.7226
ENSG00000115380	EFEMP1	protein_coding	1524.52	-0.671071	0.469524	-1.42926	0.15293	0.938973	659.874	447.912
ENSG00000176386	CDC26	protein_coding	18.1122	-1.07266	0.750567	-1.42913	0.152966	0.938973	15.6659	7.20074
ENSG00000154380	ENAH	protein_coding	145.2	0.781523	0.547045	1.42863	0.153111	0.93899	23.0734	50.4558
ENSG00000249348	UGDH-AS1	antisense_RNA	133.765	-0.794093	0.555939	-1.42838	0.153182	0.93899	23.7117	13.988
ENSG00000258441	LINC00641	processed_transcript	29.8951	-0.980701	0.686631	-1.42828	0.153212	0.93899	3.39521	1.77064
ENSG00000143614	GATAD2B	protein_coding	144.825	-1.05779	0.74088	-1.42775	0.153363	0.939421	305.392	132.54
ENSG00000115827	DCAF17	protein_coding	20.9382	1.13184	0.793811	1.42583	0.153916	0.941812	4.85836	14.0998
ENSG00000185883	ATP6V0C	protein_coding	53.0756	0.873484	0.612556	1.42597	0.153878	0.941812	14.0787	31.3517
ENSG00000007923	DNAJC11	protein_coding	44.6642	-0.925871	0.650176	-1.42403	0.154437	0.941874	39.9093	21.4703
ENSG00000106829	TLE4	protein_coding	43.7885	-0.865411	0.608046	-1.42327	0.154659	0.941874	38.9727	21.8354
ENSG00000142039	CCDC97	protein_coding	29.7538	-1.02107	0.716285	-1.4255	0.154012	0.941874	9.15896	3.96305
ENSG00000143222	UFC1	protein_coding	79.6128	-0.872393	0.61251	-1.42429	0.154362	0.941874	78.9349	49.7097
ENSG00000148843	PDCD11	protein_coding	51.8641	1.00888	0.708375	1.42422	0.154382	0.941874	9.08597	21.6398
ENSG00000160753	RUSC1	protein_coding	40.3625	-1.11272	0.780744	-1.4252	0.154098	0.941874	16.241	6.79476
ENSG00000165507	C10orf10	protein_coding	459.713	0.684951	0.481204	1.42341	0.154617	0.941874	85.0501	160.696
ENSG00000181788	SIAH2	protein_coding	24.1458	1.14937	0.807309	1.42371	0.15453	0.941874	4.42661	13.871
ENSG00000187840	EIF4EBP1	protein_coding	25.8774	0.971208	0.681768	1.42454	0.154289	0.941874	10.1158	26.1161
ENSG00000063322	MED29	protein_coding	49.4264	1.03498	0.72777	1.42213	0.154989	0.941907	7.84071	22.5523
ENSG00000099889	ARVCF	protein_coding	33.1529	0.944243	0.664228	1.42156	0.155153	0.941907	5.70818	14.5834
ENSG00000119865	CNRIP1	protein_coding	92.4307	-0.858741	0.604017	-1.42172	0.155108	0.941907	36.0129	21.7161
ENSG00000126003	PLAGL2	protein_coding	27.8215	1.00222	0.704567	1.42247	0.154891	0.941907	1.10268	2.72522
ENSG00000198242	RPL23A	protein_coding	805.61	0.675206	0.474862	1.4219	0.155056	0.941907	565.853	1072.99
ENSG00000284292	AC004922.1	protein_coding	77.4133	-0.854512	0.600969	-1.42189	0.155058	0.941907	14.9707	9.85721
ENSG00000067704	IARS2	protein_coding	68.2644	-0.91871	0.648281	-1.41715	0.15644	0.94227	15.5655	7.29701
ENSG00000071537	SEL1L	protein_coding	67.1038	-0.808448	0.570459	-1.41719	0.156427	0.94227	15.8173	9.46384
ENSG00000102221	JADE3	protein_coding	24.9672	1.05267	0.742844	1.41708	0.156459	0.94227	3.09928	7.59804
ENSG00000106290	TAF6	protein_coding	33.718	-0.91732	0.646955	-1.4179	0.156219	0.94227	30.9102	16.905
ENSG00000106346	USP42	protein_coding	27.398	0.9679	0.681614	1.42001	0.155604	0.94227	1.89325	4.87233
ENSG00000109929	SC5D	protein_coding	29.1894	-1.00321	0.708224	-1.41651	0.156625	0.94227	10.3552	5.06657
ENSG00000113851	CRBN	protein_coding	53.383	0.850484	0.600484	1.41633	0.156679	0.94227	21.4648	46.4357
ENSG00000120708	TGFBI	protein_coding	26.6227	-1.05534	0.744493	-1.41753	0.156329	0.94227	15.7529	8.10677
ENSG00000130734	ATG4D	protein_coding	15.7522	-1.194	0.841662	-1.41862	0.15601	0.94227	17.662	6.10304
ENSG00000144591	GMPPA	protein_coding	14.0244	-1.10223	0.77586	-1.42066	0.155417	0.94227	7.26874	3.21603
ENSG00000164077	MON1A	protein_coding	6.94287	1.28026	0.903893	1.41638	0.156663	0.94227	0.997387	5.10303
ENSG00000167740	CYB5D2	protein_coding	12.5837	1.18488	0.834285	1.42023	0.15554	0.94227	2.26874	9.51994
ENSG00000185070	FLRT2	protein_coding	143.16	-0.81744	0.576454	-1.41805	0.156177	0.94227	27.902	15.861
ENSG00000197345	MRPL21	protein_coding	20.6385	-1.06529	0.75043	-1.41958	0.155731	0.94227	20.812	10.3334
ENSG00000198498	TMA16	protein_coding	28.3799	-0.999068	0.703981	-1.41917	0.15585	0.94227	28.2593	13.5429
ENSG00000204463	BAG6	protein_coding	125.502	-0.837413	0.590269	-1.4187	0.155987	0.94227	82.6863	53.0109
ENSG00000228253	MT-ATP8	protein_coding	831.935	1.07425	0.756571	1.41989	0.15564	0.94227	17741.1	38457.6
ENSG00000274333	CU633967.1	lincRNA	73.4031	-1.05543	0.74315	-1.42021	0.155545	0.94227	18.1083	10.1883
ENSG00000183955	KMT5A	protein_coding	54.3981	0.948011	0.670009	1.41492	0.157091	0.943771	18.5457	47.2438
ENSG00000266456	AP001178.3	antisense_RNA	12.5372	-1.19334	0.843396	-1.41493	0.15709	0.943771	3.06299	1.21672
ENSG00000136213	CHST12	protein_coding	50.503	-1.07445	0.759853	-1.41403	0.157354	0.943802	7.83034	3.69217
ENSG00000154608	CEP170P1	transcribed_unprocessed_pseudogene	10.5718	1.28465	0.908657	1.41379	0.157423	0.943802	0.258186	1.5311
ENSG00000203950	RTL8A	protein_coding	42.3323	0.895766	0.633299	1.41444	0.157231	0.943802	22.2749	50.3012
ENSG00000227775	AL031282.1	transcribed_processed_pseudogene	8.02393	1.28134	0.906263	1.41387	0.157399	0.943802	1.16301	5.98509
ENSG00000083097	DOPEY1	protein_coding	35.6157	1.02583	0.725914	1.41315	0.157611	0.944146	1.75016	4.599
ENSG00000100372	SLC25A17	protein_coding	16.0488	-1.10029	0.778981	-1.41247	0.157812	0.944146	14.0149	5.80037
ENSG00000162599	NFIA	protein_coding	131.791	0.91725	0.649297	1.41268	0.157749	0.944146	13.7626	30.1405
ENSG00000166484	MAPK7	protein_coding	19.7765	-1.06306	0.752765	-1.41221	0.157888	0.944146	16.6333	7.19402
ENSG00000181135	ZNF707	protein_coding	18.9445	-1.17779	0.833676	-1.41276	0.157726	0.944146	11.5844	4.59664
ENSG00000011009	LYPLA2	protein_coding	38.9605	0.889873	0.630624	1.4111	0.158215	0.944639	23.7867	53.0737
ENSG00000089057	SLC23A2	protein_coding	47.879	1.09135	0.773626	1.4107	0.158334	0.944639	2.27036	6.13817
ENSG00000101347	SAMHD1	protein_coding	58.8591	0.946403	0.670811	1.41083	0.158294	0.944639	3.34902	8.21867
ENSG00000132970	WASF3	protein_coding	98.9173	-0.8591	0.608657	-1.41147	0.158107	0.944639	19.7921	11.5418
ENSG00000170558	CDH2	protein_coding	86.5901	-0.990901	0.702632	-1.41027	0.15846	0.944639	24.2583	11.3048
ENSG00000180182	MED14	protein_coding	104.628	-0.933104	0.66162	-1.41033	0.158442	0.944639	34.1468	15.5812
ENSG00000065518	NDUFB4	protein_coding	112.119	-0.840014	0.598279	-1.40405	0.160304	0.945347	313.468	200.046
ENSG00000103671	TRIP4	protein_coding	26.9467	1.07599	0.764322	1.40777	0.159199	0.945347	14.4613	38.6825
ENSG00000104064	GABPB1	protein_coding	138.326	-0.895943	0.637392	-1.40564	0.159831	0.945347	46.8163	26.1118
ENSG00000104731	KLHDC4	protein_coding	13.9367	1.16101	0.82727	1.40343	0.16049	0.945347	2.82909	10.6786
ENSG00000107862	GBF1	protein_coding	107.722	-0.873884	0.622686	-1.40341	0.160495	0.945347	9.38408	5.62792
ENSG00000128708	HAT1	protein_coding	45.2959	-0.83682	0.596211	-1.40356	0.160449	0.945347	15.1806	8.91771
ENSG00000130254	SAFB2	protein_coding	63.363	0.905733	0.644754	1.40477	0.160089	0.945347	9.4886	22.2396
ENSG00000142102	PGGHG	protein_coding	12.5545	1.21029	0.859934	1.40742	0.159304	0.945347	2.58047	8.01531
ENSG00000142173	COL6A2	protein_coding	7.6111	1.29562	0.921926	1.40534	0.15992	0.945347	0.338109	5.98502
ENSG00000161981	SNRNP25	protein_coding	25.5989	1.10387	0.785051	1.40611	0.159692	0.945347	12.9298	43.3679
ENSG00000162836	ACP6	protein_coding	23.0811	1.13512	0.805558	1.40911	0.158803	0.945347	1.86437	6.68845
ENSG00000170448	NFXL1	protein_coding	44.4707	-1.10581	0.786476	-1.40603	0.159716	0.945347	10.3568	4.2595
ENSG00000173960	UBXN2A	protein_coding	33.9158	1.08965	0.776245	1.40374	0.160395	0.945347	1.85749	5.47862
ENSG00000174628	IQCK	protein_coding	25.0189	1.08305	0.770901	1.40492	0.160045	0.945347	7.45058	20.5803
ENSG00000175467	SART1	protein_coding	54.6675	0.972771	0.693202	1.4033	0.160527	0.945347	30.4042	65.8088
ENSG00000176454	LPCAT4	protein_coding	17.0624	-1.17237	0.832325	-1.40854	0.15897	0.945347	15.3538	4.22674
ENSG00000177842	ZNF620	protein_coding	10.7852	-1.24747	0.887635	-1.40538	0.159908	0.945347	3.79685	1.13674
ENSG00000178605	GTPBP6	protein_coding	16.0706	-1.06051	0.753582	-1.40729	0.159342	0.945347	4.46776	2.09109
ENSG00000183963	SMTN	protein_coding	107.673	0.84996	0.603022	1.4095	0.158687	0.945347	26.0802	52.328
ENSG00000184465	WDR27	protein_coding	73.17	1.02618	0.729746	1.40622	0.15966	0.945347	16.8438	40.5157
ENSG00000196586	MYO6	protein_coding	273.123	0.785959	0.559793	1.40402	0.160314	0.945347	22.1027	43.0699
ENSG00000198612	COPS8	protein_coding	81.438	-0.782101	0.55519	-1.40871	0.158921	0.945347	57.9311	33.9841
ENSG00000204116	CHIC1	protein_coding	23.4362	1.07176	0.763765	1.40326	0.16054	0.945347	1.00833	2.87069
ENSG00000242259	C22orf39	protein_coding	41.5102	0.905866	0.645039	1.40436	0.160212	0.945347	5.98302	13.8248
ENSG00000076924	XAB2	protein_coding	27.5324	0.934265	0.66614	1.4025	0.160765	0.945709	2.56549	6.10024
ENSG00000103160	HSDL1	protein_coding	22.6003	0.989818	0.705682	1.40264	0.160724	0.945709	3.96457	11.1849
ENSG00000086544	ITPKC	protein_coding	21.9793	-1.06982	0.763153	-1.40184	0.160964	0.9464	4.74576	2.11146
ENSG00000277778	PGM5P2	transcribed_unprocessed_pseudogene	21.9035	-1.09783	0.783303	-1.40154	0.161053	0.94644	6.52218	2.54772
ENSG00000145919	BOD1	protein_coding	58.7602	0.909382	0.649177	1.40082	0.161267	0.946794	34.1745	77.7109
ENSG00000231889	TRAF3IP2-AS1	antisense_RNA	8.80338	1.23937	0.884765	1.40079	0.161277	0.946794	2.07487	9.3011
ENSG00000167747	C19orf48	protein_coding	20.8422	1.01666	0.726116	1.40013	0.161475	0.947476	7.59244	20.955
ENSG00000078124	ACER3	protein_coding	49.5863	-1.05359	0.753816	-1.39768	0.162209	0.947559	10.7345	4.496
ENSG00000080947	CROCCP3	transcribed_unprocessed_pseudogene	35.2361	1.25459	0.897946	1.39718	0.162359	0.947559	0.604792	9.95952
ENSG00000100815	TRIP11	protein_coding	154.962	-0.866465	0.619471	-1.39872	0.161898	0.947559	29.611	19.1537
ENSG00000132581	SDF2	protein_coding	15.9813	-1.15784	0.827342	-1.39947	0.161673	0.947559	26.3577	9.00043
ENSG00000138162	TACC2	protein_coding	45.3989	0.893887	0.639678	1.3974	0.162293	0.947559	12.979	28.7935
ENSG00000153993	SEMA3D	protein_coding	10.5711	1.21149	0.865793	1.39928	0.161729	0.947559	0.725576	2.4852
ENSG00000166073	GPR176	protein_coding	42.7764	0.922219	0.660235	1.3968	0.162472	0.947559	4.54364	11.812
ENSG00000166833	NAV2	protein_coding	109.868	0.970969	0.695081	1.39691	0.162439	0.947559	11.037	24.2305
ENSG00000168675	LDLRAD4	protein_coding	8.91825	1.28936	0.921772	1.39879	0.161876	0.947559	0.39157	4.00964
ENSG00000182378	PLCXD1	protein_coding	32.0911	1.27256	0.910237	1.39805	0.162098	0.947559	2.71722	28.2036
ENSG00000184254	ALDH1A3	protein_coding	35.6352	-1.00665	0.719959	-1.39821	0.162051	0.947559	15.3262	7.20154
ENSG00000237021	AL050331.3	lincRNA	6.53343	-1.26943	0.908983	-1.39654	0.162553	0.947559	1.83217	0.485048
ENSG00000283761	AC118553.2	protein_coding	10.2017	-1.21138	0.867271	-1.39677	0.162482	0.947559	1.62777	0.548673
ENSG00000083223	ZCCHC6	protein_coding	46.1266	0.939643	0.67319	1.39581	0.162773	0.947827	4.87758	11.6987
ENSG00000086189	DIMT1	protein_coding	65.7287	-0.847037	0.60744	-1.39444	0.163185	0.947827	18.1573	10.2141
ENSG00000102893	PHKB	protein_coding	135.299	-0.711013	0.509746	-1.39484	0.163065	0.947827	47.5885	31.4954
ENSG00000121067	SPOP	protein_coding	43.1389	-0.901094	0.646431	-1.39395	0.163332	0.947827	32.5469	18.3539
ENSG00000128591	FLNC	protein_coding	185.328	-0.748075	0.535844	-1.39607	0.162694	0.947827	18.2587	11.9305
ENSG00000128595	CALU	protein_coding	222.73	-0.731917	0.52471	-1.3949	0.163046	0.947827	62.4985	42.6787
ENSG00000142655	PEX14	protein_coding	20.6569	-1.2029	0.86255	-1.39458	0.163142	0.947827	12.3409	4.53823
ENSG00000172292	CERS6	protein_coding	18.955	1.13581	0.81494	1.39373	0.163399	0.947827	0.598667	1.69451
ENSG00000189180	ZNF33A	protein_coding	53.1603	0.93915	0.67387	1.39367	0.163418	0.947827	3.03319	6.96712
ENSG00000197822	OCLN	protein_coding	24.474	-1.05397	0.755743	-1.39462	0.163131	0.947827	5.08436	2.05595
ENSG00000169299	PGM2	protein_coding	49.9671	-0.847398	0.60817	-1.39336	0.163512	0.947893	16.0271	9.78839
ENSG00000084733	RAB10	protein_coding	160.081	0.821224	0.590292	1.39122	0.16416	0.948413	28.9634	67.2014
ENSG00000100888	CHD8	protein_coding	121.914	0.85413	0.613432	1.39238	0.163807	0.948413	9.95232	19.0298
ENSG00000102054	RBBP7	protein_coding	91.2762	0.865626	0.624026	1.38716	0.165392	0.948413	40.6417	88.049
[truncated: 46,964 more rows]
