# Supplementary material for: Sorting and packaging of RNA into extracellular vesicles shape intracellular transcript levels
Source: BMC Biol. 2022 Mar 24;20:72. doi: 10.1186/s12915-022-01277-4 (PMC8944098; doi:10.1186/s12915-022-01277-4)
Supplement: Supplementary file 10 — Additional file 10. Fold changes, adjusted p-values and TPMs for genes in CD31-selected cells and EVs. [file 12915_2022_1277_MOESM10_ESM.xlsx]

## Sheet: Sheet1
Ensembl_ID	Gene_Name	Gene.type	baseMean	log2FoldChange	lfcSE	stat	pvalue	padj	cell_mono_ave	exo_mono_ave
ENSG00000111911	HINT3	protein_coding	491.394	4.64554	0.173917	26.7112	3.48634e-157	9.75165e-153	5.45849	72.0547
ENSG00000198938	MT-CO3	protein_coding	4066.11	-4.73466	0.219302	-21.5897	2.24673e-103	3.14217e-99	5019.15	92.8855
ENSG00000198712	MT-CO2	protein_coding	4561.99	-5.36981	0.251537	-21.348	4.06604e-101	3.79104e-97	6987.92	85.5419
ENSG00000198804	MT-CO1	protein_coding	11157.5	-4.83967	0.231713	-20.8865	7.10907e-97	4.97119e-93	5708.24	97.1237
ENSG00000280614	FP236383.2	lincRNA	22740.8	7.37671	0.359471	20.521	1.39758e-93	5.71918e-90	168.533	15079.2
ENSG00000280800	FP671120.3	lincRNA	22738.1	7.37653	0.359483	20.5199	1.43128e-93	5.71918e-90	168.533	15077.9
ENSG00000281181	FP236383.3	lincRNA	22740.8	7.37671	0.359471	20.521	1.39758e-93	5.71918e-90	168.533	15079.8
ENSG00000198888	MT-ND1	protein_coding	3985.38	-5.51785	0.272131	-20.2764	2.07658e-91	7.26052e-88	3765.84	39.6737
ENSG00000198886	MT-ND4	protein_coding	7210.45	-4.55341	0.244668	-18.6106	2.63854e-77	8.20028e-74	4200.05	86.7878
ENSG00000212907	MT-ND4L	protein_coding	2568.74	-5.73614	0.310127	-18.4961	2.21924e-76	6.20743e-73	34572.2	306.634
ENSG00000281383	FP671120.4	lincRNA	10433.6	8.18346	0.442578	18.4904	2.46548e-76	6.26927e-73	41.7221	7337.02
ENSG00000136068	FLNB	protein_coding	2376.54	-2.66847	0.152094	-17.5449	6.51133e-69	1.51774e-65	382.989	31.4413
ENSG00000225840	AC010970.1	processed_pseudogene	4028.26	8.27995	0.476523	17.3758	1.25947e-67	2.70988e-64	6.21684	1204.98
ENSG00000072110	ACTN1	protein_coding	693.502	-2.7561	0.167035	-16.5002	3.65733e-61	7.30708e-58	371.33	28.6168
ENSG00000283907	AD000090.1	antisense_RNA	3190.39	6.05522	0.390761	15.496	3.69293e-54	6.88633e-51	161.128	5512.93
ENSG00000283696	AL592295.4	lincRNA	124.62	3.99413	0.25806	15.4776	4.91784e-54	8.59731e-51	8.42355	70.1848
ENSG00000035403	VCL	protein_coding	510.246	-3.40688	0.237902	-14.3205	1.62987e-46	2.68171e-43	113.392	5.24068
ENSG00000198786	MT-ND5	protein_coding	6320.15	-3.94898	0.283854	-13.912	5.3527e-44	8.31779e-41	2618.32	79.8222
ENSG00000119681	LTBP2	protein_coding	909.742	-2.39134	0.173961	-13.7464	5.35526e-43	7.88378e-40	76.9648	7.69617
ENSG00000280025	AL008638.6	lincRNA	59.1773	5.28753	0.388124	13.6233	2.91125e-42	4.07153e-39	0.309959	6.39461
ENSG00000198840	MT-ND3	protein_coding	645.097	-4.43512	0.327614	-13.5376	9.37716e-42	1.24899e-38	4363.08	93.696
ENSG00000187498	COL4A1	protein_coding	1452.2	-2.47616	0.184923	-13.3902	6.89638e-41	8.76812e-38	208.459	19.4621
ENSG00000161638	ITGA5	protein_coding	1040.9	-2.85288	0.21415	-13.3219	1.72768e-40	2.10108e-37	526.942	38.0603
ENSG00000167004	PDIA3	protein_coding	833.633	-2.50199	0.188095	-13.3017	2.26283e-40	2.63724e-37	464.994	42.1014
ENSG00000248527	MTATP6P1	unprocessed_pseudogene	821.069	-5.20055	0.396031	-13.1317	2.16755e-39	2.42515e-36	1262.5	17.1455
ENSG00000004846	ABCB5	protein_coding	537.718	4.77938	0.365002	13.0941	3.55727e-39	3.82694e-36	33.398	455.558
ENSG00000142798	HSPG2	protein_coding	10440.7	-2.61506	0.200365	-13.0515	6.23012e-39	6.45417e-36	1723.56	147.938
ENSG00000284418	AL391117.1	lincRNA	4265.97	6.7819	0.527688	12.8521	8.37139e-38	8.36272e-35	31.3782	1894.4
ENSG00000137801	THBS1	protein_coding	20224.7	-3.19962	0.249658	-12.816	1.33389e-37	1.28656e-34	5565.41	322.696
ENSG00000233421	LINC01783	lincRNA	124.836	4.30533	0.336886	12.7798	2.12613e-37	1.98233e-34	3.96101	42.071
ENSG00000183255	PTTG1IP	protein_coding	383.7	-3.33605	0.262419	-12.7127	5.02801e-37	4.53673e-34	131.038	6.46793
ENSG00000184840	TMED9	protein_coding	214.403	-3.50429	0.278182	-12.5971	2.18967e-36	1.91397e-33	324.533	15.5843
ENSG00000143545	RAB13	protein_coding	5304.65	7.18812	0.571547	12.5766	2.84019e-36	2.40736e-33	28.2474	2842.95
ENSG00000261371	PECAM1	protein_coding	3570.82	-1.56725	0.12516	-12.522	5.66074e-36	4.65695e-33	1279.27	219.894
ENSG00000175197	DDIT3	protein_coding	65.5449	4.02425	0.321838	12.5039	7.10396e-36	5.67728e-33	5.61327	47.7959
ENSG00000099139	PCSK5	protein_coding	2960.93	6.38605	0.511058	12.4958	7.87454e-36	6.1183e-33	9.76584	448.898
ENSG00000140941	MAP1LC3B	protein_coding	796.169	3.46536	0.283716	12.2142	2.61117e-34	1.97398e-31	99.3181	600.042
ENSG00000198899	MT-ATP6	protein_coding	3364.08	-4.03357	0.336814	-11.9757	4.76684e-33	3.50877e-30	5061.61	144.877
ENSG00000189266	PNRC2	protein_coding	286.014	-3.04749	0.255815	-11.9129	1.01445e-32	7.27568e-30	396.614	24.2794
ENSG00000142949	PTPRF	protein_coding	450.09	-4.14025	0.349186	-11.8568	1.98321e-32	1.38681e-29	175.266	5.80087
ENSG00000239264	TXNDC5	protein_coding	1798.43	-2.27636	0.193792	-11.7464	7.37215e-32	5.02942e-29	429.815	44.9573
ENSG00000124782	RREB1	protein_coding	292.564	-3.84259	0.330006	-11.644	2.462e-31	1.63964e-28	85.4127	2.83168
ENSG00000010818	HIVEP2	protein_coding	143.38	-4.95645	0.426295	-11.6268	3.01158e-31	1.959e-28	52.0044	0.820197
ENSG00000172534	HCFC1	protein_coding	241.432	-4.64217	0.401175	-11.5714	5.75052e-31	3.65563e-28	44.5674	0.848049
ENSG00000044574	HSPA5	protein_coding	709.406	-2.32851	0.202403	-11.5043	1.25512e-30	7.80153e-28	114.397	11.9774
ENSG00000233786	CDC27P1	processed_pseudogene	49.5978	8.44956	0.734738	11.5001	1.3177e-30	8.01247e-28	0.162281	46.3615
ENSG00000140538	NTRK3	protein_coding	108.904	5.70071	0.510017	11.1775	5.25543e-29	3.12765e-26	0.31286	8.32983
ENSG00000157933	SKI	protein_coding	231.46	-4.41643	0.395903	-11.1553	6.74424e-29	3.93006e-26	70.6525	1.61964
ENSG00000196367	TRRAP	protein_coding	321.838	-3.03736	0.273622	-11.1006	1.24672e-28	7.11675e-26	20.4346	1.25142
ENSG00000155660	PDIA4	protein_coding	275.253	-2.86661	0.258998	-11.0681	1.79166e-28	9.83522e-26	81.2292	5.70195
ENSG00000179776	CDH5	protein_coding	1821.29	-2.42833	0.2194	-11.068	1.79327e-28	9.83522e-26	418.076	40.388
ENSG00000198727	MT-CYB	protein_coding	4051.74	-3.79608	0.343253	-11.0591	1.98028e-28	1.0652e-25	2928.31	97.6724
ENSG00000173212	MAB21L3	protein_coding	1487.29	5.66567	0.512445	11.0562	2.04671e-28	1.08016e-25	7.64006	206.063
ENSG00000241644	INMT	protein_coding	97.5439	3.15139	0.286158	11.0128	3.31695e-28	1.71812e-25	3.75222	17.3093
ENSG00000274827	LINC01297	lincRNA	206.022	5.20674	0.473483	10.9967	3.96532e-28	2.01662e-25	1.10683	22.3094
ENSG00000138119	MYOF	protein_coding	720.478	-2.16816	0.197442	-10.9812	4.70483e-28	2.34998e-25	113.816	13.0095
ENSG00000065308	TRAM2	protein_coding	366.976	-2.42238	0.221001	-10.9609	5.88994e-28	2.89031e-25	32.878	3.05558
ENSG00000139083	ETV6	protein_coding	250.612	-4.27683	0.395073	-10.8254	2.60868e-27	1.25806e-24	160.125	4.05543
ENSG00000091136	LAMB1	protein_coding	1916.32	-2.18079	0.201777	-10.808	3.15573e-27	1.49609e-24	749.605	86.5985
ENSG00000101126	ADNP	protein_coding	319.787	-2.4091	0.223723	-10.7682	4.86181e-27	2.26649e-24	54.8877	5.42601
ENSG00000123739	PLA2G12A	protein_coding	130.23	-4.95399	0.462242	-10.7173	8.44299e-27	3.87146e-24	93.6122	1.37841
ENSG00000144028	SNRNP200	protein_coding	323.728	-2.02259	0.189229	-10.6886	1.1514e-26	5.19448e-24	57.5296	7.22238
ENSG00000196911	KPNA5	protein_coding	856.477	2.52782	0.236578	10.6849	1.19733e-26	5.31594e-24	11.5674	32.7994
ENSG00000265992	ESRG	sense_intronic	315.375	5.06037	0.475652	10.6388	1.96652e-26	8.59464e-24	2.58004	44.2948
ENSG00000173285	OR10K1	protein_coding	1464.4	6.11641	0.576158	10.6159	2.51494e-26	1.08224e-23	4.43937	165.076
ENSG00000100697	DICER1	protein_coding	311.537	-2.68621	0.25533	-10.5205	6.94849e-26	2.94479e-23	118.323	9.44507
ENSG00000112787	FBRSL1	protein_coding	115.596	-6.68641	0.636531	-10.5045	8.23974e-26	3.43991e-23	149.202	0.777055
ENSG00000182871	COL18A1	protein_coding	457.502	-2.69874	0.257345	-10.4869	9.92811e-26	4.08381e-23	77.6749	6.2105
ENSG00000132297	HHLA1	protein_coding	171.058	4.98044	0.478787	10.4022	2.42259e-25	9.8206e-23	2.10586	33.6527
ENSG00000237296	SMG1P1	transcribed_unprocessed_pseudogene	641.851	-2.54532	0.244832	-10.3962	2.58103e-25	1.03134e-22	290.994	28.9694
ENSG00000102755	FLT1	protein_coding	640.909	-2.22446	0.214067	-10.3914	2.7129e-25	1.06877e-22	79.017	8.78772
ENSG00000258765	AC107958.2	lincRNA	603.77	6.12048	0.589267	10.3866	2.85332e-25	1.10848e-22	18.5798	702.313
ENSG00000205176	REXO1L1P	transcribed_processed_pseudogene	172.324	5.08169	0.490376	10.3629	3.65865e-25	1.40186e-22	0.627591	11.1346
ENSG00000097007	ABL1	protein_coding	190.478	-3.19516	0.310061	-10.3049	6.69483e-25	2.53056e-22	33.3815	1.76129
ENSG00000100201	DDX17	protein_coding	1718.33	-1.40137	0.136024	-10.3023	6.87691e-25	2.56472e-22	233.164	44.7164
ENSG00000170989	S1PR1	protein_coding	289.765	-3.07213	0.299218	-10.2672	9.90465e-25	3.6453e-22	98.8547	6.40594
ENSG00000167986	DDB1	protein_coding	463.665	-3.2022	0.312934	-10.2328	1.41317e-24	5.13347e-22	554.497	30.0524
ENSG00000261889	AC108134.2	lincRNA	49.748	3.48092	0.34319	10.1428	3.56655e-24	1.27897e-21	6.86998	41.4487
ENSG00000180747	SMG1P3	transcribed_unprocessed_pseudogene	316.944	-2.29153	0.227318	-10.0807	6.72228e-24	2.38011e-21	94.0606	10.0591
ENSG00000276232	AC006064.5	sense_intronic	153.338	4.74295	0.472137	10.0457	9.59474e-24	3.35468e-21	224.724	3075.33
ENSG00000118523	CTGF	protein_coding	1848.2	-2.82377	0.282019	-10.0127	1.3405e-23	4.62902e-21	542.645	37.6822
ENSG00000105559	PLEKHA4	protein_coding	60.4765	2.90265	0.290327	9.99787	1.5571e-23	5.31142e-21	7.69132	30.3699
ENSG00000087245	MMP2	protein_coding	824.963	-1.87876	0.188517	-9.96605	2.14601e-23	7.23205e-21	461.552	65.0977
ENSG00000234741	GAS5	processed_transcript	639.381	1.69922	0.170544	9.96351	2.20149e-23	7.33071e-21	532.647	924.519
ENSG00000273018	AC107983.2	processed_transcript	111.945	2.2234	0.223342	9.95512	2.39531e-23	7.88225e-21	20.3332	46.903
ENSG00000233061	TTLL7-IT1	sense_intronic	99.0382	3.63171	0.365593	9.93373	2.96937e-23	9.65772e-21	2.33266	14.5198
ENSG00000161714	PLCD3	protein_coding	74.6518	-4.97657	0.5032	-9.88986	4.60679e-23	1.48111e-20	110.459	2.44623
ENSG00000233048	LINC01722	lincRNA	271.084	4.8168	0.489065	9.84901	6.92239e-23	2.2003e-20	2.70419	40.0883
ENSG00000136938	ANP32B	protein_coding	3451.36	5.49173	0.557741	9.84639	7.10508e-23	2.23299e-20	70.9851	2090.32
ENSG00000100815	TRIP11	protein_coding	274.203	-2.14998	0.219828	-9.7803	1.36808e-22	4.25184e-20	43.2686	5.22738
ENSG00000261364	AC063923.2	lincRNA	38.9459	4.67338	0.479475	9.74686	1.9027e-22	5.84838e-20	1.71926	22.9815
ENSG00000137177	KIF13A	protein_coding	209.688	-2.58412	0.265544	-9.73143	2.21454e-22	6.73293e-20	125.458	10.6965
ENSG00000181104	F2R	protein_coding	753.894	-1.90815	0.198852	-9.59582	8.32527e-22	2.50394e-19	121.746	16.8712
ENSG00000150760	DOCK1	protein_coding	442.924	-2.29186	0.239249	-9.57936	9.76471e-22	2.90563e-19	64.602	6.96686
ENSG00000174804	FZD4	protein_coding	474.705	-2.39333	0.24989	-9.57752	9.94029e-22	2.92674e-19	39.7624	3.84672
ENSG00000232973	CYP1B1-AS1	antisense_RNA	239.424	4.93425	0.515577	9.57035	1.06549e-21	3.10446e-19	71.503	1127.32
ENSG00000126870	WDR60	protein_coding	127.509	2.22317	0.233154	9.53522	1.49566e-21	4.31291e-19	9.87436	23.9407
ENSG00000283633	AP000547.3	lincRNA	193.057	5.66281	0.594105	9.53166	1.54782e-21	4.41775e-19	1.76026	48.3752
ENSG00000072080	SPP2	protein_coding	396.097	5.05254	0.530313	9.52747	1.61158e-21	4.55329e-19	69.487	1185.77
ENSG00000245532	NEAT1	lincRNA	19527.3	2.30524	0.242203	9.5178	1.76876e-21	4.9474e-19	292.816	716.684
ENSG00000228689	AL355997.1	antisense_RNA	77.0515	4.31039	0.453326	9.50838	1.93661e-21	5.36326e-19	4.11076	42.0455
ENSG00000007129	CEACAM21	protein_coding	26.378	5.56719	0.58726	9.47994	2.54419e-21	6.97683e-19	1.45136	38.7964
ENSG00000122786	CALD1	protein_coding	1720.27	-3.10491	0.327613	-9.47738	2.60758e-21	7.08057e-19	3676.35	219.537
ENSG00000245904	AC025164.2	antisense_RNA	54.1766	6.70198	0.70723	9.47638	2.63265e-21	7.08057e-19	0.355651	22.8855
ENSG00000228253	MT-ATP8	protein_coding	871.929	-2.7476	0.290312	-9.4643	2.9553e-21	7.87265e-19	49408.2	3522.9
ENSG00000156136	DCK	protein_coding	108.278	-4.05767	0.431102	-9.41233	4.85266e-21	1.28051e-18	125.206	3.6433
ENSG00000281501	AC104662.3	antisense_RNA	243.411	2.579	0.275308	9.36769	7.41395e-21	1.93809e-18	12.0426	34.8415
ENSG00000167978	SRRM2	protein_coding	879.613	-2.03111	0.217255	-9.34896	8.85099e-21	2.29233e-18	272.808	34.1162
ENSG00000115919	KYNU	protein_coding	365.269	2.58998	0.277082	9.34735	8.98677e-21	2.30614e-18	3.29709	9.83467
ENSG00000128591	FLNC	protein_coding	335.946	-3.36746	0.360864	-9.33166	1.04228e-20	2.65032e-18	32.6441	1.57076
ENSG00000267549	AC006116.8	antisense_RNA	25.4957	4.43953	0.477709	9.29337	1.49477e-20	3.76668e-18	1.16023	13.9545
ENSG00000130309	COLGALT1	protein_coding	231.275	-2.62486	0.283783	-9.24954	2.25458e-20	5.63061e-18	78.1741	6.43182
ENSG00000166710	B2M	protein_coding	763.104	-2.19788	0.238116	-9.2303	2.69874e-20	6.68022e-18	1293.75	143.369
ENSG00000113140	SPARC	protein_coding	2219.18	-2.46332	0.267242	-9.21756	3.03924e-20	7.45706e-18	4335.05	416.33
ENSG00000281904	AC233263.6	lincRNA	56.0972	5.50918	0.598782	9.20064	3.55835e-20	8.65483e-18	0.520088	12.8274
ENSG00000275216	AL161431.1	lincRNA	283.37	4.78234	0.52047	9.1885	3.98341e-20	9.60518e-18	2.01599	28.5958
ENSG00000258989	AL355916.3	protein_coding	369.189	5.4233	0.593766	9.13372	6.61837e-20	1.58224e-17	12.0426	277.047
ENSG00000126883	NUP214	protein_coding	162.146	-3.11512	0.341223	-9.12927	6.89611e-20	1.63467e-17	256.124	17.7054
ENSG00000009830	POMT2	protein_coding	65.5951	-4.67108	0.513739	-9.09231	9.69525e-20	2.27887e-17	41.7258	0.517999
ENSG00000148358	GPR107	protein_coding	440.208	-4.98668	0.548672	-9.08863	1.00293e-19	2.33774e-17	269.417	4.11374
ENSG00000148053	NTRK2	protein_coding	21.7548	7.32822	0.809206	9.05606	1.35244e-19	3.12638e-17	0.00940521	1.35418
ENSG00000090863	GLG1	protein_coding	472.498	-1.89873	0.210205	-9.03275	1.67416e-19	3.83836e-17	139.63	19.9106
ENSG00000068697	LAPTM4A	protein_coding	303.14	-3.30358	0.36616	-9.02221	1.84327e-19	4.19171e-17	202.558	10.6515
ENSG00000197081	IGF2R	protein_coding	536.198	-3.18832	0.35436	-8.99741	2.31115e-19	5.21332e-17	108.558	6.51497
ENSG00000161681	SHANK1	protein_coding	40.2513	4.71052	0.523903	8.9912	2.44544e-19	5.47212e-17	1.35348	18.6435
ENSG00000129353	SLC44A2	protein_coding	244.6	-3.92521	0.437153	-8.97903	2.73155e-19	6.06382e-17	405.536	13.6994
ENSG00000225630	MTND2P28	unprocessed_pseudogene	251.465	-5.01479	0.560143	-8.9527	3.46889e-19	7.64004e-17	210.85	2.70405
ENSG00000166794	PPIB	protein_coding	259.766	-1.91038	0.213888	-8.93167	4.19615e-19	9.16957e-17	268.16	36.5565
ENSG00000148396	SEC16A	protein_coding	207.678	-2.88387	0.324453	-8.88843	6.19798e-19	1.3439e-16	22.9273	1.6366
ENSG00000184208	C22orf46	protein_coding	94.0098	4.75466	0.535065	8.88614	6.32711e-19	1.36135e-16	1.65655	27.3145
ENSG00000108219	TSPAN14	protein_coding	298.601	-2.47862	0.27942	-8.87059	7.27586e-19	1.55354e-16	73.7859	7.08237
ENSG00000035862	TIMP2	protein_coding	494.656	-1.94031	0.218873	-8.86501	7.64951e-19	1.62094e-16	87.4525	11.5717
ENSG00000267646	AC008543.5	antisense_RNA	35.7371	5.56712	0.629034	8.85028	8.73033e-19	1.83606e-16	0.238454	6.29294
ENSG00000213279	Z97192.2	lincRNA	78.5105	4.58307	0.520144	8.81116	1.23858e-18	2.5854e-16	1.17895	14.6132
ENSG00000136531	SCN2A	protein_coding	51.0341	3.03203	0.34494	8.79003	1.49518e-18	3.0979e-16	0.580513	2.39275
ENSG00000198561	CTNND1	protein_coding	663.612	-1.63179	0.185943	-8.77579	1.6971e-18	3.49042e-16	243.81	40.312
ENSG00000247877	AC021086.1	lincRNA	20.6953	6.30482	0.719979	8.75694	2.00616e-18	4.09594e-16	0.285684	16.5731
ENSG00000115993	TRAK2	protein_coding	4023.83	5.60288	0.641864	8.72908	2.56764e-18	5.2043e-16	31.7405	1076.08
ENSG00000185129	PURA	protein_coding	412.942	2.76595	0.316981	8.72593	2.64005e-18	5.31258e-16	4.77698	17.5714
ENSG00000115380	EFEMP1	protein_coding	3462.35	-2.23203	0.256006	-8.71863	2.81587e-18	5.6259e-16	1859.08	193.763
ENSG00000120889	TNFRSF10B	protein_coding	445.137	-2.21665	0.25473	-8.70194	3.26246e-18	6.47194e-16	163.825	18.0313
ENSG00000267520	AC010733.2	3prime_overlapping_ncRNA	259.066	2.60024	0.299319	8.68721	3.7146e-18	7.31698e-16	5.69497	17.158
ENSG00000134531	EMP1	protein_coding	461.276	-2.42433	0.279266	-8.68106	3.92081e-18	7.66916e-16	324.979	32.3191
ENSG00000157227	MMP14	protein_coding	379.811	-2.33797	0.269446	-8.67696	4.06491e-18	7.8958e-16	231.986	23.8005
ENSG00000182446	NPLOC4	protein_coding	264.159	-2.39044	0.275963	-8.66216	4.62904e-18	8.92957e-16	310.799	29.5254
ENSG00000170348	TMED10	protein_coding	455.952	-2.49865	0.288786	-8.65224	5.0499e-18	9.67471e-16	110.223	10.0727
ENSG00000228198	OR2M3	protein_coding	901.686	4.1086	0.475001	8.64966	5.16516e-18	9.82821e-16	4.22045	36.9946
ENSG00000283403	AC005394.2	processed_transcript	34.0898	5.76307	0.667316	8.6362	5.81161e-18	1.09835e-15	0.156985	4.83967
ENSG00000214182	PTMAP5	transcribed_processed_pseudogene	31.1286	5.01396	0.581022	8.62954	6.15984e-18	1.15636e-15	1.6244	36.3719
ENSG00000175164	ABO	protein_coding	40.9642	3.47309	0.403279	8.61214	7.17091e-18	1.33718e-15	0.487136	2.71978
ENSG00000198856	OSTC	protein_coding	214.624	-1.86728	0.21701	-8.60457	7.6601e-18	1.41895e-15	291.673	41.1593
ENSG00000248874	C5orf17	lincRNA	141.171	5.16061	0.60033	8.59629	8.23323e-18	1.51508e-15	1.68331	32.1539
ENSG00000248360	LINC00504	lincRNA	2793.29	3.89717	0.454147	8.5813	9.38059e-18	1.71493e-15	67.7477	512.251
ENSG00000260975	AC007333.2	lincRNA	553.2	4.76539	0.555753	8.57465	9.93885e-18	1.80519e-15	49.9457	702.804
ENSG00000139725	RHOF	protein_coding	57.9136	2.48031	0.289458	8.5688	1.04571e-17	1.88708e-15	5.42939	15.5329
ENSG00000112812	PRSS16	protein_coding	34.6176	6.14493	0.7175	8.56436	1.08679e-17	1.94862e-15	0.152019	6.69648
ENSG00000138109	CYP2C9	protein_coding	77.2815	5.62791	0.657588	8.55841	1.14432e-17	2.03871e-15	1.84204	50.6499
ENSG00000148219	ASTN2	protein_coding	546.193	3.5997	0.421306	8.54415	1.29482e-17	2.29224e-15	11.3084	67.8818
ENSG00000058262	SEC61A1	protein_coding	311.591	-2.11545	0.247676	-8.5412	1.32831e-17	2.33675e-15	162.174	19.7108
ENSG00000228021	AL158835.1	processed_transcript	41.5868	4.98434	0.583656	8.53986	1.34381e-17	2.34923e-15	2.57065	44.4208
ENSG00000181126	HLA-V	transcribed_unprocessed_pseudogene	28.8904	4.17623	0.489809	8.52625	1.5117e-17	2.62632e-15	0.273123	2.70975
ENSG00000180438	TPRXL	transcribed_processed_pseudogene	38.6494	3.29937	0.387027	8.5249	1.52942e-17	2.64071e-15	16.077	80.9055
ENSG00000185561	TLCD2	protein_coding	60.7199	2.22266	0.261244	8.50798	1.76983e-17	3.03705e-15	1.58239	3.80749
ENSG00000225173	AL662890.2	lincRNA	105.557	5.22911	0.614703	8.50672	1.78924e-17	3.05164e-15	4.56189	106.556
ENSG00000148248	SURF4	protein_coding	204.323	-2.53835	0.298557	-8.50208	1.86229e-17	3.15697e-15	98.1898	9.25513
ENSG00000158769	F11R	protein_coding	239.815	-2.26585	0.266759	-8.49402	1.99603e-17	3.32592e-15	57.925	6.49123
ENSG00000278996	FP671120.1	lincRNA	85.6487	4.75291	0.559566	8.49393	1.99762e-17	3.32592e-15	1.07538	14.9367
ENSG00000280441	FP236383.1	lincRNA	85.6487	4.75291	0.559566	8.49393	1.99762e-17	3.32592e-15	1.07538	14.9367
ENSG00000204779	FOXD4L5	protein_coding	21.2993	5.07984	0.598133	8.49283	2.0167e-17	3.33782e-15	0.162224	3.10826
ENSG00000273338	AC103591.3	antisense_RNA	38.3113	4.1196	0.485237	8.48987	2.06861e-17	3.4036e-15	150.436	1381.06
ENSG00000125844	RRBP1	protein_coding	285.604	-2.32563	0.274195	-8.48167	2.21976e-17	3.63093e-15	61.4925	6.56835
ENSG00000198763	MT-ND2	protein_coding	3603.2	-3.20935	0.378453	-8.48019	2.24821e-17	3.65609e-15	2859.24	139.766
ENSG00000163956	LRPAP1	protein_coding	98.0242	-2.94233	0.347034	-8.47849	2.28131e-17	3.68847e-15	17.3093	1.11368
ENSG00000143297	FCRL5	protein_coding	256.816	4.00521	0.473417	8.46022	2.66877e-17	4.29012e-15	3.04829	24.2132
ENSG00000164663	USP49	protein_coding	85.0027	2.42844	0.287432	8.44875	2.94446e-17	4.70625e-15	3.28989	9.41406
ENSG00000249614	LINC02503	lincRNA	3191.22	4.41879	0.523995	8.43289	3.3724e-17	5.35963e-15	204.112	2249.67
ENSG00000251135	AC008565.1	processed_pseudogene	74.7246	5.07579	0.602385	8.42616	3.57187e-17	5.64146e-15	2.50665	47.1944
ENSG00000270019	AC110769.2	lincRNA	21.3732	4.5075	0.534978	8.42557	3.59007e-17	5.64146e-15	0.551799	7.27553
ENSG00000071073	MGAT4A	protein_coding	269.732	-2.09942	0.249286	-8.42176	3.70874e-17	5.79537e-15	62.389	7.70779
ENSG00000249994	AC025187.1	lincRNA	83.6545	3.61979	0.431504	8.38877	4.91256e-17	7.63385e-15	11.8815	72.141
ENSG00000281189	GHET1	lincRNA	126.484	3.57641	0.427178	8.37218	5.65623e-17	8.74091e-15	4.94974	30.1692
ENSG00000143226	FCGR2A	protein_coding	180.497	3.48017	0.41658	8.35413	6.59143e-17	1.01302e-14	8.97089	53.6102
ENSG00000204909	SPINK9	protein_coding	316.194	4.4615	0.534362	8.34921	6.87202e-17	1.05037e-14	31.0798	346.234
ENSG00000044115	CTNNA1	protein_coding	737.263	-1.35555	0.162694	-8.33188	7.95668e-17	1.20955e-14	896.015	182.2
ENSG00000152601	MBNL1	protein_coding	1289.73	-0.987329	0.118711	-8.31708	9.01607e-17	1.36318e-14	305.862	80.5513
ENSG00000237484	LINC01684	lincRNA	294.531	3.16368	0.381304	8.297	1.06771e-16	1.60565e-14	9.45305	41.7924
ENSG00000005893	LAMP2	protein_coding	322.833	-1.67457	0.202176	-8.28274	1.20376e-16	1.80055e-14	70.7856	11.2335
ENSG00000107554	DNMBP	protein_coding	243.195	-2.31018	0.279404	-8.26823	1.35957e-16	2.0228e-14	27.4509	2.97357
ENSG00000090924	PLEKHG2	protein_coding	176.222	-3.20982	0.388463	-8.26286	1.42223e-16	2.10483e-14	151.903	7.18701
ENSG00000122026	RPL21	protein_coding	512.571	2.73846	0.331623	8.25774	1.48463e-16	2.1856e-14	193.038	709.181
ENSG00000154655	L3MBTL4	protein_coding	27.105	3.7427	0.454421	8.23621	1.77758e-16	2.60318e-14	0.410516	3.23716
ENSG00000143442	POGZ	protein_coding	282.694	-1.71911	0.208816	-8.23266	1.83103e-16	2.66749e-14	153.306	23.5631
ENSG00000030582	GRN	protein_coding	184.773	-2.55381	0.310485	-8.22525	1.9479e-16	2.82304e-14	261.852	21.6389
ENSG00000134352	IL6ST	protein_coding	1687.64	-1.91439	0.233771	-8.18918	2.63011e-16	3.7921e-14	2324.75	314.276
ENSG00000168264	IRF2BP2	protein_coding	244.967	-2.14933	0.262609	-8.1845	2.73445e-16	3.92232e-14	42.2413	4.84559
ENSG00000139514	SLC7A1	protein_coding	165.902	-3.48971	0.427595	-8.16126	3.31561e-16	4.73168e-14	20.0785	0.918642
ENSG00000188738	FSIP2	protein_coding	926.139	3.46923	0.425156	8.15991	3.35286e-16	4.76055e-14	24.2662	133.415
ENSG00000197989	SNHG12	antisense_RNA	70.1726	2.29103	0.280827	8.15815	3.40187e-16	4.80574e-14	9.51627	23.9425
ENSG00000153179	RASSF3	protein_coding	2454.12	4.71854	0.579467	8.1429	3.85936e-16	5.42463e-14	24.3116	413.93
ENSG00000269793	ZIM2-AS1	antisense_RNA	118.019	3.04153	0.373892	8.13478	4.12682e-16	5.77156e-14	5.7362	23.7851
ENSG00000186723	OR10H1	protein_coding	219.235	4.35982	0.535989	8.13416	4.14802e-16	5.77235e-14	1.98125	20.3804
ENSG00000108622	ICAM2	protein_coding	230.099	-2.45995	0.302528	-8.13131	4.24675e-16	5.88049e-14	209.633	21.0469
ENSG00000174990	CA5A	protein_coding	64.8516	2.71434	0.333944	8.12815	4.35897e-16	6.00614e-14	1.37255	4.15217
ENSG00000263189	AC023934.1	processed_pseudogene	19.4981	5.01051	0.616534	8.12689	4.40428e-16	6.03882e-14	0.214691	4.00964
ENSG00000269900	RMRP	lincRNA	26774.9	4.28338	0.527323	8.12289	4.55216e-16	6.21114e-14	36562.3	350571
ENSG00000224843	LINC00240	lincRNA	18.8625	5.96639	0.735031	8.1172	4.77077e-16	6.47782e-14	0.05074	1.84128
ENSG00000169908	TM4SF1	protein_coding	771.724	-1.41464	0.174358	-8.11343	4.92095e-16	6.64946e-14	360.738	69.1763
ENSG00000170871	KIAA0232	protein_coding	176.79	-3.53893	0.436407	-8.10925	5.09326e-16	6.84921e-14	42.184	1.8659
ENSG00000175265	GOLGA8A	protein_coding	237.029	-3.07588	0.379635	-8.1022	5.39725e-16	7.22328e-14	45.377	2.36753
ENSG00000115414	FN1	protein_coding	8072.07	-2.3338	0.288501	-8.08941	5.99563e-16	7.98589e-14	2796.31	288.551
ENSG00000161202	DVL3	protein_coding	116.357	-2.75764	0.34163	-8.07201	6.91512e-16	9.12372e-14	29.7789	2.08749
ENSG00000170791	CHCHD7	protein_coding	85.5461	2.22633	0.275791	8.07252	6.88618e-16	9.12372e-14	18.1294	45.858
ENSG00000182700	IGIP	protein_coding	94.5418	3.07199	0.380891	8.06527	7.30761e-16	9.59629e-14	2.64035	12.4726
ENSG00000111605	CPSF6	protein_coding	350.122	-2.52224	0.312831	-8.06264	7.46639e-16	9.75899e-14	166.694	15.6277
ENSG00000230516	AL589642.2	lincRNA	135.083	4.08778	0.507132	8.06057	7.5938e-16	9.87935e-14	10.3536	90.9605
ENSG00000203666	EFCAB2	protein_coding	109.246	3.10686	0.385783	8.05339	8.05288e-16	1.04281e-13	16.3864	79.4291
ENSG00000198585	NUDT16	protein_coding	435.673	3.95824	0.491767	8.04901	8.3468e-16	1.07589e-13	4.53563	42.3569
ENSG00000189339	SLC35E2B	protein_coding	170.028	-2.46611	0.307612	-8.01695	1.08404e-15	1.39091e-13	19.2904	1.70794
ENSG00000129250	KIF1C	protein_coding	2683.66	4.84514	0.606252	7.99196	1.32809e-15	1.69626e-13	30.5846	592.01
ENSG00000253348	AC008514.1	antisense_RNA	44.2547	4.32583	0.541346	7.99088	1.33976e-15	1.70339e-13	6.89508	71.3044
ENSG00000225813	AC009299.1	processed_pseudogene	29.2728	8.70196	1.09025	7.98159	1.44457e-15	1.82833e-13	0	26.7274
ENSG00000156411	C14orf2	protein_coding	111.896	1.89536	0.237766	7.97154	1.56703e-15	1.97439e-13	144.721	288.875
ENSG00000184867	ARMCX2	protein_coding	108.193	-4.06954	0.510703	-7.96851	1.60599e-15	2.0144e-13	126.265	3.88736
ENSG00000161011	SQSTM1	protein_coding	321.18	-2.92505	0.368305	-7.94193	1.99062e-15	2.4857e-13	395.324	29.7601
ENSG00000164916	FOXK1	protein_coding	160.121	-3.41567	0.431768	-7.9109	2.55538e-15	3.17673e-13	10.7692	0.503521
ENSG00000174951	FUT1	protein_coding	57.7102	3.73562	0.472443	7.90702	2.63622e-15	3.26274e-13	2.79555	19.5053
ENSG00000085063	CD59	protein_coding	790.461	-2.39475	0.303135	-7.89993	2.7905e-15	3.43846e-13	592.233	60.3773
ENSG00000249279	LINC02057	lincRNA	78.1163	3.82447	0.48421	7.89837	2.82564e-15	3.46649e-13	10.9427	80.3517
ENSG00000136295	TTYH3	protein_coding	229.785	-3.36729	0.426544	-7.89435	2.91824e-15	3.56446e-13	55.9616	2.63961
ENSG00000100311	PDGFB	protein_coding	153.75	-4.44036	0.563	-7.88697	3.09612e-15	3.76529e-13	46.617	1.09609
ENSG00000185619	PCGF3	protein_coding	314.222	-2.27557	0.288547	-7.8863	3.11267e-15	3.76903e-13	128.666	13.5835
ENSG00000164099	PRSS12	protein_coding	36.2835	4.6479	0.589551	7.88379	3.17586e-15	3.82897e-13	0.298619	4.3656
ENSG00000103222	ABCC1	protein_coding	197.546	-3.05084	0.388079	-7.86139	3.79901e-15	4.56061e-13	34.3204	2.42358
ENSG00000141837	CACNA1A	protein_coding	100.483	2.142	0.273027	7.84538	4.31627e-15	5.15942e-13	8.60685	18.9206
ENSG00000263006	ROCK1P1	transcribed_unprocessed_pseudogene	47.2123	4.60909	0.587792	7.84136	4.45708e-15	5.30507e-13	1.59585	21.7605
ENSG00000274422	AC245060.5	lincRNA	592.001	5.41039	0.693817	7.798	6.28943e-15	7.4543e-13	3.15971	79.4026
ENSG00000169710	FASN	protein_coding	300.051	-3.66184	0.469937	-7.79218	6.58622e-15	7.77313e-13	160.733	5.67549
ENSG00000125810	CD93	protein_coding	1247.5	-1.58507	0.204031	-7.76877	7.92508e-15	9.31397e-13	104.881	18.1251
ENSG00000180934	OR56A1	protein_coding	51.1291	3.19803	0.411969	7.76279	8.30781e-15	9.72292e-13	0.510624	2.37132
ENSG00000130175	PRKCSH	protein_coding	167.309	-1.98157	0.255524	-7.75495	8.83755e-15	1.02998e-12	168.876	23.3784
ENSG00000238113	LINC01410	lincRNA	47.4322	4.32869	0.558865	7.74549	9.52115e-15	1.10505e-12	12.4342	137.538
ENSG00000197386	HTT	protein_coding	216.663	-2.09025	0.270253	-7.73442	1.03875e-14	1.20061e-12	251.113	30.8751
ENSG00000076108	BAZ2A	protein_coding	239.712	-1.74804	0.226084	-7.7318	1.06035e-14	1.22053e-12	97.9849	15.345
ENSG00000221978	CCNL2	protein_coding	309.328	-1.67024	0.2163	-7.72186	1.14643e-14	1.31421e-12	110.354	17.7901
ENSG00000112769	LAMA4	protein_coding	2274.51	-1.80439	0.234041	-7.70974	1.26072e-14	1.43934e-12	972.635	145.629
ENSG00000213121	AL590867.1	lincRNA	498.594	2.976	0.386077	7.70831	1.27492e-14	1.44963e-12	49.2736	198.879
ENSG00000137500	CCDC90B	protein_coding	330.376	1.68916	0.21948	7.69618	1.40195e-14	1.58376e-12	77.6789	124.943
ENSG00000145632	PLK2	protein_coding	749.491	-2.03512	0.26444	-7.69597	1.40421e-14	1.58376e-12	1224.38	160.39
ENSG00000163788	SNRK	protein_coding	622.041	-1.60162	0.208226	-7.69173	1.45154e-14	1.63056e-12	119.315	20.7964
ENSG00000184432	COPB2	protein_coding	293.759	-1.55934	0.202822	-7.68822	1.49194e-14	1.66924e-12	130.626	22.75
ENSG00000281591	DBET	lincRNA	20.6069	7.74712	1.00881	7.67949	1.59725e-14	1.77995e-12	0.00826486	2.92845
ENSG00000071553	ATP6AP1	protein_coding	133.618	-2.81093	0.36618	-7.67636	1.63677e-14	1.81675e-12	55.5113	4.20429
ENSG00000236859	NIFK-AS1	antisense_RNA	28.5062	3.22342	0.420394	7.66761	1.75234e-14	1.93734e-12	2.18232	11.8226
ENSG00000101346	POFUT1	protein_coding	89.4503	-3.64812	0.476546	-7.65533	1.92811e-14	2.12327e-12	23.802	0.92852
ENSG00000064726	BTBD1	protein_coding	349.133	2.31781	0.302868	7.65287	1.96539e-14	2.15584e-12	51.3189	128.518
ENSG00000173218	VANGL1	protein_coding	104.561	-3.54899	0.464527	-7.64001	2.172e-14	2.37316e-12	17.2986	0.658633
ENSG00000149084	HSD17B12	protein_coding	175.817	-2.66281	0.349223	-7.62494	2.44156e-14	2.65731e-12	104.817	8.49632
ENSG00000270332	SMC2-AS1	lincRNA	71.4459	2.31817	0.304562	7.61148	2.70971e-14	2.93772e-12	1.50598	3.73749
ENSG00000224810	AL355482.1	lincRNA	194.456	2.56884	0.338024	7.59959	2.97075e-14	3.2083e-12	10.66	30.8412
ENSG00000113327	GABRG2	protein_coding	138.302	2.86417	0.377233	7.59256	3.13636e-14	3.37412e-12	9.10152	32.9353
ENSG00000249346	LINC01016	lincRNA	30.4924	2.8007	0.369282	7.58419	3.34579e-14	3.58564e-12	1.09223	3.96287
ENSG00000134871	COL4A2	protein_coding	579.074	-1.49101	0.196794	-7.57649	3.55029e-14	3.79027e-12	286.963	55.1186
ENSG00000205277	MUC12	protein_coding	16.2349	7.49108	0.989085	7.57375	3.62615e-14	3.85654e-12	0.00166188	0.426761
ENSG00000164985	PSIP1	protein_coding	330.144	1.458	0.192552	7.57199	3.67559e-14	3.89432e-12	90.6829	132.578
ENSG00000130702	LAMA5	protein_coding	158.234	-4.16592	0.552041	-7.54639	4.47478e-14	4.72317e-12	57.4745	1.8671
ENSG00000141867	BRD4	protein_coding	171.169	-2.39312	0.317229	-7.54383	4.5636e-14	4.79881e-12	106.608	9.89383
ENSG00000259380	AC087473.1	lincRNA	5575.41	3.87266	0.513526	7.5413	4.65297e-14	4.87446e-12	132.269	988.882
ENSG00000204695	OR14J1	protein_coding	789.805	3.41267	0.453788	7.52042	5.46024e-14	5.69882e-12	9.12357	47.7944
ENSG00000152291	TGOLN2	protein_coding	381.946	-1.63929	0.218037	-7.51839	5.54544e-14	5.76622e-12	40.9867	6.63324
ENSG00000280156	AC006548.3	sense_overlapping	7626.8	3.71044	0.494182	7.50824	5.99253e-14	6.20804e-12	5.30193	35.0782
ENSG00000278301	GRAMD4P3	processed_pseudogene	605.511	3.66716	0.488514	7.50677	6.06029e-14	6.25507e-12	25.651	162.908
ENSG00000066056	TIE1	protein_coding	563.979	-1.89202	0.252062	-7.50616	6.08852e-14	6.2611e-12	375.433	51.7848
ENSG00000247240	UBL7-AS1	antisense_RNA	35.9992	3.41154	0.455097	7.49628	6.56558e-14	6.72696e-12	5.83927	31.123
ENSG00000106366	SERPINE1	protein_coding	1809.03	-3.61056	0.481739	-7.49486	6.63688e-14	6.77519e-12	394.267	16.5165
ENSG00000127603	MACF1	protein_coding	4564.88	-1.55485	0.207596	-7.48981	6.89724e-14	7.01537e-12	626.449	111.33
ENSG00000229267	AC016708.1	antisense_RNA	106.392	3.612	0.48244	7.48694	7.04984e-14	7.14461e-12	3.97929	24.4414
ENSG00000070610	GBA2	protein_coding	126.403	-2.81441	0.376579	-7.47364	7.8007e-14	7.87702e-12	78.0849	5.8756
ENSG00000091317	CMTM6	protein_coding	162.774	-2.10149	0.281567	-7.46355	8.42222e-14	8.47402e-12	33.5693	4.63278
ENSG00000266402	SNHG25	lincRNA	31.3539	3.40105	0.456494	7.45037	9.30816e-14	9.33185e-12	190.131	1149.35
ENSG00000164715	LMTK2	protein_coding	117.188	-2.9305	0.393516	-7.44696	9.5512e-14	9.54131e-12	14.729	0.923343
ENSG00000251322	SHANK3	protein_coding	277.156	-2.97688	0.399993	-7.44232	9.89289e-14	9.84747e-12	25.8244	1.59326
ENSG00000197106	SLC6A17	protein_coding	16.8061	5.56729	0.748727	7.43568	1.04031e-13	1.03186e-11	0.036797	1.12355
ENSG00000175764	TTLL11	protein_coding	36.3376	3.53148	0.475479	7.4272	1.1092e-13	1.09631e-11	2.61105	16.9604
ENSG00000175215	CTDSP2	protein_coding	212.915	-2.11742	0.285239	-7.42334	1.14203e-13	1.12478e-11	56.3677	6.40446
ENSG00000261654	AL360270.2	sense_overlapping	651.511	3.58001	0.482369	7.42173	1.15602e-13	1.13456e-11	7.24942	42.9008
ENSG00000257870	AC027287.2	lincRNA	17.8916	4.68597	0.633586	7.39595	1.40399e-13	1.37311e-11	1.5063	22.6266
ENSG00000104529	EEF1D	protein_coding	234.057	1.61756	0.218728	7.39532	1.41066e-13	1.37483e-11	148.75	241.754
ENSG00000099194	SCD	protein_coding	536.373	-3.2392	0.438539	-7.38635	1.50912e-13	1.46568e-11	66.1145	3.54732
ENSG00000107130	NCS1	protein_coding	88.5538	-3.59883	0.487465	-7.38274	1.55061e-13	1.50077e-11	67.858	2.35608
ENSG00000151917	BEND6	protein_coding	31.1528	3.0084	0.407762	7.37783	1.60888e-13	1.55179e-11	1.43807	5.95057
ENSG00000106004	HOXA5	protein_coding	64.6375	-3.03918	0.411977	-7.37706	1.61819e-13	1.55541e-11	63.6436	3.60526
ENSG00000136240	KDELR2	protein_coding	397.362	-1.35741	0.1843	-7.36523	1.76843e-13	1.694e-11	221.755	44.1459
ENSG00000110344	UBE4A	protein_coding	198.022	-1.95778	0.266135	-7.35633	1.8903e-13	1.80456e-11	20.4025	2.60126
ENSG00000086062	B4GALT1	protein_coding	129.469	-2.88102	0.392107	-7.34753	2.01897e-13	1.92083e-11	20.3189	1.40533
ENSG00000272333	KMT2B	protein_coding	128.027	-4.252	0.578957	-7.34424	2.06931e-13	1.96205e-11	64.1865	1.54139
ENSG00000232542	DPYD-IT1	sense_intronic	62.5731	4.56318	0.621891	7.33758	2.17483e-13	2.05514e-11	12.764	157.583
ENSG00000058668	ATP2B4	protein_coding	683.359	-1.71214	0.233491	-7.33277	2.2545e-13	2.12326e-11	82.9718	13.1291
ENSG00000111266	DUSP16	protein_coding	58.6476	-3.67471	0.501263	-7.3309	2.28607e-13	2.13858e-11	23.4437	0.940059
ENSG00000183604	SMG1P5	transcribed_unprocessed_pseudogene	227.74	-1.79483	0.244816	-7.33134	2.2787e-13	2.13858e-11	46.8328	6.87823
ENSG00000261366	MANEA-AS1	antisense_RNA	24.9073	3.37257	0.460615	7.32188	2.44516e-13	2.27979e-11	0.936101	5.17596
ENSG00000214189	ZNF788	protein_coding	51.3928	2.84435	0.38912	7.3097	2.67735e-13	2.48798e-11	4.01298	12.4633
ENSG00000085719	CPNE3	protein_coding	272.369	-2.83864	0.388437	-7.30785	2.7145e-13	2.51415e-11	244.267	16.7348
ENSG00000144736	SHQ1	protein_coding	76.8227	-4.38452	0.600633	-7.29983	2.88136e-13	2.65988e-11	61.7462	1.29241
ENSG00000149564	ESAM	protein_coding	168.587	-2.50743	0.344083	-7.28727	3.16302e-13	2.91029e-11	77.4388	7.05551
ENSG00000065361	ERBB3	protein_coding	21.4025	3.60602	0.495354	7.27969	3.34592e-13	3.06848e-11	0.748296	4.98171
ENSG00000130827	PLXNA3	protein_coding	148.236	-3.11028	0.427534	-7.27491	3.46645e-13	3.16863e-11	172.374	9.44283
ENSG00000167522	ANKRD11	protein_coding	303.481	-1.86649	0.256732	-7.27019	3.58977e-13	3.26005e-11	91.8109	14.4113
ENSG00000180152	XIAPP3	processed_pseudogene	19.6528	5.49181	0.755358	7.27047	3.5825e-13	3.26005e-11	0.509331	15.2646
ENSG00000168631	DPCR1	protein_coding	13.1385	7.77585	1.07217	7.25241	4.09409e-13	3.69406e-11	0	1.13508
ENSG00000249359	AC093274.1	lincRNA	19.1319	7.10225	0.979247	7.25277	4.08328e-13	3.69406e-11	0.00793005	1.43376
ENSG00000116962	NID1	protein_coding	619.408	-2.38366	0.328878	-7.24785	4.23429e-13	3.80827e-11	68.4787	6.36345
ENSG00000170485	NPAS2	protein_coding	180.591	-1.70182	0.234821	-7.24733	4.25068e-13	3.81076e-11	109.053	16.8586
ENSG00000116205	TCEANC2	protein_coding	146.212	2.91935	0.40294	7.24512	4.32047e-13	3.86095e-11	2.76777	11.9672
ENSG00000142871	CYR61	protein_coding	451.372	-2.93398	0.405243	-7.24007	4.4846e-13	3.99487e-11	160.336	9.96004
ENSG00000077232	DNAJC10	protein_coding	768.22	-1.44661	0.200008	-7.23275	4.73302e-13	4.20277e-11	118.177	22.6789
ENSG00000197077	KIAA1671	protein_coding	333.562	-1.5536	0.21493	-7.22842	4.88652e-13	4.32534e-11	28.8395	4.83156
ENSG00000114867	EIF4G1	protein_coding	446.84	-1.61239	0.223163	-7.22517	5.00461e-13	4.4159e-11	205.633	34.4449
ENSG00000183206	POTEC	protein_coding	102.761	4.0596	0.56253	7.21669	5.32693e-13	4.68552e-11	0.737762	6.21952
ENSG00000237414	AL365204.2	lincRNA	185.395	3.09838	0.429536	7.21333	5.46e-13	4.78751e-11	37.0102	155.547
ENSG00000219665	AC008770.1	processed_transcript	111.155	1.96421	0.273009	7.19465	6.26223e-13	5.47377e-11	12.1509	23.5113
ENSG00000198843	SELENOT	protein_coding	135.576	-1.85208	0.257953	-7.17991	6.97549e-13	6.07824e-11	59.0378	8.6673
ENSG00000261807	LINC02141	lincRNA	28.7122	3.17707	0.442532	7.17931	7.0065e-13	6.0863e-11	0.372253	1.7591
ENSG00000124942	AHNAK	protein_coding	4112.31	-1.65359	0.230512	-7.17353	7.3087e-13	6.32915e-11	122.808	20.4947
ENSG00000036530	CYP46A1	protein_coding	160.958	3.14335	0.438815	7.16328	7.877e-13	6.80023e-11	2.13889	9.27937
ENSG00000250129	AC116424.1	antisense_RNA	34.2993	3.65012	0.509992	7.1572	8.23406e-13	7.08661e-11	6.05266	39.1801
ENSG00000235174	AC019205.3	processed_pseudogene	202.929	2.25975	0.31586	7.15428	8.41104e-13	7.21673e-11	4556.17	11788.3
ENSG00000150991	UBC	protein_coding	1375.48	-1.09654	0.153688	-7.13487	9.68755e-13	8.28655e-11	691.057	167.96
ENSG00000260852	FBXL19-AS1	antisense_RNA	71.824	3.05793	0.428681	7.13335	9.79526e-13	8.35314e-11	1.793	8.53545
ENSG00000223525	RABGAP1L-IT1	sense_intronic	284.057	1.95714	0.274436	7.13149	9.92856e-13	8.44108e-11	103.726	198.992
ENSG00000130723	PRRC2B	protein_coding	426.263	-1.88677	0.264651	-7.12927	1.00899e-12	8.52643e-11	134.378	18.9975
ENSG00000268416	AC010329.1	lincRNA	81.3175	3.46815	0.48645	7.12952	1.00722e-12	8.52643e-11	0.69002	3.86525
ENSG00000219102	HNRNPA3P12	processed_pseudogene	19.8021	3.58009	0.503082	7.11631	1.10858e-12	9.33979e-11	1.57616	11.3036
ENSG00000282024	AL009031.1	antisense_RNA	70.1969	3.17498	0.446258	7.11466	1.12189e-12	9.42352e-11	8.49072	39.191
ENSG00000162714	ZNF496	protein_coding	110.196	-2.36374	0.332379	-7.11157	1.14733e-12	9.60835e-11	14.0997	1.36855
ENSG00000111252	SH2B3	protein_coding	402.764	-1.4788	0.208048	-7.108	1.17741e-12	9.80155e-11	46.2459	8.54802
ENSG00000203663	OR2L2	protein_coding	146.064	3.22007	0.453009	7.10818	1.17587e-12	9.80155e-11	2.95242	13.5483
ENSG00000155380	SLC16A1	protein_coding	275.97	-2.03157	0.285843	-7.10728	1.18355e-12	9.8235e-11	98.5245	12.7126
ENSG00000133131	MORC4	protein_coding	881.83	2.08694	0.29376	7.10423	1.20991e-12	9.97721e-11	77.9946	165.023
ENSG00000254254	AC012349.1	antisense_RNA	178.681	3.13337	0.441054	7.10429	1.20945e-12	9.97721e-11	6.46118	29.2639
ENSG00000268218	AC137932.3	antisense_RNA	67.1782	2.77889	0.391177	7.10391	1.21277e-12	9.97721e-11	2.12935	7.38772
ENSG00000249409	AC025741.1	lincRNA	106.617	4.07365	0.574311	7.09311	1.31134e-12	1.07565e-10	16.8777	149.486
ENSG00000167601	AXL	protein_coding	209.249	-2.77259	0.391224	-7.08698	1.37074e-12	1.12108e-10	29.1339	2.19755
ENSG00000181785	OR5AS1	protein_coding	742.389	3.51186	0.495974	7.08073	1.43394e-12	1.16935e-10	6.47978	37.7723
ENSG00000113194	FAF2	protein_coding	111.258	-2.77609	0.392258	-7.0772	1.47091e-12	1.19601e-10	19.8196	1.44892
ENSG00000163513	TGFBR2	protein_coding	874.914	-2.06068	0.291199	-7.07654	1.47799e-12	1.19828e-10	115.758	14.795
ENSG00000264707	L3MBTL4-AS1	lincRNA	153.345	3.12099	0.441362	7.07127	1.53526e-12	1.24112e-10	7.31665	31.0427
ENSG00000281344	HELLPAR	macro_lncRNA	11971.7	3.51533	0.497394	7.0675	1.57745e-12	1.27155e-10	3.87666	22.1415
ENSG00000142751	GPN2	protein_coding	83.833	-3.67746	0.520372	-7.067	1.58324e-12	1.27255e-10	77.876	2.9204
ENSG00000234810	AL603840.1	lincRNA	115.488	2.10596	0.298613	7.05247	1.75773e-12	1.40876e-10	5.5156	12.5316
ENSG00000237945	LINC00649	antisense_RNA	76.4761	3.45208	0.489844	7.0473	1.82427e-12	1.4579e-10	174.789	956.673
ENSG00000135956	TMEM127	protein_coding	103.979	-3.01081	0.427378	-7.04485	1.85659e-12	1.47951e-10	19.4535	1.1757
ENSG00000183020	AP2A2	protein_coding	216.975	-1.95899	0.278203	-7.04157	1.90081e-12	1.51007e-10	425.39	58.6871
ENSG00000269893	SNHG8	lincRNA	65.0088	2.69512	0.382763	7.04121	1.90574e-12	1.51007e-10	44.9193	153.868
ENSG00000119535	CSF3R	protein_coding	23.7268	3.01338	0.428005	7.04052	1.91517e-12	1.51326e-10	1.14492	4.33726
ENSG00000164199	ADGRV1	protein_coding	51.9309	1.93219	0.275003	7.02605	2.12465e-12	1.67405e-10	5.44288	10.4883
ENSG00000169856	ONECUT1	protein_coding	29.5494	7.12962	1.01482	7.02551	2.13282e-12	1.67576e-10	0.0404636	6.41929
ENSG00000224402	OR6D1P	transcribed_unitary_pseudogene	62.1941	3.5424	0.504479	7.02189	2.18886e-12	1.71497e-10	0.879808	5.3433
ENSG00000164867	NOS3	protein_coding	90.7388	-4.37372	0.623291	-7.01714	2.26461e-12	1.76937e-10	46.4281	0.734181
ENSG00000224525	AL591686.1	antisense_RNA	18.2665	5.46033	0.778425	7.01458	2.30637e-12	1.79697e-10	0.549111	13.869
ENSG00000152558	TMEM123	protein_coding	581.762	-1.31349	0.187319	-7.01207	2.34823e-12	1.81946e-10	229.903	47.4502
ENSG00000159322	ADPGK	protein_coding	70.5283	-3.2769	0.467317	-7.01216	2.34661e-12	1.81946e-10	22.7856	0.959267
ENSG00000073614	KDM5A	protein_coding	236.408	-1.95299	0.278555	-7.01114	2.36384e-12	1.82388e-10	80.8894	11.7211
ENSG00000237851	AL023584.2	lincRNA	23.6193	3.16209	0.451022	7.01095	2.36699e-12	1.82388e-10	10.7611	50.5246
ENSG00000079313	REXO1	protein_coding	61.7933	-5.45795	0.779035	-7.00603	2.45168e-12	1.88395e-10	33.5445	0.27389
ENSG00000284610	AC107918.4	transcribed_unprocessed_pseudogene	33.5125	2.97372	0.42543	6.98991	2.75062e-12	2.10788e-10	1.08202	4.30341
ENSG00000049239	H6PD	protein_coding	161.527	-2.19455	0.314044	-6.98802	2.78788e-12	2.13059e-10	14.8787	1.78451
ENSG00000258679	AC121758.1	transcribed_processed_pseudogene	42.2731	3.77391	0.540178	6.98642	2.81993e-12	2.14922e-10	0.613697	4.20732
ENSG00000223387	LINC02068	lincRNA	27.8823	3.77964	0.541469	6.98034	2.9447e-12	2.23821e-10	0.546695	3.92751
ENSG00000081791	KIAA0141	protein_coding	97.3233	-2.19052	0.31433	-6.96887	3.19507e-12	2.42193e-10	32.1	3.58933
ENSG00000271564	LINC02333	lincRNA	20.1254	4.08084	0.586467	6.95834	3.44303e-12	2.60284e-10	1.48354	13.6538
ENSG00000100811	YY1	protein_coding	265.908	-2.11799	0.304453	-6.9567	3.4834e-12	2.62626e-10	77.7759	9.69118
ENSG00000273783	AL136040.2	antisense_RNA	10.7458	4.79662	0.690029	6.95133	3.61869e-12	2.72092e-10	0.313857	5.54493
ENSG00000198157	HMGN5	protein_coding	66.909	4.19746	0.603953	6.94998	3.65348e-12	2.73972e-10	3.85114	44.7558
ENSG00000114019	AMOTL2	protein_coding	148.028	-2.74211	0.394707	-6.94721	3.72593e-12	2.78657e-10	35.2749	3.64062
ENSG00000158470	B4GALT5	protein_coding	217.945	-1.73444	0.249841	-6.94218	3.86096e-12	2.87986e-10	27.2488	4.10013
ENSG00000213371	NAP1L1P3	processed_pseudogene	10.8223	4.59536	0.66249	6.9365	4.0194e-12	2.99007e-10	0.530996	8.01354
ENSG00000134294	SLC38A2	protein_coding	1078.69	-1.39501	0.201172	-6.93441	4.07921e-12	3.02651e-10	469.007	90.9587
ENSG00000166341	DCHS1	protein_coding	264.669	-2.44742	0.353195	-6.92939	4.22669e-12	3.12764e-10	15.2142	1.39982
ENSG00000204217	BMPR2	protein_coding	1006.4	-0.999673	0.144318	-6.92689	4.30194e-12	3.17492e-10	72.2247	18.5129
ENSG00000278530	CHMP1B2P	transcribed_unitary_pseudogene	16.3885	3.72355	0.537648	6.92563	4.34036e-12	3.19485e-10	0.153959	1.11029
ENSG00000225096	AL445250.1	lincRNA	40.7878	4.02907	0.582099	6.92163	4.46474e-12	3.27777e-10	1.54968	14.517
ENSG00000198815	FOXJ3	protein_coding	222.36	-1.76516	0.255119	-6.91898	4.54907e-12	3.33095e-10	65.5076	10.6474
ENSG00000130726	TRIM28	protein_coding	195.615	-2.13572	0.308938	-6.91311	4.7415e-12	3.46278e-10	326.663	39.7002
ENSG00000168090	COPS6	protein_coding	95.0918	-2.49524	0.361054	-6.91101	4.81228e-12	3.50532e-10	193.334	18.1049
ENSG00000144810	COL8A1	protein_coding	333.983	-2.94149	0.425889	-6.90672	4.96001e-12	3.5942e-10	192.107	11.3898
ENSG00000166086	JAM3	protein_coding	229.284	-2.66791	0.386264	-6.90696	4.95137e-12	3.5942e-10	101.445	8.21884
ENSG00000164265	SCGB3A2	protein_coding	36.3408	4.12318	0.597065	6.90575	4.99404e-12	3.6085e-10	5.34218	48.985
ENSG00000166833	NAV2	protein_coding	160.727	-2.43061	0.351986	-6.90542	5.00554e-12	3.6085e-10	19.5803	1.92781
ENSG00000281392	LINC00506	lincRNA	3799.41	3.53836	0.51246	6.90465	5.03268e-12	3.61874e-10	61.1378	355.36
ENSG00000189212	DPY19L2P1	transcribed_unprocessed_pseudogene	37.1015	2.76488	0.401262	6.89044	5.56181e-12	3.98896e-10	1.1456	4.04371
ENSG00000116690	PRG4	protein_coding	13.7501	4.23485	0.614949	6.88651	5.71761e-12	4.09021e-10	0.129606	1.44687
ENSG00000112697	TMEM30A	protein_coding	1278.87	-1.7481	0.254076	-6.88022	5.97609e-12	4.26421e-10	320.645	46.811
ENSG00000185271	KLHL33	protein_coding	67.3141	2.66698	0.387656	6.87976	5.99515e-12	4.26693e-10	1.47439	4.58027
ENSG00000227110	LMCD1-AS1	antisense_RNA	66.7204	3.46551	0.503921	6.87709	6.10866e-12	4.33668e-10	4.70235	27.039
ENSG00000284620	AF228730.7	transcribed_unprocessed_pseudogene	26.3134	3.0276	0.441029	6.86484	6.65651e-12	4.71365e-10	2.25408	9.68646
ENSG00000107317	PTGDS	protein_coding	12.2416	4.41975	0.644119	6.8617	6.80481e-12	4.8065e-10	1.19191	15.3771
ENSG00000242950	ERVW-1	protein_coding	156.508	2.60145	0.379159	6.86111	6.8328e-12	4.81411e-10	8.62555	26.2284
ENSG00000197889	MEIG1	protein_coding	12.4152	4.79742	0.69992	6.85424	7.1695e-12	5.03864e-10	1.03122	17.1878
ENSG00000196576	PLXNB2	protein_coding	132.408	-2.77516	0.404967	-6.85281	7.24152e-12	5.0765e-10	130.418	9.27935
ENSG00000088888	MAVS	protein_coding	229.993	-1.4473	0.211278	-6.8502	7.37483e-12	5.15704e-10	10.7752	2.02792
ENSG00000135116	HRK	protein_coding	16.3592	4.66608	0.681627	6.84551	7.62015e-12	5.31529e-10	0.130456	2.29606
ENSG00000187079	TEAD1	protein_coding	203.75	-1.66371	0.243188	-6.84125	7.8506e-12	5.46241e-10	28.7375	5.07375
ENSG00000136802	LRRC8A	protein_coding	175.998	-2.5633	0.375076	-6.83408	8.25351e-12	5.72851e-10	29.2761	2.57857
ENSG00000126653	NSRP1	protein_coding	162.12	1.78344	0.261188	6.82819	8.59916e-12	5.95364e-10	43.1603	77.486
ENSG00000004399	PLXND1	protein_coding	973.567	-1.89814	0.278034	-6.82701	8.67032e-12	5.98809e-10	611.485	85.089
ENSG00000232164	LINC01873	lincRNA	1813.46	3.77876	0.553742	6.82404	8.85123e-12	6.09798e-10	69.4309	481.617
ENSG00000219626	FAM228B	protein_coding	407.888	2.1885	0.320883	6.82025	9.08816e-12	6.24582e-10	36.5356	80.5386
ENSG00000244398	AC116533.1	processed_pseudogene	481.403	2.24604	0.329832	6.80965	9.78344e-12	6.70717e-10	977.372	2529.15
ENSG00000197728	RPS26	protein_coding	44.0936	2.08389	0.306096	6.80797	9.89839e-12	6.76939e-10	11.078	24.7568
ENSG00000087274	ADD1	protein_coding	311.002	-1.6455	0.241786	-6.80561	1.00621e-11	6.86455e-10	199.91	33.6664
ENSG00000184206	GOLGA6L4	protein_coding	87.2963	2.55258	0.375604	6.79592	1.07625e-11	7.32453e-10	3.72357	11.6203
ENSG00000168314	MOBP	protein_coding	30.333	4.22214	0.622377	6.7839	1.16978e-11	7.92885e-10	0.300811	3.96596
ENSG00000280341	AP000542.3	lincRNA	398.04	3.09599	0.456381	6.78378	1.17072e-11	7.92885e-10	5.91101	24.7634
ENSG00000163527	STT3B	protein_coding	283.959	-1.51016	0.222719	-6.78055	1.19716e-11	8.06887e-10	118.958	22.9061
ENSG00000186329	TMEM212	protein_coding	661.963	3.30574	0.487531	6.78057	1.19702e-11	8.06887e-10	31.0636	153.74
ENSG00000116133	DHCR24	protein_coding	190.154	-4.06553	0.600863	-6.76616	1.32247e-11	8.89201e-10	36.1014	0.867805
ENSG00000283259	AC242022.1	antisense_RNA	15.1246	7.70494	1.13943	6.76208	1.36021e-11	9.12384e-10	0	4.60635
ENSG00000277778	PGM5P2	transcribed_unprocessed_pseudogene	444.874	3.90095	0.577364	6.75649	1.41377e-11	9.46044e-10	12.8127	97.4433
ENSG00000212743	AL137145.1	lincRNA	13.095	4.56091	0.675149	6.75541	1.42431e-11	9.50822e-10	0.174495	2.2893
ENSG00000250546	AC079160.1	processed_transcript	15.8079	4.05753	0.601081	6.7504	1.4744e-11	9.81916e-10	0.275154	2.43132
ENSG00000173200	PARP15	protein_coding	244.304	2.44889	0.362927	6.74759	1.50316e-11	9.98694e-10	7.84661	21.0928
ENSG00000135317	SNX14	protein_coding	225.432	-2.07116	0.30701	-6.74625	1.51713e-11	1.00559e-09	230.123	31.4092
ENSG00000225914	AL671511.1	antisense_RNA	2332.32	3.438	0.510005	6.74112	1.57171e-11	1.0393e-09	50.4196	270.248
ENSG00000156599	ZDHHC5	protein_coding	126.575	-2.60576	0.387194	-6.72985	1.69842e-11	1.12044e-09	66.8459	5.66387
ENSG00000198788	MUC2	processed_transcript	35.7202	7.85431	1.16865	6.72084	1.80679e-11	1.18912e-09	0.00207254	1.84063
ENSG00000154721	JAM2	protein_coding	25.0667	3.42413	0.509587	6.71943	1.82438e-11	1.19788e-09	1.38184	9.68517
ENSG00000089053	ANAPC5	protein_coding	246.275	-1.75314	0.26106	-6.71546	1.87479e-11	1.2281e-09	206.326	31.9493
ENSG00000167723	TRPV3	protein_coding	18.1088	3.33854	0.497265	6.71381	1.89604e-11	1.23911e-09	0.77587	3.81323
ENSG00000188215	DCUN1D3	protein_coding	184.297	-1.58988	0.236821	-6.71343	1.90106e-11	1.2395e-09	22.7494	3.77217
ENSG00000143870	PDIA6	protein_coding	465.255	-1.88205	0.280505	-6.70952	1.95261e-11	1.27015e-09	176.003	25.9208
ENSG00000171561	OR2AT4	protein_coding	212.387	3.1374	0.467837	6.7062	1.99764e-11	1.29643e-09	2.21222	9.60363
ENSG00000146072	TNFRSF21	protein_coding	152.381	-2.32149	0.346308	-6.70355	2.03417e-11	1.31708e-09	26.7684	2.89922
ENSG00000226397	C12orf77	lincRNA	66.4217	4.67476	0.698629	6.69133	2.21148e-11	1.42857e-09	1.82791	26.454
ENSG00000197140	ADAM32	protein_coding	836.432	3.34122	0.499465	6.6896	2.23778e-11	1.44223e-09	11.5551	58.6693
ENSG00000096433	ITPR3	protein_coding	169.621	-2.83916	0.424932	-6.68144	2.36603e-11	1.52138e-09	11.928	0.870935
ENSG00000196083	IL1RAP	protein_coding	56.4345	2.62077	0.392276	6.68092	2.37455e-11	1.52336e-09	9.28516	29.3702
ENSG00000249275	AC093817.1	lincRNA	34.8694	3.56434	0.533601	6.67979	2.39286e-11	1.5316e-09	3.78825	22.6917
ENSG00000173848	NET1	protein_coding	899.265	3.78101	0.566437	6.67506	2.47126e-11	1.57816e-09	28.141	241.868
ENSG00000102580	DNAJC3	protein_coding	220.326	-1.6053	0.240675	-6.66999	2.55826e-11	1.63e-09	25.2062	4.16359
ENSG00000088812	ATRN	protein_coding	174.323	-1.72304	0.258375	-6.66875	2.57987e-11	1.64003e-09	17.0179	2.60998
ENSG00000163661	PTX3	protein_coding	110.528	-3.85801	0.578655	-6.6672	2.60723e-11	1.65367e-09	42.8044	1.18721
ENSG00000105339	DENND3	protein_coding	132.145	-2.39678	0.359588	-6.66533	2.64066e-11	1.6697e-09	78.2472	8.99139
ENSG00000117906	RCN2	protein_coding	193.746	-1.34037	0.201102	-6.66512	2.64444e-11	1.6697e-09	74.8161	15.0567
ENSG00000224259	LINC01133	lincRNA	15.2679	4.63649	0.695682	6.66467	2.65258e-11	1.67106e-09	0.372008	5.1997
ENSG00000269959	SPACA6P-AS	lincRNA	33.9711	2.67695	0.401846	6.66163	2.70816e-11	1.70225e-09	1.02258	3.25007
ENSG00000185896	LAMP1	protein_coding	325.821	-1.39749	0.209801	-6.66103	2.71907e-11	1.70527e-09	79.2459	15.5219
ENSG00000106853	PTGR1	protein_coding	117.376	1.55904	0.234078	6.66035	2.73179e-11	1.70942e-09	34.1213	54.5117
ENSG00000125505	MBOAT7	protein_coding	93.029	-2.83129	0.425332	-6.65666	2.80129e-11	1.74899e-09	68.0149	4.85539
ENSG00000224897	POT1-AS1	antisense_RNA	89.8216	2.62838	0.395	6.65414	2.84957e-11	1.77517e-09	5.54218	17.0718
ENSG00000111711	GOLT1B	protein_coding	97.4682	-2.90291	0.436429	-6.6515	2.90122e-11	1.80333e-09	122.213	8.50734
ENSG00000162695	SLC30A7	protein_coding	222.143	-1.4985	0.225456	-6.64655	3.00035e-11	1.86082e-09	23.1636	4.22634
ENSG00000137076	TLN1	protein_coding	813.959	-1.4446	0.217744	-6.6344	3.25817e-11	2.01179e-09	296.915	55.3362
ENSG00000283674	AC068587.6	processed_transcript	1262.8	3.16949	0.477717	6.63466	3.25251e-11	2.01179e-09	20.6851	91.5023
ENSG00000110925	CSRNP2	protein_coding	127.801	1.87501	0.282684	6.6329	3.29166e-11	2.02799e-09	23.7213	46.1252
ENSG00000198826	ARHGAP11A	protein_coding	497.992	3.45354	0.521013	6.6285	3.39115e-11	2.0847e-09	20.5585	136.201
ENSG00000270641	TSIX	lincRNA	653.252	3.30627	0.498974	6.62614	3.44575e-11	2.11362e-09	1.34364	6.60289
ENSG00000179820	MYADM	protein_coding	153.476	-2.8384	0.428659	-6.62158	3.55371e-11	2.17507e-09	44.3943	2.85452
ENSG00000136378	ADAMTS7	protein_coding	108.723	-2.55196	0.385612	-6.61794	3.64245e-11	2.22452e-09	16.6816	1.40742
ENSG00000253352	TUG1	antisense_RNA	423.503	-1.45167	0.219375	-6.61728	3.65864e-11	2.22954e-09	68.8941	12.8032
ENSG00000135333	EPHA7	protein_coding	18.361	5.17253	0.781855	6.61572	3.6975e-11	2.24832e-09	0.0916344	2.64864
ENSG00000267750	RUNDC3A-AS1	antisense_RNA	48.3371	2.42883	0.36752	6.60871	3.87683e-11	2.35225e-09	1.58398	4.23377
ENSG00000107862	GBF1	protein_coding	137.801	-2.26145	0.342271	-6.6072	3.91667e-11	2.37128e-09	14.606	1.47383
ENSG00000273372	SFTPD-AS1	antisense_RNA	108.143	2.60123	0.393787	6.60568	3.95708e-11	2.39057e-09	2.68282	7.99342
ENSG00000101955	SRPX	protein_coding	117.26	-2.64588	0.40068	-6.60347	4.01647e-11	2.42122e-09	85.1858	7.96485
ENSG00000254166	CASC19	processed_transcript	61.579	2.53066	0.383399	6.60059	4.09523e-11	2.46339e-09	7.83582	22.1286
ENSG00000279278	AC245060.6	lincRNA	126.931	2.30153	0.34895	6.59557	4.23613e-11	2.54268e-09	2.19448	5.26479
ENSG00000166825	ANPEP	protein_coding	291.507	-2.5955	0.393652	-6.59338	4.29921e-11	2.57502e-09	140.552	12.7126
ENSG00000218980	FTH1P15	processed_pseudogene	134.698	1.86301	0.282681	6.59052	4.38293e-11	2.61955e-09	674.208	1316.29
ENSG00000121892	PDS5A	protein_coding	498.386	-1.226	0.186108	-6.58757	4.47097e-11	2.66647e-09	145.581	32.0134
ENSG00000172146	OR1A1	protein_coding	194.634	2.23264	0.338969	6.58655	4.50159e-11	2.67902e-09	8.19801	18.9222
ENSG00000106443	PHF14	protein_coding	270.004	1.12169	0.17035	6.58461	4.56068e-11	2.70842e-09	47.6888	53.7526
ENSG00000236555	AC115115.1	processed_pseudogene	10.0785	7.3134	1.11281	6.57203	4.96354e-11	2.94142e-09	0	216.318
ENSG00000230267	HERC2P4	transcribed_unprocessed_pseudogene	21.9813	3.17891	0.4839	6.56935	5.05361e-11	2.98847e-09	2.35025	11.4308
ENSG00000105443	CYTH2	protein_coding	109.056	-2.19147	0.333897	-6.56332	5.26244e-11	3.1054e-09	35.7112	4.22816
ENSG00000205056	LINC02397	lincRNA	24.4306	3.48478	0.531725	6.55373	5.61159e-11	3.30106e-09	0.151565	0.896958
ENSG00000255757	AC087894.1	processed_pseudogene	78.2525	3.21264	0.490211	6.55357	5.61762e-11	3.30106e-09	23.2252	106.781
ENSG00000178163	ZNF518B	protein_coding	178.177	-1.93785	0.295962	-6.54763	5.84565e-11	3.42785e-09	28.5796	3.76052
ENSG00000074695	LMAN1	protein_coding	288.769	-2.09293	0.320239	-6.53554	6.33804e-11	3.70881e-09	108.306	13.31
ENSG00000179915	NRXN1	protein_coding	32.2361	6.5479	1.00315	6.52735	6.69431e-11	3.90911e-09	0.145129	9.17355
ENSG00000272054	AC007390.2	sense_intronic	321.118	3.70181	0.567289	6.52543	6.78045e-11	3.95117e-09	5.16192	33.577
ENSG00000279668	AC024610.2	lincRNA	34.2247	2.55415	0.391618	6.52206	6.93502e-11	4.03284e-09	5.83722	17.9755
ENSG00000033327	GAB2	protein_coding	356.106	2.28703	0.350943	6.51682	7.18149e-11	4.16514e-09	28.8878	77.9407
ENSG00000266340	AC138207.7	antisense_RNA	389.07	3.78495	0.580817	6.51659	7.19232e-11	4.16514e-09	50.0293	355.793
ENSG00000122729	ACO1	protein_coding	155.149	-1.69055	0.259624	-6.51152	7.43933e-11	4.29929e-09	20.1592	3.57145
ENSG00000136859	ANGPTL2	protein_coding	62.4175	-3.65482	0.561424	-6.50991	7.51937e-11	4.33658e-09	25.0354	0.885282
ENSG00000246366	LACTB2-AS1	antisense_RNA	361.033	3.67294	0.565255	6.49786	8.14711e-11	4.68895e-09	36.7879	230.673
ENSG00000204262	COL5A2	protein_coding	240.068	-1.62486	0.25011	-6.4966	8.21535e-11	4.71851e-09	23.6265	4.16979
ENSG00000152102	FAM168B	protein_coding	202.728	-1.43458	0.221202	-6.48538	8.85096e-11	5.07316e-09	24.5006	4.79278
ENSG00000179136	LINC00670	lincRNA	256.798	3.25411	0.50216	6.48022	9.15891e-11	5.22824e-09	7.41608	35.3171
ENSG00000182256	GABRG3	protein_coding	47.3481	4.35711	0.672369	6.48024	9.15791e-11	5.22824e-09	0.208941	2.64516
ENSG00000178965	ERICH3	protein_coding	9.88396	7.29042	1.12543	6.47792	9.29944e-11	5.29765e-09	0	1.22816
ENSG00000054793	ATP9A	protein_coding	164.792	-2.42824	0.374896	-6.4771	9.34993e-11	5.31559e-09	13.9688	1.33402
ENSG00000258422	AL160191.1	antisense_RNA	54.5634	2.57917	0.398446	6.47308	9.6028e-11	5.44828e-09	20.2638	62.2138
ENSG00000102383	ZDHHC15	protein_coding	74.9411	2.65323	0.409943	6.4722	9.65836e-11	5.46871e-09	11.748	35.6442
ENSG00000228113	AC003991.1	antisense_RNA	478.368	3.77777	0.58396	6.46924	9.84994e-11	5.56591e-09	44.0799	305.3
ENSG00000115568	ZNF142	protein_coding	67.0159	-3.29225	0.509006	-6.46799	9.93153e-11	5.6007e-09	15.7767	0.782713
ENSG00000011105	TSPAN9	protein_coding	76.0882	-3.48003	0.538401	-6.46364	1.02211e-10	5.75243e-09	23.517	0.986967
ENSG00000170542	SERPINB9	protein_coding	160.689	-1.84988	0.286236	-6.46277	1.028e-10	5.77394e-09	23.6807	3.4749
ENSG00000259703	LINC00593	lincRNA	18.3241	5.93639	0.918964	6.45987	1.04792e-10	5.87403e-09	0.127591	5.96214
ENSG00000110427	KIAA1549L	protein_coding	155.868	-2.61028	0.404187	-6.4581	1.06024e-10	5.93119e-09	13.5645	1.26043
ENSG00000245552	AP000787.1	antisense_RNA	19.5655	3.33228	0.516123	6.45636	1.07253e-10	5.98797e-09	1.54815	8.45794
ENSG00000260035	AC051619.8	sense_intronic	32.3016	3.50265	0.542657	6.45463	1.08483e-10	6.04458e-09	35.7536	230.977
ENSG00000196167	COLCA1	antisense_RNA	233.461	3.13226	0.485678	6.44925	1.12408e-10	6.24697e-09	2.51494	10.8711
ENSG00000245937	LINC01184	lincRNA	78.1016	2.02074	0.31334	6.44904	1.12562e-10	6.24697e-09	12.2002	28.3679
ENSG00000136944	LMX1B	protein_coding	17.0249	3.61131	0.560265	6.44571	1.15058e-10	6.37283e-09	0.193012	1.29546
ENSG00000158615	PPP1R15B	protein_coding	149.754	-1.8612	0.28879	-6.44481	1.15747e-10	6.38756e-09	17.0687	2.42763
ENSG00000261501	AC079341.1	lincRNA	223.423	3.48848	0.541288	6.44476	1.1578e-10	6.38756e-09	7.34457	41.5026
ENSG00000141367	CLTC	protein_coding	1367.84	-1.55898	0.242222	-6.43617	1.22527e-10	6.74644e-09	379.738	68.8252
ENSG00000184677	ZBTB40	protein_coding	89.0458	-2.82566	0.439268	-6.43266	1.25387e-10	6.88533e-09	9.1868	0.577633
ENSG00000188002	AC026412.1	transcribed_unprocessed_pseudogene	17.0048	-4.48906	0.697875	-6.43248	1.25541e-10	6.88533e-09	162.072	1.72723
ENSG00000236032	OR5H14	protein_coding	35.5637	2.47719	0.3852	6.43093	1.26826e-10	6.93635e-09	0.644408	1.87881
ENSG00000259048	AL392023.2	antisense_RNA	49.5489	5.1119	0.794914	6.43076	1.26968e-10	6.93635e-09	1.84621	40.6159
ENSG00000278259	MYO19	protein_coding	87.203	-2.72512	0.423965	-6.4277	1.29552e-10	7.06376e-09	44.5103	3.2304
ENSG00000196262	PPIA	protein_coding	965.145	-0.975965	0.151867	-6.42644	1.30626e-10	7.10844e-09	865.76	230.324
ENSG00000089159	PXN	protein_coding	210.377	-2.10367	0.32739	-6.42559	1.31358e-10	7.1344e-09	98.9305	12.0492
ENSG00000135414	GDF11	protein_coding	279.769	3.43789	0.535839	6.41589	1.40003e-10	7.5892e-09	3.71109	25.0419
ENSG00000151458	ANKRD50	protein_coding	413.189	-1.32466	0.206529	-6.41391	1.41832e-10	7.67345e-09	27.5695	5.64261
ENSG00000138722	MMRN1	protein_coding	2212.53	-2.09897	0.327346	-6.41207	1.43554e-10	7.73092e-09	313.262	36.2705
ENSG00000165805	C12orf50	protein_coding	210.61	2.50473	0.390611	6.41233	1.43309e-10	7.73092e-09	8.2037	22.8443
ENSG00000238105	GOLGA2P5	transcribed_unprocessed_pseudogene	52.3515	2.4276	0.378609	6.41189	1.43723e-10	7.73092e-09	2.16587	6.08604
ENSG00000261826	AC121333.1	lincRNA	108.395	2.36679	0.369203	6.41054	1.45008e-10	7.78505e-09	6.03225	15.623
ENSG00000116260	QSOX1	protein_coding	227.938	-3.63846	0.567938	-6.40644	1.4896e-10	7.9819e-09	75.5434	3.26816
ENSG00000153162	BMP6	protein_coding	187.026	-2.10322	0.328381	-6.40483	1.50539e-10	8.05108e-09	42.7622	4.66939
ENSG00000264880	AP005901.2	lincRNA	8.29084	5.82079	0.90927	6.40161	1.53746e-10	8.20692e-09	0.280973	13.5048
ENSG00000179222	MAGED1	protein_coding	373.216	-2.03278	0.317586	-6.40072	1.54641e-10	8.23899e-09	148.641	18.0847
ENSG00000261728	AL138690.1	lincRNA	46.5822	2.44981	0.382829	6.39923	1.56162e-10	8.30418e-09	3.00087	8.8029
ENSG00000281657	LINC00976	lincRNA	232.401	2.4892	0.389084	6.39759	1.57848e-10	8.37795e-09	55.069	152.318
ENSG00000091138	SLC26A3	protein_coding	12.8045	6.71876	1.05067	6.39472	1.60837e-10	8.52038e-09	0.0222892	4.57471
ENSG00000165125	TRPV6	protein_coding	18.3202	5.76795	0.902076	6.39409	1.6151e-10	8.53988e-09	0.0198174	0.938229
ENSG00000254488	AC007876.1	lincRNA	22.4201	4.86901	0.761587	6.39324	1.62407e-10	8.57112e-09	0.708244	12.8443
ENSG00000237846	AL773545.3	processed_pseudogene	26.8135	4.70821	0.73692	6.38904	1.66926e-10	8.793e-09	1.53594	24.9801
ENSG00000130787	HIP1R	protein_coding	114.03	-2.32985	0.364706	-6.38831	1.67727e-10	8.81859e-09	31.5719	3.0022
ENSG00000278390	AL354696.2	antisense_RNA	43.2545	3.14294	0.492104	6.38674	1.69462e-10	8.8931e-09	5.16475	22.713
ENSG00000282535	AC092192.1	lincRNA	16.2938	3.1768	0.497626	6.38391	1.72623e-10	9.04202e-09	1.78606	8.57578
ENSG00000136026	CKAP4	protein_coding	208.936	-1.76316	0.276243	-6.38265	1.74044e-10	9.09941e-09	51.0514	8.43518
ENSG00000155629	PIK3AP1	protein_coding	17.4515	3.78937	0.593963	6.37981	1.77306e-10	9.25265e-09	0.226644	1.95991
ENSG00000111816	FRK	protein_coding	1220.06	3.18216	0.498816	6.37944	1.7774e-10	9.25802e-09	7.69942	35.2891
ENSG00000142408	CACNG8	protein_coding	110.015	3.15073	0.493914	6.37911	1.7812e-10	9.2606e-09	1.08486	5.76673
ENSG00000146859	TMEM140	protein_coding	60.0434	3.03671	0.476154	6.37758	1.79904e-10	9.31869e-09	10.7228	47.719
ENSG00000157617	C2CD2	protein_coding	118.697	-2.66738	0.418227	-6.37781	1.79633e-10	9.31869e-09	26.8578	1.99021
ENSG00000163749	CCDC158	protein_coding	24.5875	3.75434	0.589009	6.374	1.84163e-10	9.50411e-09	0.436633	3.38615
ENSG00000177697	CD151	protein_coding	153.29	-2.22812	0.349551	-6.37425	1.83857e-10	9.50411e-09	135.025	14.7331
ENSG00000214900	LINC01588	lincRNA	54.7722	2.50831	0.393662	6.37174	1.86898e-10	9.62751e-09	3.16446	9.2842
ENSG00000203668	CHML	protein_coding	133.11	-1.66478	0.261308	-6.37096	1.87843e-10	9.65836e-09	16.7553	2.54906
ENSG00000136518	ACTL6A	protein_coding	96.18	-2.88155	0.452777	-6.36418	1.96332e-10	1.00395e-08	343.351	27.8067
ENSG00000179218	CALR	protein_coding	597.988	-1.73047	0.27189	-6.3646	1.95801e-10	1.00395e-08	593.593	93.0023
ENSG00000258616	LINC02303	lincRNA	8.85514	5.92404	0.9308	6.36446	1.95976e-10	1.00395e-08	0.120178	7.21743
ENSG00000198010	DLGAP2	protein_coding	8.36338	7.10203	1.11614	6.36303	1.97814e-10	1.00968e-08	0	0.447264
ENSG00000141665	FBXO15	protein_coding	267.869	3.17496	0.49902	6.36238	1.98655e-10	1.01213e-08	7.87969	35.4173
ENSG00000241956	AC109466.1	antisense_RNA	192.456	2.87365	0.451898	6.35907	2.02984e-10	1.03231e-08	37.4243	135.533
ENSG00000167766	ZNF83	protein_coding	284.979	2.49131	0.392188	6.35234	2.12059e-10	1.0765e-08	34.2211	111.77
ENSG00000204131	NHSL2	protein_coding	279.047	-1.95899	0.308499	-6.35006	2.15233e-10	1.09063e-08	19.9688	2.61891
ENSG00000249267	LINC00939	lincRNA	99.301	2.37442	0.374368	6.34247	2.26112e-10	1.14368e-08	3.48212	8.93666
ENSG00000237152	DLEU7-AS1	antisense_RNA	23.3092	3.79325	0.598478	6.33816	2.32519e-10	1.17397e-08	0.846368	6.6382
ENSG00000162783	IER5	protein_coding	37.4902	2.12809	0.335848	6.33646	2.351e-10	1.18486e-08	1.48654	3.28331
ENSG00000186001	LRCH3	protein_coding	279.055	-1.67761	0.265024	-6.33004	2.45104e-10	1.23306e-08	239.495	36.9854
ENSG00000223949	ROR1-AS1	antisense_RNA	213.221	2.65358	0.419637	6.32352	2.55665e-10	1.28388e-08	12.9393	39.9054
ENSG00000120156	TEK	protein_coding	189.272	-1.71933	0.271938	-6.32252	2.57337e-10	1.28996e-08	24.6129	3.82758
ENSG00000146839	ZAN	protein_coding	14.6696	5.52728	0.875422	6.31384	2.72191e-10	1.36198e-08	0.022336	0.740425
ENSG00000224559	LINC01087	lincRNA	47.1542	1.88251	0.298316	6.31044	2.78238e-10	1.38975e-08	2.57203	4.84208
ENSG00000196119	OR8A1	protein_coding	36.1005	2.16755	0.34387	6.30341	2.91165e-10	1.45173e-08	0.991718	2.34822
ENSG00000167615	LENG8	protein_coding	241.69	-4.25516	0.675792	-6.29656	3.04333e-10	1.51468e-08	141.296	3.69151
ENSG00000109158	GABRA4	protein_coding	14.3794	4.27219	0.678765	6.29406	3.09275e-10	1.53654e-08	0.0441179	0.472214
ENSG00000197102	DYNC1H1	protein_coding	1753.57	-1.79159	0.28496	-6.28717	3.23304e-10	1.60339e-08	334.198	50.7632
ENSG00000159140	SON	protein_coding	732.757	-1.09021	0.173417	-6.28664	3.24419e-10	1.60607e-08	291.797	72.6796
ENSG00000173198	CYSLTR1	protein_coding	368.151	2.78797	0.44368	6.28375	3.30509e-10	1.63333e-08	13.9686	48.3775
ENSG00000183454	GRIN2A	protein_coding	44.1594	6.66016	1.06049	6.28027	3.37984e-10	1.66733e-08	0.0197183	3.2519
ENSG00000177663	IL17RA	protein_coding	59.3207	-3.63105	0.578736	-6.27411	3.51647e-10	1.73167e-08	7.53501	0.300801
ENSG00000268081	AC123912.1	antisense_RNA	15.3896	3.67022	0.585087	6.27294	3.54294e-10	1.74164e-08	4.3892	30.2981
ENSG00000185112	FAM43A	protein_coding	249.068	-1.46479	0.233642	-6.26936	3.62534e-10	1.77902e-08	59.3626	10.7893
ENSG00000102221	JADE3	protein_coding	68.9928	-2.93892	0.468826	-6.26868	3.64118e-10	1.78367e-08	15.833	0.958172
ENSG00000139318	DUSP6	protein_coding	298.849	-2.00575	0.320048	-6.26704	3.67974e-10	1.79941e-08	176.467	22.8749
ENSG00000204592	HLA-E	protein_coding	264.579	-1.54946	0.247267	-6.26635	3.69605e-10	1.80423e-08	61.5502	10.4455
ENSG00000233927	RPS28	protein_coding	184.185	1.48654	0.237249	6.26573	3.71088e-10	1.80831e-08	247.98	362.11
ENSG00000129682	FGF13	protein_coding	172.636	2.51769	0.401939	6.26385	3.75576e-10	1.827e-08	1.33574	3.88446
ENSG00000115306	SPTBN1	protein_coding	2095.32	-0.930639	0.148595	-6.26291	3.77856e-10	1.8349e-08	159.739	42.9228
ENSG00000101224	CDC25B	protein_coding	58.9941	-2.86269	0.457124	-6.2624	3.79106e-10	1.83778e-08	31.7186	2.19188
ENSG00000178977	LINC00324	lincRNA	19.0591	3.47809	0.555944	6.2562	3.94473e-10	1.90896e-08	0.725748	4.57162
ENSG00000145860	RNF145	protein_coding	135.806	-2.0294	0.324464	-6.25463	3.98455e-10	1.9249e-08	67.5913	8.58716
ENSG00000215018	COL28A1	protein_coding	80.3009	3.85199	0.61614	6.25181	4.05727e-10	1.95665e-08	5.05542	41.0296
ENSG00000157542	KCNJ6	protein_coding	46.7233	3.14214	0.50269	6.25065	4.08753e-10	1.96545e-08	0.197433	0.882681
ENSG00000235823	OLMALINC	lincRNA	2116.9	2.71614	0.434543	6.25057	4.08956e-10	1.96545e-08	68.7262	222.597
ENSG00000135677	GNS	protein_coding	430.257	-1.08018	0.17289	-6.24778	4.16336e-10	1.99748e-08	104.55	25.2994
ENSG00000278540	ACACA	protein_coding	206.003	-2.05162	0.328459	-6.2462	4.20563e-10	2.01431e-08	99.9835	13.0579
ENSG00000134030	CTIF	protein_coding	71.7046	-3.08653	0.494281	-6.2445	4.25165e-10	2.0294e-08	20.7235	1.60743
ENSG00000271582	AC073111.2	processed_pseudogene	10.5346	6.30126	1.00905	6.24476	4.24461e-10	2.0294e-08	0.062726	5.2188
ENSG00000138792	ENPEP	protein_coding	27.9884	7.47402	1.19881	6.23454	4.53104e-10	2.15907e-08	0.00774002	6.32475
ENSG00000277865	GOLGA6L22	protein_coding	21.929	3.56152	0.571892	6.22762	4.73576e-10	2.25279e-08	0.351977	2.21875
ENSG00000279000	OR10A6	polymorphic_pseudogene	23.4788	4.18706	0.673269	6.21901	5.00309e-10	2.37592e-08	0.170052	1.77855
ENSG00000166508	MCM7	protein_coding	131.504	1.55821	0.250581	6.21837	5.02342e-10	2.38153e-08	48.5745	74.3657
ENSG00000197532	OR6Y1	protein_coding	69.7503	2.02524	0.325707	6.21799	5.03565e-10	2.38328e-08	3.43355	7.31832
ENSG00000164690	SHH	protein_coding	11.4415	6.17704	0.993703	6.21618	5.09391e-10	2.40678e-08	0.0180156	1.8177
ENSG00000247627	MTND4P12	processed_pseudogene	123.287	-2.8814	0.464322	-6.20562	5.44803e-10	2.56976e-08	67.3767	4.06335
ENSG00000131389	SLC6A6	protein_coding	100.19	-3.77811	0.609358	-6.20014	5.64136e-10	2.65647e-08	36.0026	1.42907
ENSG00000118705	RPN2	protein_coding	262.458	-1.84661	0.298068	-6.19526	5.81888e-10	2.73546e-08	165.08	25.1645
ENSG00000139613	SMARCC2	protein_coding	151.789	-1.53368	0.247609	-6.19397	5.86683e-10	2.75337e-08	103.252	19.1166
ENSG00000078070	MCCC1	protein_coding	48.0152	-2.98496	0.482081	-6.19182	5.94741e-10	2.78186e-08	54.6114	3.63672
ENSG00000184634	MED12	protein_coding	139.124	-1.91408	0.309125	-6.19193	5.94305e-10	2.78186e-08	108.109	15.3659
ENSG00000137962	ARHGAP29	protein_coding	1799.98	-0.780447	0.126106	-6.18884	6.06094e-10	2.83023e-08	170.922	51.0098
ENSG00000170558	CDH2	protein_coding	138.744	-2.71307	0.438639	-6.18519	6.20287e-10	2.89167e-08	47.3509	3.87482
ENSG00000104722	NEFM	protein_coding	13.4484	6.57349	1.06305	6.18363	6.2643e-10	2.91061e-08	0.0173177	2.67106
ENSG00000259848	AC097374.1	transcribed_unprocessed_pseudogene	14.0643	5.21884	0.843954	6.1838	6.25756e-10	2.91061e-08	0.0524926	1.79188
ENSG00000185634	SHC4	protein_coding	23.397	3.01824	0.488329	6.18076	6.37942e-10	2.95919e-08	2.89651	12.2085
ENSG00000185869	ZNF829	protein_coding	44.502	1.98161	0.320668	6.17961	6.42592e-10	2.97582e-08	1.8348	3.75569
ENSG00000121879	PIK3CA	protein_coding	319.033	-2.88848	0.46788	-6.17355	6.67726e-10	3.0871e-08	112.861	8.12974
ENSG00000119139	TJP2	protein_coding	250.256	-1.52953	0.248012	-6.16718	6.95188e-10	3.20876e-08	51.8602	9.32523
ENSG00000258994	LINC02309	lincRNA	11.708	4.18968	0.679628	6.16467	7.06305e-10	3.25471e-08	40.2615	457.611
ENSG00000284668	AL805961.1	lincRNA	22.5663	2.58341	0.41924	6.16212	7.17781e-10	3.30215e-08	5.18161	16.5068
ENSG00000082074	FYB1	protein_coding	12.1173	6.78899	1.10247	6.15795	7.36906e-10	3.38456e-08	0.0108504	2.69189
ENSG00000099889	ARVCF	protein_coding	70.2086	-3.04391	0.494332	-6.15762	7.38451e-10	3.3861e-08	32.9013	1.82208
ENSG00000101290	CDS2	protein_coding	145.891	-1.71203	0.278104	-6.15607	7.45722e-10	3.41384e-08	21.8678	3.78887
ENSG00000225321	LINC01427	lincRNA	260.51	2.68202	0.436	6.15142	7.67933e-10	3.50978e-08	6.85149	21.2262
ENSG00000184224	C11orf72	lincRNA	106.347	4.04274	0.657375	6.14982	7.75691e-10	3.53946e-08	2.13193	18.6801
ENSG00000169223	LMAN2	protein_coding	74.1983	-2.82354	0.459309	-6.14736	7.87835e-10	3.58901e-08	86.7736	7.42799
ENSG00000270647	TAF15	protein_coding	817.541	2.66782	0.434338	6.14228	8.13477e-10	3.6998e-08	150.637	558.413
ENSG00000259345	AC013652.1	lincRNA	210.742	2.50224	0.407681	6.13775	8.36977e-10	3.8005e-08	50.4519	141.516
ENSG00000249855	EEF1A1P19	processed_pseudogene	29.1802	2.17608	0.354758	6.13397	8.57138e-10	3.88574e-08	3.97243	9.40484
ENSG00000172320	OR5A1	protein_coding	117.677	2.27004	0.370359	6.12929	8.82694e-10	3.99512e-08	2.01274	4.74136
ENSG00000174607	UGT8	protein_coding	27.6433	2.52642	0.41261	6.12303	9.18112e-10	4.14871e-08	1.57743	4.55215
ENSG00000233183	AL138889.1	lincRNA	69.1573	2.61745	0.427905	6.1169	9.54148e-10	4.30459e-08	1.29064	3.93949
ENSG00000133316	WDR74	protein_coding	43.6051	2.34858	0.384028	6.11565	9.61626e-10	4.33134e-08	13.1729	39.0798
ENSG00000260918	AC107398.3	sense_overlapping	12.3856	4.12111	0.674233	6.11229	9.82122e-10	4.41655e-08	0.0768738	0.843151
ENSG00000106078	COBL	protein_coding	11.7974	6.3371	1.03708	6.11054	9.92916e-10	4.45792e-08	0.00992743	1.49275
ENSG00000108654	DDX5	protein_coding	1496.7	-1.58885	0.260061	-6.10952	9.99329e-10	4.47952e-08	1286.54	229.169
ENSG00000091640	SPAG7	protein_coding	61.8082	1.77281	0.290242	6.10806	1.00851e-09	4.51242e-08	27.1006	47.8516
ENSG00000254539	AC239804.1	lincRNA	15.2476	4.96322	0.812598	6.10784	1.00989e-09	4.51242e-08	0.456831	10.2471
ENSG00000100647	SUSD6	protein_coding	75.1233	-2.43199	0.398248	-6.10674	1.01688e-09	4.53637e-08	13.14	1.19425
ENSG00000125484	GTF3C4	protein_coding	114.708	-2.32464	0.38085	-6.10381	1.0357e-09	4.61298e-08	7.83215	0.785267
ENSG00000215182	MUC5AC	protein_coding	9.18783	7.05914	1.1568	6.10229	1.04557e-09	4.64275e-08	0	0.220377
ENSG00000273702	AC091271.1	lincRNA	17.3864	3.81842	0.625737	6.10227	1.0457e-09	4.64275e-08	0.960062	7.6639
ENSG00000165762	OR4K2	protein_coding	18.568	4.29814	0.704785	6.09851	1.07063e-09	4.74589e-08	0.111515	1.39002
ENSG00000271519	AL590065.1	processed_pseudogene	46.8023	2.2658	0.371641	6.09675	1.08246e-09	4.79072e-08	1.46202	3.55681
ENSG00000231953	AL031432.1	antisense_RNA	9.86299	4.10494	0.673939	6.09097	1.12225e-09	4.95902e-08	0.549604	5.36016
ENSG00000163395	IGFN1	protein_coding	10.3841	7.1438	1.17309	6.08975	1.13089e-09	4.9893e-08	0	0.409612
ENSG00000145113	MUC4	protein_coding	9.66724	6.30126	1.0362	6.08111	1.19353e-09	5.25738e-08	0.0073916	0.661245
ENSG00000180592	SKIDA1	protein_coding	50.5956	4.47785	0.737213	6.07403	1.24741e-09	5.48607e-08	0.482129	5.61953
ENSG00000170921	TANC2	protein_coding	218.197	-1.83967	0.303344	-6.06465	1.32238e-09	5.80664e-08	44.6415	6.24935
ENSG00000284714	AC080128.2	sense_intronic	152.052	3.14919	0.519395	6.06319	1.33446e-09	5.85051e-08	1.08529	4.81299
ENSG00000085433	WDR47	protein_coding	78.478	-2.34083	0.386113	-6.06254	1.33985e-09	5.86493e-08	24.459	2.9222
ENSG00000100106	TRIOBP	protein_coding	90.3929	-2.13459	0.352563	-6.0545	1.40859e-09	6.14659e-08	22.6968	2.5791
ENSG00000261200	AC136944.2	lincRNA	44.3308	2.11137	0.348723	6.05458	1.40785e-09	6.14659e-08	1.93822	4.21271
ENSG00000250493	AP004147.1	antisense_RNA	20.4691	2.95016	0.487307	6.05401	1.41285e-09	6.15558e-08	0.313345	1.22075
ENSG00000214244	SETP21	processed_pseudogene	8.14388	5.42487	0.896541	6.05089	1.44048e-09	6.26622e-08	0.162473	5.7813
ENSG00000226476	LINC01748	lincRNA	35.2808	2.41929	0.400153	6.04592	1.48561e-09	6.4525e-08	1.55388	4.19197
ENSG00000171522	PTGER4	protein_coding	148.927	-4.0305	0.666724	-6.04524	1.49189e-09	6.46973e-08	137.545	5.57316
ENSG00000136813	KIAA0368	protein_coding	325.962	-1.38422	0.228991	-6.04485	1.49546e-09	6.47279e-08	77.0945	15.0225
ENSG00000198948	MFAP3L	protein_coding	9.08032	4.42405	0.731893	6.04466	1.49723e-09	6.47279e-08	0.381246	5.11725
ENSG00000007372	PAX6	protein_coding	19.3172	5.90756	0.977764	6.04191	1.52302e-09	6.56401e-08	0.0363792	2.33069
ENSG00000103194	USP10	protein_coding	177.665	-3.884	0.642818	-6.04214	1.52083e-09	6.56401e-08	182.764	7.37297
ENSG00000197746	PSAP	protein_coding	883.924	-1.77107	0.293251	-6.03943	1.54664e-09	6.65556e-08	618.83	97.3016
ENSG00000105429	MEGF8	protein_coding	130.54	-3.60734	0.597573	-6.03665	1.57348e-09	6.76066e-08	50.1295	1.91044
ENSG00000188157	AGRN	protein_coding	127.673	-2.99939	0.497139	-6.0333	1.60647e-09	6.89181e-08	62.0847	3.64154
ENSG00000214548	MEG3	lincRNA	789.013	-1.55746	0.25841	-6.02707	1.66957e-09	7.15155e-08	179.951	33.2985
ENSG00000260834	AC009055.2	lincRNA	147.142	6.25305	1.03861	6.02057	1.738e-09	7.43326e-08	0.877013	67.9421
ENSG00000261105	LMO7-AS1	antisense_RNA	20.0036	4.69875	0.780785	6.01799	1.76601e-09	7.54156e-08	2.18978	32.8707
ENSG00000153936	HS2ST1	protein_coding	134.817	-2.23749	0.371877	-6.01674	1.77965e-09	7.58818e-08	22.126	2.32143
ENSG00000231925	TAPBP	protein_coding	144.328	-1.88071	0.312869	-6.01118	1.84178e-09	7.84114e-08	28.7687	3.95864
ENSG00000142552	RCN3	protein_coding	31.1879	-4.70558	0.782922	-6.01029	1.85197e-09	7.87257e-08	69.4935	1.2474
ENSG00000176124	DLEU1	processed_transcript	72.2747	2.52541	0.420649	6.00361	1.9298e-09	8.19097e-08	13.3734	38.6224
ENSG00000203883	SOX18	protein_coding	134.746	-1.79102	0.298439	-6.00128	1.95762e-09	8.29647e-08	46.8677	6.87162
ENSG00000055332	EIF2AK2	protein_coding	278.24	-1.57453	0.262415	-6.00017	1.97112e-09	8.34105e-08	29.4713	5.27007
ENSG00000237292	LINC01732	lincRNA	8.06963	4.74778	0.791663	5.99722	2.00726e-09	8.48115e-08	0.772404	12.57
ENSG00000224309	ANKRD30BP2	transcribed_unprocessed_pseudogene	28.2971	4.66427	0.777873	5.99618	2.0201e-09	8.52252e-08	0.37169	6.18455
ENSG00000234975	FTH1P2	processed_pseudogene	24.2946	4.1744	0.696385	5.99439	2.04256e-09	8.6043e-08	5.76892	62.7412
ENSG00000124222	STX16	protein_coding	200.443	-1.42225	0.237365	-5.99182	2.07504e-09	8.72359e-08	34.9372	6.53397
ENSG00000164308	ERAP2	protein_coding	174.357	-2.00491	0.334618	-5.99166	2.07712e-09	8.72359e-08	51.7106	6.64836
ENSG00000164114	MAP9	protein_coding	38.7015	3.74973	0.626037	5.98964	2.10309e-09	8.81943e-08	0.831891	5.92066
ENSG00000153789	FAM92B	protein_coding	16.9884	3.76928	0.629461	5.98811	2.12292e-09	8.88927e-08	0.527614	3.87588
ENSG00000148672	GLUD1	protein_coding	172.651	-1.97488	0.32985	-5.98722	2.13456e-09	8.92463e-08	52.7228	6.85882
ENSG00000160124	CCDC58	protein_coding	46.3675	2.10881	0.352322	5.98545	2.15787e-09	9.00864e-08	28.9783	65.5304
ENSG00000237515	SHISA9	protein_coding	731.184	2.98871	0.499597	5.98223	2.20102e-09	9.17506e-08	10.5254	40.8657
ENSG00000236572	AC006369.2	lincRNA	23.3961	4.79575	0.801976	5.97992	2.23246e-09	9.29229e-08	3.88622	65.7444
ENSG00000176495	OR5AN1	protein_coding	28.8938	4.31389	0.721913	5.97564	2.29195e-09	9.52573e-08	0.131697	1.70866
ENSG00000142856	ITGB3BP	protein_coding	176.537	-2.00844	0.336284	-5.97246	2.33708e-09	9.69886e-08	302.364	39.1386
ENSG00000226994	AC012593.1	lincRNA	46.5965	5.37938	0.900772	5.97197	2.3441e-09	9.71361e-08	3.3661	138.441
ENSG00000240405	SAMMSON	lincRNA	31.5711	2.83162	0.474207	5.97127	2.35417e-09	9.74092e-08	2.34326	8.55665
ENSG00000205045	SLFN12L	protein_coding	45.6481	2.9849	0.500033	5.96939	2.38135e-09	9.83883e-08	4.17646	14.4487
ENSG00000232268	OR52I1	protein_coding	48.4714	2.3979	0.401767	5.96839	2.39602e-09	9.8848e-08	2.35938	6.18725
ENSG00000137486	ARRB1	protein_coding	187.731	-1.50079	0.251481	-5.96782	2.40452e-09	9.8907e-08	96.4413	18.1694
ENSG00000272335	AC093297.3	lincRNA	46.3455	2.13378	0.357545	5.96785	2.40402e-09	9.8907e-08	3.12959	7.02241
ENSG00000133142	TCEAL4	protein_coding	281.342	3.38988	0.568238	5.9656	2.43734e-09	1.0011e-07	58.2123	364.158
ENSG00000183122	OR2A3P	transcribed_unprocessed_pseudogene	8.12376	4.99006	0.836625	5.96452	2.45357e-09	1.00629e-07	0.100259	2.42694
ENSG00000279486	OR2AG1	protein_coding	67.6029	3.4831	0.584477	5.95935	2.53244e-09	1.03711e-07	0.650273	3.55509
ENSG00000174749	C4orf32	protein_coding	2356.32	2.69395	0.452222	5.95714	2.56696e-09	1.04972e-07	30.386	94.796
ENSG00000196730	DAPK1	protein_coding	242.505	-2.45874	0.412858	-5.95541	2.59423e-09	1.05931e-07	102.414	9.40428
ENSG00000275450	PTGER4P2-CDK2AP2P2	lincRNA	32.4647	2.8278	0.474869	5.9549	2.60224e-09	1.06104e-07	1.14612	4.21393
ENSG00000196924	FLNA	protein_coding	1502.43	-1.84845	0.310464	-5.95384	2.61929e-09	1.06644e-07	568.966	83.2627
ENSG00000260505	AC096644.4	lincRNA	47.1907	3.37312	0.566606	5.95321	2.62931e-09	1.06896e-07	1.26254	6.87052
ENSG00000071564	TCF3	protein_coding	107.899	-2.04668	0.343993	-5.94978	2.68501e-09	1.09002e-07	112.447	13.7862
ENSG00000185624	P4HB	protein_coding	477.904	-1.57117	0.2642	-5.94688	2.73304e-09	1.10791e-07	797.68	139.669
ENSG00000249807	AC034229.1	lincRNA	17.9922	3.54136	0.595632	5.94554	2.75543e-09	1.11537e-07	1.59417	8.93943
ENSG00000139364	TMEM132B	protein_coding	13.4229	4.08528	0.68765	5.94092	2.83424e-09	1.14231e-07	0.0847909	0.790745
ENSG00000161835	GRASP	protein_coding	42.405	-4.23633	0.713035	-5.94126	2.8284e-09	1.14231e-07	74.5253	1.11839
ENSG00000164930	FZD6	protein_coding	130.125	-1.69357	0.285059	-5.94111	2.83095e-09	1.14231e-07	21.4438	3.31455
ENSG00000187753	C9orf153	protein_coding	11.8204	3.81351	0.641941	5.94059	2.83997e-09	1.14297e-07	3.92376	28.58
ENSG00000164161	HHIP	protein_coding	2446.66	-2.5603	0.431122	-5.93868	2.87323e-09	1.1547e-07	711.456	63.5425
ENSG00000267383	AC011447.3	antisense_RNA	392.059	3.28151	0.552604	5.93827	2.88051e-09	1.15596e-07	77.3093	384.215
ENSG00000101577	LPIN2	protein_coding	91.7838	-2.47264	0.416438	-5.9376	2.89231e-09	1.15904e-07	16.9738	1.58221
ENSG00000100991	TRPC4AP	protein_coding	116.821	-1.97082	0.331953	-5.93703	2.90225e-09	1.16136e-07	22.8415	2.93675
ENSG00000149257	SERPINH1	protein_coding	217.952	-1.8578	0.313044	-5.93464	2.94488e-09	1.17673e-07	179.992	24.5578
ENSG00000116544	DLGAP3	protein_coding	21.1115	5.56855	0.939042	5.93003	3.02884e-09	1.20779e-07	0.0670521	2.49019
ENSG00000259818	AL606760.3	antisense_RNA	31.4388	2.30068	0.38798	5.9299	3.03125e-09	1.20779e-07	1.29458	3.26245
ENSG00000093010	COMT	protein_coding	69.6613	-3.11157	0.525083	-5.92586	3.10675e-09	1.23612e-07	94.2365	5.28291
ENSG00000188706	ZDHHC9	protein_coding	76.1622	-2.83797	0.479072	-5.92388	3.14433e-09	1.24929e-07	24.6416	1.48856
ENSG00000197136	PCNX3	protein_coding	91.622	-4.09535	0.691584	-5.9217	3.18634e-09	1.26419e-07	49.3471	1.86561
ENSG00000237223	SULT1C2P1	transcribed_unprocessed_pseudogene	16.9259	3.12377	0.527896	5.91739	3.27088e-09	1.29589e-07	0.914513	4.2658
ENSG00000134545	KLRC1	protein_coding	16.0864	2.90642	0.491349	5.91519	3.31497e-09	1.3115e-07	5.82048	23.9516
ENSG00000219507	FTH1P8	processed_pseudogene	16.5347	2.80309	0.473934	5.91452	3.32836e-09	1.31308e-07	6.52148	24.4516
ENSG00000258056	AC009779.2	antisense_RNA	9.98596	4.08109	0.69001	5.91453	3.32827e-09	1.31308e-07	0.360819	3.67339
ENSG00000146830	GIGYF1	protein_coding	65.7348	-3.70356	0.626295	-5.91344	3.35032e-09	1.31989e-07	10.9285	0.400685
ENSG00000254840	AC024405.2	transcribed_unprocessed_pseudogene	10.316	5.37916	0.909867	5.91203	3.37927e-09	1.32942e-07	0.225287	7.14177
ENSG00000235493	LINC01967	lincRNA	137.822	3.18053	0.538121	5.91045	3.41181e-09	1.34033e-07	22.1889	106.754
ENSG00000198563	DDX39B	protein_coding	393.141	-1.19551	0.202333	-5.90865	3.44928e-09	1.35315e-07	222.541	52.3146
ENSG00000077254	USP33	protein_coding	713.655	2.75259	0.465938	5.90762	3.47082e-09	1.3597e-07	142.39	472.324
ENSG00000215160	OR7E122P	transcribed_unprocessed_pseudogene	80.6962	2.88158	0.487852	5.90666	3.49119e-09	1.36576e-07	1.3397	4.92939
ENSG00000268736	MTCO3P39	processed_pseudogene	13.0009	6.70329	1.13907	5.88486	3.98386e-09	1.55632e-07	0.141153	18.8434
ENSG00000137497	NUMA1	protein_coding	356.456	-1.60706	0.273196	-5.88245	4.04228e-09	1.57694e-07	140.601	23.6114
ENSG00000268027	AC243960.1	lincRNA	22.3822	3.12561	0.531395	5.8819	4.05584e-09	1.58003e-07	5.03955	23.982
ENSG00000130147	SH3BP4	protein_coding	209.632	-2.73043	0.465215	-5.86918	4.37944e-09	1.70135e-07	57.1472	4.50906
ENSG00000151835	SACS	protein_coding	658.575	-1.85973	0.31686	-5.86923	4.37828e-09	1.70135e-07	39.5803	5.79577
ENSG00000180777	ANKRD30B	protein_coding	33.016	3.62181	0.617136	5.86874	4.39127e-09	1.70358e-07	0.939204	6.40943
ENSG00000096746	HNRNPH3	protein_coding	1096.89	3.36297	0.573223	5.86678	4.44336e-09	1.7214e-07	59.4396	377.794
ENSG00000279440	AL008638.3	lincRNA	11.1474	5.48183	0.934839	5.86393	4.52042e-09	1.74883e-07	0.0268712	0.964805
ENSG00000228502	EEF1A1P11	processed_pseudogene	32.8571	2.16336	0.369005	5.86269	4.55435e-09	1.75953e-07	4.42815	10.8536
ENSG00000135747	ZNF670-ZNF695	protein_coding	46.3197	2.51602	0.42923	5.86171	4.58136e-09	1.7673e-07	2.33046	6.68709
ENSG00000140199	SLC12A6	protein_coding	126.524	-1.78909	0.305228	-5.8615	4.58711e-09	1.7673e-07	18.2885	2.85884
ENSG00000280036	AC020661.5	sense_intronic	12.6891	3.30473	0.563974	5.85972	4.63648e-09	1.78386e-07	0.57097	3.10611
ENSG00000133138	TBC1D8B	protein_coding	717.228	2.52908	0.431894	5.85578	4.74773e-09	1.82416e-07	23.3924	66.7406
ENSG00000163687	DNASE1L3	protein_coding	17.2285	3.94181	0.673193	5.85538	4.75908e-09	1.82601e-07	0.709255	6.63542
ENSG00000078747	ITCH	protein_coding	297.935	-2.73427	0.467207	-5.85238	4.84591e-09	1.85678e-07	181.933	15.0877
ENSG00000113356	POLR3G	protein_coding	86.7085	2.29592	0.392772	5.84542	5.05301e-09	1.93349e-07	12.737	34.2555
ENSG00000124422	USP22	protein_coding	432.145	-1.65794	0.283844	-5.84104	5.18756e-09	1.98226e-07	262.996	45.7253
ENSG00000261324	AC010168.2	sense_overlapping	42.1629	1.9385	0.332017	5.83857	5.26515e-09	2.00916e-07	1.364	2.63656
ENSG00000168522	FNTA	protein_coding	258.947	1.04334	0.178877	5.83269	5.45402e-09	2.0784e-07	66.9172	70.2721
ENSG00000149639	SOGA1	protein_coding	154.99	-1.86031	0.319094	-5.82995	5.54425e-09	2.1053e-07	6.92153	0.924725
ENSG00000214653	HNRNPA3P3	processed_pseudogene	9.78008	5.82496	0.999159	5.82987	5.54719e-09	2.1053e-07	0.0805748	5.08669
ENSG00000274020	LINC01138	processed_transcript	17.2293	4.0313	0.691452	5.83019	5.53635e-09	2.1053e-07	1.07208	9.93714
ENSG00000231764	DLX6-AS1	antisense_RNA	20.3199	2.50677	0.430152	5.82765	5.62142e-09	2.13058e-07	3.0772	9.92121
ENSG00000185551	NR2F2	protein_coding	419.435	-1.48013	0.254054	-5.82606	5.67501e-09	2.14798e-07	86.2707	15.8468
ENSG00000122783	C7orf49	protein_coding	41.6455	-2.23862	0.384514	-5.82194	5.81687e-09	2.1987e-07	79.4162	8.47152
ENSG00000249215	NCOA4P4	processed_pseudogene	7.81656	4.95044	0.850388	5.82138	5.83621e-09	2.20303e-07	0.100705	2.04393
ENSG00000103512	NOMO1	protein_coding	131.342	-1.89264	0.325608	-5.81263	6.14999e-09	2.31835e-07	75.2819	9.59218
ENSG00000143156	NME7	protein_coding	270.977	2.36188	0.406473	5.81067	6.22229e-09	2.34244e-07	23.9101	59.177
ENSG00000139645	ANKRD52	protein_coding	141.917	-3.38988	0.583481	-5.80975	6.25658e-09	2.35219e-07	26.3304	1.52319
ENSG00000039650	PNKP	protein_coding	36.3912	-3.43741	0.591807	-5.80833	6.30978e-09	2.36901e-07	103.124	4.37685
ENSG00000173039	RELA	protein_coding	79.6299	-3.33072	0.573514	-5.80756	6.339e-09	2.37679e-07	143.44	6.40355
ENSG00000102003	SYP	protein_coding	18.2559	3.23637	0.557324	5.80699	6.36065e-09	2.38171e-07	0.855864	4.27354
ENSG00000124789	NUP153	protein_coding	182.329	-1.29999	0.223938	-5.80515	6.43091e-09	2.4048e-07	18.0503	3.79723
ENSG00000182492	BGN	protein_coding	873.169	-2.87172	0.494836	-5.80338	6.49924e-09	2.42711e-07	667.838	46.002
ENSG00000254373	AC112191.2	processed_pseudogene	27.3338	2.28159	0.393241	5.80202	6.55226e-09	2.44364e-07	47.6528	123.363
ENSG00000198807	PAX9	protein_coding	8.00665	5.19443	0.895326	5.80172	6.56383e-09	2.4447e-07	0.0350497	1.11223
ENSG00000197753	LHFPL5	protein_coding	62.5447	1.55341	0.267834	5.79988	6.63622e-09	2.46837e-07	7.22836	10.5538
ENSG00000255647	AC093510.1	processed_transcript	8.41682	5.164	0.890814	5.79694	6.75339e-09	2.50862e-07	0.453008	14.6309
ENSG00000137817	PARP6	protein_coding	83.2414	-1.67068	0.288217	-5.79661	6.76682e-09	2.51028e-07	53.8979	8.57603
ENSG00000125912	NCLN	protein_coding	45.9188	-4.68087	0.807659	-5.79559	6.80799e-09	2.5222e-07	22.8039	0.180863
ENSG00000068308	OTUD5	protein_coding	55.7237	-2.46324	0.425156	-5.79372	6.88433e-09	2.54711e-07	39.8867	5.0196
ENSG00000284624	AC092902.5	processed_transcript	776.356	3.02406	0.52204	5.79279	6.92274e-09	2.55794e-07	23.4849	94.363
ENSG00000164187	LMBRD2	protein_coding	51.2913	-2.45338	0.42356	-5.79229	6.94335e-09	2.56217e-07	8.16052	0.69304
ENSG00000111530	CAND1	protein_coding	403.68	-1.21295	0.209541	-5.7886	7.09769e-09	2.61567e-07	93.6933	21.1175
ENSG00000196159	FAT4	protein_coding	576.854	-1.91523	0.330972	-5.78668	7.17919e-09	2.64223e-07	27.9432	3.92234
ENSG00000006042	TMEM98	protein_coding	69.2822	-2.63058	0.455224	-5.77864	7.53049e-09	2.76788e-07	59.1684	4.86796
ENSG00000071794	HLTF	protein_coding	96.0345	-2.28265	0.39518	-5.77622	7.63966e-09	2.80432e-07	26.0336	2.87675
ENSG00000182824	LINC01662	lincRNA	8.21062	5.62473	0.973964	5.77509	7.69105e-09	2.81948e-07	0.0596819	2.6179
ENSG00000278156	TSC22D1-AS1	antisense_RNA	21.6852	2.71481	0.470279	5.77276	7.79819e-09	2.85502e-07	0.919104	2.99558
ENSG00000023839	ABCC2	protein_coding	21.1702	3.0795	0.534251	5.76415	8.20707e-09	3.00078e-07	2.5073	11.2777
ENSG00000150477	KIAA1328	protein_coding	857.901	2.64207	0.458645	5.7606	8.38138e-09	3.06052e-07	72.975	225.651
ENSG00000124313	IQSEC2	protein_coding	32.7302	2.35594	0.408994	5.76034	8.39453e-09	3.06132e-07	5.50761	14.0086
ENSG00000259343	TMC3-AS1	antisense_RNA	19.6019	6.26836	1.08827	5.75992	8.4153e-09	3.0649e-07	0.0518453	5.86148
ENSG00000143537	ADAM15	protein_coding	164.593	-2.12559	0.369106	-5.75874	8.47431e-09	3.07838e-07	190.965	23.6885
ENSG00000155886	SLC24A2	protein_coding	14.4726	3.24017	0.562641	5.75885	8.46868e-09	3.07838e-07	0.107998	0.540461
ENSG00000047644	WWC3	protein_coding	137.964	-1.66029	0.28837	-5.7575	8.53693e-09	3.0971e-07	13.7171	2.22595
ENSG00000196313	POM121	protein_coding	97.7605	-2.2754	0.395376	-5.75504	8.66234e-09	3.13853e-07	12.1978	1.30128
ENSG00000170634	ACYP2	protein_coding	28.7242	2.31259	0.401951	5.75343	8.74532e-09	3.16449e-07	6.07262	15.8876
ENSG00000196465	MYL6B	protein_coding	58.9933	1.98276	0.345086	5.74571	9.15376e-09	3.30801e-07	317.449	663.884
ENSG00000154978	VOPP1	protein_coding	169.277	-1.49675	0.260821	-5.73862	9.54514e-09	3.44499e-07	43.4893	8.2422
ENSG00000186834	HEXIM1	protein_coding	84.4232	1.49096	0.259867	5.73738	9.61505e-09	3.46575e-07	5.38301	7.79515
ENSG00000249310	APOBEC3B-AS1	antisense_RNA	28.3832	4.89614	0.853752	5.73485	9.75991e-09	3.51344e-07	1.32779	24.848
ENSG00000119321	FKBP15	protein_coding	71.5123	-2.32032	0.404917	-5.73037	1.00215e-08	3.60296e-07	19.0501	2.13043
ENSG00000184445	KNTC1	protein_coding	194.778	-2.66725	0.465561	-5.7291	1.00963e-08	3.6252e-07	162.59	12.628
ENSG00000248671	ALG1L9P	processed_transcript	18.5339	2.51474	0.439111	5.7269	1.0228e-08	3.6678e-07	1.72005	5.00917
ENSG00000132694	ARHGEF11	protein_coding	83.6334	-2.81689	0.491958	-5.72587	1.02906e-08	3.68551e-07	17.088	1.40904
ENSG00000178950	GAK	protein_coding	85.45	-2.10769	0.368344	-5.72208	1.05227e-08	3.76381e-07	61.3249	6.20547
ENSG00000174231	PRPF8	protein_coding	575.65	-1.35203	0.236292	-5.72185	1.05369e-08	3.76408e-07	252.632	50.6638
ENSG00000276032	AL627230.4	unprocessed_pseudogene	10.4737	5.13352	0.898431	5.71387	1.10436e-08	3.94007e-07	1.53055	37.3855
ENSG00000186407	CD300E	protein_coding	8.47079	5.51148	0.964947	5.71169	1.1186e-08	3.98579e-07	0.0332868	1.43716
ENSG00000145934	TENM2	protein_coding	22.7108	7.11334	1.24548	5.7113	1.12116e-08	3.98983e-07	0.00635484	4.91274
ENSG00000006747	SCIN	protein_coding	39.3452	2.41056	0.422496	5.70551	1.15995e-08	4.12245e-07	2.11412	5.76099
ENSG00000130402	ACTN4	protein_coding	417.284	-1.26774	0.222204	-5.7053	1.16138e-08	4.12245e-07	241.691	50.8875
ENSG00000164151	ICE1	protein_coding	217.481	-1.70361	0.298832	-5.70089	1.19185e-08	4.22096e-07	30.0068	4.7475
ENSG00000260404	AC110079.1	transcribed_unprocessed_pseudogene	130.103	-5.62318	0.986376	-5.70085	1.19215e-08	4.22096e-07	92.1371	0.51969
ENSG00000105419	MEIS3	protein_coding	8.67904	4.0008	0.701893	5.70002	1.19796e-08	4.22549e-07	0.24513	2.37189
ENSG00000185736	ADARB2	protein_coding	13.0668	4.06261	0.712729	5.70009	1.19747e-08	4.22549e-07	0.0795727	0.73641
ENSG00000258590	NBEAP1	transcribed_unprocessed_pseudogene	11.7549	4.13717	0.725773	5.70036	1.19552e-08	4.22549e-07	0.231066	2.96529
ENSG00000135535	CD164	protein_coding	433.517	-1.06792	0.187368	-5.69962	1.20076e-08	4.23004e-07	117.456	28.5775
ENSG00000152700	SAR1B	protein_coding	291.469	2.00235	0.351575	5.69536	1.23111e-08	4.33151e-07	50.3504	99.1039
ENSG00000068878	PSME4	protein_coding	353.986	-1.12158	0.197106	-5.69022	1.26876e-08	4.45837e-07	60.5456	14.4485
ENSG00000148154	UGCG	protein_coding	101.794	-3.26617	0.574146	-5.68874	1.2798e-08	4.49149e-07	40.6031	2.90453
ENSG00000177640	CASC2	antisense_RNA	13.9256	3.60718	0.634234	5.68746	1.28942e-08	4.5196e-07	0.507562	4.01108
ENSG00000177666	PNPLA2	protein_coding	56.7069	-4.37419	0.769509	-5.6844	1.31275e-08	4.59562e-07	48.1835	0.644249
ENSG00000126464	PRR12	protein_coding	57.5166	-3.63859	0.640533	-5.68056	1.34251e-08	4.69391e-07	17.4099	0.496913
ENSG00000133216	EPHB2	protein_coding	117.414	-2.60924	0.459451	-5.67903	1.35463e-08	4.7304e-07	29.6121	3.06884
ENSG00000155330	C16orf87	protein_coding	62.5621	1.97912	0.348514	5.67875	1.35682e-08	4.73213e-07	7.01709	15.3677
ENSG00000100644	HIF1A	protein_coding	718.097	-1.01743	0.1792	-5.67762	1.36585e-08	4.75178e-07	281.28	73.2009
ENSG00000153815	CMIP	protein_coding	227.87	-2.54513	0.448271	-5.67766	1.36547e-08	4.75178e-07	98.7765	9.3264
ENSG00000229153	EPHA1-AS1	antisense_RNA	19.8541	2.92254	0.514817	5.67685	1.37201e-08	4.76725e-07	0.398446	1.62261
ENSG00000109861	CTSC	protein_coding	422.72	-1.41292	0.24895	-5.67552	1.38265e-08	4.79827e-07	133.215	25.6764
ENSG00000162817	C1orf115	protein_coding	272.4	3.37109	0.594043	5.67483	1.3883e-08	4.8119e-07	6.07534	39.4261
ENSG00000153253	SCN3A	protein_coding	7.01243	6.3534	1.12038	5.67074	1.42184e-08	4.92208e-07	0.00438348	1.04186
ENSG00000157557	ETS2	protein_coding	136.785	-1.98336	0.349775	-5.67038	1.42479e-08	4.92616e-07	32.7351	4.32518
ENSG00000244468	AC093001.1	antisense_RNA	11.7169	4.12994	0.728471	5.66934	1.43351e-08	4.95022e-07	1.48539	15.9518
ENSG00000072121	ZFYVE26	protein_coding	128.919	-2.10328	0.371014	-5.66901	1.43622e-08	4.95346e-07	23.4798	2.62126
ENSG00000172324	OR5A2	protein_coding	29.9219	2.31342	0.408187	5.66755	1.44853e-08	4.98399e-07	0.454441	1.25587
ENSG00000272983	AL117339.4	lincRNA	22.2144	2.80114	0.494243	5.66754	1.44864e-08	4.98399e-07	0.336835	1.23263
ENSG00000284734	AC099063.4	antisense_RNA	70.6634	2.83073	0.500217	5.659	1.52254e-08	5.2318e-07	5.27783	18.3168
ENSG00000075884	ARHGAP15	protein_coding	60.7959	3.01565	0.533112	5.65669	1.54316e-08	5.29616e-07	2.00272	8.29308
ENSG00000108018	SORCS1	protein_coding	11.2975	6.13551	1.08539	5.65281	1.5785e-08	5.41082e-07	0.00756937	1.48549
ENSG00000186976	EFCAB6	protein_coding	24.0745	2.3832	0.421818	5.64984	1.606e-08	5.49833e-07	0.849541	2.28088
ENSG00000255234	AP000446.1	antisense_RNA	104.429	3.45635	0.611915	5.64842	1.61934e-08	5.53722e-07	2.91785	15.9358
ENSG00000175820	CCDC168	protein_coding	23.8485	3.86843	0.684909	5.64809	1.62242e-08	5.54098e-07	0.0564552	0.496904
ENSG00000164040	PGRMC2	protein_coding	77.9808	-2.52631	0.447315	-5.64772	1.62586e-08	5.54596e-07	30.5863	2.91975
ENSG00000107262	BAG1	protein_coding	70.7759	1.60781	0.284736	5.64669	1.63569e-08	5.57271e-07	17.4406	27.8543
ENSG00000166004	CEP295	protein_coding	125.674	-1.89932	0.336435	-5.64543	1.64769e-08	5.60676e-07	72.1912	9.6464
ENSG00000115183	TANC1	protein_coding	460.63	-1.35549	0.240152	-5.64429	1.65866e-08	5.63721e-07	46.9802	9.60565
ENSG00000204446	C9orf170	lincRNA	6.71394	5.44785	0.965547	5.64224	1.67851e-08	5.69775e-07	0.025479	0.969538
ENSG00000131781	FMO5	protein_coding	31.834	2.13426	0.378525	5.63837	1.71667e-08	5.82024e-07	2.64663	5.84272
ENSG00000258178	AC016993.1	lincRNA	15.0858	6.12329	1.08701	5.63317	1.76931e-08	5.99146e-07	0.0700683	6.14281
ENSG00000166501	PRKCB	protein_coding	31.9033	5.84446	1.03772	5.63204	1.78092e-08	6.02348e-07	0.0500747	3.02914
ENSG00000079931	MOXD1	protein_coding	7.2993	6.36456	1.1306	5.62937	1.80872e-08	6.1053e-07	0.00988885	1.9642
ENSG00000179051	RCC2	protein_coding	209.327	-1.66554	0.29587	-5.62929	1.80948e-08	6.1053e-07	35.9684	6.14318
ENSG00000116138	DNAJC16	protein_coding	101.004	-1.92508	0.342013	-5.62866	1.81614e-08	6.1204e-07	23.7099	3.32769
ENSG00000007237	GAS7	protein_coding	29.0872	4.92456	0.875202	5.62677	1.83619e-08	6.17713e-07	0.18675	4.61838
ENSG00000277870	FAM230A	protein_coding	37.1566	5.7615	1.02397	5.62665	1.83739e-08	6.17713e-07	0.140589	6.97701
ENSG00000176095	IP6K1	protein_coding	61.7779	-2.86648	0.509494	-5.62615	1.84281e-08	6.18791e-07	21.5527	2.29193
ENSG00000169208	OR10G3	protein_coding	63.1043	2.88376	0.514091	5.60944	2.0298e-08	6.80763e-07	3.80076	13.8282
ENSG00000153395	LPCAT1	protein_coding	83.1634	-2.52265	0.449872	-5.60749	2.0528e-08	6.87651e-07	28.4996	2.97656
ENSG00000197256	KANK2	protein_coding	129.408	1.52904	0.272745	5.60611	2.06919e-08	6.91486e-07	21.9892	34.4301
ENSG00000203685	STUM	protein_coding	92.606	6.7838	1.21004	5.60628	2.06718e-08	6.91486e-07	0.0200617	11.3625
ENSG00000253505	AC103957.1	lincRNA	56.197	2.48453	0.443381	5.6036	2.09948e-08	7.00772e-07	27.8751	77.8104
ENSG00000167470	MIDN	protein_coding	56.471	-3.56492	0.636476	-5.60104	2.13075e-08	7.10121e-07	31.1999	2.50786
ENSG00000258586	LINC02274	lincRNA	16.4285	2.86511	0.511546	5.60089	2.13257e-08	7.10121e-07	1.69925	6.48543
ENSG00000187800	PEAR1	protein_coding	129.895	-2.21971	0.396333	-5.60061	2.13594e-08	7.10398e-07	26.5379	2.9416
ENSG00000223756	TSSC2	transcribed_unprocessed_pseudogene	35.7416	2.42824	0.43361	5.60007	2.14267e-08	7.1179e-07	4.50165	12.2041
ENSG00000284602	AL031432.4	bidirectional_promoter_lncRNA	22.1405	2.52472	0.450916	5.59909	2.15481e-08	7.14974e-07	1.41592	4.21387
ENSG00000180739	S1PR5	protein_coding	8.75879	5.01001	0.895091	5.59721	2.17831e-08	7.21912e-07	0.0868122	2.0461
ENSG00000196507	TCEAL3	protein_coding	40.0287	2.01669	0.360382	5.59597	2.19394e-08	7.26232e-07	7.92494	17.0317
ENSG00000273015	AC008124.1	lincRNA	53.6825	1.56755	0.280137	5.59567	2.19765e-08	7.26603e-07	1.18251	1.83242
ENSG00000234864	AL022344.1	lincRNA	34.5567	2.56612	0.458638	5.59509	2.20511e-08	7.28208e-07	1.10905	3.35187
ENSG00000284732	AP002512.4	protein_coding	19.6423	3.55713	0.636154	5.59161	2.24969e-08	7.42052e-07	0.272333	1.65916
ENSG00000233828	LINC01949	lincRNA	121.577	2.79224	0.499678	5.58807	2.29608e-08	7.56462e-07	5.22308	18.1958
ENSG00000122778	KIAA1549	protein_coding	88.6889	-2.06692	0.37003	-5.58583	2.32588e-08	7.65378e-07	5.75653	0.581019
ENSG00000272145	NFYC-AS1	antisense_RNA	15.5947	3.24344	0.580986	5.58265	2.36884e-08	7.78598e-07	0.791183	4.06077
ENSG00000069869	NEDD4	protein_coding	3527.92	2.93353	0.525824	5.57892	2.42012e-08	7.94522e-07	795.271	2983.55
ENSG00000102158	MAGT1	protein_coding	156.565	-1.50699	0.270369	-5.57383	2.49205e-08	8.17177e-07	28.225	5.25091
ENSG00000161513	FDXR	protein_coding	39.5591	2.62997	0.472181	5.56984	2.54981e-08	8.35136e-07	5.81299	23.3361
ENSG00000152049	KCNE4	protein_coding	165.206	2.71916	0.488318	5.56843	2.57049e-08	8.40927e-07	26.8131	87.9687
ENSG00000248905	FMN1	protein_coding	93.5624	6.01903	1.081	5.568	2.57678e-08	8.41998e-07	0.0499198	3.99777
ENSG00000173482	PTPRM	protein_coding	374.8	-1.20953	0.21725	-5.56746	2.58477e-08	8.43623e-07	187.323	42.8219
ENSG00000110651	CD81	protein_coding	129.098	-2.20975	0.396942	-5.56692	2.59278e-08	8.45251e-07	177.66	25.8437
ENSG00000234719	NPIPB2	protein_coding	46.893	-3.88418	0.697775	-5.56652	2.59873e-08	8.46205e-07	125.749	3.32987
ENSG00000104324	CPQ	protein_coding	61.3409	1.67679	0.30138	5.56369	2.64123e-08	8.59046e-07	23.003	36.4874
ENSG00000149930	TAOK2	protein_coding	133.731	-1.77754	0.319556	-5.56251	2.65927e-08	8.63907e-07	20.0108	2.89575
ENSG00000158711	ELK4	protein_coding	914.667	-0.999733	0.179815	-5.55978	2.70117e-08	8.76502e-07	82.1021	21.7108
ENSG00000075240	GRAMD4	protein_coding	39.6828	-3.33714	0.600428	-5.55793	2.72992e-08	8.84804e-07	46.4579	2.9569
ENSG00000198104	OR2T6	protein_coding	8.22523	4.50044	0.80984	5.5572	2.74135e-08	8.86455e-07	0.0573736	0.872088
ENSG00000272578	AP000347.1	transcribed_unprocessed_pseudogene	55.2002	-2.77997	0.500244	-5.55722	2.74102e-08	8.86455e-07	17.9499	1.2909
ENSG00000215246	AC116351.1	antisense_RNA	37.9893	2.16726	0.390108	5.55555	2.76732e-08	8.93818e-07	1.77214	3.96605
ENSG00000149485	FADS1	protein_coding	154.974	-1.80206	0.324504	-5.55327	2.8037e-08	9.04525e-07	49.0294	7.54712
ENSG00000110719	TCIRG1	protein_coding	42.157	-5.0342	0.906584	-5.55294	2.80912e-08	9.05229e-07	73.3407	0.354951
ENSG00000259974	LINC00261	lincRNA	8.23809	4.26108	0.767394	5.55267	2.81338e-08	9.0556e-07	0.460427	5.88506
ENSG00000140575	IQGAP1	protein_coding	1165.98	-1.49023	0.268448	-5.5513	2.83549e-08	9.1058e-07	417.815	77.8698
ENSG00000244879	GABPB1-AS1	antisense_RNA	233.817	2.01152	0.362351	5.55131	2.83531e-08	9.1058e-07	12.4067	24.7841
ENSG00000232112	TMA7	protein_coding	173.001	2.1481	0.387061	5.54977	2.86049e-08	9.17555e-07	84.4741	209.538
ENSG00000181355	OFCC1	protein_coding	8.52184	3.99437	0.719974	5.54794	2.89054e-08	9.26131e-07	1.46521	13.9906
ENSG00000277297	ATP5A1P10	processed_pseudogene	34.615	4.04903	0.729855	5.54772	2.89415e-08	9.26229e-07	1.08429	10.5323
ENSG00000196876	SCN8A	protein_coding	141.534	-3.67295	0.662179	-5.54676	2.91011e-08	9.28599e-07	36.2786	1.08429
ENSG00000224078	SNHG14	processed_transcript	568.889	1.0703	0.192962	5.54668	2.91152e-08	9.28599e-07	59.9897	66.3118
ENSG00000280224	AL008636.1	lincRNA	6.61221	5.4229	0.977631	5.54698	2.90647e-08	9.28599e-07	0.0995779	3.9495
ENSG00000117984	CTSD	protein_coding	95.6847	-2.39547	0.432308	-5.54112	3.00551e-08	9.57483e-07	94.3378	12.7604
ENSG00000196834	POTEI	protein_coding	26.6712	2.96707	0.535563	5.54009	3.02315e-08	9.62009e-07	0.361424	1.48677
ENSG00000148516	ZEB1	protein_coding	2409.11	2.56304	0.462934	5.53651	3.0855e-08	9.80198e-07	131.986	452.65
ENSG00000213239	NPM1P32	processed_pseudogene	8.94397	6.31682	1.14096	5.53641	3.08732e-08	9.80198e-07	0.0798233	10.4285
ENSG00000134013	LOXL2	protein_coding	233.5	-2.6569	0.479992	-5.53529	3.10711e-08	9.85362e-07	78.6952	7.02514
ENSG00000118257	NRP2	protein_coding	697.45	-2.52422	0.456103	-5.53433	3.12425e-08	9.89674e-07	321.293	26.1549
ENSG00000077097	TOP2B	protein_coding	415.619	-0.970969	0.175472	-5.53346	3.13977e-08	9.93468e-07	124.537	33.1603
ENSG00000129473	BCL2L2	protein_coding	187.468	2.81496	0.50878	5.53277	3.15207e-08	9.96233e-07	7.12578	29.8532
ENSG00000148584	A1CF	protein_coding	12.0047	4.37134	0.790111	5.53257	3.15571e-08	9.96258e-07	0.0455148	0.772685
ENSG00000122862	SRGN	protein_coding	256.728	-1.73819	0.314458	-5.52756	3.24715e-08	1.02397e-06	202.909	32.6734
ENSG00000177614	PGBD5	protein_coding	20.9441	4.61523	0.835101	5.52656	3.26577e-08	1.02868e-06	0.079608	1.57854
ENSG00000170876	TMEM43	protein_coding	84.5356	-2.18438	0.395486	-5.52328	3.32731e-08	1.04689e-06	19.1226	2.63066
ENSG00000110047	EHD1	protein_coding	84.1003	-2.60751	0.472131	-5.52284	3.33558e-08	1.04831e-06	50.6768	4.32335
ENSG00000177201	OR2T12	protein_coding	199.668	2.59578	0.470259	5.5199	3.39202e-08	1.06485e-06	4.29502	12.544
ENSG00000105738	SIPA1L3	protein_coding	84.184	-2.63562	0.477511	-5.5195	3.39966e-08	1.06605e-06	201.027	14.4898
ENSG00000221968	FADS3	protein_coding	144.098	-3.6975	0.670341	-5.51584	3.47111e-08	1.08724e-06	105.868	5.58318
ENSG00000155052	CNTNAP5	protein_coding	13.6425	6.53697	1.18531	5.51497	3.48843e-08	1.09144e-06	0.0102987	3.90677
ENSG00000071655	MBD3	protein_coding	58.3105	-2.95718	0.536231	-5.51475	3.49283e-08	1.09153e-06	24.0786	2.03727
ENSG00000137860	SLC28A2	protein_coding	23.4744	2.65902	0.482182	5.51456	3.49653e-08	1.09153e-06	0.832302	2.62703
ENSG00000243710	CFAP57	protein_coding	21.4624	3.28451	0.59569	5.5138	3.51172e-08	1.09505e-06	0.786929	4.1597
ENSG00000230219	FAM92A1P2	transcribed_processed_pseudogene	12.1879	3.85457	0.699844	5.50776	3.63437e-08	1.13204e-06	0.256474	1.97309
ENSG00000275383	AC126773.4	lincRNA	40.9235	2.25847	0.410492	5.50185	3.75827e-08	1.16933e-06	2.083	4.95356
ENSG00000269968	AC006064.4	antisense_RNA	91.07	-5.91737	1.07561	-5.5014	3.76796e-08	1.17104e-06	359.664	0
ENSG00000125257	ABCC4	protein_coding	88.9795	-2.02012	0.367255	-5.5006	3.78505e-08	1.17505e-06	20.7519	3.01795
ENSG00000116560	SFPQ	protein_coding	822.473	-0.730126	0.132776	-5.49894	3.82084e-08	1.18484e-06	275.864	86.0198
ENSG00000249307	LINC01088	antisense_RNA	61.616	1.92588	0.350529	5.4942	3.92488e-08	1.21576e-06	19.3962	37.08
ENSG00000141027	NCOR1	protein_coding	479.8	-1.2861	0.234106	-5.49368	3.9365e-08	1.21801e-06	153.823	32.0036
ENSG00000064666	CNN2	protein_coding	162.109	-1.36927	0.249296	-5.49253	3.9621e-08	1.22457e-06	146.006	29.3858
ENSG00000213144	AC084880.1	processed_pseudogene	6.32232	6.52622	1.18837	5.49173	3.98015e-08	1.22781e-06	0.00021464	10.6049
ENSG00000227321	MTND4P15	unprocessed_pseudogene	9.48515	3.64624	0.663957	5.49168	3.98136e-08	1.22781e-06	0.716202	5.35068
ENSG00000144644	GADL1	protein_coding	57.8038	2.58357	0.470475	5.4914	3.98761e-08	1.22838e-06	1.64171	4.85776
ENSG00000145451	GLRA3	protein_coding	23.6322	5.34943	0.974391	5.49002	4.01886e-08	1.23665e-06	0.0504095	2.29229
ENSG00000152402	GUCY1A2	protein_coding	24.3812	3.13486	0.571325	5.487	4.08822e-08	1.25523e-06	0.141875	0.760623
ENSG00000197965	MPZL1	protein_coding	149.679	-1.46398	0.266806	-5.48707	4.08667e-08	1.25523e-06	64.93	12.0613
ENSG00000182836	PLCXD3	protein_coding	8.48969	4.64389	0.846812	5.48397	4.1589e-08	1.27553e-06	0.0271855	0.469494
ENSG00000275226	LINC00547	lincRNA	62.1072	2.08799	0.380818	5.48291	4.18388e-08	1.28179e-06	3.15253	6.5298
ENSG00000148400	NOTCH1	protein_coding	399.149	-2.457	0.448282	-5.48092	4.23125e-08	1.29488e-06	37.6415	3.42982
ENSG00000105851	PIK3CG	protein_coding	42.6745	-2.94819	0.537945	-5.48046	4.2421e-08	1.29678e-06	9.53262	0.551535
ENSG00000169327	OR5AU1	protein_coding	22.6756	2.46783	0.450376	5.47949	4.26564e-08	1.30256e-06	0.417493	1.25294
ENSG00000239306	RBM14	protein_coding	52.1011	-4.01941	0.733845	-5.4772	4.32113e-08	1.31806e-06	37.4974	1.26707
ENSG00000198959	TGM2	protein_coding	652.417	-2.00549	0.366301	-5.47498	4.37552e-08	1.3332e-06	133.308	16.3855
ENSG00000091409	ITGA6	protein_coding	763.922	-1.56378	0.285666	-5.47416	4.39593e-08	1.33735e-06	158.423	26.7211
ENSG00000136573	BLK	protein_coding	6.42212	6.52337	1.19169	5.47405	4.39871e-08	1.33735e-06	0	1.61134
ENSG00000135838	NPL	protein_coding	20.1232	2.63116	0.481158	5.46838	4.54175e-08	1.37934e-06	1.95321	5.82775
ENSG00000260339	HEXA-AS1	antisense_RNA	12.7831	3.77559	0.690576	5.4673	4.56944e-08	1.38625e-06	0.260682	2.05171
ENSG00000101782	RIOK3	protein_coding	157.481	-1.67985	0.307308	-5.46633	4.59456e-08	1.39236e-06	64.3277	10.6846
ENSG00000235613	NSRP1P1	processed_pseudogene	18.2449	3.00052	0.549163	5.4638	4.66042e-08	1.41079e-06	1.08417	4.68435
ENSG00000111262	KCNA1	protein_coding	5.95677	6.0448	1.10775	5.45684	4.8469e-08	1.46565e-06	0.00344731	0.349485
ENSG00000233539	AC011294.1	lincRNA	17.2959	2.68044	0.491337	5.4554	4.88631e-08	1.47597e-06	1.31164	4.39786
ENSG00000196569	LAMA2	protein_coding	115.611	2.3489	0.430708	5.45358	4.93656e-08	1.48954e-06	9.61517	28.2642
ENSG00000082175	PGR	protein_coding	23.6917	7.03482	1.29033	5.45194	4.98232e-08	1.50173e-06	0	2.33865
ENSG00000232775	BMS1P22	transcribed_unprocessed_pseudogene	21.894	3.68456	0.676086	5.44984	5.04162e-08	1.51797e-06	1.28367	9.39537
ENSG00000152377	SPOCK1	protein_coding	712.499	-2.27796	0.418063	-5.44884	5.06985e-08	1.52319e-06	197.406	21.1461
ENSG00000170144	HNRNPA3	protein_coding	2030.54	2.74836	0.504385	5.44894	5.06719e-08	1.52319e-06	129.632	508.999
ENSG00000135966	TGFBRAP1	protein_coding	135.783	-1.3857	0.254366	-5.44766	5.10365e-08	1.5317e-06	14.1546	2.74299
ENSG00000251056	ANKRD20A17P	unprocessed_pseudogene	23.4931	4.38154	0.804855	5.44389	5.21298e-08	1.56283e-06	0.661212	8.1036
ENSG00000105726	ATP13A1	protein_coding	42.1554	-4.93089	0.906037	-5.44226	5.26078e-08	1.57211e-06	31.6394	0.15094
ENSG00000112759	SLC29A1	protein_coding	155.733	-2.03142	0.373259	-5.44239	5.25708e-08	1.57211e-06	55.4303	7.16926
ENSG00000130985	UBA1	protein_coding	304.211	-1.38672	0.254798	-5.44241	5.25641e-08	1.57211e-06	64.3007	13.3025
ENSG00000171804	WDR87	protein_coding	8.87532	5.57968	1.02542	5.44139	5.28667e-08	1.57816e-06	0.00890792	0.385031
ENSG00000196295	AC005154.1	processed_transcript	175.96	1.06266	0.195395	5.43849	5.37336e-08	1.60233e-06	73.1843	77.7798
ENSG00000230448	LINC00276	lincRNA	103.017	2.78248	0.511745	5.43724	5.41113e-08	1.61187e-06	4.49951	15.3579
ENSG00000198440	ZNF583	protein_coding	39.6204	1.80626	0.332495	5.43243	5.55909e-08	1.65418e-06	3.23601	6.33326
ENSG00000251379	AC099550.1	antisense_RNA	239.125	1.97894	0.364519	5.4289	5.6701e-08	1.68543e-06	65.102	130.902
ENSG00000274124	AC074029.3	antisense_RNA	23.0447	2.92332	0.538529	5.42834	5.68817e-08	1.689e-06	36.5255	155.463
ENSG00000283213	AC130466.1	lincRNA	22.4013	2.8744	0.529615	5.42733	5.72022e-08	1.69672e-06	0.484884	1.78874
ENSG00000236988	AL359641.1	processed_pseudogene	19.2253	2.80753	0.517321	5.42705	5.72939e-08	1.69764e-06	1.48511	5.42915
ENSG00000267665	AC021683.3	lincRNA	21.0033	3.61221	0.665663	5.4265	5.74714e-08	1.70109e-06	0.785914	6.09135
ENSG00000189091	SF3B3	protein_coding	260.803	-1.41635	0.261088	-5.42481	5.80163e-08	1.71492e-06	297.467	58.2532
ENSG00000261135	AL137802.2	lincRNA	7.71203	4.50443	0.830359	5.42467	5.80613e-08	1.71492e-06	0.236858	3.76114
ENSG00000235726	AC010148.1	processed_transcript	18.909	3.02124	0.557578	5.41851	6.00967e-08	1.77317e-06	1.5703	6.82443
ENSG00000109339	MAPK10	protein_coding	558.434	2.69134	0.497112	5.41396	6.16464e-08	1.81652e-06	26.2368	83.6266
ENSG00000119655	NPC2	protein_coding	150.521	-1.46583	0.270758	-5.41382	6.16957e-08	1.81652e-06	241.738	46.4932
ENSG00000262119	AL079343.1	sense_intronic	11.9298	3.11499	0.575644	5.41132	6.25627e-08	1.84011e-06	0.666044	3.11883
ENSG00000157782	CABP1	protein_coding	13.54	4.27956	0.791003	5.4103	6.29207e-08	1.84869e-06	0.19091	2.48702
ENSG00000108582	CPD	protein_coding	643.325	-2.44491	0.452289	-5.40565	6.45751e-08	1.89383e-06	193.887	17.158
ENSG00000116209	TMEM59	protein_coding	159.534	-1.46232	0.270519	-5.4056	6.45924e-08	1.89383e-06	132.882	24.776
ENSG00000165181	C9orf84	protein_coding	41.8096	2.96885	0.549253	5.40524	6.47201e-08	1.89559e-06	1.05118	4.38407
ENSG00000254561	AP003393.1	antisense_RNA	25.0482	3.05355	0.565073	5.40382	6.52382e-08	1.90876e-06	0.510744	2.20503
ENSG00000066294	CD84	protein_coding	38.0265	4.0708	0.753414	5.40313	6.54874e-08	1.91405e-06	0.261286	2.8823
ENSG00000170417	TMEM182	protein_coding	375.775	2.45967	0.455368	5.40148	6.60915e-08	1.92969e-06	112.01	301.689
ENSG00000162664	ZNF326	protein_coding	440.24	2.11931	0.392395	5.40096	6.62865e-08	1.93337e-06	26.3726	63.6207
ENSG00000109819	PPARGC1A	protein_coding	36.8383	6.52178	1.20793	5.39913	6.69639e-08	1.95109e-06	0.0166489	3.62512
ENSG00000072840	EVC	protein_coding	64.3835	-3.27424	0.6065	-5.39858	6.71722e-08	1.95512e-06	9.22902	0.438686
ENSG00000157637	SLC38A10	protein_coding	61.6041	-3.18248	0.589618	-5.39753	6.75648e-08	1.96451e-06	36.0455	1.65784
ENSG00000243746	EEF1A1P10	processed_pseudogene	18.5042	2.98499	0.55316	5.39625	6.80497e-08	1.97655e-06	1.43106	6.86817
ENSG00000067082	KLF6	protein_coding	501.683	-1.66599	0.308813	-5.39481	6.85947e-08	1.99031e-06	79.1068	13.2028
ENSG00000174233	ADCY6	protein_coding	70.3823	-2.42384	0.449494	-5.39238	6.95293e-08	2.01527e-06	24.332	2.7816
ENSG00000276975	HYDIN2	transcribed_unprocessed_pseudogene	21.6756	6.99725	1.29766	5.3922	6.95987e-08	2.01527e-06	0	3.64531
ENSG00000150275	PCDH15	protein_coding	19.0426	4.04018	0.749552	5.39013	7.04084e-08	2.0366e-06	0.116958	1.30246
ENSG00000270231	NBPF8	unprocessed_pseudogene	69.9687	-2.76866	0.513838	-5.3882	7.11671e-08	2.05642e-06	8.52713	0.558879
ENSG00000233723	LINC01122	lincRNA	12.3609	3.45138	0.640701	5.38688	7.16909e-08	2.06942e-06	0.353038	2.61146
ENSG00000139915	MDGA2	protein_coding	13.6019	5.66737	1.05225	5.38597	7.20559e-08	2.07781e-06	0.0603565	3.57134
ENSG00000053524	MCF2L2	protein_coding	60.8564	2.03011	0.377037	5.38439	7.26925e-08	2.09366e-06	1.75564	3.64601
ENSG00000165186	PTCHD1	protein_coding	28.395	3.46169	0.642931	5.38423	7.27552e-08	2.09366e-06	0.133817	1.49434
ENSG00000101191	DIDO1	protein_coding	134.904	-1.54687	0.287417	-5.38199	7.3667e-08	2.11772e-06	12.8285	2.41545
ENSG00000142657	PGD	protein_coding	198.291	-1.19775	0.222623	-5.38015	7.44234e-08	2.13667e-06	160.685	36.1093
ENSG00000146802	TMEM168	protein_coding	81.1633	-1.95532	0.363453	-5.37983	7.45544e-08	2.13667e-06	15.0972	2.23018
ENSG00000163902	RPN1	protein_coding	209.973	-1.27825	0.237601	-5.37983	7.45554e-08	2.13667e-06	75.5651	15.7762
ENSG00000260357	DNM1P34	transcribed_unprocessed_pseudogene	7.43579	5.22702	0.971846	5.37844	7.51321e-08	2.15099e-06	0.0499675	1.52443
ENSG00000180287	PLD5	protein_coding	11.0058	4.07079	0.756972	5.37773	7.54308e-08	2.15734e-06	0.0503326	0.731604
ENSG00000183570	PCBP3	protein_coding	11.9667	3.61909	0.673348	5.37477	7.66792e-08	2.1908e-06	1.8632	11.9328
ENSG00000166840	GLYATL1	protein_coding	12.4244	5.26381	0.979789	5.37239	7.76984e-08	2.21713e-06	0.131139	5.37873
ENSG00000180182	MED14	protein_coding	161.142	-1.35735	0.252659	-5.37225	7.77591e-08	2.21713e-06	72.8624	14.7373
ENSG00000136933	RABEPK	protein_coding	41.3519	1.86903	0.347956	5.37145	7.81071e-08	2.22478e-06	3.96428	7.02266
ENSG00000250144	AC104619.3	processed_pseudogene	17.4333	2.71943	0.506318	5.37099	7.83045e-08	2.22813e-06	1.65142	6.42291
ENSG00000107863	ARHGAP21	protein_coding	408.297	-1.10765	0.206291	-5.36933	7.90309e-08	2.24475e-06	255.084	60.8821
ENSG00000283422	LINC02452	lincRNA	15.8572	3.27944	0.610777	5.36929	7.90491e-08	2.24475e-06	0.462546	2.40959
ENSG00000178971	CTC1	protein_coding	79.0104	-1.7577	0.327907	-5.36036	8.30548e-08	2.35611e-06	25.5147	3.95039
ENSG00000262049	AC139530.1	antisense_RNA	17.2519	2.54634	0.475097	5.35962	8.3395e-08	2.36336e-06	1.24807	3.97643
ENSG00000026652	AGPAT4	protein_coding	46.3815	-2.76796	0.516714	-5.35685	8.46831e-08	2.39744e-06	10.2825	0.851087
ENSG00000116198	CEP104	protein_coding	83.759	-3.15011	0.58826	-5.35496	8.55738e-08	2.42021e-06	41.3677	3.09521
ENSG00000179295	PTPN11	protein_coding	744.586	1.94978	0.364215	5.35337	8.63306e-08	2.43914e-06	82.2228	171.799
ENSG00000213757	AC020898.1	processed_pseudogene	16.6656	3.15554	0.589649	5.35156	8.71995e-08	2.46121e-06	2.49577	12.5959
ENSG00000151474	FRMD4A	protein_coding	338.109	-1.27598	0.238461	-5.35089	8.75212e-08	2.4678e-06	50.5859	10.8175
ENSG00000106991	ENG	protein_coding	425.966	-1.63819	0.306243	-5.34929	8.82978e-08	2.48469e-06	113.158	19.4239
ENSG00000204624	DISP3	protein_coding	9.42281	5.22324	0.976403	5.34947	8.82115e-08	2.48469e-06	0.104295	2.91639
ENSG00000153015	CWC27	protein_coding	79.1692	1.71116	0.320138	5.34508	9.03757e-08	2.5406e-06	16.4952	29.6214
ENSG00000162512	SDC3	protein_coding	50.625	-3.89058	0.728418	-5.34114	9.23641e-08	2.59389e-06	7.16796	0.188468
ENSG00000165219	GAPVD1	protein_coding	221.615	-1.29315	0.24214	-5.34048	9.27013e-08	2.60075e-06	50.1582	10.9122
ENSG00000068650	ATP11A	protein_coding	179.222	-1.45664	0.272812	-5.33936	9.32741e-08	2.6142e-06	77.4497	15.0835
ENSG00000242512	LINC01206	lincRNA	32.8338	3.15461	0.591073	5.33709	9.44503e-08	2.64451e-06	3.74397	23.3509
ENSG00000139174	PRICKLE1	protein_coding	189.6	-1.66611	0.312253	-5.33579	9.51292e-08	2.66086e-06	129.528	23.5258
ENSG00000054267	ARID4B	protein_coding	247.826	-1.43325	0.268624	-5.33552	9.52728e-08	2.66221e-06	53.7113	10.1609
ENSG00000227518	AL928970.1	antisense_RNA	73.6889	1.84498	0.345868	5.33435	9.58858e-08	2.67667e-06	4.90948	8.61721
ENSG00000132530	XAF1	protein_coding	229.578	2.58138	0.484079	5.33256	9.68382e-08	2.70056e-06	13.6975	41.2852
ENSG00000276399	FLJ36000	lincRNA	6.71233	5.36806	1.00702	5.33062	9.78771e-08	2.72681e-06	0.0213797	0.816137
ENSG00000125356	NDUFA1	protein_coding	32.846	1.9089	0.358218	5.32889	9.88172e-08	2.75027e-06	11.0068	22.4503
ENSG00000130517	PGPEP1	protein_coding	217.358	3.22644	0.605526	5.32832	9.91251e-08	2.75609e-06	5.52658	33.6655
ENSG00000182831	C16orf72	protein_coding	513.994	-0.812309	0.152478	-5.32737	9.96431e-08	2.76774e-06	27.9626	7.98154
ENSG00000183389	OR56A4	protein_coding	59.1171	1.89179	0.355316	5.32423	1.01382e-07	2.81326e-06	3.14172	5.78873
ENSG00000213967	ZNF726	protein_coding	24.2292	2.1771	0.408977	5.32328	1.01913e-07	2.82518e-06	3.57925	8.31696
ENSG00000261335	AC005837.1	antisense_RNA	9.77492	5.47615	1.02892	5.32225	1.0249e-07	2.83836e-06	0.068064	3.00234
ENSG00000198673	FAM19A2	protein_coding	23.1523	3.44974	0.64827	5.32145	1.02945e-07	2.84814e-06	4.16702	26.0041
ENSG00000166573	GALR1	protein_coding	22.164	2.51226	0.472267	5.31958	1.04007e-07	2.87469e-06	0.282474	0.822503
ENSG00000153283	CD96	protein_coding	11.9959	3.51059	0.660195	5.31751	1.05199e-07	2.90476e-06	1.13577	7.0018
ENSG00000182010	RTKN2	protein_coding	36.6947	2.44126	0.459159	5.31681	1.05604e-07	2.91306e-06	1.59962	4.46834
ENSG00000156500	FAM122C	protein_coding	28.2874	2.25515	0.424387	5.3139	1.07302e-07	2.95699e-06	6.47916	16.1348
ENSG00000168615	ADAM9	protein_coding	357.721	-1.88339	0.354505	-5.31273	1.07994e-07	2.97313e-06	86.0599	11.167
ENSG00000260742	AC009962.1	antisense_RNA	37.4295	2.80384	0.527953	5.31078	1.09159e-07	3.00226e-06	1.06196	3.67417
ENSG00000246273	SBF2-AS1	antisense_RNA	61.7017	1.57513	0.296611	5.31044	1.09361e-07	3.00485e-06	6.03541	8.98974
ENSG00000125462	C1orf61	protein_coding	33.83	3.76391	0.709004	5.30873	1.10394e-07	3.03026e-06	0.485455	4.09322
ENSG00000150687	PRSS23	protein_coding	882.865	-2.21867	0.418232	-5.30489	1.12744e-07	3.09172e-06	259.829	30.3077
ENSG00000051341	POLQ	protein_coding	60.5949	1.66567	0.314011	5.3045	1.12981e-07	3.0952e-06	4.52782	7.61407
ENSG00000082482	KCNK2	protein_coding	10.2601	3.48554	0.658132	5.29611	1.18295e-07	3.2376e-06	0.238748	1.508
ENSG00000185973	TMLHE	protein_coding	38.6533	2.41587	0.456481	5.29238	1.20735e-07	3.30117e-06	14.6458	42.3102
ENSG00000166979	EVA1C	protein_coding	32.5338	-3.55168	0.671127	-5.29212	1.20909e-07	3.30268e-06	27.9864	0.790368
ENSG00000110066	KMT5B	protein_coding	136.521	1.53767	0.290595	5.29145	1.21352e-07	3.31094e-06	27.6502	40.9972
ENSG00000180190	TDRP	protein_coding	60.7893	-3.14298	0.59399	-5.2913	1.21448e-07	3.31094e-06	40.8005	2.17127
ENSG00000148655	LRMDA	protein_coding	40.1718	2.56971	0.485806	5.28959	1.22591e-07	3.33885e-06	63.1034	219.861
ENSG00000164307	ERAP1	protein_coding	192.572	-1.52463	0.288258	-5.28911	1.2291e-07	3.34429e-06	44.991	8.28812
ENSG00000214892	USP8P1	processed_pseudogene	10.8831	6.74232	1.27489	5.28857	1.23278e-07	3.35102e-06	0	1.32479
ENSG00000122557	HERPUD2	protein_coding	64.0103	-2.52522	0.477525	-5.28815	1.23561e-07	3.35547e-06	22.8945	1.99165
ENSG00000101670	LIPG	protein_coding	170.757	-2.32985	0.440685	-5.28688	1.24421e-07	3.37227e-06	33.8083	3.33499
ENSG00000223704	LINC01422	lincRNA	33.7146	2.22609	0.421046	5.28705	1.24305e-07	3.37227e-06	0.830847	1.87504
ENSG00000096093	EFHC1	protein_coding	232.7	2.34655	0.44484	5.27504	1.32725e-07	3.59384e-06	33.6606	84.5644
ENSG00000183853	KIRREL1	protein_coding	105.161	-1.78252	0.338034	-5.2732	1.34068e-07	3.62669e-06	10.3773	1.55002
ENSG00000181778	TMEM252	protein_coding	5.51152	6.36907	1.20791	5.27281	1.34347e-07	3.63074e-06	0	2.54829
ENSG00000089154	GCN1	protein_coding	142.326	-2.44975	0.464785	-5.27072	1.35891e-07	3.66892e-06	104.86	11.1812
ENSG00000228734	AC096543.2	lincRNA	7.29141	4.93769	0.937896	5.26465	1.40458e-07	3.78858e-06	0.213335	4.9301
ENSG00000075618	FSCN1	protein_coding	333.038	-1.49092	0.283262	-5.2634	1.41416e-07	3.80949e-06	80.5761	15.0992
ENSG00000131044	TTLL9	protein_coding	9.59286	3.64618	0.692781	5.26311	1.41642e-07	3.80949e-06	0.294285	2.53733
ENSG00000274220	AC009163.7	lincRNA	11.7297	3.13913	0.596432	5.26318	1.41588e-07	3.80949e-06	0.40251	1.96071
ENSG00000279072	AC118758.3	lincRNA	80.1835	5.60558	1.06587	5.25917	1.44707e-07	3.88818e-06	0.0980539	5.18925
ENSG00000112096	SOD2	protein_coding	2261.32	2.06719	0.393223	5.25705	1.46381e-07	3.92939e-06	29.6155	60.4307
ENSG00000091844	RGS17	protein_coding	46.1454	1.97954	0.376817	5.25332	1.49384e-07	4.00616e-06	1.05686	2.14084
ENSG00000142156	COL6A1	protein_coding	57.9493	-2.823	0.537398	-5.25309	1.49571e-07	4.00732e-06	16.4629	1.74328
ENSG00000181984	GOLGA8CP	unprocessed_pseudogene	9.79283	6.67159	1.27033	5.25186	1.50567e-07	4.03016e-06	0	0.760972
ENSG00000250456	LINC02260	lincRNA	11.5897	3.17217	0.604157	5.25057	1.51628e-07	4.05466e-06	0.462916	2.26933
ENSG00000001617	SEMA3F	protein_coding	114.77	-3.69013	0.702967	-5.24937	1.52622e-07	4.07735e-06	61.8014	2.26604
ENSG00000197849	OR8G1	protein_coding	15.2352	3.03324	0.577943	5.24833	1.53481e-07	4.09639e-06	0.271523	1.24095
ENSG00000221947	XKR9	protein_coding	86.6361	2.43419	0.464317	5.24251	1.58405e-07	4.22378e-06	3.82038	10.216
ENSG00000183562	AC131971.1	antisense_RNA	39.3375	1.90503	0.363426	5.24186	1.58969e-07	4.23478e-06	5.48182	10.265
ENSG00000116127	ALMS1	protein_coding	182.63	-3.30526	0.630795	-5.23984	1.60718e-07	4.2773e-06	48.3788	3.38896
ENSG00000166889	PATL1	protein_coding	93.4665	-1.96351	0.374774	-5.23917	1.61299e-07	4.28867e-06	17.8477	2.44183
ENSG00000269919	AL022067.1	sense_intronic	6.54494	4.62364	0.882561	5.23889	1.61546e-07	4.29116e-06	0.742062	14.0367
ENSG00000154237	LRRK1	protein_coding	928.386	2.75036	0.525947	5.22936	1.70102e-07	4.51415e-06	13.1593	44.0287
ENSG00000163380	LMOD3	protein_coding	11.6547	3.32981	0.636843	5.22863	1.70774e-07	4.52769e-06	0.233413	1.33463
ENSG00000078401	EDN1	protein_coding	479.891	-2.17543	0.416104	-5.22809	1.71274e-07	4.53664e-06	156.768	17.2493
ENSG00000213024	NUP62	protein_coding	77.8946	-2.27093	0.434458	-5.22704	1.72245e-07	4.55804e-06	21.9181	2.26901
ENSG00000250365	AL139353.2	antisense_RNA	15.2967	2.99143	0.572331	5.22674	1.72522e-07	4.56107e-06	2.79572	13.5836
ENSG00000151615	POU4F2	protein_coding	7.64787	6.08003	1.16364	5.22503	1.74127e-07	4.59915e-06	0.00905579	1.07296
ENSG00000126012	KDM5C	protein_coding	128.79	-1.99948	0.382746	-5.22405	1.75053e-07	4.61926e-06	78.8925	9.67641
ENSG00000131873	CHSY1	protein_coding	132.289	-2.6032	0.498814	-5.21878	1.80108e-07	4.74816e-06	57.1983	4.49889
ENSG00000188933	USP32P1	transcribed_unprocessed_pseudogene	101.191	1.88198	0.360687	5.21777	1.81091e-07	4.76958e-06	12.6109	22.9355
ENSG00000066032	CTNNA2	protein_coding	16.2025	4.12324	0.790582	5.21545	1.8337e-07	4.82507e-06	0.214747	3.10958
ENSG00000163697	APBB2	protein_coding	614.722	-0.935055	0.179306	-5.21486	1.83952e-07	4.83582e-06	162.618	43.4213
ENSG00000139641	ESYT1	protein_coding	97.8057	-2.97503	0.570554	-5.21429	1.8452e-07	4.8462e-06	65.2761	5.02749
ENSG00000162981	FAM84A	protein_coding	6.20471	5.87273	1.12721	5.20996	1.88881e-07	4.95608e-06	0.0131573	1.01123
ENSG00000272755	AC245297.2	lincRNA	6.10733	5.29554	1.01663	5.20894	1.89921e-07	4.9787e-06	0.240318	9.5117
ENSG00000231057	AC096637.2	antisense_RNA	18.9416	3.66855	0.70451	5.20724	1.91672e-07	5.0199e-06	2.27448	18.2743
ENSG00000223923	AC010136.1	antisense_RNA	8.5434	4.15446	0.798381	5.20361	1.95454e-07	5.11416e-06	1.02333	10.0367
ENSG00000263826	AC112907.3	antisense_RNA	21.2246	3.08272	0.592567	5.20231	1.96822e-07	5.14515e-06	0.801676	3.66736
ENSG00000177144	NUDT4P1	protein_coding	62.945	-4.90423	0.943286	-5.19909	2.00271e-07	5.23042e-06	44.1765	0.398024
ENSG00000277199	LINC01632	lincRNA	11.2974	4.78086	0.919719	5.19817	2.01255e-07	5.25123e-06	0.792374	15.2894
ENSG00000278890	FP325330.2	lincRNA	13.907	3.46351	0.666444	5.197	2.02528e-07	5.2795e-06	0.162615	0.958994
ENSG00000134757	DSG3	protein_coding	7.27377	4.97195	0.95673	5.19681	2.02734e-07	5.27995e-06	0.0268159	0.644925
ENSG00000236539	HNRNPA1P54	processed_pseudogene	125.883	2.21262	0.425932	5.19478	2.0496e-07	5.33297e-06	1.96968	4.58462
ENSG00000111642	CHD4	protein_coding	341.463	-1.86323	0.358716	-5.19417	2.05634e-07	5.34553e-06	471.532	70.491
ENSG00000109917	ZPR1	protein_coding	570.288	1.91632	0.369084	5.1921	2.07936e-07	5.39381e-06	21.2064	42.7617
ENSG00000176986	SEC24C	protein_coding	120.275	-1.57244	0.30286	-5.19198	2.0807e-07	5.39381e-06	20.3963	3.64006
ENSG00000276128	AL591441.1	lincRNA	8.38462	5.04372	0.971388	5.19228	2.07734e-07	5.39381e-06	0.0634459	1.64725
ENSG00000138829	FBN2	protein_coding	190.778	-1.59326	0.306892	-5.1916	2.08494e-07	5.3998e-06	15.0223	2.78517
ENSG00000205212	CCDC144NL	protein_coding	7.86307	4.7786	0.920489	5.19137	2.08749e-07	5.40141e-06	0.0701437	1.41569
ENSG00000204525	HLA-C	protein_coding	79.5268	-2.30044	0.443262	-5.18979	2.10528e-07	5.44241e-06	51.5432	4.37632
ENSG00000185823	NPAP1	protein_coding	40.1432	2.51023	0.483896	5.18754	2.13093e-07	5.50362e-06	0.669057	1.93346
ENSG00000140400	MAN2C1	protein_coding	56.2427	-2.76046	0.532201	-5.18687	2.13861e-07	5.51836e-06	64.9733	4.31698
ENSG00000160991	ORAI2	protein_coding	144.071	-1.58257	0.305348	-5.18285	2.18518e-07	5.63335e-06	23.0619	3.99365
ENSG00000116016	EPAS1	protein_coding	1186.7	-1.47658	0.284943	-5.18201	2.1951e-07	5.65369e-06	257.381	49.2614
ENSG00000132164	SLC6A11	protein_coding	10.5138	3.66298	0.707009	5.18095	2.20753e-07	5.68048e-06	0.241569	1.72886
ENSG00000159173	TNNI1	protein_coding	10.1723	3.79842	0.733237	5.18035	2.21471e-07	5.69372e-06	0.0887309	0.86358
ENSG00000114127	XRN1	protein_coding	267.692	-1.15112	0.222375	-5.17649	2.26096e-07	5.80728e-06	142.298	33.6409
ENSG00000163378	EOGT	protein_coding	226.131	-1.12106	0.216782	-5.17139	2.32357e-07	5.96262e-06	75.0255	17.4891
ENSG00000133275	CSNK1G2	protein_coding	56.3887	-2.88258	0.557428	-5.17121	2.32579e-07	5.96286e-06	107.159	6.92522
ENSG00000125814	NAPB	protein_coding	74.1505	1.92306	0.37195	5.17022	2.33813e-07	5.98899e-06	6.71426	13.6778
ENSG00000089057	SLC23A2	protein_coding	88.9024	-1.84635	0.357129	-5.16996	2.34138e-07	5.99184e-06	10.9825	1.5262
ENSG00000168077	SCARA3	protein_coding	84.1723	-2.53145	0.489807	-5.16826	2.36281e-07	6.04115e-06	21.2744	1.85859
ENSG00000138674	SEC31A	protein_coding	570.045	-1.14468	0.221578	-5.16605	2.39092e-07	6.10745e-06	364.481	86.7384
ENSG00000160294	MCM3AP	protein_coding	199.419	-3.35958	0.650558	-5.16416	2.41519e-07	6.16381e-06	111.15	6.82039
ENSG00000138760	SCARB2	protein_coding	530.969	-0.784536	0.151971	-5.1624	2.43802e-07	6.21072e-06	125.753	38.1684
ENSG00000237021	AL050331.3	lincRNA	12.2984	2.92397	0.566391	5.16247	2.43712e-07	6.21072e-06	0.611677	2.51348
ENSG00000278931	CR381670.1	unprocessed_pseudogene	13.4445	4.31147	0.835329	5.1614	2.4511e-07	6.23838e-06	0.304111	3.58811
ENSG00000099999	RNF215	protein_coding	20.8229	-4.20179	0.814131	-5.16107	2.45545e-07	6.24376e-06	9.63311	0.0853718
ENSG00000150459	SAP18	protein_coding	140.087	1.51213	0.293051	5.15994	2.47031e-07	6.27096e-06	53.142	80.0003
ENSG00000175322	ZNF519	protein_coding	94.3809	1.41952	0.275105	5.15991	2.47063e-07	6.27096e-06	9.80971	13.8812
ENSG00000172270	BSG	protein_coding	175.905	-1.87975	0.364402	-5.15844	2.49014e-07	6.31475e-06	154.975	22.6069
ENSG00000234754	C1orf140	lincRNA	20.3457	2.83204	0.549342	5.15532	2.53193e-07	6.4149e-06	0.650829	2.90883
ENSG00000038382	TRIO	protein_coding	657.859	-1.28284	0.248934	-5.15333	2.55902e-07	6.47768e-06	294.238	64.5441
ENSG00000078804	TP53INP2	protein_coding	176.898	2.01998	0.392141	5.15117	2.58862e-07	6.54495e-06	7.68008	17.5459
ENSG00000272094	AC091614.1	lincRNA	18.4618	2.73557	0.531071	5.15105	2.59028e-07	6.54495e-06	2.94948	10.1182
ENSG00000273749	CYFIP1	protein_coding	235.607	-1.6563	0.321691	-5.14874	2.62236e-07	6.62005e-06	86.9597	14.5017
ENSG00000161203	AP2M1	protein_coding	242.162	-1.06723	0.20749	-5.14352	2.69635e-07	6.80069e-06	322.048	82.5278
ENSG00000009694	TENM1	protein_coding	46.8678	6.28278	1.2217	5.14266	2.70873e-07	6.81349e-06	0.0145247	4.08235
ENSG00000254275	LINC00824	processed_transcript	12.9971	3.19122	0.620531	5.14272	2.70792e-07	6.81349e-06	2.48057	12.0498
ENSG00000264057	AC103810.1	transcribed_unprocessed_pseudogene	24.4662	3.26809	0.635451	5.14295	2.70457e-07	6.81349e-06	42.9644	216.08
ENSG00000139304	PTPRQ	protein_coding	8.42445	6.52474	1.2688	5.14243	2.71205e-07	6.81569e-06	0	3.40609
ENSG00000279442	AP000542.2	lincRNA	350.484	2.48057	0.482421	5.14192	2.71949e-07	6.82826e-06	7.41683	20.2391
ENSG00000253510	AC004944.1	lincRNA	6.82751	6.38694	1.24296	5.1385	2.7694e-07	6.94736e-06	0	1.03523
ENSG00000273079	GRIN2B	protein_coding	46.1296	4.18206	0.814021	5.13753	2.78367e-07	6.97689e-06	0.0615027	1.1169
ENSG00000267002	AC060780.1	lincRNA	247.651	2.62919	0.511821	5.13693	2.7927e-07	6.99326e-06	9.96493	29.5112
ENSG00000165716	FAM69B	protein_coding	59.3647	-3.12268	0.608754	-5.12963	2.90317e-07	7.26338e-06	25.2626	1.20486
ENSG00000123106	CCDC91	protein_coding	46.8473	1.85103	0.360907	5.12883	2.91546e-07	7.28761e-06	14.8193	28.1857
ENSG00000136238	RAC1	protein_coding	499.767	-0.787878	0.15365	-5.12776	2.93215e-07	7.32278e-06	151.798	45.2167
ENSG00000109956	B3GAT1	protein_coding	16.6147	2.77266	0.5409	5.12602	2.95936e-07	7.37757e-06	0.324413	1.15807
ENSG00000140450	ARRDC4	protein_coding	67.8705	3.10343	0.605426	5.12602	2.95934e-07	7.37757e-06	1.48443	7.96173
ENSG00000185650	ZFP36L1	protein_coding	223.113	-1.16324	0.22702	-5.12397	2.99165e-07	7.45143e-06	39.1852	9.12828
ENSG00000260777	AC061975.1	lincRNA	14.2508	2.59585	0.506657	5.12348	2.99942e-07	7.46412e-06	0.663753	2.17757
ENSG00000135678	CPM	protein_coding	99.8822	3.31715	0.648092	5.11833	3.08247e-07	7.65718e-06	7.41876	52.2834
ENSG00000179256	SMCO3	protein_coding	8.74571	3.95504	0.77272	5.11834	3.08239e-07	7.65718e-06	0.216959	2.24445
ENSG00000139974	SLC38A6	protein_coding	188.331	2.19443	0.42883	5.11724	3.10035e-07	7.69475e-06	76.3248	168.363
ENSG00000249306	LINC01411	lincRNA	8.55603	3.88478	0.75985	5.11256	3.1782e-07	7.88097e-06	0.213128	1.88826
ENSG00000172037	LAMB2	protein_coding	257.331	-1.34322	0.26283	-5.11061	3.21113e-07	7.95558e-06	241.363	50.68
ENSG00000281778	LINC00550	lincRNA	30.8819	3.42945	0.671067	5.11044	3.21416e-07	7.95604e-06	0.623598	3.43303
ENSG00000151726	ACSL1	protein_coding	52.3031	-1.93228	0.378159	-5.10969	3.22687e-07	7.98043e-06	28.4279	3.69186
ENSG00000226068	HNRNPA3P4	processed_pseudogene	7.00281	5.56607	1.08964	5.10819	3.25251e-07	8.03676e-06	0.102107	5.4155
ENSG00000182405	PGBD4	protein_coding	60.5088	1.49368	0.292462	5.10725	3.26877e-07	8.06979e-06	2.01302	2.87434
ENSG00000153157	SYCP2L	protein_coding	13.8054	4.73179	0.926622	5.1065	3.28187e-07	8.09498e-06	0.234251	5.51847
ENSG00000258548	LINC00645	lincRNA	8.01762	6.46485	1.26605	5.10633	3.28477e-07	8.095e-06	0	0.968025
ENSG00000283384	AL138694.1	protein_coding	17.2648	2.68185	0.525484	5.10357	3.33299e-07	8.20661e-06	1.32053	4.55701
ENSG00000225870	LINC00368	lincRNA	7.90114	5.41902	1.06212	5.10208	3.35943e-07	8.26443e-06	0.190298	7.78429
ENSG00000112031	MTRF1L	protein_coding	115.193	1.77384	0.347737	5.1011	3.37678e-07	8.29982e-06	14.2242	26.6815
ENSG00000125812	GZF1	protein_coding	37.1124	-3.0368	0.595509	-5.09951	3.40526e-07	8.35513e-06	9.29546	0.536613
ENSG00000135374	ELF5	protein_coding	17.937	3.65127	0.715986	5.09963	3.40311e-07	8.35513e-06	0.58848	4.61693
ENSG00000001036	FUCA2	protein_coding	52.5641	-2.22636	0.436771	-5.09733	3.44481e-07	8.44477e-06	21.3426	2.32524
ENSG00000205649	HTN3	protein_coding	97.2276	3.0698	0.602292	5.09687	3.45321e-07	8.45795e-06	17.5688	75.3211
ENSG00000255240	AP001636.3	antisense_RNA	5.96185	6.25112	1.22703	5.09452	3.49633e-07	8.55606e-06	0	2.41066
ENSG00000168802	CHTF8	protein_coding	70.729	-2.43893	0.479055	-5.09114	3.55925e-07	8.70242e-06	40.815	5.2789
ENSG00000236468	AC099335.1	processed_pseudogene	6.81665	4.04746	0.795121	5.09038	3.5735e-07	8.72963e-06	0.265283	2.92932
ENSG00000197119	SLC25A29	protein_coding	75.4565	-2.78054	0.546312	-5.08966	3.58705e-07	8.75509e-06	44.9323	3.63216
ENSG00000163029	SMC6	protein_coding	192.18	-1.1302	0.222072	-5.08934	3.59314e-07	8.7623e-06	32.1958	7.66038
ENSG00000198752	CDC42BPB	protein_coding	476.64	-2.17236	0.426897	-5.08872	3.60497e-07	8.78351e-06	100.757	12.312
ENSG00000269821	KCNQ1OT1	antisense_RNA	1586.45	1.98458	0.390082	5.08761	3.62612e-07	8.82733e-06	2.91477	5.68443
ENSG00000198168	SVIP	protein_coding	176.721	1.44742	0.284607	5.08566	3.66345e-07	8.91046e-06	34.7135	50.0638
ENSG00000153012	LGI2	protein_coding	11.3423	5.59319	1.09986	5.08536	3.66925e-07	8.91682e-06	0.0206596	1.33237
ENSG00000136758	YME1L1	protein_coding	270.671	-0.885031	0.174125	-5.08275	3.72014e-07	9.03265e-06	55.5131	15.4609
ENSG00000102349	KLF8	protein_coding	35.2973	2.13651	0.420383	5.08229	3.72915e-07	9.04667e-06	0.918504	2.32749
ENSG00000140093	SERPINA10	protein_coding	48.7928	2.16553	0.42619	5.08113	3.75195e-07	9.09409e-06	3.66708	8.20427
ENSG00000152578	GRIA4	protein_coding	11.5091	4.47424	0.881112	5.07795	3.8153e-07	9.23962e-06	0.157374	2.15335
ENSG00000161013	MGAT4B	protein_coding	125.178	-1.37659	0.271384	-5.07248	3.92669e-07	9.50116e-06	108.697	20.8005
ENSG00000117222	RBBP5	protein_coding	60.9481	-2.05968	0.40629	-5.0695	3.98872e-07	9.64291e-06	15.4265	1.85259
ENSG00000128052	KDR	protein_coding	952.618	-1.10322	0.217641	-5.06899	3.99929e-07	9.66011e-06	114.491	28.4373
ENSG00000005884	ITGA3	protein_coding	97.2606	-2.74553	0.541671	-5.06862	4.00709e-07	9.6706e-06	63.1442	6.26433
ENSG00000105974	CAV1	protein_coding	2350.45	-1.44824	0.285741	-5.06835	4.01275e-07	9.6759e-06	870.382	171.585
ENSG00000167751	KLK2	protein_coding	12.458	4.18428	0.82564	5.06793	4.0217e-07	9.68915e-06	1.37146	14.5894
ENSG00000255443	CD44-AS1	antisense_RNA	28.7747	2.93095	0.578403	5.06731	4.03479e-07	9.71231e-06	7.94174	30.5655
ENSG00000169181	GSG1L	protein_coding	23.0373	5.21394	1.02913	5.06637	4.05478e-07	9.75204e-06	0.0591602	1.88283
ENSG00000156218	ADAMTSL3	protein_coding	377.131	2.78397	0.549581	5.06562	4.07077e-07	9.78209e-06	17.7989	60.0746
ENSG00000123119	NECAB1	protein_coding	15.0572	3.12594	0.617171	5.06496	4.0849e-07	9.80762e-06	0.273838	1.38211
ENSG00000143970	ASXL2	protein_coding	216.054	-1.58394	0.312865	-5.06269	4.13385e-07	9.91663e-06	19.079	3.3403
ENSG00000078967	UBE2D4	protein_coding	38.2809	-2.66233	0.526063	-5.06087	4.17354e-07	9.9972e-06	16.3099	1.50713
ENSG00000166263	STXBP4	protein_coding	92.5063	-2.28538	0.451583	-5.06082	4.17458e-07	9.9972e-06	16.051	1.81915
ENSG00000166887	VPS39	protein_coding	106.755	-1.59174	0.314811	-5.0562	4.27699e-07	1.02337e-05	84.7334	14.6162
ENSG00000084652	TXLNA	protein_coding	122.918	-1.42762	0.282438	-5.05462	4.31244e-07	1.03097e-05	14.0586	2.62216
ENSG00000196923	PDLIM7	protein_coding	76.1996	-2.80931	0.55589	-5.05371	4.33308e-07	1.03502e-05	69.1423	5.55045
ENSG00000131724	IL13RA1	protein_coding	147.505	-1.37623	0.272445	-5.0514	4.38593e-07	1.04675e-05	44.8903	9.23359
ENSG00000154222	CC2D1B	protein_coding	64.0127	-2.98701	0.592029	-5.04538	4.52625e-07	1.07932e-05	77.0525	5.30109
ENSG00000135454	B4GALNT1	protein_coding	11.2313	5.12679	1.01641	5.04403	4.55835e-07	1.08604e-05	0.0799547	3.0487
ENSG00000186442	KRT3	protein_coding	4.82662	6.16319	1.22251	5.04141	4.62112e-07	1.09913e-05	0	1.13381
ENSG00000282876	Z98752.4	lincRNA	4.82662	6.16319	1.22251	5.04141	4.62112e-07	1.09913e-05	0	6.92327
ENSG00000101152	DNAJC5	protein_coding	86.372	-2.05925	0.408695	-5.03859	4.68967e-07	1.11448e-05	9.88489	1.17635
ENSG00000206579	XKR4	protein_coding	28.8935	3.01764	0.598957	5.03816	4.70032e-07	1.11607e-05	0.132106	0.611824
ENSG00000214842	RAD51AP2	protein_coding	6.72771	6.32633	1.256	5.03689	4.73145e-07	1.12251e-05	0	0.876904
ENSG00000166716	ZNF592	protein_coding	129.095	-3.08161	0.612084	-5.03462	4.78791e-07	1.13494e-05	29.5974	1.47158
ENSG00000162191	UBXN1	protein_coding	79.6139	1.32854	0.263925	5.03379	4.80878e-07	1.13892e-05	56.992	75.4683
ENSG00000099282	TSPAN15	protein_coding	63.5369	-2.2553	0.448114	-5.03287	4.83184e-07	1.14341e-05	56.5896	8.2149
ENSG00000053254	FOXN3	protein_coding	174.105	-1.35027	0.268307	-5.03255	4.84006e-07	1.14439e-05	50.4834	9.89488
ENSG00000181264	TMEM136	protein_coding	37.4008	2.35246	0.467609	5.03083	4.88358e-07	1.1537e-05	7.24451	17.0972
ENSG00000250945	AC096773.1	lincRNA	20.207	3.54354	0.704439	5.0303	4.89719e-07	1.15594e-05	3.05089	20.1203
ENSG00000137831	UACA	protein_coding	2243.73	2.34888	0.467094	5.02871	4.93784e-07	1.16456e-05	131.776	379.541
ENSG00000143624	INTS3	protein_coding	111.789	-1.5442	0.30715	-5.02751	4.96893e-07	1.1709e-05	23.8005	4.17443
ENSG00000141753	IGFBP4	protein_coding	320.629	-1.41081	0.280658	-5.02678	4.98785e-07	1.17437e-05	87.7064	16.678
ENSG00000278376	AP004609.3	lincRNA	7.73391	4.07373	0.811021	5.02297	5.08789e-07	1.19692e-05	0.185842	1.88993
ENSG00000144115	THNSL2	protein_coding	14.6048	3.32078	0.661531	5.01984	5.17134e-07	1.21553e-05	0.486185	3.97005
ENSG00000118526	TCF21	protein_coding	4.72628	6.13277	1.22201	5.0186	5.20495e-07	1.22212e-05	0	0.578172
ENSG00000203799	CCDC162P	transcribed_unitary_pseudogene	18.5114	3.55336	0.708055	5.01848	5.20814e-07	1.22212e-05	1.05674	6.87742
ENSG00000281852	LINC00891	lincRNA	152.251	2.34889	0.468315	5.01562	5.28631e-07	1.23942e-05	5.33646	13.2525
ENSG00000069329	VPS35	protein_coding	371.496	-2.31984	0.46268	-5.01392	5.33324e-07	1.24938e-05	216.73	23.6084
ENSG00000266984	POLR3GP2	processed_pseudogene	6.92732	6.32349	1.26139	5.01313	5.35527e-07	1.25349e-05	0	6.73654
ENSG00000089902	RCOR1	protein_coding	152.765	-2.67922	0.534556	-5.01205	5.38533e-07	1.25947e-05	38.697	3.00086
ENSG00000255464	SEPT14P8	unprocessed_pseudogene	8.87766	5.04801	1.00726	5.01162	5.39723e-07	1.2612e-05	17.3031	457.197
ENSG00000184009	ACTG1	protein_coding	4036.36	-1.36907	0.273197	-5.0113	5.40624e-07	1.26225e-05	2093.04	436.416
ENSG00000117122	MFAP2	protein_coding	60.1394	-2.61803	0.522446	-5.01111	5.4117e-07	1.26247e-05	67.8189	5.19883
ENSG00000198355	PIM3	protein_coding	98.018	-1.5552	0.310548	-5.0079	5.50262e-07	1.28261e-05	26.1642	4.38802
ENSG00000196844	PATE2	protein_coding	14.7334	2.56566	0.512427	5.00688	5.53208e-07	1.28841e-05	1.18972	4.00582
ENSG00000110090	CPT1A	protein_coding	193.733	-1.59326	0.318292	-5.00568	5.56662e-07	1.29537e-05	58.4	11.1148
ENSG00000148841	ITPRIP	protein_coding	68.287	-2.31518	0.462547	-5.00529	5.57781e-07	1.2969e-05	7.54789	0.7042
ENSG00000143641	GALNT2	protein_coding	82.6327	-2.15596	0.430791	-5.00466	5.59615e-07	1.30008e-05	20.5165	2.60476
ENSG00000164794	KCNV1	protein_coding	71.8305	2.54333	0.508367	5.00294	5.64619e-07	1.31062e-05	1.27316	3.60238
ENSG00000196199	MPHOSPH8	protein_coding	108.725	-1.48062	0.296106	-5.0003	5.72405e-07	1.32676e-05	31.6847	6.07048
ENSG00000284694	AL355602.1	lincRNA	12.8023	3.70223	0.740408	5.00026	5.72522e-07	1.32676e-05	0.201202	1.47195
ENSG00000227896	AL731569.1	antisense_RNA	6.97932	4.14546	0.829334	4.99854	5.77657e-07	1.33755e-05	0.0941039	1.00268
ENSG00000251562	MALAT1	lincRNA	56893.2	1.04215	0.208533	4.9975	5.80773e-07	1.34366e-05	44017.4	44582.1
ENSG00000170370	EMX2	protein_coding	6.20683	5.39002	1.07869	4.99682	5.82848e-07	1.34734e-05	0.0472436	1.53516
ENSG00000137393	RNF144B	protein_coding	171.979	-1.60423	0.32111	-4.99589	5.85665e-07	1.35274e-05	26.1454	4.13345
ENSG00000064763	FAR2	protein_coding	164.004	-1.37555	0.275412	-4.99452	5.89822e-07	1.36121e-05	90.4819	18.2103
ENSG00000282458	WASH5P	transcribed_processed_pseudogene	135.67	-1.75365	0.351244	-4.99267	5.95494e-07	1.37317e-05	238.739	32.984
ENSG00000272563	AC016745.2	lincRNA	26.8573	2.68831	0.53865	4.99083	6.01215e-07	1.38522e-05	0.908761	2.95385
ENSG00000135686	KLHL36	protein_coding	80.6921	-1.63142	0.326929	-4.99013	6.03378e-07	1.38906e-05	10.6073	1.8136
ENSG00000214199	EEF1A1P12	processed_pseudogene	24.8181	2.08745	0.418356	4.98965	6.04878e-07	1.39137e-05	3.58672	8.70525
ENSG00000198019	FCGR1B	protein_coding	6.91318	6.30607	1.26435	4.9876	6.11331e-07	1.40506e-05	0	2.43951
ENSG00000270820	AC016727.1	antisense_RNA	24.3604	2.52117	0.505911	4.98342	6.24715e-07	1.43464e-05	9.36114	26.5346
ENSG00000249646	OR7E94P	transcribed_unprocessed_pseudogene	42.6353	2.07808	0.417023	4.98314	6.25618e-07	1.43553e-05	12.1045	24.5881
ENSG00000224238	WARS2-IT1	antisense_RNA	104.31	2.2212	0.445897	4.98143	6.31161e-07	1.44707e-05	8.37294	18.7018
ENSG00000186635	ARAP1	protein_coding	76.7364	-2.70129	0.54238	-4.98044	6.34384e-07	1.45326e-05	51.7948	4.71622
ENSG00000169020	ATP5I	protein_coding	106.435	2.60137	0.522505	4.97864	6.4032e-07	1.46446e-05	227.164	829.737
ENSG00000196096	AC079610.1	lincRNA	79.3931	1.35856	0.272875	4.97867	6.40216e-07	1.46446e-05	12.4582	16.1375
ENSG00000225796	MTND4P23	unprocessed_pseudogene	16.1504	3.21845	0.646973	4.97463	6.53721e-07	1.49389e-05	1.04286	5.27007
ENSG00000251292	ERVH-1	lincRNA	12.4688	2.95233	0.593548	4.97403	6.5574e-07	1.49728e-05	2.8152	11.7759
ENSG00000109670	FBXW7	protein_coding	103.93	1.28404	0.258176	4.97349	6.5758e-07	1.50026e-05	20.9637	26.5888
ENSG00000077235	GTF3C1	protein_coding	119.231	-2.14303	0.431018	-4.97202	6.62576e-07	1.51042e-05	51.8778	7.91907
ENSG00000129534	MIS18BP1	protein_coding	113.123	-1.40446	0.28272	-4.96769	6.7756e-07	1.54332e-05	58.328	12.5696
ENSG00000013288	MAN2B2	protein_coding	95.9695	-3.52046	0.708957	-4.96569	6.84577e-07	1.55804e-05	20.6032	0.706304
ENSG00000135018	UBQLN1	protein_coding	379.645	-1.61964	0.326226	-4.96479	6.87757e-07	1.564e-05	103.072	17.8396
ENSG00000105379	ETFB	protein_coding	138.375	1.62813	0.32802	4.9635	6.92349e-07	1.57189e-05	10.815	16.6833
ENSG00000165280	VCP	protein_coding	401.329	-1.08299	0.218186	-4.9636	6.91993e-07	1.57189e-05	191.43	48.2546
ENSG00000117614	SYF2	protein_coding	140.672	2.10112	0.423411	4.96237	6.9639e-07	1.57896e-05	27.889	63.516
ENSG00000236532	LINC01695	lincRNA	68.3915	2.5077	0.50535	4.96231	6.96592e-07	1.57896e-05	2.31238	7.67489
ENSG00000181458	TMEM45A	protein_coding	3432.57	2.45111	0.49414	4.96036	7.03626e-07	1.59361e-05	101.975	272.043
ENSG00000282828	AC009971.1	lincRNA	12.9092	3.84322	0.77503	4.9588	7.09301e-07	1.60517e-05	1.4102	10.9845
ENSG00000131042	LILRB2	protein_coding	9.28778	4.83516	0.975258	4.95782	7.12875e-07	1.61195e-05	0.0800863	2.63964
ENSG00000281162	AC005035.1	lincRNA	17.9529	4.78905	0.966071	4.95724	7.15001e-07	1.61545e-05	0.0891192	2.42139
ENSG00000253327	RAD21-AS1	antisense_RNA	43.4531	2.39022	0.482186	4.95705	7.15723e-07	1.61578e-05	3.26691	8.63496
ENSG00000023191	RNH1	protein_coding	56.1741	-2.76295	0.557436	-4.95653	7.17621e-07	1.61745e-05	40.6371	4.06468
ENSG00000281880	PAUPAR	lincRNA	10.4714	3.65865	0.738129	4.95666	7.17154e-07	1.61745e-05	0.202532	1.46593
ENSG00000136156	ITM2B	protein_coding	717.609	-2.59585	0.523868	-4.95516	7.22708e-07	1.62761e-05	452.949	40.1391
ENSG00000116786	PLEKHM2	protein_coding	67.6697	-2.49592	0.503763	-4.95455	7.24968e-07	1.63138e-05	24.8332	3.13847
ENSG00000120875	DUSP4	protein_coding	139.293	-1.65579	0.334216	-4.95426	7.26055e-07	1.63251e-05	16.1561	2.60738
ENSG00000168303	MPLKIP	protein_coding	92.9647	1.18304	0.238874	4.95256	7.32418e-07	1.6455e-05	3.15855	3.55703
ENSG00000120278	PLEKHG1	protein_coding	224.329	-1.6521	0.3338	-4.94937	7.44532e-07	1.67137e-05	27.947	4.54121
ENSG00000206503	HLA-A	protein_coding	100.111	-2.01062	0.406258	-4.94912	7.45502e-07	1.67221e-05	41.8028	5.35912
ENSG00000151208	DLG5	protein_coding	54.9757	-2.70641	0.547037	-4.94739	7.52139e-07	1.68574e-05	16.4949	1.40366
ENSG00000182149	IST1	protein_coding	132.171	-1.45672	0.294701	-4.94304	7.6915e-07	1.72249e-05	169.929	32.2848
ENSG00000233476	EEF1A1P6	processed_pseudogene	98.0911	2.2109	0.447545	4.94006	7.81001e-07	1.74763e-05	12.6678	32.9669
ENSG00000146909	NOM1	protein_coding	115.23	-2.03465	0.412066	-4.93767	7.9061e-07	1.76772e-05	32.748	4.76077
ENSG00000230470	AL078645.1	sense_intronic	6.28209	4.38372	0.88819	4.93557	7.99168e-07	1.78488e-05	1.03701	14.7676
ENSG00000255856	AC069503.1	lincRNA	7.50635	6.30614	1.27772	4.93547	7.99562e-07	1.78488e-05	0	7.08123
ENSG00000079432	CIC	protein_coding	67.3665	-2.7941	0.566462	-4.93254	8.11656e-07	1.81043e-05	15.5142	1.14493
ENSG00000178235	SLITRK1	protein_coding	5.43162	6.14463	1.24586	4.93202	8.13816e-07	1.8138e-05	0	0.453486
ENSG00000100330	MTMR3	protein_coding	105.832	-3.20795	0.650891	-4.92855	8.28423e-07	1.84489e-05	30.7225	1.78388
ENSG00000152661	GJA1	protein_coding	557.729	-1.72974	0.350983	-4.92827	8.29609e-07	1.84606e-05	110.958	17.6737
ENSG00000229127	AC007038.1	antisense_RNA	44.6472	1.69207	0.343435	4.92691	8.3539e-07	1.85745e-05	4.47478	7.39777
ENSG00000249264	EEF1A1P9	processed_pseudogene	26.7219	2.38741	0.484706	4.92547	8.41578e-07	1.86972e-05	3.14499	9.75773
ENSG00000138050	THUMPD2	protein_coding	41.5329	-2.4493	0.497589	-4.92233	8.55204e-07	1.89849e-05	54.8046	4.57829
ENSG00000267559	AL158154.2	lincRNA	19.6937	2.80938	0.570804	4.92179	8.57565e-07	1.90222e-05	1.07784	5.57434
ENSG00000232230	TPM4P1	processed_pseudogene	13.8256	3.6412	0.739949	4.92088	8.61571e-07	1.90959e-05	1.38592	9.46208
ENSG00000280169	AL136526.1	antisense_RNA	22.5998	2.37825	0.483366	4.92019	8.646e-07	1.91478e-05	1.4703	3.8795
ENSG00000142910	TINAGL1	protein_coding	99.1874	-2.45739	0.499487	-4.91984	8.66162e-07	1.91673e-05	50.4136	4.53557
ENSG00000173626	TRAPPC3L	protein_coding	75.8602	2.2906	0.465648	4.91917	8.69108e-07	1.92173e-05	4.89249	11.9883
ENSG00000232774	FLJ22447	lincRNA	380.728	1.99752	0.406305	4.91631	8.81899e-07	1.94847e-05	45.1317	87.4707
ENSG00000233251	AC007743.1	antisense_RNA	430.041	1.9916	0.405185	4.91528	8.86554e-07	1.95721e-05	26.0886	49.5634
ENSG00000233007	UBTFL11	processed_pseudogene	8.30633	4.92484	1.00204	4.9148	8.88729e-07	1.96046e-05	0.0682035	1.53152
ENSG00000113648	H2AFY	protein_coding	285.894	-1.74908	0.355988	-4.91331	8.95529e-07	1.9739e-05	81.9596	13.8974
ENSG00000275120	AC048382.5	antisense_RNA	14.2173	3.13552	0.638272	4.91252	8.99122e-07	1.98026e-05	0.345028	1.87027
ENSG00000076003	MCM6	protein_coding	49.5117	-3.67328	0.747977	-4.91096	9.06332e-07	1.99457e-05	10.401	0.332022
ENSG00000226792	C13orf42	protein_coding	7.47229	4.45528	0.907243	4.91079	9.07125e-07	1.99475e-05	0.356284	4.64255
ENSG00000050030	NEXMIF	protein_coding	7.73261	4.05872	0.82684	4.90871	9.16787e-07	2.01441e-05	0.0294295	0.297834
ENSG00000109436	TBC1D9	protein_coding	185.367	-1.6304	0.332221	-4.90757	9.22103e-07	2.02291e-05	42.2359	7.32633
ENSG00000168385	SEPT2	protein_coding	955.642	-0.965221	0.196679	-4.9076	9.21962e-07	2.02291e-05	607.512	164.738
ENSG00000115275	MOGS	protein_coding	37.1468	-5.00962	1.02089	-4.90712	9.24213e-07	2.02595e-05	15.8674	0
ENSG00000130560	UBAC1	protein_coding	48.459	-2.50146	0.50987	-4.90607	9.29191e-07	2.03527e-05	64.9489	5.60364
ENSG00000241288	AC092902.2	processed_transcript	107.364	2.37175	0.4836	4.90437	9.37266e-07	2.05135e-05	47.3924	119.728
ENSG00000067167	TRAM1	protein_coding	406.266	-1.59404	0.325072	-4.90365	9.40731e-07	2.05732e-05	124.578	22.2575
ENSG00000002834	LASP1	protein_coding	228.304	-0.994126	0.202836	-4.90112	9.52917e-07	2.08235e-05	48.6724	12.6017
ENSG00000161249	DMKN	protein_coding	28.6713	4.26727	0.870708	4.90092	9.53911e-07	2.08289e-05	0.845701	22.1607
ENSG00000111981	ULBP1	protein_coding	22.4653	2.32891	0.475237	4.90053	9.55774e-07	2.08496e-05	1.09393	2.81552
ENSG00000117000	RLF	protein_coding	87.8703	-1.92602	0.393033	-4.90041	9.56351e-07	2.08496e-05	8.31061	1.10136
ENSG00000187098	MITF	protein_coding	32.2387	2.67235	0.545397	4.89983	9.59217e-07	2.08958e-05	6.06281	18.5119
ENSG00000234714	AC009965.1	lincRNA	13.7534	2.88674	0.589401	4.89774	9.69433e-07	2.10899e-05	4.45605	17.7677
ENSG00000253284	AC092828.1	sense_intronic	39.8952	2.0356	0.415624	4.8977	9.69631e-07	2.10899e-05	1.23727	2.68175
ENSG00000259008	AL355834.1	lincRNA	7.90841	4.44529	0.907691	4.89736	9.71347e-07	2.11108e-05	0.0546183	0.797056
ENSG00000176225	RTTN	protein_coding	318.42	1.72187	0.351645	4.89662	9.7498e-07	2.11733e-05	24.5996	39.6121
ENSG00000271425	NBPF10	protein_coding	55.3385	1.43521	0.293125	4.89625	9.76842e-07	2.11972e-05	1.05124	1.50452
ENSG00000214719	AC005562.1	processed_transcript	24.2279	1.88726	0.385492	4.89571	9.79506e-07	2.12386e-05	4.89309	9.3255
ENSG00000105281	SLC1A5	protein_coding	45.09	-3.3161	0.677452	-4.89497	9.83231e-07	2.13028e-05	23.8975	1.45097
ENSG00000257773	AC011595.2	processed_pseudogene	5.85062	5.05357	1.03261	4.89396	9.88266e-07	2.13953e-05	0.104019	3.27141
ENSG00000177311	ZBTB38	protein_coding	242.043	-1.28485	0.26258	-4.89319	9.92154e-07	2.14629e-05	60.8292	12.8898
ENSG00000267482	AC104996.3	unprocessed_pseudogene	14.434	5.95421	1.21753	4.89041	1.00627e-06	2.17515e-05	11.6242	1773.91
ENSG00000164684	ZNF704	protein_coding	258.385	-2.52241	0.515803	-4.89025	1.00707e-06	2.17519e-05	41.1871	3.69684
ENSG00000102362	SYTL4	protein_coding	72.5096	-2.7895	0.570452	-4.88998	1.00845e-06	2.17648e-05	34.337	2.32146
ENSG00000157510	AFAP1L1	protein_coding	201.302	-1.63081	0.333519	-4.8897	1.00988e-06	2.1779e-05	62.496	10.4098
ENSG00000245910	SNHG6	processed_transcript	91.7063	1.75344	0.358627	4.88932	1.01187e-06	2.1805e-05	189.863	348.855
ENSG00000171488	LRRC8C	protein_coding	312.682	-1.53103	0.313156	-4.88904	1.0133e-06	2.18192e-05	29.2634	5.00797
ENSG00000129103	SUMF2	protein_coding	64.2041	-2.16789	0.443437	-4.88882	1.0144e-06	2.18259e-05	41.3814	5.96139
ENSG00000107949	BCCIP	protein_coding	86.5288	1.40572	0.287596	4.88782	1.01957e-06	2.19203e-05	30.131	43.4925
ENSG00000233907	LINC01761	lincRNA	85.6255	2.25464	0.461292	4.88767	1.02036e-06	2.19204e-05	4.88058	11.4449
ENSG00000163931	TKT	protein_coding	298.602	-1.57119	0.321478	-4.88739	1.02179e-06	2.19345e-05	133.764	24.1451
ENSG00000255303	OR5BA1P	transcribed_unprocessed_pseudogene	25.0377	2.29818	0.470434	4.88524	1.03304e-06	2.21589e-05	0.673942	1.64546
ENSG00000070047	PHRF1	protein_coding	46.3851	-2.77771	0.56881	-4.88338	1.04285e-06	2.23395e-05	6.76769	0.441725
ENSG00000255020	AF131216.3	antisense_RNA	6.74486	4.57237	0.93632	4.88334	1.04306e-06	2.23395e-05	0.200129	3.09941
ENSG00000165970	SLC6A5	protein_coding	8.56456	6.31939	1.29433	4.88235	1.0483e-06	2.24346e-05	0	1.95505
ENSG00000164828	SUN1	protein_coding	196.993	-1.50035	0.307492	-4.8793	1.06462e-06	2.27664e-05	93.7684	16.6986
ENSG00000174721	FGFBP3	protein_coding	6.97287	4.13515	0.847529	4.87907	1.06586e-06	2.27754e-05	0.110922	1.2626
ENSG00000260090	AC092435.3	lincRNA	5.87266	5.74743	1.17862	4.87642	1.08027e-06	2.30659e-05	0.00697083	0.707764
ENSG00000074527	NTN4	protein_coding	373.563	-1.90165	0.390048	-4.87544	1.08567e-06	2.31282e-05	137.83	18.5502
ENSG00000182230	FAM153B	protein_coding	22.455	2.61187	0.535707	4.87555	1.08505e-06	2.31282e-05	1.28021	4.33671
ENSG00000203747	FCGR3A	protein_coding	5.14112	6.07695	1.24643	4.87549	1.0854e-06	2.31282e-05	0	7.73417
ENSG00000124802	EEF1E1	protein_coding	81.769	1.48263	0.304206	4.87375	1.09498e-06	2.33087e-05	37.3033	56.5114
ENSG00000231607	DLEU2	antisense_RNA	46.6224	1.79307	0.367925	4.87345	1.09664e-06	2.33263e-05	7.53	13.419
ENSG00000180354	MTURN	protein_coding	221.806	3.27761	0.672565	4.8733	1.09751e-06	2.3327e-05	4.31498	27.2918
ENSG00000125304	TM9SF2	protein_coding	235.89	-1.57249	0.32271	-4.87276	1.10047e-06	2.33607e-05	63.894	12.0265
ENSG00000162365	CYP4A22	protein_coding	11.9226	4.09169	0.839716	4.87271	1.10076e-06	2.33607e-05	0.196938	2.00998
ENSG00000187172	BAGE2	transcribed_unprocessed_pseudogene	12.371	2.79199	0.573043	4.87222	1.10351e-06	2.34013e-05	1.08875	4.02884
ENSG00000140391	TSPAN3	protein_coding	200.781	-1.10594	0.226999	-4.87201	1.10471e-06	2.3409e-05	100.865	25.8747
ENSG00000272631	AC067750.1	antisense_RNA	14.2426	2.73482	0.561359	4.87178	1.10595e-06	2.34175e-05	0.220212	0.864624
ENSG00000256422	LINC02552	lincRNA	8.32829	3.53572	0.726022	4.86999	1.11604e-06	2.36043e-05	1.68201	10.8705
ENSG00000284703	AL805961.2	lincRNA	19.5647	2.38679	0.490109	4.86992	1.11646e-06	2.36043e-05	0.563074	1.57375
ENSG00000175097	RAG2	protein_coding	6.16869	4.57878	0.940406	4.86895	1.12195e-06	2.37026e-05	0.428173	7.6502
ENSG00000173638	SLC19A1	protein_coding	50.5094	-3.1452	0.646025	-4.86854	1.12429e-06	2.37339e-05	16.0617	0.542912
ENSG00000100605	ITPK1	protein_coding	38.4008	-2.82998	0.581429	-4.86728	1.13143e-06	2.38666e-05	15.2462	1.01518
ENSG00000036565	SLC18A1	protein_coding	12.1628	4.91575	1.01041	4.86509	1.14403e-06	2.41144e-05	0.321183	7.78277
ENSG00000102309	PIN4	protein_coding	36.3624	2.625	0.539668	4.8641	1.14982e-06	2.4218e-05	6.44752	23.0062
ENSG00000169062	UPF3A	protein_coding	139.174	1.24169	0.255328	4.86313	1.15544e-06	2.43181e-05	40.1494	48.8089
ENSG00000236334	PPIAL4G	protein_coding	34.5614	3.38683	0.697205	4.85772	1.18744e-06	2.49729e-05	0.623594	3.34845
ENSG00000171385	KCND3	protein_coding	9.7432	3.10127	0.638631	4.85613	1.19705e-06	2.5156e-05	0.111909	0.551452
ENSG00000275180	AC048341.3	lincRNA	14.7836	2.87441	0.591984	4.85555	1.20056e-06	2.52108e-05	6.19092	26.2014
ENSG00000261541	AC138915.4	lincRNA	19.6124	3.41479	0.703528	4.8538	1.21116e-06	2.54145e-05	0.318183	1.74835
ENSG00000102901	CENPT	protein_coding	27.3585	-3.94909	0.813655	-4.85352	1.21288e-06	2.54314e-05	15.0558	0.341753
ENSG00000165669	FAM204A	protein_coding	137.536	1.03039	0.212392	4.85135	1.22624e-06	2.56923e-05	30.7429	32.9262
ENSG00000065485	PDIA5	protein_coding	79.7263	-2.00216	0.41287	-4.84937	1.23856e-06	2.59116e-05	85.9573	11.3484
ENSG00000236673	AL117378.1	lincRNA	150.816	2.73773	0.564537	4.84951	1.23769e-06	2.59116e-05	9.21477	31.1129
ENSG00000183291	SELENOF	protein_coding	181.974	-1.50459	0.31028	-4.84914	1.23998e-06	2.59219e-05	136.961	24.5207
ENSG00000230530	LIMD1-AS1	antisense_RNA	10.1168	3.88769	0.801807	4.84866	1.24296e-06	2.59647e-05	0.616577	6.46822
ENSG00000134884	ARGLU1	protein_coding	292.657	-1.67597	0.34567	-4.84847	1.24417e-06	2.59707e-05	226.127	36.9258
ENSG00000126522	ASL	protein_coding	22.0146	-3.2662	0.673711	-4.84808	1.24661e-06	2.60022e-05	66.3018	2.32091
ENSG00000143157	POGK	protein_coding	85.2054	-2.00875	0.414377	-4.84763	1.24943e-06	2.60417e-05	8.7819	1.11216
ENSG00000236069	AL136987.2	lincRNA	17.2312	2.99168	0.617994	4.84095	1.29218e-06	2.69125e-05	3.50207	15.4786
ENSG00000237638	LINC02245	lincRNA	11.935	2.99057	0.617912	4.8398	1.29972e-06	2.70496e-05	0.371538	1.65151
ENSG00000069431	ABCC9	protein_coding	191.711	2.54165	0.525205	4.83934	1.30268e-06	2.70909e-05	2.96982	8.17993
ENSG00000143951	WDPCP	protein_coding	246.357	1.87871	0.388393	4.83714	1.31721e-06	2.73727e-05	15.5839	27.5507
ENSG00000029364	SLC39A9	protein_coding	156.003	-1.91854	0.396771	-4.83538	1.32891e-06	2.75954e-05	29.6538	4.35016
ENSG00000138686	BBS7	protein_coding	55.0587	-2.30558	0.477103	-4.83246	1.34855e-06	2.79825e-05	41.5031	4.17609
ENSG00000127946	HIP1	protein_coding	150.837	-1.25639	0.260013	-4.83204	1.35143e-06	2.80005e-05	17.2756	3.80016
ENSG00000187605	TET3	protein_coding	82.2383	-2.32042	0.480209	-4.83211	1.35094e-06	2.80005e-05	6.7204	1.08283
ENSG00000256061	DNAAF4	protein_coding	34.41	1.96263	0.406284	4.83069	1.36059e-06	2.81695e-05	6.04298	13.0822
ENSG00000115806	GORASP2	protein_coding	143.95	-1.40712	0.291584	-4.82578	1.39455e-06	2.88424e-05	60.0176	12.6462
ENSG00000174939	ASPHD1	protein_coding	6.33256	4.13465	0.856799	4.8257	1.39515e-06	2.88424e-05	0.187108	2.17626
ENSG00000142089	IFITM3	protein_coding	95.6171	-2.09704	0.434613	-4.82508	1.3995e-06	2.8911e-05	123.238	16.6582
ENSG00000156471	PTDSS1	protein_coding	106.991	-1.72069	0.356665	-4.8244	1.40427e-06	2.89881e-05	38.8956	6.05558
ENSG00000160710	ADAR	protein_coding	358.648	-1.17119	0.242799	-4.82373	1.40898e-06	2.90639e-05	51.3354	11.657
ENSG00000132967	HMGB1P5	transcribed_processed_pseudogene	123.403	2.21699	0.459627	4.82346	1.41087e-06	2.90815e-05	43.3955	117.506
ENSG00000214776	AC092821.1	protein_coding	14.9586	2.74325	0.568792	4.82295	1.41452e-06	2.91352e-05	0.198726	0.708987
ENSG00000167080	B4GALNT2	protein_coding	121.178	1.62912	0.337843	4.82213	1.42037e-06	2.91911e-05	2.91672	4.5006
ENSG00000196715	VKORC1L1	protein_coding	127.019	-1.6131	0.334518	-4.82214	1.42024e-06	2.91911e-05	18.3179	3.5332
ENSG00000214029	ZNF891	protein_coding	106.174	1.13529	0.235426	4.8223	1.41912e-06	2.91911e-05	1.80605	2.03973
ENSG00000187678	SPRY4	protein_coding	84.3827	-2.6264	0.544772	-4.82109	1.42774e-06	2.93212e-05	19.4295	1.92302
ENSG00000131263	RLIM	protein_coding	296.764	-0.903302	0.187437	-4.81924	1.44109e-06	2.95735e-05	21.8986	5.99713
ENSG00000223745	CCDC18-AS1	processed_transcript	123.704	1.83396	0.380624	4.8183	1.44785e-06	2.96906e-05	42.8437	73.8603
ENSG00000250508	AP000808.1	lincRNA	15.6398	2.59668	0.538949	4.81804	1.44978e-06	2.97082e-05	0.650903	2.16463
ENSG00000144452	ABCA12	protein_coding	10.1719	3.6554	0.75885	4.81702	1.45716e-06	2.98376e-05	0.0694338	0.506125
ENSG00000173530	TNFRSF10D	protein_coding	240.542	-1.10702	0.229833	-4.81664	1.45993e-06	2.98726e-05	36.91	8.81769
ENSG00000179935	LINC00652	lincRNA	66.7397	2.32208	0.482129	4.8163	1.46245e-06	2.99022e-05	3.03169	7.50833
ENSG00000236349	SUCLG2P2	processed_pseudogene	5.97252	5.42329	1.12634	4.81495	1.47235e-06	3.00826e-05	0.070855	2.86867
ENSG00000167173	C15orf39	protein_coding	56.1449	-2.52384	0.524555	-4.81141	1.49873e-06	3.05992e-05	11.813	0.939383
ENSG00000178429	RPS3AP5	processed_pseudogene	11.005	3.13966	0.652688	4.81034	1.50671e-06	3.07396e-05	1.61784	8.37897
ENSG00000258010	AC016705.1	antisense_RNA	11.0921	5.52874	1.14981	4.80841	1.52138e-06	3.09938e-05	0.0454167	2.37886
ENSG00000267709	AC024592.2	antisense_RNA	6.59128	4.05616	0.843535	4.80853	1.52048e-06	3.09938e-05	0.300706	3.41288
ENSG00000217414	DDX18P3	processed_pseudogene	7.94228	5.09046	1.05895	4.80708	1.53153e-06	3.11779e-05	0.0594166	1.7756
ENSG00000227063	RPL41P1	processed_pseudogene	75.7392	1.385	0.288329	4.80352	1.55899e-06	3.17139e-05	4148.39	5812.12
ENSG00000271208	Z99289.3	lincRNA	50.0964	1.70755	0.355607	4.80179	1.5725e-06	3.19654e-05	28.9178	47.9594
ENSG00000232892	AL499616.1	antisense_RNA	7.70455	3.63356	0.756804	4.80119	1.57724e-06	3.20384e-05	0.170513	1.22919
ENSG00000128849	CGNL1	protein_coding	626.065	1.95388	0.407091	4.79961	1.58978e-06	3.22697e-05	16.4478	36.3487
ENSG00000214807	NPM1P31	processed_pseudogene	5.15248	4.81501	1.00343	4.79854	1.59829e-06	3.2419e-05	0.196863	4.96275
ENSG00000163531	NFASC	protein_coding	16.2804	3.41432	0.711799	4.79674	1.61265e-06	3.26865e-05	0.277824	1.84292
ENSG00000176444	CLK2	protein_coding	51.7455	-2.55177	0.532353	-4.79338	1.63992e-06	3.32152e-05	18.3422	1.84613
ENSG00000115541	HSPE1	protein_coding	92.9343	1.17822	0.245953	4.79044	1.66415e-06	3.36573e-05	73.1676	88.5765
ENSG00000267749	AC092068.3	sense_intronic	14.0432	2.76918	0.578062	4.79046	1.66402e-06	3.36573e-05	0.882811	3.0599
ENSG00000072849	DERL2	protein_coding	54.4199	-2.09287	0.436923	-4.79002	1.66768e-06	3.37043e-05	42.2414	5.98519
ENSG00000144959	NCEH1	protein_coding	62.1369	-2.90948	0.607609	-4.78841	1.68108e-06	3.39444e-05	14.9847	0.872913
ENSG00000278600	AC015871.3	sense_intronic	40.1903	1.59274	0.332632	4.7883	1.68199e-06	3.39444e-05	4.20321	6.56653
ENSG00000246308	AC116535.1	antisense_RNA	19.1541	2.61561	0.546282	4.78801	1.68442e-06	3.39689e-05	1.00672	3.07298
ENSG00000077458	FAM76B	protein_coding	98.7314	1.38265	0.288799	4.78759	1.68796e-06	3.39914e-05	25.4808	38.4818
ENSG00000236852	BX322784.1	processed_pseudogene	6.77422	5.46582	1.14165	4.78766	1.68736e-06	3.39914e-05	0.0618624	3.3882
ENSG00000130635	COL5A1	protein_coding	285.123	-1.83895	0.384126	-4.78736	1.68993e-06	3.40066e-05	43.1719	6.89953
ENSG00000166272	WBP1L	protein_coding	109.049	-1.6284	0.340232	-4.78616	1.70006e-06	3.41857e-05	15.4326	2.62624
ENSG00000271806	AL590822.2	antisense_RNA	18.1288	2.43391	0.508563	4.78586	1.70254e-06	3.4211e-05	0.574912	1.55241
ENSG00000198618	PPIAP22	processed_pseudogene	159.478	2.89008	0.604178	4.78349	1.72279e-06	3.45683e-05	60.7211	274.422
ENSG00000260062	GOLGA2P11	transcribed_unprocessed_pseudogene	12.1412	3.21481	0.672049	4.7836	1.72183e-06	3.45683e-05	0.34391	2.13664
ENSG00000134962	KLB	protein_coding	20.9007	2.5086	0.524471	4.7831	1.72611e-06	3.46101e-05	0.45023	1.33965
ENSG00000151422	FER	protein_coding	371.744	2.28255	0.477395	4.78127	1.7419e-06	3.49017e-05	18.2899	43.6743
ENSG00000261683	LINC00838	lincRNA	6.99845	4.35191	0.910252	4.78099	1.74435e-06	3.49257e-05	0.0794749	1.07289
ENSG00000227471	AKR1B15	protein_coding	76.49	2.28313	0.477779	4.77862	1.76499e-06	3.53136e-05	6.14071	14.3062
ENSG00000139697	SBNO1	protein_coding	280.302	-0.8604	0.180254	-4.77328	1.81252e-06	3.62388e-05	18.6324	5.3509
ENSG00000023318	ERP44	protein_coding	106.424	-1.5464	0.324274	-4.76881	1.8532e-06	3.70255e-05	12.5089	2.16534
ENSG00000130508	PXDN	protein_coding	1047.77	-1.04955	0.220116	-4.76814	1.85934e-06	3.70952e-05	307.093	76.5968
ENSG00000136715	SAP130	protein_coding	69.6599	-1.93715	0.406263	-4.76822	1.85858e-06	3.70952e-05	11.5052	1.5697
ENSG00000185122	HSF1	protein_coding	52.9478	-2.47712	0.519582	-4.76753	1.86498e-06	3.71812e-05	52.4964	4.60992
ENSG00000258385	AL391516.1	processed_pseudogene	8.17495	3.98163	0.835215	4.76719	1.86813e-06	3.72176e-05	0.149126	1.4817
ENSG00000251152	AC025539.1	lincRNA	85.1404	2.4343	0.510721	4.76639	1.87559e-06	3.73396e-05	2.87005	7.58326
ENSG00000163431	LMOD1	protein_coding	5.12774	4.2706	0.896136	4.76557	1.88317e-06	3.74638e-05	0.0500668	0.682102
ENSG00000236008	LINC01814	lincRNA	182.783	1.82049	0.382567	4.75863	1.94907e-06	3.87472e-05	3.88776	6.69626
ENSG00000181215	C4orf50	protein_coding	7.89292	3.79109	0.796952	4.75699	1.96503e-06	3.90368e-05	0.0326539	0.28189
ENSG00000197978	GOLGA6L9	protein_coding	110.374	2.13509	0.448921	4.75604	1.97428e-06	3.91927e-05	3.28328	7.74912
ENSG00000272842	AL391834.1	antisense_RNA	12.2307	2.65084	0.557489	4.75497	1.98477e-06	3.9373e-05	4.3052	14.7499
ENSG00000107819	SFXN3	protein_coding	92.8091	-1.98357	0.417263	-4.75378	1.9965e-06	3.95777e-05	36.7799	5.01956
ENSG00000175287	PHYHD1	protein_coding	15.3991	3.04264	0.640127	4.75318	2.00238e-06	3.96662e-05	2.20173	9.06397
ENSG00000117298	ECE1	protein_coding	924.696	-2.04409	0.430158	-4.75196	2.0145e-06	3.9878e-05	540.59	71.7205
ENSG00000150637	CD226	protein_coding	27.254	3.82073	0.804087	4.75164	2.01775e-06	3.9914e-05	0.140856	1.31153
ENSG00000273091	AP000255.1	lincRNA	4.49381	5.21861	1.09867	4.74992	2.03495e-06	4.02258e-05	0.114374	5.09902
ENSG00000177054	ZDHHC13	protein_coding	145.195	-1.21864	0.256574	-4.74965	2.0377e-06	4.02518e-05	67.8364	14.2187
ENSG00000122515	ZMIZ2	protein_coding	66.1851	-2.47338	0.520971	-4.74764	2.05807e-06	4.06255e-05	24.9014	2.02062
ENSG00000147649	MTDH	protein_coding	207.992	-1.23253	0.25964	-4.74708	2.06377e-06	4.07092e-05	55.7423	14.0169
ENSG00000188227	ZNF793	protein_coding	38.9169	2.14013	0.450953	4.7458	2.07688e-06	4.09389e-05	1.56019	3.42554
ENSG00000198865	CCDC152	protein_coding	19.5334	2.66187	0.560977	4.74507	2.08438e-06	4.10578e-05	0.981696	3.74909
ENSG00000090470	PDCD7	protein_coding	48.513	-2.58465	0.545253	-4.74027	2.13437e-06	4.19884e-05	27.501	2.15942
ENSG00000204104	TRAF3IP1	protein_coding	96.6295	2.1666	0.457065	4.74024	2.13462e-06	4.19884e-05	9.13815	23.1784
ENSG00000172889	EGFL7	protein_coding	144.711	-1.95112	0.411676	-4.73946	2.1429e-06	4.21217e-05	189.224	23.6538
ENSG00000078328	RBFOX1	protein_coding	25.4293	4.78564	1.00997	4.7384	2.15411e-06	4.23018e-05	0.431302	10.346
ENSG00000171502	COL24A1	protein_coding	6.00797	4.39853	0.928291	4.73831	2.15509e-06	4.23018e-05	0.0319428	0.524781
ENSG00000169641	LUZP1	protein_coding	275.307	-1.54672	0.326496	-4.73734	2.16538e-06	4.24739e-05	42.3882	7.8978
ENSG00000275963	AC008115.4	lincRNA	14.0043	2.61457	0.551955	4.73692	2.16992e-06	4.25332e-05	2.90455	9.72956
ENSG00000187105	HEATR4	protein_coding	12.246	4.0355	0.85248	4.73384	2.20317e-06	4.31546e-05	0.731823	7.70707
ENSG00000253103	LINC01609	lincRNA	272.566	2.58718	0.546556	4.7336	2.20573e-06	4.31747e-05	100.164	299.639
ENSG00000127054	INTS11	protein_coding	60.0894	-1.95251	0.41251	-4.73325	2.20951e-06	4.32184e-05	42.007	4.6411
ENSG00000058063	ATP11B	protein_coding	203.49	-1.4695	0.310479	-4.73302	2.21207e-06	4.32382e-05	39.9302	8.50035
ENSG00000186075	ZPBP2	protein_coding	15.8731	2.92435	0.617906	4.73268	2.21577e-06	4.32802e-05	0.722924	4.14135
ENSG00000184205	TSPYL2	protein_coding	91.8889	2.19629	0.464175	4.7316	2.2276e-06	4.34809e-05	11.1654	29.377
ENSG00000172000	ZNF556	protein_coding	38.3066	2.46171	0.520301	4.73131	2.23076e-06	4.35123e-05	0.78591	2.40897
ENSG00000047648	ARHGAP6	protein_coding	15.4297	4.00552	0.846742	4.73051	2.2396e-06	4.36542e-05	0.124727	2.26137
ENSG00000171867	PRNP	protein_coding	167.891	-1.37709	0.291147	-4.72987	2.24661e-06	4.37603e-05	38.3782	7.36322
ENSG00000205534	SMG1P2	unprocessed_pseudogene	36.7028	-4.94452	1.04552	-4.72922	2.25383e-06	4.38705e-05	6.30448	4.09637e-06
ENSG00000196230	TUBB	protein_coding	1219.22	-1.19218	0.252119	-4.72865	2.26022e-06	4.39643e-05	258.266	60.4882
ENSG00000198131	ZNF544	protein_coding	71.0505	-1.90771	0.403469	-4.72828	2.26427e-06	4.40124e-05	91.3119	11.8679
ENSG00000184166	OR1D2	protein_coding	40.8577	2.51453	0.531854	4.72785	2.26906e-06	4.40749e-05	1.05454	3.03727
ENSG00000010278	CD9	protein_coding	210.756	-1.72952	0.365937	-4.72629	2.28663e-06	4.43854e-05	143.404	22.7288
ENSG00000173269	MMRN2	protein_coding	216.287	-1.84319	0.390097	-4.72495	2.30177e-06	4.46394e-05	77.3821	12.5334
ENSG00000180481	GLIPR1L2	protein_coding	36.6734	2.0437	0.432544	4.72485	2.30291e-06	4.46394e-05	3.9893	8.5097
ENSG00000273906	AC011297.1	sense_intronic	10.4764	3.25409	0.688783	4.72441	2.30781e-06	4.47035e-05	0.417464	2.04598
ENSG00000270442	AC008725.1	processed_pseudogene	4.45784	5.58612	1.18259	4.72365	2.31655e-06	4.48416e-05	0.0127789	1.08107
ENSG00000066468	FGFR2	protein_coding	32.8393	4.30742	0.912228	4.72187	2.33684e-06	4.52031e-05	0.490448	6.23648
ENSG00000105792	CFAP69	protein_coding	114.997	1.41615	0.299923	4.72172	2.33861e-06	4.52061e-05	6.31919	8.92966
ENSG00000204271	SPIN3	protein_coding	67.8039	1.26552	0.268038	4.72141	2.34221e-06	4.52444e-05	5.92936	7.3019
ENSG00000085733	CTTN	protein_coding	281.284	-1.08619	0.230137	-4.71977	2.36114e-06	4.55472e-05	163.556	40.5848
ENSG00000266891	AP000902.1	processed_pseudogene	5.98187	4.78619	1.01406	4.71985	2.3602e-06	4.55472e-05	0.826134	20.2515
ENSG00000136040	PLXNC1	protein_coding	14.139	3.26905	0.692758	4.71889	2.37129e-06	4.57115e-05	0.497925	2.6513
ENSG00000153237	CCDC148	protein_coding	22.1232	2.43058	0.515106	4.71861	2.37465e-06	4.57133e-05	2.3263	6.45039
ENSG00000166923	GREM1	protein_coding	36.8803	2.28631	0.484528	4.71864	2.37427e-06	4.57133e-05	0.36954	0.925147
ENSG00000223651	AL049812.1	processed_pseudogene	4.46107	5.57262	1.1811	4.71815	2.37995e-06	4.57632e-05	0.0132358	1.07893
ENSG00000278916	CEP83-AS1	lincRNA	7.42814	3.77055	0.799165	4.7181	2.38052e-06	4.57632e-05	0.157218	1.43613
ENSG00000111145	ELK3	protein_coding	779.835	-1.21149	0.256822	-4.71724	2.39066e-06	4.59265e-05	211.93	47.7048
ENSG00000151575	TEX9	protein_coding	71.803	2.06416	0.43766	4.71635	2.40113e-06	4.60961e-05	5.61141	11.7784
ENSG00000102445	RUBCNL	protein_coding	4.31717	5.94114	1.26063	4.71283	2.44305e-06	4.68688e-05	0	1.3541
ENSG00000146350	TBC1D32	protein_coding	75.5215	1.35186	0.286861	4.71258	2.44599e-06	4.68929e-05	19.0397	25.2462
ENSG00000283462	AC008505.1	processed_transcript	10.6516	3.12331	0.662966	4.71112	2.46358e-06	4.71979e-05	0.141174	0.659202
ENSG00000110108	TMEM109	protein_coding	54.8164	-3.44354	0.730963	-4.71096	2.46552e-06	4.72026e-05	35.2411	1.45299
ENSG00000256079	AC092451.2	processed_pseudogene	4.42122	5.95122	1.26376	4.70914	2.48761e-06	4.75931e-05	0	5.32343
ENSG00000143401	ANP32E	protein_coding	326.174	2.42	0.513949	4.70865	2.49368e-06	4.76764e-05	32.9323	101.958
ENSG00000188559	RALGAPA2	protein_coding	199.812	-1.33482	0.283572	-4.70715	2.51203e-06	4.79825e-05	43.8689	9.02871
ENSG00000221858	OR2A12	protein_coding	6.1483	4.02084	0.854214	4.70706	2.51312e-06	4.79825e-05	0.0677292	0.725116
ENSG00000182326	C1S	protein_coding	14.222	2.97405	0.631933	4.70627	2.52293e-06	4.8137e-05	3.21214	14.0617
ENSG00000235531	MSC-AS1	antisense_RNA	8.56659	4.60382	0.978482	4.70506	2.53789e-06	4.83894e-05	0.314302	7.68588
ENSG00000100403	ZC3H7B	protein_coding	132.565	-1.30121	0.276583	-4.7046	2.54361e-06	4.84656e-05	12.7888	2.68398
ENSG00000117408	IPO13	protein_coding	24.1753	-4.35949	0.92694	-4.7031	2.56241e-06	4.87573e-05	18.2647	0.0989903
ENSG00000178104	PDE4DIP	protein_coding	292.647	2.2684	0.482318	4.70313	2.56206e-06	4.87573e-05	25.5021	57.9716
ENSG00000102048	ASB9	protein_coding	16.9718	2.80924	0.597385	4.70256	2.56918e-06	4.88529e-05	2.18918	9.11579
ENSG00000231822	AC019097.1	processed_pseudogene	7.73793	3.55742	0.756641	4.70159	2.58138e-06	4.90515e-05	0.891841	5.67568
ENSG00000067182	TNFRSF1A	protein_coding	77.267	-1.87154	0.398426	-4.69732	2.63592e-06	5.00539e-05	95.938	13.3437
ENSG00000082512	TRAF5	protein_coding	106.546	-1.30333	0.277499	-4.69672	2.64373e-06	5.0168e-05	21.9052	4.68102
ENSG00000258367	CR383656.14	transcribed_unprocessed_pseudogene	50.4742	2.56869	0.547067	4.69538	2.66108e-06	5.04631e-05	37.2432	109.72
ENSG00000115641	FHL2	protein_coding	246.975	-1.11013	0.23644	-4.69518	2.6637e-06	5.04785e-05	99.8657	25.1173
ENSG00000147687	TATDN1	protein_coding	40.521	1.5948	0.339682	4.69499	2.66626e-06	5.04928e-05	16.0586	24.5125
ENSG00000156097	GPR61	protein_coding	19.8239	5.19061	1.1057	4.69441	2.67375e-06	5.06004e-05	0.0992242	4.9341
ENSG00000144724	PTPRG	protein_coding	189.815	-1.31172	0.279437	-4.69417	2.67689e-06	5.06256e-05	24.5814	5.41305
ENSG00000184408	KCND2	protein_coding	20.9873	6.31133	1.34501	4.69241	2.70011e-06	5.10302e-05	0	3.00255
ENSG00000160007	ARHGAP35	protein_coding	183.399	-1.40407	0.29924	-4.69214	2.70358e-06	5.10614e-05	14.3307	2.70885
ENSG00000271503	CCL5	protein_coding	16.5273	2.93157	0.624833	4.69176	2.7086e-06	5.11216e-05	1.54217	6.8444
ENSG00000230373	GOLGA6L5P	transcribed_unprocessed_pseudogene	94.8341	2.13708	0.455568	4.69102	2.71845e-06	5.12729e-05	7.05674	17.7189
ENSG00000136114	THSD1	protein_coding	45.6477	-3.41364	0.728091	-4.68849	2.75233e-06	5.18769e-05	10.2791	0.401374
ENSG00000182899	RPL35A	protein_coding	468.182	1.39152	0.2969	4.68681	2.77492e-06	5.22676e-05	398.539	570.814
ENSG00000089597	GANAB	protein_coding	302.216	-2.02281	0.431652	-4.68621	2.78315e-06	5.23872e-05	251.333	35.2035
ENSG00000151131	C12orf45	protein_coding	1737.32	2.36372	0.504595	4.6844	2.80787e-06	5.2817e-05	13.3075	34.4226
ENSG00000087495	PHACTR3	protein_coding	19.2014	2.63291	0.562214	4.68311	2.8255e-06	5.3113e-05	1.01412	3.35899
ENSG00000248923	MTND5P11	processed_pseudogene	161.272	-2.2831	0.48758	-4.68252	2.8337e-06	5.32313e-05	60.501	5.46842
ENSG00000174136	RGMB	protein_coding	111.607	-1.90852	0.407771	-4.68038	2.86345e-06	5.37541e-05	21.0014	2.88216
ENSG00000197563	PIGN	protein_coding	1172.26	1.92257	0.410822	4.67981	2.87147e-06	5.38685e-05	60.9804	112.568
ENSG00000250422	AC117529.2	processed_pseudogene	13.935	2.67747	0.572344	4.67809	2.89566e-06	5.42858e-05	0.877563	2.97172
ENSG00000154479	CCDC173	protein_coding	9.04754	4.28693	0.91661	4.67694	2.91188e-06	5.45533e-05	0.26691	3.97143
ENSG00000173209	AHSA2	protein_coding	97.7703	-1.74499	0.373147	-4.67642	2.91922e-06	5.46542e-05	27.036	4.49272
ENSG00000183337	BCOR	protein_coding	66.8645	-2.8945	0.619095	-4.67537	2.93419e-06	5.48978e-05	16.941	0.840451
ENSG00000267169	AC022098.1	antisense_RNA	21.0566	2.63966	0.564631	4.67502	2.93931e-06	5.49569e-05	2.23289	7.74347
ENSG00000101448	EPPIN	protein_coding	42.0478	1.79283	0.383595	4.67375	2.95744e-06	5.52589e-05	4.2641	7.32541
ENSG00000173077	DEC1	protein_coding	46.6122	1.91883	0.410892	4.66991	3.01333e-06	5.62656e-05	3.49935	6.55572
ENSG00000145014	TMEM44	protein_coding	55.3268	-2.26613	0.485353	-4.66903	3.02631e-06	5.64326e-05	36.5888	3.45042
ENSG00000230612	AC004039.1	antisense_RNA	157.054	2.60376	0.557663	4.66906	3.02578e-06	5.64326e-05	35.7358	105.396
ENSG00000251129	LINC02506	lincRNA	6.68265	4.37333	0.93718	4.66648	3.06405e-06	5.70983e-05	0.37249	5.31963
ENSG00000284720	AC117945.2	lincRNA	7.02712	6.11371	1.31032	4.66581	3.07398e-06	5.72452e-05	0	2.06958
ENSG00000170881	RNF139	protein_coding	39.9643	-3.95898	0.848734	-4.66457	3.09269e-06	5.75553e-05	19.8877	0.417974
ENSG00000257696	AC010203.2	antisense_RNA	7.32238	5.77058	1.23733	4.66374	3.1052e-06	5.77496e-05	0.147038	18.2842
ENSG00000157554	ERG	protein_coding	1621.93	2.18585	0.468805	4.66259	3.1225e-06	5.80328e-05	107.919	286.837
ENSG00000228075	BOD1L2	protein_coding	4.34132	5.86794	1.25933	4.65956	3.16881e-06	5.87765e-05	0	0.628563
ENSG00000232903	LINC01166	lincRNA	4.34132	5.86794	1.25933	4.65956	3.16881e-06	5.87765e-05	0	0.792995
ENSG00000255022	AP000676.2	processed_pseudogene	4.34132	5.86794	1.25933	4.65956	3.16881e-06	5.87765e-05	0	35.3144
ENSG00000204657	OR2H2	protein_coding	19.6221	2.28754	0.491008	4.65887	3.17956e-06	5.89367e-05	1.01892	2.57947
ENSG00000110675	ELMOD1	protein_coding	28.8047	2.69806	0.579269	4.6577	3.19761e-06	5.9232e-05	1.24355	4.14083
ENSG00000258545	RHOXF1-AS1	antisense_RNA	16.7973	3.47696	0.747035	4.65434	3.25018e-06	6.0166e-05	0.646265	4.64687
ENSG00000140443	IGF1R	protein_coding	310.194	-0.968932	0.208195	-4.65396	3.25621e-06	6.02377e-05	127.405	33.5356
ENSG00000061455	PRDM6	protein_coding	70.7321	6.0213	1.29393	4.6535	3.26351e-06	6.03328e-05	0.0140585	14.7103
ENSG00000234352	AC009264.1	antisense_RNA	39.1084	2.64128	0.567885	4.65109	3.30185e-06	6.10013e-05	8.25352	25.2473
ENSG00000158195	WASF2	protein_coding	393.443	-1.36135	0.29276	-4.65005	3.31852e-06	6.12461e-05	81.7928	17.2541
ENSG00000261761	AL136537.2	processed_transcript	6.99165	5.90566	1.27004	4.64999	3.31948e-06	6.12461e-05	0.011297	2.97764
ENSG00000197863	ZNF790	protein_coding	51.7988	2.75764	0.593144	4.64919	3.33249e-06	6.14456e-05	2.51558	10.0194
ENSG00000272518	AC036214.2	sense_intronic	22.8367	2.16304	0.465278	4.64893	3.33669e-06	6.14827e-05	4.95471	10.5935
ENSG00000234964	FABP5P7	processed_pseudogene	198.93	1.80055	0.387332	4.6486	3.34188e-06	6.15376e-05	234.334	444.255
ENSG00000150961	SEC24D	protein_coding	276.812	-1.18517	0.255026	-4.64727	3.36353e-06	6.18957e-05	117.184	27.4232
ENSG00000198695	MT-ND6	protein_coding	779.951	-1.44327	0.310595	-4.6468	3.37119e-06	6.19958e-05	1502.58	262.842
ENSG00000174450	GOLGA6L2	protein_coding	4.36116	5.31122	1.1432	4.64591	3.38577e-06	6.2223e-05	0.021005	0.884516
ENSG00000253168	AC124069.1	antisense_RNA	10.542	3.53154	0.760212	4.64546	3.39319e-06	6.23184e-05	1.19738	7.64356
ENSG00000168081	PNOC	protein_coding	4.54009	5.52379	1.18911	4.64532	3.39557e-06	6.23212e-05	0.0313136	2.68438
ENSG00000249348	UGDH-AS1	antisense_RNA	1067.48	2.13935	0.460703	4.64367	3.42267e-06	6.27775e-05	64.3879	138.776
ENSG00000250771	AC106865.1	transcribed_unprocessed_pseudogene	100.799	1.68916	0.363778	4.64339	3.42742e-06	6.28234e-05	7.04004	10.9027
ENSG00000123066	MED13L	protein_coding	269.495	-1.03269	0.222453	-4.64229	3.44567e-06	6.31165e-05	49.8407	12.4388
ENSG00000141576	RNF157	protein_coding	17.4285	3.05462	0.658024	4.64211	3.44862e-06	6.31291e-05	0.766108	4.48061
ENSG00000132718	SYT11	protein_coding	69.626	-1.97791	0.426244	-4.64031	3.47881e-06	6.36401e-05	7.95504	1.08063
ENSG00000006837	CDKL3	protein_coding	33.3409	2.855	0.615298	4.64002	3.48371e-06	6.36881e-05	3.58666	18.0704
ENSG00000267054	AC008738.1	sense_intronic	5.78145	3.93647	0.848744	4.63799	3.51808e-06	6.42745e-05	2.32425	19.3655
ENSG00000162298	SYVN1	protein_coding	43.1696	-2.75298	0.593595	-4.63781	3.52112e-06	6.42881e-05	20.5631	1.54166
ENSG00000239205	LINC02023	lincRNA	8.9456	4.11586	0.887542	4.63737	3.52876e-06	6.43854e-05	0.189454	2.1184
ENSG00000149658	YTHDF1	protein_coding	81.0379	-1.76695	0.381105	-4.63637	3.54575e-06	6.46533e-05	18.5285	2.55747
ENSG00000133067	LGR6	protein_coding	21.1831	2.63505	0.568487	4.63521	3.56574e-06	6.49332e-05	4.02566	13.2055
ENSG00000171208	NETO2	protein_coding	81.5096	-1.73268	0.373804	-4.63527	3.56476e-06	6.49332e-05	22.1886	3.89227
ENSG00000002745	WNT16	protein_coding	10.5136	4.15974	0.897737	4.63358	3.59388e-06	6.54029e-05	0.160266	1.716
ENSG00000112118	MCM3	protein_coding	81.3156	-2.15741	0.465931	-4.63031	3.65115e-06	6.6402e-05	24.7873	2.77316
ENSG00000270823	AC007938.2	antisense_RNA	12.1783	2.95871	0.639062	4.62976	3.66087e-06	6.65355e-05	0.43742	1.81527
ENSG00000051128	HOMER3	protein_coding	106.208	-1.63696	0.353604	-4.62936	3.66795e-06	6.66209e-05	98.7815	18.4546
ENSG00000244733	AL132656.2	lincRNA	76.5097	1.40206	0.303133	4.62524	3.74167e-06	6.79158e-05	10.6382	14.9691
ENSG00000283982	AL445623.2	lincRNA	9.06216	3.87206	0.837223	4.62489	3.74798e-06	6.79863e-05	0.0939531	0.918537
ENSG00000137868	STRA6	protein_coding	8.96694	3.31353	0.716562	4.6242	3.76046e-06	6.81684e-05	0.415504	2.50973
ENSG00000006704	GTF2IRD1	protein_coding	29.4738	-2.72567	0.589492	-4.62376	3.76851e-06	6.82701e-05	7.99455	0.572061
ENSG00000116147	TNR	protein_coding	13.2923	2.95815	0.639795	4.6236	3.77143e-06	6.82788e-05	0.0925547	0.374603
ENSG00000236548	RNF217-AS1	antisense_RNA	20.7631	2.04939	0.443338	4.62264	3.78893e-06	6.85512e-05	0.780442	1.665
ENSG00000112685	EXOC2	protein_coding	105.905	-1.52642	0.330241	-4.62214	3.79804e-06	6.86716e-05	20.3188	3.82623
ENSG00000232044	LINC01105	processed_transcript	10.8126	4.59395	0.994149	4.62099	3.81911e-06	6.90079e-05	0.117673	2.52566
ENSG00000066279	ASPM	protein_coding	209.256	-1.78507	0.386329	-4.62059	3.82659e-06	6.90986e-05	13.1268	1.88327
ENSG00000050165	DKK3	protein_coding	121.274	-1.82026	0.394071	-4.61912	3.85376e-06	6.94098e-05	98.399	14.2681
ENSG00000168071	CCDC88B	protein_coding	19.355	2.16162	0.467961	4.61923	3.85176e-06	6.94098e-05	1.15356	2.62002
ENSG00000175166	PSMD2	protein_coding	268.584	-1.77585	0.384449	-4.61919	3.85232e-06	6.94098e-05	311.245	47.1678
ENSG00000203875	SNHG5	processed_transcript	622.016	2.26194	0.489681	4.61921	3.85199e-06	6.94098e-05	628.242	1739.76
ENSG00000183049	CAMK1D	protein_coding	29.1299	2.21186	0.478897	4.61865	3.86248e-06	6.95222e-05	1.97833	4.56013
ENSG00000186094	AGBL4	protein_coding	15.2708	3.34405	0.724221	4.61744	3.88507e-06	6.98838e-05	0.273218	1.61788
ENSG00000277112	ANKRD20A21P	transcribed_unprocessed_pseudogene	6.22676	4.91285	1.06422	4.61637	3.90505e-06	7.0198e-05	0.0340166	0.943573
ENSG00000169246	NPIPB3	protein_coding	125.758	-1.47193	0.318861	-4.61621	3.90804e-06	7.02067e-05	150.63	28.2604
ENSG00000123104	ITPR2	protein_coding	430.477	-1.58463	0.343415	-4.61434	3.94341e-06	7.07966e-05	87.5655	14.9332
ENSG00000164309	CMYA5	protein_coding	24.5274	4.23484	0.917914	4.61355	3.95858e-06	7.09324e-05	0.0564468	1.52725
ENSG00000242516	LINC00960	lincRNA	10.5947	2.75291	0.596678	4.61373	3.95513e-06	7.09324e-05	0.8728	3.36081
ENSG00000284294	AC007326.5	processed_transcript	50.0002	1.62939	0.353167	4.61365	3.9566e-06	7.09324e-05	128.366	169.995
ENSG00000102804	TSC22D1	protein_coding	203.851	1.53247	0.332306	4.61162	3.99534e-06	7.15453e-05	35.9891	54.035
ENSG00000224063	AC007319.1	antisense_RNA	78.0904	1.65188	0.35829	4.61045	4.01798e-06	7.19046e-05	32.5283	60.853
ENSG00000183495	EP400	protein_coding	179.419	-1.34035	0.290748	-4.60999	4.02679e-06	7.20162e-05	15.7302	3.48102
ENSG00000243064	ABCC13	transcribed_unprocessed_pseudogene	11.5491	3.5963	0.780204	4.60944	4.03758e-06	7.21631e-05	0.222687	1.46151
ENSG00000241168	AC128685.1	lincRNA	137.179	2.46282	0.534425	4.60836	4.0585e-06	7.2464e-05	10.8257	28.7879
ENSG00000260141	AC145350.2	lincRNA	14.4351	3.54004	0.768187	4.60831	4.0596e-06	7.2464e-05	1.43037	10.4701
ENSG00000175857	GAPT	protein_coding	8.1105	3.89107	0.844638	4.60679	4.0894e-06	7.29493e-05	0.244002	2.33369
ENSG00000164081	TEX264	protein_coding	13.3887	-3.95953	0.859616	-4.60616	4.10166e-06	7.30749e-05	20.945	0.161367
ENSG00000233288	AC092447.5	lincRNA	16.7253	2.47304	0.536892	4.60622	4.10059e-06	7.30749e-05	0.813151	2.4019
ENSG00000213228	RPL12P38	transcribed_processed_pseudogene	19.4809	3.17116	0.688526	4.60573	4.11022e-06	7.31807e-05	0.981688	7.22079
ENSG00000137273	FOXF2	protein_coding	4.74671	5.86611	1.27431	4.60334	4.15763e-06	7.38838e-05	0	1.05733
ENSG00000237752	AL354685.2	processed_pseudogene	4.74671	5.86611	1.27431	4.60334	4.15763e-06	7.38838e-05	0	1.71045
ENSG00000258497	AL359682.1	lincRNA	4.74671	5.86611	1.27431	4.60334	4.15763e-06	7.38838e-05	0	0.914375
ENSG00000254465	THAP12P4	processed_pseudogene	4.28136	5.45247	1.18461	4.60276	4.16928e-06	7.40438e-05	0.0132423	1.00032
ENSG00000140961	OSGIN1	protein_coding	15.3068	3.47186	0.754566	4.60113	4.20197e-06	7.45769e-05	1.58222	9.93412
ENSG00000188655	RNASE9	protein_coding	4.18448	5.7818	1.25699	4.59972	4.23063e-06	7.49965e-05	0	1.33383
ENSG00000203462	AC093392.1	unprocessed_pseudogene	7.82758	5.74967	1.25001	4.5997	4.23097e-06	7.49965e-05	0.213716	38.6982
ENSG00000234686	AC091730.1	lincRNA	26.8566	3.37723	0.734372	4.5988	4.24929e-06	7.52735e-05	3.90122	21.3869
ENSG00000186409	CCDC30	protein_coding	76.9081	2.19411	0.477177	4.5981	4.26357e-06	7.54786e-05	3.98425	10.2374
ENSG00000265479	DTX2P1-UPK3BP1-PMS2P11	processed_transcript	56.9667	-2.17021	0.472072	-4.5972	4.28216e-06	7.57598e-05	7.91497	0.859381
ENSG00000213939	AC091153.1	processed_pseudogene	7.51839	4.74441	1.03234	4.59576	4.31173e-06	7.62348e-05	0.861138	20.5045
ENSG00000272254	AC022893.3	antisense_RNA	8.20185	4.13221	0.899591	4.59343	4.36019e-06	7.70428e-05	1.48609	16.6037
ENSG00000225190	PLEKHM1	protein_coding	73.4417	-1.89254	0.412138	-4.59201	4.39002e-06	7.75211e-05	60.8376	10.5851
ENSG00000120451	SNX19	protein_coding	124.725	-1.53259	0.333851	-4.59064	4.41895e-06	7.79827e-05	35.3231	7.10873
ENSG00000204188	GGNBP1	transcribed_unitary_pseudogene	14.1583	2.76706	0.602781	4.59049	4.42199e-06	7.79871e-05	4.09825	14.6922
ENSG00000238273	AC108058.1	antisense_RNA	35.1414	-3.1171	0.679258	-4.58897	4.45437e-06	7.85087e-05	16.8907	0.863537
ENSG00000119906	SLF2	protein_coding	148.223	-1.13036	0.246385	-4.5878	4.4795e-06	7.8882e-05	16.9942	3.86107
ENSG00000144043	TEX261	protein_coding	83.3366	-2.53471	0.5525	-4.58772	4.4812e-06	7.8882e-05	29.7203	3.42649
ENSG00000121957	GPSM2	protein_coding	67.2369	1.36201	0.296912	4.58725	4.49128e-06	7.89602e-05	6.68644	8.88155
ENSG00000177119	ANO6	protein_coding	268.897	-1.50114	0.327241	-4.58728	4.49063e-06	7.89602e-05	40.9565	8.37804
ENSG00000251637	AP003716.1	lincRNA	24.5775	2.32839	0.507668	4.58643	4.50881e-06	7.92185e-05	1.20096	3.28536
ENSG00000197785	ATAD3A	protein_coding	22.2739	-4.20402	0.916811	-4.58549	4.52932e-06	7.9529e-05	20.5693	0.158221
ENSG00000113494	PRLR	protein_coding	6.50406	3.67579	0.801734	4.5848	4.5443e-06	7.9742e-05	0.0306621	0.237615
ENSG00000115760	BIRC6	protein_coding	576.684	-1.00454	0.21914	-4.58399	4.56191e-06	8.00007e-05	185.622	46.5453
ENSG00000260000	AL133338.1	antisense_RNA	6.68705	3.55462	0.775465	4.58385	4.56489e-06	8.00028e-05	0.316972	2.2614
ENSG00000136824	SMC2	protein_coding	87.2479	-1.89559	0.413645	-4.58264	4.59137e-06	8.03663e-05	14.1669	2.02645
ENSG00000159640	ACE	protein_coding	184.739	-2.15876	0.471067	-4.5827	4.59007e-06	8.03663e-05	86.065	9.25939
ENSG00000105479	CCDC114	protein_coding	18.9357	3.64566	0.795944	4.58029	4.64327e-06	8.12239e-05	0.381398	3.27487
ENSG00000156414	TDRD9	protein_coding	10.8426	3.64068	0.794928	4.57989	4.65217e-06	8.13286e-05	0.397142	2.97708
ENSG00000162408	NOL9	protein_coding	142.61	-2.1186	0.462671	-4.57907	4.67048e-06	8.15469e-05	27.7966	3.32684
ENSG00000164604	GPR85	protein_coding	14.9231	3.61809	0.790131	4.5791	4.66976e-06	8.15469e-05	0.565992	4.87697
ENSG00000128791	TWSG1	protein_coding	239.873	-1.16932	0.255385	-4.57868	4.67927e-06	8.16493e-05	41.0932	9.55998
ENSG00000157193	LRP8	protein_coding	70.7027	-3.15304	0.688666	-4.57847	4.68382e-06	8.16777e-05	21.1487	1.72354
ENSG00000081138	CDH7	protein_coding	20.0459	2.34246	0.511672	4.57806	4.69309e-06	8.17884e-05	0.293015	0.832408
ENSG00000095066	HOOK2	protein_coding	25.0392	-3.7344	0.816339	-4.57457	4.77199e-06	8.31117e-05	102.719	2.22915
ENSG00000129003	VPS13C	protein_coding	1081.23	-0.63577	0.139015	-4.5734	4.79884e-06	8.35273e-05	102.898	34.9575
ENSG00000183117	CSMD1	protein_coding	27.1503	3.3406	0.730608	4.57235	4.82274e-06	8.38911e-05	0.558652	4.54126
ENSG00000170160	CCDC144A	protein_coding	269.516	1.94894	0.426269	4.57209	4.82894e-06	8.39467e-05	6.60962	12.5911
ENSG00000149294	NCAM1	protein_coding	6.99504	4.56356	0.998248	4.57157	4.84086e-06	8.41016e-05	0.0595832	1.06056
ENSG00000159314	ARHGAP27	protein_coding	49.1914	-2.83946	0.621228	-4.57071	4.86064e-06	8.43929e-05	27.9863	2.49682
ENSG00000139278	GLIPR1	protein_coding	115.793	-1.75862	0.384832	-4.56985	4.88079e-06	8.46855e-05	26.1558	4.07085
ENSG00000156170	NDUFAF6	protein_coding	43.5783	1.46499	0.320595	4.5696	4.88657e-06	8.46855e-05	18.4906	27.2394
ENSG00000164880	INTS1	protein_coding	87.5012	-2.3442	0.512995	-4.56965	4.88545e-06	8.46855e-05	40.8772	4.14696
ENSG00000197302	ZNF720	protein_coding	131.246	1.4559	0.318623	4.56934	4.89265e-06	8.47382e-05	12.106	16.7727
ENSG00000197380	DACT3	protein_coding	40.2754	1.95335	0.427564	4.56854	4.91126e-06	8.5008e-05	2.39007	4.44405
ENSG00000068097	HEATR6	protein_coding	35.9736	-2.66145	0.582771	-4.56688	4.95029e-06	8.55776e-05	14.3243	2.15183
ENSG00000233864	TTTY15	lincRNA	14.4157	3.06795	0.671775	4.56694	4.94903e-06	8.55776e-05	1.24967	5.53837
ENSG00000033627	ATP6V0A1	protein_coding	65.3487	-2.18023	0.477669	-4.56432	5.01114e-06	8.6576e-05	49.3083	7.26982
ENSG00000188958	UTS2B	protein_coding	35.437	2.15295	0.471881	4.56249	5.05506e-06	8.72809e-05	2.66335	6.33654
ENSG00000198765	SYCP1	protein_coding	34.1005	2.50787	0.54973	4.56201	5.06663e-06	8.74267e-05	26.919	74.4722
ENSG00000104064	GABPB1	protein_coding	255.465	1.17991	0.258649	4.56184	5.0707e-06	8.7443e-05	56.7205	70.8557
ENSG00000254759	NAP1L1P1	processed_pseudogene	26.7285	3.25618	0.713849	4.56144	5.08044e-06	8.75569e-05	2.3641	14.9224
ENSG00000218713	AL512378.1	processed_pseudogene	14.0087	3.12526	0.685175	4.56125	5.08491e-06	8.758e-05	0.576482	2.71636
ENSG00000247624	CPEB2-AS1	lincRNA	8.04619	3.22186	0.70644	4.5607	5.09844e-06	8.77591e-05	0.405799	2.19508
ENSG00000182612	TSPAN10	protein_coding	23.1734	1.90159	0.417043	4.5597	5.12263e-06	8.81212e-05	2.5785	4.77489
ENSG00000242574	HLA-DMB	protein_coding	9.37118	4.07544	0.893957	4.55888	5.14281e-06	8.84139e-05	0.0799326	0.825213
ENSG00000113319	RASGRF2	protein_coding	31.2626	2.93546	0.643999	4.55817	5.16012e-06	8.8657e-05	1.54803	6.00133
ENSG00000025423	HSD17B6	protein_coding	5.59905	5.40179	1.18512	4.55802	5.16373e-06	8.86646e-05	0.0984735	5.29315
ENSG00000050438	SLC4A8	protein_coding	64.9663	1.60246	0.351643	4.55706	5.18751e-06	8.90184e-05	6.60576	10.031
ENSG00000272556	GTF2IP13	transcribed_unprocessed_pseudogene	21.2886	-2.61265	0.573362	-4.55671	5.19608e-06	8.91108e-05	5.39695	0.299607
ENSG00000269609	RPARP-AS1	processed_transcript	72.4677	2.29703	0.504136	4.55638	5.20424e-06	8.9196e-05	5.32532	12.6669
ENSG00000198342	ZNF442	protein_coding	21.672	2.69574	0.59192	4.55423	5.25766e-06	9.00564e-05	0.556604	3.04271
ENSG00000083290	ULK2	protein_coding	86.9169	-1.452	0.318853	-4.55381	5.26822e-06	9.0182e-05	36.1024	6.80676
ENSG00000186468	RPS23	protein_coding	912.625	1.24387	0.273215	4.55273	5.29549e-06	9.05933e-05	902.426	1148.84
ENSG00000163285	GABRG1	protein_coding	5.93682	5.95064	1.30709	4.55258	5.29912e-06	9.06e-05	0	0.347566
ENSG00000180879	SSR4	protein_coding	69.3616	-1.83715	0.403633	-4.55155	5.32522e-06	9.09907e-05	87.2128	12.6087
ENSG00000225725	FAM66E	lincRNA	12.4298	2.94168	0.64635	4.55122	5.33354e-06	9.10217e-05	0.67518	2.81428
ENSG00000238072	AC009244.1	processed_pseudogene	14.7899	2.62714	0.577234	4.55126	5.33266e-06	9.10217e-05	70.828	241.388
ENSG00000102531	FNDC3A	protein_coding	268.663	-1.11096	0.244131	-4.55067	5.34742e-06	9.11244e-05	35.3114	8.90877
ENSG00000113240	CLK4	protein_coding	96.5683	1.37873	0.302977	4.5506	5.34933e-06	9.11244e-05	14.6436	20.0677
ENSG00000266648	SETP3	processed_pseudogene	7.13718	4.18623	0.91991	4.55069	5.34699e-06	9.11244e-05	0.465784	6.54017
ENSG00000170091	HGNC:24955	protein_coding	8.00979	6.0054	1.32012	4.54915	5.38642e-06	9.17004e-05	0	2.77931
ENSG00000266904	LINC00663	lincRNA	14.1834	2.3678	0.520728	4.5471	5.43903e-06	9.25396e-05	1.4603	3.95433
ENSG00000156515	HK1	protein_coding	117.861	-2.25779	0.496626	-4.54626	5.46076e-06	9.28529e-05	45.4072	5.16539
ENSG00000105656	ELL	protein_coding	24.2584	-3.51307	0.773047	-4.54445	5.50778e-06	9.35954e-05	10.9103	0.337555
ENSG00000178199	ZC3H12D	protein_coding	21.4403	2.31005	0.508713	4.54097	5.59953e-06	9.50969e-05	0.836581	2.19742
ENSG00000250069	AC011379.1	sense_intronic	62.0282	2.16664	0.47728	4.53956	5.63719e-06	9.56784e-05	3.32493	7.33161
ENSG00000076928	ARHGEF1	protein_coding	44.9155	-2.36686	0.521679	-4.537	5.70589e-06	9.67269e-05	32.7865	4.27513
ENSG00000151553	FAM160B1	protein_coding	233.515	-1.45775	0.321296	-4.53709	5.70359e-06	9.67269e-05	41.5329	8.2329
ENSG00000109536	FRG1	protein_coding	48.4302	2.04117	0.44993	4.53665	5.7155e-06	9.68312e-05	26.7399	66.7391
ENSG00000168763	CNNM3	protein_coding	16.864	-4.03063	0.888584	-4.53601	5.7328e-06	9.70654e-05	13.2861	0.107666
ENSG00000123983	ACSL3	protein_coding	208.076	-1.59195	0.350973	-4.53581	5.73824e-06	9.70988e-05	146.646	24.719
ENSG00000224578	HNRNPA1P48	transcribed_processed_pseudogene	38.9259	2.45074	0.540387	4.53516	5.7559e-06	9.73387e-05	4.39699	11.984
ENSG00000110013	SIAE	protein_coding	102.379	1.43922	0.31741	4.53426	5.7806e-06	9.76973e-05	9.49454	13.6778
ENSG00000110492	MDK	protein_coding	112.741	-1.73226	0.382057	-4.53404	5.78649e-06	9.77379e-05	178.191	26.3287
ENSG00000149328	GLB1L2	protein_coding	13.6733	3.70365	0.816955	4.53348	5.80188e-06	9.79388e-05	0.17619	1.83025
ENSG00000204802	AL590399.1	lincRNA	108.638	4.95902	1.09445	4.53106	5.86892e-06	9.90106e-05	2.81651	94.8087
ENSG00000253183	AC005531.1	processed_pseudogene	13.2248	2.72232	0.600936	4.53014	5.89456e-06	9.93833e-05	1.2896	4.5876
ENSG00000164171	ITGA2	protein_coding	484.735	-1.50763	0.332813	-4.52995	5.89978e-06	9.94114e-05	38.7051	7.23128
ENSG00000140832	MARVELD3	protein_coding	18.8219	2.09009	0.46146	4.5293	5.91795e-06	9.96574e-05	1.40315	3.20446
ENSG00000178690	DYNAP	protein_coding	22.3554	2.20146	0.486097	4.52885	5.93056e-06	9.98096e-05	1.90119	4.64763
ENSG00000008083	JARID2	protein_coding	53.6086	-2.39567	0.529028	-4.52844	5.94209e-06	9.99294e-05	6.85735	0.592094
ENSG00000198963	RORB	protein_coding	16.202	3.60541	0.796209	4.52822	5.94839e-06	9.99294e-05	0.107406	0.874525
ENSG00000236841	AC007750.1	antisense_RNA	6.34833	5.40891	1.19448	4.52825	5.94756e-06	9.99294e-05	0.0123334	1.36456
ENSG00000166471	TMEM41B	protein_coding	86.2194	-1.66463	0.367722	-4.52688	5.98622e-06	0.000100504	27.899	4.11649
ENSG00000099250	NRP1	protein_coding	909.368	-1.59215	0.351754	-4.52633	6.00158e-06	0.000100702	233.736	41.9376
ENSG00000163322	ABRAXAS1	protein_coding	111.825	1.12994	0.249746	4.52434	6.05834e-06	0.000101593	17.8338	21.127
ENSG00000136750	GAD2	protein_coding	4.27398	5.44571	1.20401	4.52299	6.09734e-06	0.000102186	0.00458847	0.465998
ENSG00000256504	AC009509.2	lincRNA	6.58914	3.75519	0.830415	4.52207	6.12385e-06	0.000102569	1.80831	15.2427
ENSG00000197057	DTHD1	protein_coding	11.1988	6.07177	1.34328	4.52011	6.18084e-06	0.000103462	0	2.26383
ENSG00000233379	AL139002.1	lincRNA	16.7227	2.37082	0.524604	4.51926	6.20557e-06	0.000103813	3.49938	9.11837
ENSG00000177301	KCNA2	protein_coding	21.3442	4.77044	1.05572	4.51866	6.22322e-06	0.000104046	0.0480936	1.1894
ENSG00000261716	AC239868.2	sense_overlapping	35.9583	1.55924	0.345255	4.5162	6.2959e-06	0.000105199	1.71835	2.69455
ENSG00000162434	JAK1	protein_coding	579.488	-0.95411	0.211274	-4.51598	6.30243e-06	0.000105245	128.379	33.9812
ENSG00000234287	AC099560.2	processed_pseudogene	101.936	1.68278	0.372651	4.51571	6.3105e-06	0.000105317	903.235	1576.68
ENSG00000101158	NELFCD	protein_coding	84.1554	-1.54296	0.341724	-4.51524	6.32466e-06	0.000105427	45.5824	7.86317
ENSG00000189241	TSPYL1	protein_coding	89.5071	-1.43769	0.318404	-4.5153	6.32262e-06	0.000105427	15.3908	2.88902
ENSG00000187857	OR6C75	protein_coding	48.1127	2.22823	0.493886	4.51163	6.43309e-06	0.000107171	4.09985	9.45483
ENSG00000255804	OR6J1	polymorphic_pseudogene	19.76	2.365	0.524306	4.51071	6.46101e-06	0.000107572	0.628882	1.71756
ENSG00000070882	OSBPL3	protein_coding	160.712	-1.2351	0.273857	-4.51004	6.48156e-06	0.000107722	64.4222	14.076
ENSG00000175489	LRRC25	protein_coding	12.3438	2.60302	0.577146	4.51015	6.47817e-06	0.000107722	0.905971	2.9595
ENSG00000205301	MGAT4D	protein_coding	7.78112	6.02534	1.33593	4.51022	6.476e-06	0.000107722	0	3.38441
ENSG00000145685	LHFPL2	protein_coding	169.016	-1.32303	0.293377	-4.50967	6.49286e-06	0.000107841	31.0318	6.532
ENSG00000157349	DDX19B	protein_coding	36.8029	-2.454	0.544178	-4.50955	6.49645e-06	0.000107841	20.8494	2.16466
ENSG00000023516	AKAP11	protein_coding	268.621	-1.30836	0.290165	-4.50901	6.5132e-06	0.000108048	14.3645	2.92149
ENSG00000261587	TMEM249	protein_coding	5.13804	4.98439	1.10546	4.5089	6.51661e-06	0.000108048	0.0555156	1.83791
ENSG00000139767	SRRM4	protein_coding	22.4408	4.84596	1.07496	4.50804	6.54303e-06	0.000108421	0.0216343	1.42431
ENSG00000260580	AC009035.1	lincRNA	8.66085	4.26887	0.947082	4.50739	6.56296e-06	0.000108687	0.55539	7.97842
ENSG00000117215	PLA2G2D	protein_coding	15.4177	2.32323	0.515513	4.50663	6.58658e-06	0.00010899	0.836124	2.21656
ENSG00000140650	PMM2	protein_coding	130.139	1.51838	0.336926	4.50655	6.58902e-06	0.00010899	43.6616	60.3139
ENSG00000173801	JUP	protein_coding	274.725	-1.09663	0.243543	-4.50283	6.7053e-06	0.000110847	84.7791	20.7779
ENSG00000260566	AC127459.1	3prime_overlapping_ncRNA	17.5371	6.10558	1.35645	4.50115	6.7587e-06	0.000111664	0	2.98274
ENSG00000121904	CSMD2	protein_coding	25.2395	3.95082	0.877797	4.50083	6.7687e-06	0.000111764	0.321844	7.29101
ENSG00000113811	SELENOK	protein_coding	44.2136	1.82456	0.405529	4.49922	6.8203e-06	0.000112549	15.2073	30.3597
ENSG00000164023	SGMS2	protein_coding	73.7367	-2.08275	0.463017	-4.49821	6.85281e-06	0.000113019	18.2321	2.1225
ENSG00000225889	AC012368.1	antisense_RNA	58.4268	2.57652	0.573012	4.49644	6.90997e-06	0.000113894	19.2149	54.7664
ENSG00000169991	IFFO2	protein_coding	43.1142	-2.94137	0.65419	-4.4962	6.9179e-06	0.000113958	6.83338	0.338032
ENSG00000143771	CNIH4	protein_coding	61.7513	-1.69913	0.377924	-4.49594	6.92621e-06	0.000114028	30.3697	5.14178
ENSG00000250791	AC106892.1	lincRNA	5.12764	3.9932	0.888216	4.49575	6.93264e-06	0.000114066	1.30049	14.7925
ENSG00000105392	CRX	protein_coding	24.0797	3.0739	0.684344	4.49175	7.06402e-06	0.00011616	0.978011	4.22116
ENSG00000265069	AP002409.1	antisense_RNA	5.55541	4.31438	0.96067	4.49102	7.08836e-06	0.000116491	0.0768757	1.05715
ENSG00000259790	ANP32BP1	transcribed_processed_pseudogene	14.0837	5.85885	1.30469	4.49059	7.10246e-06	0.000116655	0.0659551	14.7978
ENSG00000229920	RPS4XP5	transcribed_processed_pseudogene	19.3308	2.20203	0.490397	4.49031	7.11195e-06	0.000116742	2.6207	6.00874
ENSG00000090061	CCNK	protein_coding	194.627	-3.32957	0.741577	-4.48985	7.12729e-06	0.000116865	312.136	15.2751
ENSG00000104549	SQLE	protein_coding	136.765	-2.41057	0.536895	-4.48984	7.12782e-06	0.000116865	58.727	5.43967
ENSG00000103994	ZNF106	protein_coding	242.274	-0.958135	0.213505	-4.48765	7.20135e-06	0.000118002	36.7244	9.71566
ENSG00000089351	GRAMD1A	protein_coding	96.5611	-1.63667	0.364939	-4.48479	7.29871e-06	0.000119483	74.7028	12.6644
ENSG00000215417	MIR17HG	processed_transcript	57.4829	2.58066	0.57543	4.48474	7.30032e-06	0.000119483	4.06311	13.2641
ENSG00000215512	AP005901.1	transcribed_unprocessed_pseudogene	16.8044	2.7076	0.603793	4.48432	7.31471e-06	0.000119649	0.809209	3.61688
ENSG00000088827	SIGLEC1	protein_coding	6.67267	5.93935	1.32488	4.48295	7.36193e-06	0.000120351	0	0.527311
ENSG00000004487	KDM1A	protein_coding	206.772	-1.02848	0.229663	-4.47821	7.52711e-06	0.000122979	74.4658	19.4221
ENSG00000183742	MACC1	protein_coding	21.2112	2.88447	0.644206	4.47756	7.55005e-06	0.000123282	0.213788	0.795017
ENSG00000197183	NOL4L	protein_coding	238.614	-1.49518	0.333968	-4.477	7.56978e-06	0.000123532	44.6424	8.27497
ENSG00000163633	C4orf36	protein_coding	153.469	2.18908	0.489145	4.47531	7.62989e-06	0.000124441	14.3999	30.7856
ENSG00000110079	MS4A4A	protein_coding	3.79717	5.71537	1.27724	4.47476	7.64957e-06	0.000124689	0	4.06075
ENSG00000100461	RBM23	protein_coding	121.585	1.53957	0.344089	4.47433	7.66529e-06	0.000124872	66.1493	92.3113
ENSG00000283247	AC096582.3	protein_coding	6.26236	4.79253	1.07115	4.47418	7.67049e-06	0.000124884	0.0293256	0.72192
ENSG00000196092	PAX5	protein_coding	6.61902	5.84947	1.30791	4.47236	7.73594e-06	0.000125877	0.00309685	1.26632
ENSG00000213569	AL390039.1	processed_pseudogene	6.89709	5.63799	1.2611	4.47068	7.79715e-06	0.000126799	0.084847	9.1614
ENSG00000160888	IER2	protein_coding	69.2597	-2.95949	0.662076	-4.47001	7.82156e-06	0.000127122	21.767	1.12903
ENSG00000229619	MBNL1-AS1	antisense_RNA	28.1895	2.47789	0.554382	4.46965	7.83477e-06	0.000127263	0.920934	2.92513
ENSG00000102081	FMR1	protein_coding	152.825	1.19243	0.266807	4.46927	7.84852e-06	0.000127412	23.5126	29.4558
ENSG00000130382	MLLT1	protein_coding	73.9215	-2.18539	0.489046	-4.46868	7.87034e-06	0.000127663	11.3419	1.27424
ENSG00000166257	SCN3B	protein_coding	31.0181	2.02493	0.453146	4.46861	7.87312e-06	0.000127663	1.18115	2.83503
ENSG00000111877	MCM9	protein_coding	59.7458	-1.60328	0.35893	-4.46682	7.93891e-06	0.000128596	12.2042	2.1156
ENSG00000242294	STAG3L5P	transcribed_unprocessed_pseudogene	34.9214	-2.50264	0.560275	-4.4668	7.93984e-06	0.000128596	134.696	10.2196
ENSG00000088387	DOCK9	protein_coding	882.046	-0.912427	0.204359	-4.46481	8.01384e-06	0.000129713	478.36	128.575
ENSG00000180694	TMEM64	protein_coding	65.2714	-1.80205	0.403622	-4.4647	8.01807e-06	0.000129713	12.5551	1.83145
ENSG00000259040	BLOC1S5-TXNDC5	protein_coding	25.61	-4.55464	1.02036	-4.46374	8.05406e-06	0.00013022	6.26195	0
ENSG00000230534	AL392046.1	antisense_RNA	3.78335	5.70204	1.27746	4.46359	8.05972e-06	0.000130236	0	5.19018
ENSG00000065243	PKN2	protein_coding	255.95	-1.60608	0.359851	-4.46317	8.07545e-06	0.000130415	71.8426	13.1992
ENSG00000148935	GAS2	protein_coding	19.9747	2.78544	0.624228	4.46221	8.11185e-06	0.000130927	1.41865	5.66507
ENSG00000116729	WLS	protein_coding	158.383	-1.88025	0.42159	-4.45991	8.19927e-06	0.000132186	110.829	16.6712
ENSG00000174501	ANKRD36C	protein_coding	460.352	-1.59703	0.358075	-4.46002	8.19501e-06	0.000132186	126.729	22.4044
ENSG00000260896	LINC02170	lincRNA	15.7752	4.1234	0.924675	4.4593	8.22293e-06	0.000132491	1.40072	15.7549
ENSG00000173838	MARCH10	protein_coding	5.60014	5.44714	1.22179	4.45833	8.25994e-06	0.00013301	0.0195149	1.9169
ENSG00000158941	CCAR2	protein_coding	69.0498	-1.7023	0.382197	-4.45398	8.42916e-06	0.000135657	56.1707	9.05085
ENSG00000101265	RASSF2	protein_coding	136.254	-1.51437	0.340148	-4.4521	8.50361e-06	0.000136777	14.5649	2.63731
ENSG00000117322	CR2	protein_coding	6.78441	3.99549	0.89748	4.45189	8.51171e-06	0.000136828	0.440851	4.31529
ENSG00000197150	ABCB8	protein_coding	32.6408	-2.3727	0.533108	-4.45069	8.55931e-06	0.000137514	11.3283	1.15431
ENSG00000226620	LINC00343	processed_transcript	6.55673	4.52084	1.01586	4.45025	8.57722e-06	0.000137644	0.149377	3.28179
ENSG00000243302	AC018638.4	processed_pseudogene	25.4815	-4.54648	1.0216	-4.45034	8.57331e-06	0.000137644	19.2082	0.19289
ENSG00000135124	P2RX4	protein_coding	72.555	-1.56924	0.352701	-4.44921	8.61855e-06	0.000138228	27.9621	5.35992
ENSG00000257259	LINC02388	lincRNA	10.808	3.33695	0.750286	4.44757	8.68454e-06	0.000139207	0.807738	7.54058
ENSG00000229807	XIST	lincRNA	4614.97	-1.54038	0.346356	-4.44738	8.69254e-06	0.000139255	246.569	40.1365
ENSG00000139842	CUL4A	protein_coding	209.527	-1.36614	0.307189	-4.44724	8.69817e-06	0.000139265	97.0825	21.3078
ENSG00000275464	FP565260.1	protein_coding	16.6234	-3.92625	0.882991	-4.44654	8.72646e-06	0.000139638	7.93127	0.0763267
ENSG00000198464	ZNF480	protein_coding	149.748	1.50517	0.338588	4.44542	8.77221e-06	0.00014029	8.171	11.4566
ENSG00000169919	GUSB	protein_coding	38.3604	-3.09736	0.697235	-4.44235	8.89817e-06	0.000142223	28.3598	2.64217
ENSG00000186416	NKRF	protein_coding	37.3842	-2.29689	0.517092	-4.44195	8.91485e-06	0.000142408	10.4126	1.18755
ENSG00000142149	HUNK	protein_coding	23.6652	2.99307	0.673988	4.44084	8.96096e-06	0.000143063	0.348871	1.957
ENSG00000167202	TBC1D2B	protein_coding	112.184	-2.56437	0.577501	-4.44046	8.97659e-06	0.000143149	51.9784	4.84471
ENSG00000280356	AL021877.2	lincRNA	21.0917	2.61832	0.589648	4.44048	8.97572e-06	0.000143149	0.222505	0.679664
ENSG00000119547	ONECUT2	protein_coding	7.38487	3.63526	0.819153	4.43783	9.08703e-06	0.000144828	0.0258139	0.192701
ENSG00000176435	CLEC14A	protein_coding	280.107	-1.97079	0.444174	-4.43698	9.12291e-06	0.000145317	79.8956	9.67753
ENSG00000141750	STAC2	protein_coding	10.6951	3.11716	0.70269	4.43604	9.16274e-06	0.000145869	0.42335	1.94557
ENSG00000111704	NANOG	protein_coding	51.1337	3.04704	0.686996	4.43531	9.19393e-06	0.000146282	0.992813	4.31741
ENSG00000270392	PFN1P2	transcribed_processed_pseudogene	111.584	1.02887	0.23198	4.43516	9.20056e-06	0.000146304	18.5252	19.5676
ENSG00000212993	POU5F1B	protein_coding	19.3508	2.69557	0.607845	4.43464	9.22276e-06	0.000146574	0.38965	1.32766
ENSG00000273540	AGBL1	protein_coding	7.14289	3.41849	0.770944	4.43416	9.24302e-06	0.000146812	0.051399	0.392365
ENSG00000233970	AC092159.3	antisense_RNA	5.66741	4.25204	0.959012	4.43378	9.25967e-06	0.000146993	0.54804	8.31163
ENSG00000261186	LINC01238	antisense_RNA	7.19	5.30514	1.1967	4.43314	9.28712e-06	0.000147345	0.0603865	4.25767
ENSG00000183943	PRKX	protein_coding	133.213	-1.36098	0.307095	-4.43178	9.34591e-06	0.000148194	23.6386	4.6959
ENSG00000130158	DOCK6	protein_coding	296.143	-1.43007	0.322728	-4.4312	9.37115e-06	0.00014851	226.294	43.4661
ENSG00000134851	TMEM165	protein_coding	207.498	-0.856175	0.193259	-4.43019	9.41481e-06	0.000149118	121.812	34.3753
ENSG00000248858	FLJ46284	processed_transcript	27.7977	2.77216	0.625931	4.42885	9.47366e-06	0.000149965	0.703859	2.49677
ENSG00000182183	FAM159A	protein_coding	32.5643	4.18674	0.945901	4.42619	9.59099e-06	0.000151736	0.838095	11.8527
ENSG00000149182	ARFGAP2	protein_coding	54.3435	-2.35686	0.532571	-4.42544	9.62437e-06	0.000152178	139.142	14.7002
ENSG00000228217	PNRC2P1	processed_pseudogene	7.69229	5.33823	1.20662	4.42412	9.68366e-06	0.000153029	0.2887	22.0944
ENSG00000124440	HIF3A	protein_coding	41.2715	2.77489	0.627259	4.42383	9.6966e-06	0.000153147	1.42239	4.90659
ENSG00000171680	PLEKHG5	protein_coding	69.4888	-3.3105	0.748362	-4.42367	9.70388e-06	0.000153176	15.3188	0.586302
ENSG00000153214	TMEM87B	protein_coding	129.614	-1.6246	0.367275	-4.42339	9.71627e-06	0.000153285	44.116	6.94158
ENSG00000251023	AC114980.1	sense_intronic	17.9996	2.07004	0.468111	4.42212	9.77393e-06	0.000154107	0.950062	2.21742
ENSG00000120337	TNFSF18	protein_coding	49.1002	-2.88642	0.652751	-4.42193	9.78251e-06	0.000154156	17.483	1.12915
ENSG00000277639	AC007906.2	protein_coding	12.9244	2.07472	0.469234	4.42151	9.80134e-06	0.000154366	4.69931	10.4652
ENSG00000244582	AC233702.1	processed_pseudogene	6.41195	5.03027	1.13784	4.42087	9.83024e-06	0.000154734	0.284634	12.1137
ENSG00000232850	PTGES2-AS1	lincRNA	26.158	2.13559	0.483129	4.42033	9.85513e-06	0.000155038	2.10942	4.77868
ENSG00000275620	FLJ16779	antisense_RNA	5.8169	5.1447	1.16396	4.41998	9.87087e-06	0.000155198	0.0072296	0.34486
ENSG00000259820	AC083843.2	lincRNA	24.6013	1.77213	0.400979	4.41951	9.8927e-06	0.000155454	0.779171	1.42564
ENSG00000136485	DCAF7	protein_coding	218.013	-1.24293	0.281406	-4.41686	1.00147e-05	0.000157284	59.0386	12.4279
ENSG00000132846	ZBED3	protein_coding	62.7717	-2.15523	0.487979	-4.41664	1.00245e-05	0.000157349	8.40375	0.942992
ENSG00000148225	WDR31	protein_coding	31.0533	2.18673	0.495205	4.41581	1.00632e-05	0.000157867	1.05414	2.43451
ENSG00000122728	TAF1L	protein_coding	10.538	3.27465	0.741955	4.41354	1.01696e-05	0.000159447	0.119271	0.665106
ENSG00000223972	DDX11L1	transcribed_unprocessed_pseudogene	20.4364	4.23228	0.958975	4.41333	1.01792e-05	0.000159474	0.473489	5.6605
ENSG00000229089	ANKRD20A8P	protein_coding	19.1215	3.68375	0.8347	4.41326	1.01827e-05	0.000159474	0.190706	1.34865
ENSG00000148110	MFSD14B	protein_coding	90.2896	-1.583	0.358739	-4.41266	1.02107e-05	0.000159733	19.6998	3.47531
ENSG00000233545	CYCSP33	processed_pseudogene	4.88314	5.39476	1.22254	4.41277	1.02057e-05	0.000159733	0.329613	24.4727
ENSG00000072778	ACADVL	protein_coding	71.5884	-1.93717	0.439103	-4.41166	1.02581e-05	0.000160386	136.322	16.4366
ENSG00000051596	THOC3	protein_coding	21.3553	-3.64883	0.827249	-4.4108	1.0299e-05	0.000160934	30.5251	2.28403
ENSG00000158445	KCNB1	protein_coding	136.2	3.36946	0.764303	4.40854	1.04071e-05	0.000162533	1.81942	9.68056
ENSG00000100906	NFKBIA	protein_coding	56.2153	-2.58998	0.587564	-4.40799	1.04335e-05	0.000162854	119.259	10.0776
ENSG00000183723	CMTM4	protein_coding	34.91	-2.83003	0.642117	-4.40734	1.04648e-05	0.000163253	4.46481	0.322762
ENSG00000110619	CARS	protein_coding	152.956	-2.40772	0.546531	-4.40545	1.05564e-05	0.000164589	90.4068	8.55614
ENSG00000136848	DAB2IP	protein_coding	91.5315	-2.05244	0.465985	-4.40451	1.06022e-05	0.000165212	19.0094	2.24521
ENSG00000100027	YPEL1	protein_coding	44.5365	-2.35628	0.534992	-4.40433	1.06111e-05	0.000165258	9.92963	0.97829
ENSG00000284606	AC105233.5	processed_transcript	55.2999	1.56709	0.355894	4.40327	1.06632e-05	0.000165978	3.24738	4.62884
ENSG00000236172	MIR7515HG	lincRNA	4.91614	3.98923	0.906126	4.40251	1.07004e-05	0.000166463	0.451398	5.13041
ENSG00000226758	DISC1-IT1	sense_intronic	31.3595	1.64097	0.37277	4.4021	1.07207e-05	0.000166686	12.2847	19.342
ENSG00000134686	PHC2	protein_coding	68.4507	-1.59997	0.363499	-4.40159	1.07462e-05	0.00016699	31.3325	5.74332
ENSG00000198853	RUSC2	protein_coding	48.0142	-2.31776	0.526723	-4.40034	1.0808e-05	0.000167852	6.47263	0.682139
ENSG00000253738	OTUD6B-AS1	antisense_RNA	51.8374	1.40812	0.320011	4.40023	1.08136e-05	0.000167852	5.04785	7.33575
ENSG00000233220	LINC00167	lincRNA	14.6944	3.10337	0.705705	4.39754	1.09484e-05	0.000169849	0.965641	4.7084
ENSG00000138085	ATRAID	protein_coding	74.6569	-2.83285	0.644256	-4.39709	1.09711e-05	0.000170107	425.65	45.3741
ENSG00000161980	POLR3K	protein_coding	35.0283	1.6575	0.377243	4.39373	1.11423e-05	0.000172666	7.49306	12.6526
ENSG00000253288	AC046195.1	lincRNA	6.5864	3.28388	0.74747	4.39333	1.11626e-05	0.000172885	0.123839	0.703705
ENSG00000100426	ZBED4	protein_coding	84.8187	-1.44653	0.329337	-4.39226	1.12176e-05	0.000173467	6.82887	1.22589
ENSG00000109475	RPL34	protein_coding	515.956	1.81696	0.413685	4.39213	1.12248e-05	0.000173467	447.143	873.259
ENSG00000172742	OR4D9	protein_coding	43.9919	2.47849	0.564294	4.39219	1.12214e-05	0.000173467	0.921946	2.50319
ENSG00000204118	NAP1L6	transcribed_unprocessed_pseudogene	6.76899	3.39174	0.772254	4.392	1.12312e-05	0.000173467	0.462259	3.29322
ENSG00000221988	PPT2	protein_coding	19.4094	-3.51034	0.799254	-4.39203	1.12299e-05	0.000173467	26.9259	0.62747
ENSG00000020181	ADGRA2	protein_coding	95.7095	-2.71463	0.61818	-4.39132	1.12665e-05	0.00017382	13.2246	0.866646
ENSG00000082556	OPRK1	protein_coding	9.22029	3.73501	0.85054	4.39134	1.12652e-05	0.00017382	0.121406	1.09617
ENSG00000185567	AHNAK2	protein_coding	275.353	-2.04889	0.466779	-4.38943	1.13649e-05	0.000175241	22.0241	2.82123
ENSG00000166012	TAF1D	protein_coding	550.202	1.12537	0.256447	4.38832	1.14231e-05	0.000176041	214.968	238.366
ENSG00000134575	ACP2	protein_coding	21.8364	-3.56885	0.813487	-4.38711	1.14869e-05	0.000176746	27.4293	1.14686
ENSG00000224695	MTND6P7	processed_pseudogene	4.84651	5.73625	1.30757	4.38697	1.14941e-05	0.000176746	0	6.94862
ENSG00000235550	ANKRD26P2	unprocessed_pseudogene	4.84651	5.73625	1.30757	4.38697	1.14941e-05	0.000176746	0	1.30792
ENSG00000265973	AP006587.6	unprocessed_pseudogene	4.84651	5.73625	1.30757	4.38697	1.14941e-05	0.000176746	0	2.26944
ENSG00000251665	AC005920.3	lincRNA	5.15733	4.82617	1.10044	4.38569	1.15619e-05	0.000177692	0.186518	5.03545
ENSG00000171659	GPR34	protein_coding	12.2881	2.54072	0.57937	4.38531	1.15821e-05	0.000177905	1.12503	3.49982
ENSG00000231170	AC002451.1	antisense_RNA	25.4961	3.62582	0.826914	4.38476	1.16112e-05	0.000178253	20.5599	136.756
ENSG00000123329	ARHGAP9	protein_coding	9.08585	4.28693	0.977844	4.38406	1.16489e-05	0.000178733	0.21734	3.84451
ENSG00000181001	OR52N1	protein_coding	21.5101	2.20396	0.502907	4.38245	1.17354e-05	0.000179961	1.45994	3.73796
ENSG00000156925	ZIC3	protein_coding	3.85291	4.85855	1.10899	4.38108	1.18093e-05	0.000180996	0.0295746	0.897621
ENSG00000266951	AC093072.1	lincRNA	8.91604	2.8647	0.653941	4.38067	1.18315e-05	0.000181238	2.36325	9.05461
ENSG00000272980	Z94721.2	processed_transcript	20.2797	2.11491	0.482925	4.37937	1.19021e-05	0.000182218	0.629256	1.45527
ENSG00000112062	MAPK14	protein_coding	95.1363	-1.50548	0.343781	-4.37917	1.1913e-05	0.000182285	40.7585	8.20811
ENSG00000186439	TRDN	protein_coding	9.04885	5.92423	1.35286	4.37906	1.19194e-05	0.000182285	0	4.21213
ENSG00000006534	ALDH3B1	protein_coding	21.5752	2.78769	0.636888	4.37704	1.20301e-05	0.000183877	0.84878	3.18233
ENSG00000162458	FBLIM1	protein_coding	213.611	-1.09561	0.250318	-4.37686	1.204e-05	0.000183927	237.01	55.0303
ENSG00000215878	MARCKSL1P2	processed_pseudogene	13.3064	2.90618	0.664344	4.37451	1.21705e-05	0.000185819	1.63383	6.3801
ENSG00000044446	PHKA2	protein_coding	24.0103	-4.47075	1.02212	-4.37398	1.22004e-05	0.000186174	18.2485	0
ENSG00000147604	RPL7	protein_coding	1524.14	1.5449	0.35335	4.37215	1.23031e-05	0.000187639	877.273	1414.2
ENSG00000271533	Z83843.1	sense_intronic	267.866	1.61136	0.368632	4.37119	1.2357e-05	0.000188359	15.8941	23.8927
ENSG00000226777	FAM30A	lincRNA	7.24667	5.53988	1.26745	4.37087	1.23752e-05	0.000188534	0.0028527	0.298211
ENSG00000139793	MBNL2	protein_coding	417.398	-0.821031	0.18795	-4.36834	1.25194e-05	0.000190626	83.9918	24.6178
ENSG00000271723	MROH7-TTC4	protein_coding	5.96591	4.6906	1.07386	4.368	1.2539e-05	0.00019082	0.0268781	0.677112
ENSG00000104112	SCG3	protein_coding	14.2002	3.36281	0.77012	4.3666	1.26195e-05	0.000191856	0.341232	1.95956
ENSG00000177570	SAMD12	protein_coding	78.2922	2.66905	0.611244	4.36658	1.26208e-05	0.000191856	34.3345	122.648
ENSG00000162598	C1orf87	protein_coding	5.09849	5.09072	1.16604	4.36581	1.26655e-05	0.000192328	0.214874	9.12372
ENSG00000177731	FLII	protein_coding	165.202	-1.56624	0.358745	-4.36588	1.26613e-05	0.000192328	194.828	33.1367
ENSG00000137040	RANBP6	protein_coding	120.25	-1.87214	0.428911	-4.36486	1.27203e-05	0.000193054	21.9785	3.47467
ENSG00000116128	BCL9	protein_coding	43.3255	-2.49497	0.571694	-4.36417	1.27609e-05	0.00019346	8.6092	0.940082
ENSG00000185745	IFIT1	protein_coding	18.5034	2.40061	0.550067	4.36422	1.27578e-05	0.00019346	0.547431	1.43435
ENSG00000081237	PTPRC	protein_coding	16.9923	3.13703	0.719017	4.36294	1.28324e-05	0.000194439	1.30587	7.52662
ENSG00000130988	RGN	protein_coding	10.2357	3.2722	0.750062	4.36257	1.28543e-05	0.000194665	0.464479	2.71581
ENSG00000253190	AC084082.1	lincRNA	43.699	2.07972	0.476796	4.36186	1.28964e-05	0.000195198	9.68173	22.8002
ENSG00000167548	KMT2D	protein_coding	217.984	-1.26872	0.290929	-4.36092	1.29515e-05	0.000195926	40.7752	9.13236
ENSG00000110723	EXPH5	protein_coding	17.6755	2.4368	0.558956	4.35956	1.30326e-05	0.000197047	0.262916	0.733562
ENSG00000163933	RFT1	protein_coding	24.5974	-4.06495	0.932489	-4.35925	1.3051e-05	0.000197129	7.62575	0.102709
ENSG00000224177	LINC00570	lincRNA	8.63746	5.07123	1.16333	4.35923	1.30522e-05	0.000197129	0.229511	4.53672
ENSG00000077279	DCX	protein_coding	9.08391	3.45797	0.793428	4.35827	1.31093e-05	0.000197885	0.0649989	0.391991
ENSG00000170802	FOXN2	protein_coding	95.625	-1.32048	0.303062	-4.35714	1.31773e-05	0.000198803	12.8573	2.61772
ENSG00000246877	DNM1P35	antisense_RNA	14.3998	2.63973	0.605924	4.35653	1.32141e-05	0.000199252	0.594657	1.99492
ENSG00000125851	PCSK2	protein_coding	16.8614	3.12059	0.716509	4.35528	1.32899e-05	0.000200286	0.523247	3.85622
ENSG00000176209	SMIM19	protein_coding	22.643	-2.49208	0.572316	-4.35438	1.33443e-05	0.000200998	61.1578	4.75275
ENSG00000153207	AHCTF1	protein_coding	265.421	-1.96965	0.452388	-4.3539	1.33736e-05	0.000201331	50.7653	7.06293
ENSG00000227008	AL009174.1	processed_pseudogene	5.10172	5.07426	1.1656	4.35335	1.34073e-05	0.00020173	0.407457	12.3032
ENSG00000261242	AL136038.3	antisense_RNA	5.64697	5.46084	1.25489	4.35163	1.35126e-05	0.000203205	0.0280232	2.83336
ENSG00000205611	LINC01597	lincRNA	7.87769	3.8709	0.889647	4.35105	1.35488e-05	0.000203639	0.0827858	0.802252
ENSG00000249790	AC092490.1	lincRNA	54.1279	2.0163	0.463661	4.34865	1.36978e-05	0.000205768	11.7158	23.0225
ENSG00000278001	AL591926.6	processed_pseudogene	7.9768	4.13096	0.950047	4.34816	1.37285e-05	0.000206119	1.45297	16.8014
ENSG00000259000	DOCK11P1	processed_pseudogene	5.64795	5.45397	1.25441	4.34784	1.37487e-05	0.000206311	0.00452874	0.422286
ENSG00000274317	LINC02334	lincRNA	22.3059	2.24087	0.515466	4.34728	1.37838e-05	0.000206727	0.673771	1.60064
ENSG00000008282	SYPL1	protein_coding	129.414	-1.37587	0.316512	-4.34699	1.3802e-05	0.00020689	46.5822	9.86011
ENSG00000166575	TMEM135	protein_coding	102.043	-2.68514	0.617756	-4.3466	1.38263e-05	0.000207032	137.828	11.2073
ENSG00000275497	AC009237.17	unprocessed_pseudogene	5.64827	5.45178	1.25426	4.34662	1.38249e-05	0.000207032	0.0503044	4.80933
ENSG00000103175	WFDC1	protein_coding	61.537	2.98979	0.68791	4.3462	1.38518e-05	0.000207119	1.35671	5.49629
ENSG00000120457	KCNJ5	protein_coding	14.0222	2.58976	0.595874	4.34616	1.38544e-05	0.000207119	0.288294	0.940208
ENSG00000162670	BRINP3	protein_coding	6.37929	5.78462	1.33097	4.34618	1.38528e-05	0.000207119	0	3.60735
ENSG00000129636	ITFG1	protein_coding	119.54	-1.2281	0.282596	-4.34579	1.38775e-05	0.000207354	71.4816	16.315
ENSG00000126550	HTN1	protein_coding	166.288	3.0328	0.698013	4.34491	1.39336e-05	0.000208081	4.10807	17.6232
ENSG00000155090	KLF10	protein_coding	143.163	-2.27733	0.524194	-4.34445	1.39626e-05	0.000208292	27.7882	2.97488
ENSG00000213463	SYNJ2BP	protein_coding	349.29	2.2003	0.506451	4.34455	1.39562e-05	0.000208292	9.92904	27.0707
ENSG00000275363	AC100757.3	unprocessed_pseudogene	7.58565	3.81672	0.878602	4.34408	1.39862e-05	0.000208532	0.301602	2.51027
ENSG00000125735	TNFSF14	protein_coding	14.4478	2.98406	0.687011	4.34354	1.40205e-05	0.000208933	0.350003	1.42136
ENSG00000011454	RABGAP1	protein_coding	161.28	-1.17733	0.271201	-4.34117	1.41726e-05	0.000210975	83.1551	19.2524
ENSG00000143878	RHOB	protein_coding	535.771	-1.37797	0.317411	-4.34128	1.41653e-05	0.000210975	133.159	27.0266
ENSG00000255871	AC007529.1	lincRNA	8.84748	3.22191	0.742366	4.34005	1.42448e-05	0.000211937	0.344541	1.77262
ENSG00000124610	HIST1H1A	protein_coding	12.3727	2.57226	0.592701	4.33989	1.42554e-05	0.000211981	3.847	12.2181
ENSG00000112531	QKI	protein_coding	866.397	-0.785773	0.181105	-4.33878	1.43278e-05	0.000212853	206.41	62.6317
ENSG00000251287	ALG1L2	protein_coding	11.4631	3.12104	0.719341	4.33876	1.43292e-05	0.000212853	2.55028	12.5867
ENSG00000110713	NUP98	protein_coding	191.761	-1.39431	0.321404	-4.3382	1.43654e-05	0.000213277	156.838	31.9471
ENSG00000106258	CYP3A5	protein_coding	92.694	1.54146	0.355365	4.33766	1.44005e-05	0.000213684	11.1135	16.1092
ENSG00000198455	ZXDB	protein_coding	40.9515	-2.86084	0.659698	-4.33658	1.44715e-05	0.000214625	4.4013	0.233236
ENSG00000162367	TAL1	protein_coding	80.5158	-2.1906	0.505235	-4.33581	1.45227e-05	0.00021527	13.753	1.4577
ENSG00000164124	TMEM144	protein_coding	148.702	1.71152	0.394871	4.33438	1.46172e-05	0.000216557	20.8368	39.2754
ENSG00000108443	RPS6KB1	protein_coding	140.3	1.30735	0.30166	4.33385	1.46524e-05	0.000216962	19.7991	25.724
ENSG00000068001	HYAL2	protein_coding	134.663	-1.8596	0.429166	-4.33306	1.47051e-05	0.000217627	155.236	28.3723
ENSG00000246350	AL049543.1	antisense_RNA	9.58298	3.49221	0.806124	4.3321	1.47691e-05	0.00021846	0.199735	1.54665
ENSG00000142327	RNPEPL1	protein_coding	50.5261	-2.23242	0.515443	-4.33107	1.48387e-05	0.000219372	19.948	1.91041
ENSG00000180398	MCFD2	protein_coding	350.754	-0.77485	0.178927	-4.33053	1.48752e-05	0.000219796	77.739	24.1271
ENSG00000075891	PAX2	protein_coding	4.16693	5.56502	1.28518	4.33015	1.49007e-05	0.000220057	0	0.93432
ENSG00000170027	YWHAG	protein_coding	453.212	-0.965686	0.223029	-4.32986	1.49202e-05	0.0002202	63.8277	17.3662
ENSG00000172296	SPTLC3	protein_coding	120.416	2.3511	0.543023	4.32966	1.4934e-05	0.0002202	7.36799	18.6619
ENSG00000251025	NDUFB5P1	processed_pseudogene	6.4518	4.33978	1.00233	4.32971	1.49303e-05	0.0002202	0.552001	8.87255
ENSG00000240392	AL121594.1	processed_pseudogene	4.39089	4.45082	1.02804	4.3294	1.49513e-05	0.000220339	0.314219	6.31786
ENSG00000186814	ZSCAN30	protein_coding	277.503	1.78723	0.412897	4.32852	1.50113e-05	0.000221107	20.3391	34.0271
ENSG00000160445	ZER1	protein_coding	35.7436	-3.85032	0.88977	-4.32732	1.50935e-05	0.000222201	9.71233	0.214434
ENSG00000106080	FKBP14	protein_coding	92.3549	-1.30964	0.302689	-4.32668	1.51372e-05	0.000222681	14.3423	3.44011
ENSG00000266733	TBC1D29	protein_coding	9.51578	3.64624	0.842747	4.32661	1.51421e-05	0.000222681	0.256996	2.16244
ENSG00000265801	AC069366.2	sense_intronic	10.54	2.81623	0.651005	4.32598	1.51858e-05	0.000223206	5.4585	21.7045
ENSG00000148513	ANKRD30A	protein_coding	23.8133	5.88371	1.36023	4.32554	1.52161e-05	0.000223534	0.00571119	3.97669
ENSG00000244464	AC107029.2	lincRNA	4.89545	4.49113	1.03848	4.32471	1.52731e-05	0.000224255	0.0495715	0.99665
ENSG00000182934	SRPRA	protein_coding	110.899	-1.52435	0.35271	-4.32183	1.5474e-05	0.000227084	45.8624	8.41928
ENSG00000173821	RNF213	protein_coding	587.282	-1.85716	0.429762	-4.32138	1.55057e-05	0.00022743	97.4925	14.0595
ENSG00000235888	AF064858.1	lincRNA	5.64483	4.83858	1.12007	4.31991	1.56095e-05	0.000228834	0.0666798	1.80738
ENSG00000188130	MAPK12	protein_coding	43.6122	-2.36357	0.547333	-4.31835	1.57204e-05	0.000230337	20.8159	1.69529
ENSG00000270276	HIST2H4B	protein_coding	13.3415	2.38218	0.551819	4.31696	1.58194e-05	0.000231668	1.71495	4.53818
ENSG00000162746	FCRLB	protein_coding	8.08444	3.47942	0.806017	4.31681	1.58303e-05	0.000231692	0.292938	1.94707
ENSG00000248458	AL139147.1	antisense_RNA	156.913	1.78789	0.414179	4.3167	1.58376e-05	0.000231692	32.0065	53.8899
ENSG00000138802	SEC24B	protein_coding	218.73	-0.961285	0.222813	-4.31431	1.601e-05	0.00023409	24.6934	6.68659
ENSG00000100813	ACIN1	protein_coding	225.963	-0.913371	0.211727	-4.31391	1.60392e-05	0.000234395	91.1318	26.8868
ENSG00000230667	SETSIP	protein_coding	4.39348	4.44117	1.02962	4.31342	1.60747e-05	0.000234659	0.181304	3.50355
ENSG00000267365	KCNJ2-AS1	antisense_RNA	18.6178	1.99739	0.463051	4.31354	1.6066e-05	0.000234659	1.39655	2.9344
ENSG00000269825	AC022150.4	sense_intronic	273.056	3.00596	0.696902	4.31332	1.60824e-05	0.000234659	9.02582	47.4332
ENSG00000165118	C9orf64	protein_coding	18.4169	2.45714	0.570123	4.30984	1.63375e-05	0.000238257	1.61289	5.18189
ENSG00000272812	AC004908.2	sense_intronic	10.3732	2.96331	0.687835	4.30818	1.64606e-05	0.000239926	2.64312	11.8228
ENSG00000275496	CU633906.1	lincRNA	15.1554	2.7533	0.639124	4.30793	1.6479e-05	0.00024007	1.53872	5.12292
ENSG00000226822	AL390036.1	lincRNA	12.5009	4.03719	0.937224	4.30761	1.65029e-05	0.000240293	0.385547	4.7749
ENSG00000152270	PDE3B	protein_coding	57.3652	2.12697	0.49393	4.30622	1.66069e-05	0.000241682	2.33343	5.75825
ENSG00000260423	LINC02367	lincRNA	8.48442	4.77723	1.10943	4.30601	1.66224e-05	0.000241781	0.0320632	0.76177
ENSG00000130349	C6orf203	protein_coding	30.3657	1.60543	0.372847	4.30586	1.6634e-05	0.000241824	10.2303	16.1435
ENSG00000036054	TBC1D23	protein_coding	77.5613	-1.49324	0.346819	-4.30553	1.66587e-05	0.000242057	27.3101	5.06715
ENSG00000160271	RALGDS	protein_coding	108.833	-3.28054	0.761969	-4.30535	1.66725e-05	0.000242132	138.258	6.57519
ENSG00000145826	LECT2	protein_coding	11.2781	2.87821	0.668748	4.30387	1.67837e-05	0.000243621	2.1031	7.76549
ENSG00000250753	AC119751.4	processed_pseudogene	6.78115	4.30185	0.999684	4.30321	1.68344e-05	0.000244229	1.60614	24.0835
ENSG00000145431	PDGFC	protein_coding	23.2381	-3.2162	0.747612	-4.30196	1.69291e-05	0.000245476	8.9586	0.32113
ENSG00000143355	LHX9	protein_coding	5.68179	5.5008	1.27896	4.30101	1.70021e-05	0.000246408	0.00331319	0.480473
ENSG00000260784	AC026150.2	unprocessed_pseudogene	6.26855	4.73814	1.10188	4.30006	1.70749e-05	0.000247334	0.103555	3.4774
ENSG00000261734	AC116096.1	lincRNA	14.1988	2.62353	0.610295	4.29879	1.7173e-05	0.000248626	0.786018	2.48381
ENSG00000141526	SLC16A3	protein_coding	61.6491	-2.96193	0.689076	-4.29841	1.72026e-05	0.000248927	87.2981	5.53784
ENSG00000157551	KCNJ15	protein_coding	65.4095	3.01247	0.700901	4.298	1.72345e-05	0.000249259	0.902029	4.12137
ENSG00000268184	AC092364.1	lincRNA	6.39568	5.46554	1.27183	4.2974	1.72815e-05	0.000249809	0.0751129	8.17755
ENSG00000066117	SMARCD1	protein_coding	114.454	-1.44355	0.336016	-4.29607	1.73856e-05	0.000251185	59.1191	10.3087
ENSG00000139410	SDSL	protein_coding	10.7641	3.60897	0.840183	4.29546	1.74331e-05	0.00025174	0.786474	6.91199
ENSG00000160870	CYP3A7	protein_coding	5.99705	3.88346	0.904317	4.29436	1.75197e-05	0.00025286	0.577945	5.66816
ENSG00000107796	ACTA2	protein_coding	35.4902	1.87712	0.437366	4.29187	1.77173e-05	0.000255449	10.7483	19.7591
ENSG00000166441	RPL27A	protein_coding	519.842	1.5923	0.370995	4.29197	1.77093e-05	0.000255449	401.798	676.463
ENSG00000198128	OR2L3	protein_coding	7.00496	3.34207	0.778827	4.29116	1.7774e-05	0.000256134	0.188007	1.30305
ENSG00000182898	TCHHL1	protein_coding	6.15217	5.44254	1.26848	4.29059	1.78201e-05	0.000256666	0.00707684	0.724905
ENSG00000144749	LRIG1	protein_coding	120.835	-2.08108	0.485168	-4.28941	1.79148e-05	0.000257898	42.0191	5.91747
ENSG00000137766	UNC13C	protein_coding	29.1305	2.24798	0.524134	4.28894	1.79528e-05	0.000258311	0.332557	1.14008
ENSG00000196172	ZNF681	protein_coding	17.9481	2.3223	0.541572	4.28808	1.80225e-05	0.000259181	0.385037	1.0137
ENSG00000100196	KDELR3	protein_coding	49.3314	-2.11711	0.493865	-4.28682	1.81252e-05	0.000260525	23.3524	2.57109
ENSG00000188869	TMC3	protein_coding	8.50396	3.37817	0.788208	4.28588	1.82016e-05	0.000261487	0.137791	0.91149
ENSG00000131748	STARD3	protein_coding	24.288	-3.20891	0.748751	-4.28568	1.82183e-05	0.000261594	19.5959	1.22949
ENSG00000170312	CDK1	protein_coding	77.4756	-1.65914	0.387327	-4.28358	1.83913e-05	0.000263904	72.8181	11.3362
ENSG00000215788	TNFRSF25	protein_coding	34.3535	-2.943	0.687057	-4.28349	1.83981e-05	0.000263904	19.4021	1.42539
ENSG00000254634	SMG1P6	unprocessed_pseudogene	24.9011	-4.47391	1.04457	-4.283	1.84393e-05	0.000264359	6.31418	0
ENSG00000139287	TPH2	protein_coding	48.3528	1.95271	0.455981	4.28245	1.8485e-05	0.000264879	3.54966	6.97809
ENSG00000100243	CYB5R3	protein_coding	133.161	-1.13624	0.265371	-4.28169	1.85482e-05	0.000265567	55.5992	13.4217
ENSG00000189350	TOGARAM2	protein_coding	69.3545	2.37854	0.555527	4.28159	1.85561e-05	0.000265567	1.01326	2.68878
ENSG00000250303	AP002884.3	lincRNA	25.3307	3.52827	0.824067	4.28153	1.85615e-05	0.000265567	1.11961	7.24877
ENSG00000266885	AC132825.4	transcribed_processed_pseudogene	6.98548	3.05941	0.714748	4.2804	1.86555e-05	0.000266775	0.177721	0.84461
ENSG00000084073	ZMPSTE24	protein_coding	79.9817	-1.88044	0.439403	-4.27954	1.87278e-05	0.000267622	32.7678	4.8556
ENSG00000128805	ARHGAP22	protein_coding	85.7387	1.91214	0.446832	4.27932	1.87464e-05	0.000267622	29.7097	54.0155
ENSG00000145147	SLIT2	protein_coding	80.5067	-1.87824	0.438918	-4.27924	1.8753e-05	0.000267622	21.3647	3.5214
ENSG00000258123	LINC02444	lincRNA	144.048	1.95319	0.456418	4.27938	1.87412e-05	0.000267622	23.9875	43.8803
ENSG00000261239	ANKRD26P1	transcribed_unprocessed_pseudogene	7.03509	4.96293	1.16034	4.27712	1.89324e-05	0.000270045	0.0862196	1.66909
ENSG00000218227	AC136632.1	processed_pseudogene	7.41159	3.35279	0.783924	4.27693	1.89486e-05	0.000270138	1.34604	7.66573
ENSG00000227555	MIR4290HG	lincRNA	13.1633	3.84782	0.900148	4.27465	1.9144e-05	0.000272786	0.21449	1.85142
ENSG00000164904	ALDH7A1	protein_coding	110.084	-1.58162	0.370106	-4.27343	1.92486e-05	0.000274136	80.0216	13.2612
ENSG00000188765	TMSB4XP2	unprocessed_pseudogene	9.50994	3.76163	0.880322	4.27302	1.92844e-05	0.000274506	36.9544	298.585
ENSG00000065060	UHRF1BP1	protein_coding	66.1304	-1.7199	0.40256	-4.27241	1.93376e-05	0.000275122	4.20373	0.668387
ENSG00000106536	POU6F2	protein_coding	8.46535	3.33899	0.781581	4.27209	1.9365e-05	0.000275373	0.342313	2.84894
ENSG00000149499	EML3	protein_coding	39.4945	-2.22828	0.521639	-4.27169	1.93996e-05	0.000275724	20.5798	2.91453
ENSG00000259242	AC002306.1	antisense_RNA	7.57037	2.98717	0.699489	4.2705	1.95038e-05	0.000277064	0.936125	4.21355
ENSG00000116044	NFE2L2	protein_coding	152.103	-1.17743	0.275741	-4.27005	1.95429e-05	0.000277479	58.7048	13.2686
ENSG00000245651	AC083805.1	lincRNA	5.96626	5.07962	1.18974	4.26951	1.95901e-05	0.000278008	0.0236963	1.54083
ENSG00000198837	DENND4B	protein_coding	42.8756	-2.5239	0.591192	-4.26916	1.9621e-05	0.000278306	21.4893	2.18245
ENSG00000138587	MNS1	protein_coding	18.6979	2.01671	0.472466	4.26847	1.96815e-05	0.000279023	6.3931	12.4758
ENSG00000024422	EHD2	protein_coding	272.873	-2.2528	0.527853	-4.26786	1.9736e-05	0.000279622	108.286	12.0546
ENSG00000224959	AC017002.1	lincRNA	43.6171	-2.95193	0.691679	-4.26777	1.97438e-05	0.000279622	42.8184	2.45261
ENSG00000213300	HNRNPA3P6	processed_pseudogene	597.986	3.05745	0.716435	4.2676	1.9759e-05	0.000279695	65.026	357.078
ENSG00000257310	AL589743.1	lincRNA	26.8366	2.592	0.607437	4.26711	1.9802e-05	0.000280163	1.22091	3.71578
ENSG00000133110	POSTN	protein_coding	17.4694	4.03234	0.945029	4.2669	1.98211e-05	0.000280291	0.213447	5.00603
ENSG00000261130	AC140504.1	protein_coding	8.41665	2.82963	0.663184	4.26673	1.98361e-05	0.000280361	3.67511	14.2215
ENSG00000182180	MRPS16	protein_coding	88.7875	-1.1804	0.276665	-4.26652	1.98547e-05	0.000280483	28.9769	6.41925
ENSG00000272750	AL592148.3	antisense_RNA	26.0092	1.81665	0.42581	4.26633	1.98711e-05	0.000280573	1.97608	3.60613
ENSG00000113575	PPP2CA	protein_coding	244.244	-1.55428	0.364345	-4.26597	1.99039e-05	0.0002808	129.679	24.2439
ENSG00000225335	AC016027.1	antisense_RNA	8.41277	3.46458	0.812152	4.26593	1.99073e-05	0.0002808	0.498712	3.79087
ENSG00000091262	ABCC6	protein_coding	21.5336	1.95252	0.457817	4.26484	2.00045e-05	0.000281462	1.46813	2.76662
ENSG00000127329	PTPRB	protein_coding	755.291	-1.43297	0.335994	-4.26485	2.00035e-05	0.000281462	73.1353	13.9301
ENSG00000212710	CTAGE1	protein_coding	5.06308	4.86367	1.14031	4.26521	1.99718e-05	0.000281462	0.0196263	0.677966
ENSG00000225449	RAB6C-AS1	transcribed_unprocessed_pseudogene	5.30482	5.3898	1.26374	4.26497	1.99926e-05	0.000281462	0.0121877	1.17938
ENSG00000268119	AC010615.2	processed_transcript	34.6202	1.68075	0.394082	4.26498	1.9992e-05	0.000281462	2.94828	5.06713
ENSG00000133063	CHIT1	protein_coding	16.182	4.58196	1.07441	4.26465	2.00217e-05	0.000281505	0.444083	9.02319
ENSG00000242641	LINC00971	lincRNA	8.9609	3.63624	0.85266	4.26458	2.00277e-05	0.000281505	0.0648815	0.524849
ENSG00000136929	HEMGN	protein_coding	6.48982	3.91208	0.917589	4.26343	2.01313e-05	0.000282819	0.130941	1.33807
ENSG00000166292	TMEM100	protein_coding	5.16122	5.65445	1.32639	4.26305	2.01656e-05	0.000283158	0	4.87595
ENSG00000061938	TNK2	protein_coding	35.7174	-2.54074	0.596085	-4.26238	2.02258e-05	0.000283337	13.3009	0.983794
ENSG00000144619	CNTN4	protein_coding	13.4023	4.61206	1.08205	4.26235	2.0229e-05	0.000283337	0.181693	3.59418
ENSG00000196951	SCOC-AS1	antisense_RNA	7.95086	3.60141	0.844904	4.26251	2.02145e-05	0.000283337	1.26367	10.7223
ENSG00000231952	DPY19L1P2	unprocessed_pseudogene	6.93623	3.45536	0.810627	4.26258	2.02082e-05	0.000283337	0.634165	4.57187
ENSG00000280623	PCAT14	lincRNA	91.9121	2.04285	0.479246	4.26264	2.02027e-05	0.000283337	6.83708	14.4183
ENSG00000140043	PTGR2	protein_coding	43.5055	1.96605	0.461321	4.26178	2.02803e-05	0.000283914	3.24706	6.15411
ENSG00000178397	FAM220A	protein_coding	25.2902	-3.0231	0.709454	-4.26116	2.03372e-05	0.000284568	26.1389	1.26629
[truncated: 46,964 more rows]
