# Supplementary material for: Sorting and packaging of RNA into extracellular vesicles shape intracellular transcript levels
Source: BMC Biol. 2022 Mar 24;20:72. doi: 10.1186/s12915-022-01277-4 (PMC8944098; doi:10.1186/s12915-022-01277-4)
Supplement: Supplementary file 11 — Additional file 11. Fold changes, adjusted p-values and TPMs for genes in tumor-exposed, CD31-selected cells and their EVs. [file 12915_2022_1277_MOESM11_ESM.xlsx]

## Sheet: Sheet1
Ensembl_ID	Gene_Name	Gene.type	baseMean	log2FoldChange	lfcSE	stat	pvalue	padj	cell_co_ave	exo_co_ave
ENSG00000280614	FP236383.2	lincRNA	28195	8.22735	0.321558	25.5859	2.18916e-144	2.00933e-140	134.586	22507.6
ENSG00000280800	FP671120.3	lincRNA	28190.1	8.22712	0.321533	25.5871	2.12127e-144	2.00933e-140	134.585	22503.6
ENSG00000281181	FP236383.3	lincRNA	28199	8.22752	0.3216	25.5831	2.35064e-144	2.00933e-140	134.586	22510.9
ENSG00000284418	AL391117.1	lincRNA	3364.28	6.37672	0.265737	23.9964	3.0331e-127	1.94452e-123	42.2406	1946.98
ENSG00000137801	THBS1	protein_coding	12754.8	-3.6114	0.151001	-23.9163	2.07203e-126	1.0627e-122	4262.16	182.924
ENSG00000225840	AC010970.1	processed_pseudogene	4635.8	9.1525	0.385244	23.7577	9.15297e-125	3.91198e-121	4.70313	1558.61
ENSG00000124198	ARFGEF2	protein_coding	451.073	-4.56412	0.216614	-21.0703	1.48934e-98	5.45608e-95	157.113	3.46106
ENSG00000198938	MT-CO3	protein_coding	3506.77	-4.19105	0.199246	-21.0345	3.16837e-98	1.01562e-94	4895.94	140.243
ENSG00000283907	AD000090.1	antisense_RNA	4230.85	7.00281	0.337923	20.7231	2.14521e-95	6.11243e-92	129.421	9190.59
ENSG00000198712	MT-CO2	protein_coding	3751.1	-4.89083	0.25093	-19.4908	1.31431e-84	3.37041e-81	6541.97	113.015
ENSG00000198804	MT-CO1	protein_coding	11889.4	-4.48116	0.230277	-19.4598	2.40658e-84	5.61039e-81	6905.8	162.054
ENSG00000173212	MAB21L3	protein_coding	1260.98	5.32689	0.27913	19.0839	3.43852e-81	7.34811e-78	10.1716	226.815
ENSG00000142798	HSPG2	protein_coding	8223.75	-3.20913	0.175812	-18.2532	1.95102e-74	3.84861e-71	1810.1	103.34
ENSG00000274827	LINC01297	lincRNA	146.349	4.61542	0.261334	17.661	8.374e-70	1.53388e-66	1.4326	19.0273
ENSG00000213279	Z97192.2	lincRNA	85.1403	4.70254	0.266632	17.6368	1.28472e-69	2.19636e-66	1.47222	20.8418
ENSG00000143545	RAB13	protein_coding	6235.74	7.54372	0.436332	17.289	5.69719e-67	9.13117e-64	31.7755	3547.78
ENSG00000281383	FP671120.4	lincRNA	14074.5	9.88084	0.57882	17.0707	2.45327e-65	3.70068e-62	16.7769	11186.9
ENSG00000198899	MT-ATP6	protein_coding	2704.03	-3.29437	0.193512	-17.0241	5.44481e-65	7.75704e-62	4517.94	241.521
ENSG00000136938	ANP32B	protein_coding	4631.43	6.40884	0.386677	16.5742	1.07144e-61	1.44611e-58	59.4667	2884.34
ENSG00000099139	PCSK5	protein_coding	2922.73	6.08125	0.369087	16.4765	5.41495e-61	6.94305e-58	15.358	595.788
ENSG00000173285	OR10K1	protein_coding	1437.99	5.90992	0.360031	16.415	1.49291e-60	1.82305e-57	6.40284	219.729
ENSG00000258765	AC107958.2	lincRNA	574.71	5.8988	0.363842	16.2125	4.11175e-59	4.7928e-56	26.6326	903.775
ENSG00000198886	MT-ND4	protein_coding	5899.54	-3.53148	0.218496	-16.1626	9.25292e-59	1.03166e-55	3816.01	171.923
ENSG00000214548	MEG3	lincRNA	789.963	-2.68144	0.167356	-16.0223	8.92413e-58	9.53543e-55	233.164	19.1309
ENSG00000128512	DOCK4	protein_coding	985.788	-1.89133	0.120774	-15.6601	2.83605e-55	2.9091e-52	260.67	36.7398
ENSG00000274422	AC245060.5	lincRNA	441.766	4.98522	0.320528	15.5531	1.51491e-54	1.49417e-51	4.35809	77.2359
ENSG00000102241	HTATSF1	protein_coding	219.379	3.39667	0.221174	15.3574	3.15772e-53	2.99913e-50	9.28093	51.5597
ENSG00000112769	LAMA4	protein_coding	2110.12	-2.67835	0.17458	-15.3416	4.02874e-53	3.68975e-50	1125.95	92.336
ENSG00000198727	MT-CYB	protein_coding	3102.99	-3.58959	0.234479	-15.3088	6.6791e-53	5.90616e-50	2548.85	110.978
ENSG00000065978	YBX1	protein_coding	1265.87	2.5165	0.168178	14.9633	1.27548e-50	1.09028e-47	159.281	483.068
ENSG00000090615	GOLGA3	protein_coding	398.543	-3.87125	0.264309	-14.6467	1.41512e-48	1.17063e-45	92.6953	3.22664
ENSG00000232973	CYP1B1-AS1	antisense_RNA	205.819	4.51661	0.308704	14.6309	1.78445e-48	1.43001e-45	120.951	1492.33
ENSG00000091136	LAMB1	protein_coding	1649.73	-1.90414	0.130731	-14.5654	4.66271e-48	3.62335e-45	846.96	122.019
ENSG00000167615	LENG8	protein_coding	356.095	-6.05553	0.416629	-14.5346	7.31496e-48	5.5172e-45	182.294	1.45199
ENSG00000143401	ANP32E	protein_coding	533.829	3.95664	0.273778	14.452	2.43442e-47	1.78366e-44	23.2834	193.791
ENSG00000203666	EFCAB2	protein_coding	131.652	3.26927	0.227367	14.3789	7.024e-47	5.00343e-44	19.9271	100.446
ENSG00000251135	AC008565.1	processed_pseudogene	82.2644	5.06975	0.354308	14.3089	1.92559e-46	1.33459e-43	3.61958	68.9501
ENSG00000186723	OR10H1	protein_coding	191.33	4.06331	0.290431	13.9906	1.7789e-44	1.20048e-41	2.59308	23.5848
ENSG00000196935	SRGAP1	protein_coding	313.349	-4.01485	0.289029	-13.8908	7.20015e-44	4.73438e-41	43.5433	1.38441
ENSG00000134644	PUM1	protein_coding	351.823	-2.38998	0.172214	-13.8779	8.61771e-44	5.52481e-41	112.703	11.7845
ENSG00000187498	COL4A1	protein_coding	1191.7	-2.71947	0.196043	-13.8718	9.39168e-44	5.87415e-41	197.318	15.7649
ENSG00000128052	KDR	protein_coding	890.291	-2.38029	0.173572	-13.7136	8.42108e-43	5.14167e-40	125.944	12.6381
ENSG00000261371	PECAM1	protein_coding	3112.99	-2.19941	0.162732	-13.5155	1.26737e-41	7.55826e-39	1351.75	154.801
ENSG00000248874	C5orf17	lincRNA	120.438	4.78126	0.353828	13.5129	1.31169e-41	7.64478e-39	2.3816	36.7706
ENSG00000258989	AL355916.3	protein_coding	344.085	5.51634	0.408821	13.4933	1.71247e-41	9.75878e-39	13.1242	348.665
ENSG00000267383	AC011447.3	antisense_RNA	388.9	3.13537	0.233856	13.4072	5.48348e-41	3.05692e-38	103.08	487.086
ENSG00000283633	AP000547.3	lincRNA	123.1	4.68113	0.350056	13.3725	8.75333e-41	4.77597e-38	2.82637	40.9156
ENSG00000140450	ARRDC4	protein_coding	125.774	3.56591	0.266867	13.3621	1.00664e-40	5.37796e-38	2.50864	16.2077
ENSG00000163513	TGFBR2	protein_coding	921.193	-2.25858	0.169657	-13.3127	1.95348e-40	1.02235e-37	141.779	15.5206
ENSG00000198786	MT-ND5	protein_coding	6062.02	-2.73712	0.207052	-13.2195	6.77534e-40	3.47494e-37	2704.27	212.939
ENSG00000135862	LAMC1	protein_coding	1251.62	-2.37445	0.179966	-13.1939	9.51395e-40	4.78384e-37	329.841	33.5575
ENSG00000233421	LINC01783	lincRNA	157.186	5.00064	0.380051	13.1578	1.53475e-39	7.56866e-37	3.5674	63.6241
ENSG00000212907	MT-ND4L	protein_coding	2006.59	-4.23151	0.322734	-13.1114	2.83251e-39	1.37051e-36	30227.6	825.411
ENSG00000137500	CCDC90B	protein_coding	284.78	1.78104	0.136263	13.0706	4.84743e-39	2.30199e-36	73.5158	134.046
ENSG00000129250	KIF1C	protein_coding	2704.11	5.43951	0.416381	13.0638	5.30243e-39	2.47228e-36	27.7921	687.901
ENSG00000280025	AL008638.6	lincRNA	50.2048	5.14582	0.397259	12.9533	2.25013e-38	1.0304e-35	0.33288	6.76443
ENSG00000115380	EFEMP1	protein_coding	2481.8	-2.46757	0.193784	-12.7337	3.8439e-37	1.72935e-34	1549.9	146.973
ENSG00000172296	SPTLC3	protein_coding	141.398	2.50799	0.199521	12.5701	3.08436e-36	1.36371e-33	9.31262	28.4397
ENSG00000213121	AL590867.1	lincRNA	415.647	2.59974	0.206871	12.567	3.20661e-36	1.37051e-33	59.6545	192.124
ENSG00000237296	SMG1P1	transcribed_unprocessed_pseudogene	663.515	-2.57047	0.204531	-12.5676	3.18074e-36	1.37051e-33	368.103	34.5486
ENSG00000260975	AC007333.2	lincRNA	547.784	4.58848	0.365795	12.5439	4.29579e-36	1.80592e-33	68.3091	925.784
ENSG00000249614	LINC02503	lincRNA	2772.51	4.10445	0.327919	12.5167	6.05306e-36	2.50363e-33	264.87	2527.27
ENSG00000117614	SYF2	protein_coding	185.639	2.88282	0.23102	12.4786	9.76395e-36	3.97439e-33	27.4795	105.406
ENSG00000072080	SPP2	protein_coding	361.97	4.77654	0.384014	12.4384	1.61619e-35	6.47589e-33	93.1537	1439.13
ENSG00000148358	GPR107	protein_coding	409.847	-6.24969	0.503437	-12.4141	2.19252e-35	8.65001e-33	305.871	1.91887
ENSG00000169155	ZBTB43	protein_coding	120.01	-4.66961	0.3768	-12.3928	2.85861e-35	1.1107e-32	93.5737	1.84545
ENSG00000278996	FP671120.1	lincRNA	92.6235	4.32732	0.349717	12.3738	3.62343e-35	1.36646e-32	1.92076	21.2532
ENSG00000280441	FP236383.1	lincRNA	92.6235	4.32732	0.349717	12.3738	3.62343e-35	1.36646e-32	1.92076	21.2532
ENSG00000169908	TM4SF1	protein_coding	654.733	-1.98721	0.160773	-12.3603	4.28299e-35	1.59178e-32	354.493	47.1616
ENSG00000114942	EEF1B2	protein_coding	401.412	1.69538	0.137203	12.3567	4.48038e-35	1.64135e-32	227.483	387.393
ENSG00000151131	C12orf45	protein_coding	1675.94	2.69195	0.218251	12.3342	5.93002e-35	2.14182e-32	13.5031	46.3521
ENSG00000116544	DLGAP3	protein_coding	34.3715	7.04634	0.573127	12.2945	9.6912e-35	3.45168e-32	0.0641399	5.62018
ENSG00000198618	PPIAP22	processed_pseudogene	139.874	3.17558	0.260321	12.1987	3.15793e-34	1.10934e-31	54.63	268.929
ENSG00000004399	PLXND1	protein_coding	882.705	-2.43719	0.200971	-12.127	7.59481e-34	2.63191e-31	641.029	63.1579
ENSG00000205176	REXO1L1P	transcribed_processed_pseudogene	168.582	5.21895	0.434366	12.0151	2.96006e-33	1.0121e-30	0.654269	14.1565
ENSG00000198763	MT-ND2	protein_coding	2792.13	-2.71238	0.227006	-11.9485	6.61006e-33	2.23037e-30	2456.93	196.743
ENSG00000105974	CAV1	protein_coding	1438.4	-1.10697	0.0929677	-11.907	1.08833e-32	3.62457e-30	533.583	130.355
ENSG00000256537	SMIM10L1	protein_coding	114.891	3.11979	0.265912	11.7324	8.6936e-32	2.85819e-29	2.54522	11.8402
ENSG00000140941	MAP1LC3B	protein_coding	645.363	3.37798	0.289202	11.6804	1.60631e-31	5.2142e-29	90.9734	514.703
ENSG00000281189	GHET1	lincRNA	137.553	3.55964	0.305285	11.6601	2.03889e-31	6.53565e-29	6.41826	41.3912
ENSG00000204909	SPINK9	protein_coding	289.416	4.12818	0.354898	11.632	2.83311e-31	8.96941e-29	43.1353	420.476
ENSG00000101126	ADNP	protein_coding	306.228	-2.74046	0.235839	-11.62	3.26122e-31	1.01989e-28	55.2099	4.4865
ENSG00000281657	LINC00976	lincRNA	235.635	2.4043	0.208312	11.5418	8.1199e-31	2.50876e-28	68.5555	192.507
ENSG00000173848	NET1	protein_coding	1295.7	4.50484	0.390939	11.5231	1.00879e-30	3.07969e-28	30.3714	390.084
ENSG00000137845	ADAM10	protein_coding	502.052	-2.80069	0.24315	-11.5184	1.06615e-30	3.2165e-28	180.693	13.325
ENSG00000101445	PPP1R16B	protein_coding	316.465	-4.70149	0.408325	-11.5141	1.12056e-30	3.34134e-28	131.227	2.51976
ENSG00000223509	AC135983.2	transcribed_processed_pseudogene	115.72	2.51056	0.219421	11.4418	2.58554e-30	7.62111e-28	372.113	1120.69
ENSG00000100201	DDX17	protein_coding	1429.55	-2.05893	0.179967	-11.4406	2.62054e-30	7.63648e-28	259.958	33.9935
ENSG00000126550	HTN1	protein_coding	119.68	2.39727	0.210044	11.4132	3.59254e-30	1.03514e-27	5.37296	15.1677
ENSG00000188738	FSIP2	protein_coding	811.208	2.74754	0.241381	11.3826	5.10684e-30	1.45511e-27	37.2455	134.313
ENSG00000132297	HHLA1	protein_coding	143.162	4.3859	0.385368	11.3811	5.19551e-30	1.46411e-27	3.11894	37.0932
ENSG00000228021	AL158835.1	processed_transcript	33.1774	4.80843	0.422681	11.376	5.50627e-30	1.53481e-27	2.67044	41.011
ENSG00000126870	WDR60	protein_coding	196.133	2.85337	0.251249	11.3567	6.86549e-30	1.8931e-27	11.8619	45.487
ENSG00000148400	NOTCH1	protein_coding	396.462	-3.89241	0.34422	-11.3079	1.19896e-29	3.24635e-27	36.8939	1.24485
ENSG00000234975	FTH1P2	processed_pseudogene	52.7255	4.63881	0.410236	11.3077	1.20263e-29	3.24635e-27	11.6904	171.447
ENSG00000150938	CRIM1	protein_coding	1131.76	-2.85928	0.253356	-11.2856	1.54578e-29	4.12917e-27	294.615	21.6636
ENSG00000198888	MT-ND1	protein_coding	3173.3	-4.27293	0.378798	-11.2802	1.64312e-29	4.34392e-27	3367.89	89.1477
ENSG00000259380	AC087473.1	lincRNA	4607.71	3.43688	0.305572	11.2474	2.38538e-29	6.24192e-27	172.745	1029.8
ENSG00000127481	UBR4	protein_coding	680.404	-2.84233	0.253435	-11.2152	3.43249e-29	8.89118e-27	210.082	15.6025
ENSG00000050344	NFE2L3	protein_coding	195.423	-3.7912	0.338703	-11.1933	4.39701e-29	1.12757e-26	115.237	4.35061
ENSG00000183206	POTEC	protein_coding	79.5884	3.43689	0.30723	11.1867	4.73753e-29	1.20286e-26	1.12987	6.47472
ENSG00000136536	MARCH7	protein_coding	347.986	-2.60465	0.233131	-11.1725	5.56134e-29	1.39819e-26	225.016	20.1881
ENSG00000203663	OR2L2	protein_coding	155.843	3.1425	0.281489	11.1639	6.12733e-29	1.52553e-26	3.93187	18.7822
ENSG00000198840	MT-ND3	protein_coding	587.871	-3.32099	0.297974	-11.1453	7.55222e-29	1.8622e-26	4387.23	224.791
ENSG00000111911	HINT3	protein_coding	481.623	4.52063	0.407119	11.104	1.20019e-28	2.9312e-26	6.25804	82.8415
ENSG00000233048	LINC01722	lincRNA	199.559	4.1378	0.373062	11.0914	1.38033e-28	3.33935e-26	3.74582	37.1526
ENSG00000259048	AL392023.2	antisense_RNA	60.4864	5.11739	0.461488	11.0889	1.42024e-28	3.4038e-26	3.04627	62.522
ENSG00000182700	IGIP	protein_coding	145.809	3.3863	0.309111	10.955	6.28917e-28	1.49333e-25	3.85367	21.8456
ENSG00000253352	TUG1	antisense_RNA	424.077	-2.182	0.199627	-10.9304	8.24739e-28	1.94033e-25	75.2816	9.29898
ENSG00000143297	FCRL5	protein_coding	190.075	3.18868	0.292636	10.8964	1.19929e-27	2.79586e-25	4.53141	22.415
ENSG00000248360	LINC00504	lincRNA	2284.48	3.36018	0.308822	10.8806	1.42561e-27	3.29355e-25	87.576	493.865
ENSG00000035403	VCL	protein_coding	388.352	-2.68438	0.247129	-10.8623	1.74315e-27	3.99119e-25	78.4811	6.71499
ENSG00000137177	KIF13A	protein_coding	199.391	-2.57685	0.237313	-10.8584	1.81851e-27	4.12689e-25	150.24	13.4037
ENSG00000271425	NBPF10	protein_coding	121.382	2.55297	0.23547	10.842	2.176e-27	4.89486e-25	1.48349	4.65739
ENSG00000174501	ANKRD36C	protein_coding	393.483	-2.52765	0.23321	-10.8385	2.26127e-27	5.04244e-25	121.245	11.1743
ENSG00000198826	ARHGAP11A	protein_coding	713.055	5.18589	0.47916	10.8229	2.68261e-27	5.93041e-25	11.1134	232.012
ENSG00000113327	GABRG2	protein_coding	150.962	2.82756	0.262125	10.7871	3.96206e-27	8.68402e-25	12.2689	46.2626
ENSG00000228113	AC003991.1	antisense_RNA	423.236	3.5723	0.331998	10.76	5.31792e-27	1.1557e-24	53.9947	353.508
ENSG00000143226	FCGR2A	protein_coding	220.262	4.59147	0.428	10.7277	7.5425e-27	1.62538e-24	6.00666	81.781
ENSG00000197744	PTMAP2	processed_pseudogene	34.5051	8.40558	0.784774	10.7108	9.05507e-27	1.91982e-24	0.661737	238.508
ENSG00000267482	AC104996.3	unprocessed_pseudogene	32.2349	7.19095	0.671374	10.7108	9.05858e-27	1.91982e-24	37.0656	4024.46
ENSG00000249222	ATP5L2	protein_coding	40.5794	3.41318	0.319285	10.6901	1.13301e-26	2.38156e-24	6.22891	36.8609
ENSG00000264707	L3MBTL4-AS1	lincRNA	133.83	2.67514	0.250913	10.6616	1.53862e-26	3.20784e-24	9.9287	33.898
ENSG00000248527	MTATP6P1	unprocessed_pseudogene	593.463	-6.21428	0.586182	-10.6013	2.93921e-26	6.07848e-24	1058.34	5.62137
ENSG00000228198	OR2M3	protein_coding	738.194	3.59471	0.339742	10.5807	3.66111e-26	7.51084e-24	5.69512	38.0034
ENSG00000198561	CTNND1	protein_coding	530.432	-1.75348	0.166034	-10.561	4.51882e-26	9.19688e-24	242.246	37.7036
ENSG00000134294	SLC38A2	protein_coding	894.367	-2.40487	0.227757	-10.5589	4.61817e-26	9.32506e-24	498.107	50.3046
ENSG00000175820	CCDC168	protein_coding	30.9849	4.88222	0.463191	10.5404	5.62476e-26	1.12689e-23	0.045167	0.776886
ENSG00000249859	PVT1	lincRNA	137.747	-4.34254	0.412205	-10.5349	5.96452e-26	1.18569e-23	653.716	15.5152
ENSG00000158769	F11R	protein_coding	248.808	-2.79638	0.265615	-10.5279	6.42424e-26	1.26726e-23	69.4968	6.15904
ENSG00000261889	AC108134.2	lincRNA	75.4256	3.73451	0.354761	10.5268	6.49823e-26	1.27207e-23	10.361	74.6828
ENSG00000203667	COX20	protein_coding	79.165	3.64756	0.349894	10.4248	1.91145e-25	3.71342e-23	7.86379	56.5178
ENSG00000225914	AL671511.1	antisense_RNA	1938.2	3.06087	0.295357	10.3633	3.64252e-25	7.02321e-23	63.1081	286.588
ENSG00000265992	ESRG	sense_intronic	237.581	4.07052	0.394028	10.3305	5.12795e-25	9.81352e-23	4.45618	42.4125
ENSG00000113140	SPARC	protein_coding	2474.89	-3.58191	0.347317	-10.3131	6.14798e-25	1.16784e-22	4446.92	190.083
ENSG00000184465	WDR27	protein_coding	184.3	-3.88532	0.377258	-10.2988	7.13201e-25	1.3448e-22	118.196	4.5339
ENSG00000118257	NRP2	protein_coding	615.161	-3.36334	0.32671	-10.2946	7.45484e-25	1.39542e-22	348.057	17.7357
ENSG00000249279	LINC02057	lincRNA	68.4098	3.61906	0.351729	10.2893	7.87085e-25	1.46261e-22	13.0443	88.5043
ENSG00000119335	SET	protein_coding	2237.4	3.02914	0.295206	10.2611	1.05485e-24	1.94609e-22	309.767	1354.15
ENSG00000196205	EEF1A1P5	processed_pseudogene	601.855	2.31981	0.226407	10.2462	1.23081e-24	2.2545e-22	85.6171	226.754
ENSG00000196507	TCEAL3	protein_coding	71.0001	3.03365	0.296503	10.2314	1.43377e-24	2.60764e-22	8.70048	39.2204
ENSG00000115368	WDR75	protein_coding	156.354	-2.84133	0.278172	-10.2143	1.71126e-24	3.09039e-22	113.832	8.19875
ENSG00000115993	TRAK2	protein_coding	4426.62	5.92675	0.581438	10.1933	2.12528e-24	3.81124e-22	31.8767	1221.55
ENSG00000153179	RASSF3	protein_coding	2374.22	4.96329	0.487237	10.1866	2.27577e-24	4.05276e-22	23.0019	413.823
ENSG00000116497	S100PBP	protein_coding	164.402	-3.11109	0.305486	-10.1841	2.33573e-24	4.13087e-22	98.1977	6.09698
ENSG00000237484	LINC01684	lincRNA	285.147	2.8896	0.284322	10.1631	2.89663e-24	5.08776e-22	12.4932	50
ENSG00000232112	TMA7	protein_coding	161.338	2.68828	0.265118	10.1399	3.67303e-24	6.40756e-22	66.9898	231.554
ENSG00000174951	FUT1	protein_coding	72.2062	3.89136	0.384208	10.1282	4.14026e-24	7.17384e-22	3.82639	31.5084
ENSG00000161970	RPL26	protein_coding	1682.19	2.70465	0.267773	10.1005	5.49394e-24	9.45548e-22	1059.16	3673.89
ENSG00000103175	WFDC1	protein_coding	65.4643	3.03952	0.301261	10.0893	6.16067e-24	1.05323e-21	1.78584	7.96463
ENSG00000134109	EDEM1	protein_coding	287.237	-3.64464	0.362878	-10.0437	9.79308e-24	1.66314e-21	88.7045	3.47277
ENSG00000066056	TIE1	protein_coding	469.718	-2.59723	0.258689	-10.04	1.0168e-23	1.71544e-21	334.012	28.6306
ENSG00000198887	SMC5	protein_coding	233.297	-3.22929	0.322139	-10.0245	1.18966e-23	1.99396e-21	130.96	7.48296
ENSG00000280156	AC006548.3	sense_overlapping	6259.93	3.24859	0.324402	10.0141	1.32189e-23	2.20121e-21	6.90852	36.1022
ENSG00000179295	PTPN11	protein_coding	875.483	2.38057	0.238105	9.99799	1.55524e-23	2.57307e-21	84.4403	236.932
ENSG00000267646	AC008543.5	antisense_RNA	22.8282	5.63092	0.564793	9.96989	2.06466e-23	3.39399e-21	0.176417	5.45062
ENSG00000158406	HIST1H4H	protein_coding	112.454	2.52541	0.253341	9.96842	2.09538e-23	3.42255e-21	63.534	199.537
ENSG00000116962	NID1	protein_coding	758.708	-2.98191	0.29925	-9.96463	2.17688e-23	3.53316e-21	98.2731	6.50112
ENSG00000125810	CD93	protein_coding	1014.26	-2.04866	0.205824	-9.95344	2.43613e-23	3.92906e-21	102.892	13.1224
ENSG00000246366	LACTB2-AS1	antisense_RNA	372.903	3.40726	0.344451	9.89187	4.51533e-23	7.23695e-21	55.0935	321.283
ENSG00000138109	CYP2C9	protein_coding	65.5539	5.58433	0.566206	9.86272	6.03937e-23	9.61947e-21	1.98205	59.5856
ENSG00000135414	GDF11	protein_coding	216.276	3.34553	0.339933	9.84175	7.44075e-23	1.17784e-20	3.00673	16.4296
ENSG00000281344	HELLPAR	macro_lncRNA	10359.2	3.14249	0.319393	9.83895	7.65066e-23	1.20364e-20	5.01738	24.2744
ENSG00000174718	KIAA1551	protein_coding	617.419	-2.14945	0.218573	-9.83403	8.03369e-23	1.25619e-20	140.978	16.8828
ENSG00000058668	ATP2B4	protein_coding	552.18	-2.81692	0.287077	-9.81241	9.95575e-23	1.54731e-20	78.8809	6.16169
ENSG00000138722	MMRN1	protein_coding	1802.82	-2.72014	0.278233	-9.77649	1.42048e-22	2.19439e-20	345.595	27.1589
ENSG00000182871	COL18A1	protein_coding	375.933	-3.91976	0.401346	-9.76652	1.56739e-22	2.40683e-20	88.1289	3.27059
ENSG00000086205	FOLH1	protein_coding	22.7911	4.71762	0.483229	9.76269	1.62775e-22	2.48464e-20	2.15126	33.251
ENSG00000166508	MCM7	protein_coding	115.88	2.33088	0.238784	9.76145	1.64781e-22	2.50039e-20	36.6792	103.493
ENSG00000277778	PGM5P2	transcribed_unprocessed_pseudogene	408.352	3.67313	0.376569	9.75421	1.76981e-22	2.6697e-20	16.6702	118.534
ENSG00000162664	ZNF326	protein_coding	431.927	2.43687	0.250442	9.7303	2.23934e-22	3.34882e-20	25.6167	74.1043
ENSG00000197140	ADAM32	protein_coding	710.247	3.04453	0.312901	9.72999	2.24613e-22	3.34882e-20	12.9974	58.2417
ENSG00000035862	TIMP2	protein_coding	482.388	-2.51871	0.259156	-9.71892	2.50421e-22	3.71202e-20	100.982	9.25219
ENSG00000283696	AL592295.4	lincRNA	154.897	4.19815	0.433187	9.69131	3.28275e-22	4.8381e-20	10.2757	106.017
ENSG00000143156	NME7	protein_coding	264.011	2.75686	0.284534	9.68905	3.35634e-22	4.91829e-20	20.3133	74.6871
ENSG00000054523	KIF1B	protein_coding	276.031	-2.25817	0.233453	-9.67288	3.93155e-22	5.72844e-20	40.0817	4.5931
ENSG00000171320	ESCO2	protein_coding	61.7044	3.39346	0.35197	9.64133	5.34891e-22	7.74958e-20	3.09569	17.0357
ENSG00000232164	LINC01873	lincRNA	1537.39	3.47061	0.360054	9.63915	5.46392e-22	7.87173e-20	86.39	535.095
ENSG00000171561	OR2AT4	protein_coding	188.525	2.70376	0.280725	9.63134	5.89538e-22	8.44587e-20	3.04004	10.6412
ENSG00000244398	AC116533.1	processed_pseudogene	580.843	2.74474	0.285482	9.61442	6.95028e-22	9.90184e-20	1010.95	3647.97
ENSG00000168653	NDUFS5	protein_coding	110.319	2.22921	0.231949	9.61079	7.19979e-22	1.02006e-19	63.2101	156.821
ENSG00000122026	RPL21	protein_coding	426.107	2.59233	0.270976	9.56663	1.10448e-21	1.55623e-19	211.203	684.11
ENSG00000269900	RMRP	lincRNA	15758	3.37451	0.353175	9.55478	1.23844e-21	1.73544e-19	46021.1	266235
ENSG00000198121	LPAR1	protein_coding	31.1734	4.01854	0.420909	9.54728	1.33142e-21	1.85559e-19	0.610781	5.39632
ENSG00000112697	TMEM30A	protein_coding	773.83	-1.8646	0.195923	-9.51701	1.78227e-21	2.45723e-19	230.815	33.252
ENSG00000142949	PTPRF	protein_coding	265.403	-3.82035	0.401409	-9.51734	1.77671e-21	2.45723e-19	132.493	5.07909
ENSG00000174373	RALGAPA1	protein_coding	191.034	-2.7116	0.285557	-9.49583	2.18469e-21	2.99595e-19	64.1941	5.37313
ENSG00000140564	FURIN	protein_coding	166.301	-4.74168	0.499815	-9.48688	2.38044e-21	3.24702e-19	152.521	3.05691
ENSG00000126773	PCNX4	protein_coding	283.893	-2.04689	0.215964	-9.47793	2.5937e-21	3.51919e-19	59.3528	7.71914
ENSG00000167670	CHAF1A	protein_coding	45.7942	3.3871	0.358413	9.45027	3.37954e-21	4.56131e-19	5.59304	33.4349
ENSG00000180747	SMG1P3	transcribed_unprocessed_pseudogene	247.406	-4.64388	0.4916	-9.44647	3.50463e-21	4.70539e-19	90.4441	1.63754
ENSG00000101132	PFDN4	protein_coding	137.365	3.25371	0.34531	9.42256	4.40222e-21	5.87971e-19	43.9251	233.633
ENSG00000267520	AC010733.2	3prime_overlapping_ncRNA	296.057	2.22966	0.236753	9.41766	4.61251e-21	6.12866e-19	9.25635	23.2938
ENSG00000160271	RALGDS	protein_coding	104.268	-4.06678	0.432207	-9.40934	4.99284e-21	6.59981e-19	120.385	5.02111
ENSG00000083168	KAT6A	protein_coding	213.948	-2.51855	0.268052	-9.39578	5.67979e-21	7.46936e-19	25.5502	2.48906
ENSG00000059145	UNKL	protein_coding	50.7912	-4.45686	0.475112	-9.38064	6.55746e-21	8.57957e-19	72.3027	1.13484
ENSG00000281904	AC233263.6	lincRNA	33.7153	4.96273	0.529185	9.37807	6.71926e-21	8.74664e-19	0.559898	10.6106
ENSG00000129353	SLC44A2	protein_coding	198.507	-3.69144	0.393704	-9.37617	6.84101e-21	8.86014e-19	417.497	17.008
ENSG00000233786	CDC27P1	processed_pseudogene	33.4648	7.80997	0.836781	9.33334	1.02585e-20	1.32195e-18	0.193925	38.5937
ENSG00000233476	EEF1A1P6	processed_pseudogene	106.895	3.08002	0.330091	9.3308	1.05071e-20	1.34722e-18	9.63576	44.7648
ENSG00000267549	AC006116.8	antisense_RNA	33.2305	4.93797	0.529711	9.32201	1.14157e-20	1.45645e-18	1.26018	22.9761
ENSG00000230516	AL589642.2	lincRNA	112.496	3.48534	0.374244	9.31302	1.24249e-20	1.57734e-18	15.142	94.1741
ENSG00000224177	LINC00570	lincRNA	22.4011	7.51936	0.808136	9.30458	1.34525e-20	1.69939e-18	0.237795	18.1619
ENSG00000151012	SLC7A11	protein_coding	441.847	-1.78824	0.19258	-9.2857	1.60641e-20	2.01935e-18	35.1049	5.34209
ENSG00000140350	ANP32A	protein_coding	308.346	2.48001	0.267311	9.27759	1.73354e-20	2.16854e-18	46.3181	138.833
ENSG00000198157	HMGN5	protein_coding	131.189	6.00305	0.64848	9.25711	2.10049e-20	2.60276e-18	1.79516	76.2872
ENSG00000239264	TXNDC5	protein_coding	843.864	-2.14707	0.231938	-9.25708	2.10096e-20	2.60276e-18	219.309	25.6438
ENSG00000113387	SUB1	protein_coding	309.66	1.63178	0.176441	9.24833	2.28026e-20	2.8113e-18	123.253	203.988
ENSG00000198168	SVIP	protein_coding	128.203	2.19929	0.23798	9.24147	2.43135e-20	2.98323e-18	24.9319	59.091
ENSG00000084112	SSH1	protein_coding	299.579	-2.95031	0.319992	-9.21997	2.97196e-20	3.62918e-18	47.7443	3.24748
ENSG00000111145	ELK3	protein_coding	696.768	-1.68233	0.182655	-9.21039	3.24944e-20	3.94922e-18	209.15	35.3135
ENSG00000136156	ITM2B	protein_coding	461.333	-2.01431	0.219417	-9.18031	4.29861e-20	5.19969e-18	440.659	58.379
ENSG00000142856	ITGB3BP	protein_coding	190.046	-3.38798	0.369094	-9.1792	4.34317e-20	5.22893e-18	379.599	18.9955
ENSG00000150961	SEC24D	protein_coding	229.508	-2.14683	0.234406	-9.15861	5.25716e-20	6.29975e-18	114.936	16.2102
ENSG00000217769	AL157777.1	processed_pseudogene	21.4981	5.7759	0.631963	9.13962	6.26698e-20	7.4749e-18	5.61023	200.851
ENSG00000100568	VTI1B	protein_coding	137.739	2.19903	0.240773	9.1332	6.6506e-20	7.87332e-18	20.1951	51.4695
ENSG00000182183	FAM159A	protein_coding	31.3666	5.0459	0.55249	9.133	6.66242e-20	7.87332e-18	0.96701	20.1361
ENSG00000204695	OR14J1	protein_coding	577.967	2.8038	0.307297	9.12408	7.23487e-20	8.5106e-18	11.379	43.4056
ENSG00000115541	HSPE1	protein_coding	85.6309	2.2161	0.243683	9.09419	9.52979e-20	1.1159e-17	46.1725	112.943
ENSG00000156599	ZDHHC5	protein_coding	128.002	-4.44454	0.488787	-9.09299	9.63521e-20	1.12311e-17	45.9261	1.057
ENSG00000180438	TPRXL	transcribed_processed_pseudogene	41.6075	3.55918	0.391658	9.08745	1.01389e-19	1.17648e-17	17.7426	112.995
ENSG00000235174	AC019205.3	processed_pseudogene	210.545	2.72271	0.300128	9.07184	1.1702e-19	1.35174e-17	4136.2	14752
ENSG00000105559	PLEKHA4	protein_coding	87.4574	2.66394	0.294057	9.05924	1.31367e-19	1.51066e-17	10.9952	37.3702
ENSG00000069869	NEDD4	protein_coding	3481.25	2.81389	0.310671	9.05749	1.33491e-19	1.52823e-17	1036.75	3987.37
ENSG00000112787	FBRSL1	protein_coding	78.8078	-6.57252	0.727248	-9.03753	1.60258e-19	1.82652e-17	129.141	0.312049
ENSG00000100345	MYH9	protein_coding	2066.84	-1.72002	0.191531	-8.98036	2.69873e-19	3.06222e-17	1040.59	169.499
ENSG00000170989	S1PR1	protein_coding	210.574	-3.28649	0.366073	-8.9777	2.76497e-19	3.12357e-17	85.9868	4.34156
ENSG00000269893	SNHG8	lincRNA	68.7729	3.23212	0.360631	8.96241	3.17671e-19	3.57296e-17	46.4054	245.873
ENSG00000235493	LINC01967	lincRNA	135.87	2.83018	0.315823	8.9613	3.20864e-19	3.59311e-17	32.4642	124.066
ENSG00000116106	EPHA4	protein_coding	127.512	-4.22071	0.472595	-8.93092	4.22487e-19	4.71055e-17	60.7326	1.64056
ENSG00000213463	SYNJ2BP	protein_coding	345.453	2.3342	0.261535	8.925	4.45711e-19	4.94797e-17	11.5806	30.6884
ENSG00000228253	MT-ATP8	protein_coding	723.637	-1.85677	0.208157	-8.92002	4.66201e-19	5.15313e-17	43225.6	6282.38
ENSG00000237515	SHISA9	protein_coding	659.842	2.63991	0.297206	8.88243	6.54144e-19	7.19952e-17	13.8044	46.4805
ENSG00000132967	HMGB1P5	transcribed_processed_pseudogene	134.863	3.74159	0.421278	8.88154	6.59426e-19	7.22663e-17	22.2735	165.433
ENSG00000111816	FRK	protein_coding	1130.96	2.92306	0.329474	8.87189	7.19142e-19	7.84752e-17	9.85127	40.9753
ENSG00000138326	RPS24	protein_coding	1467.37	2.20674	0.249017	8.86183	7.87095e-19	8.52509e-17	957.341	2353.29
ENSG00000184867	ARMCX2	protein_coding	90.384	-3.8848	0.43838	-8.86172	7.87883e-19	8.52509e-17	122.577	4.2905
ENSG00000178977	LINC00324	lincRNA	50.7255	4.69766	0.530307	8.85839	8.11819e-19	8.74718e-17	0.938948	14.3924
ENSG00000100644	HIF1A	protein_coding	883.151	-1.84868	0.209049	-8.84329	9.29381e-19	9.97199e-17	354.329	52.1479
ENSG00000100596	SPTLC2	protein_coding	267.04	-3.87604	0.439374	-8.82173	1.12703e-18	1.20423e-16	67.9317	2.89017
ENSG00000107957	SH3PXD2A	protein_coding	257.784	1.97268	0.223891	8.81087	1.24178e-18	1.32133e-16	4.61194	9.72564
ENSG00000169856	ONECUT1	protein_coding	29.5046	8.37382	0.950598	8.809	1.26268e-18	1.33802e-16	0.0148923	8.88069
ENSG00000253604	AC131254.2	lincRNA	19.0063	4.44644	0.507188	8.76684	1.83743e-18	1.93905e-16	2.60739	31.7013
ENSG00000261654	AL360270.2	sense_overlapping	494.376	3.11193	0.355167	8.76187	1.92035e-18	2.01826e-16	8.67519	41.1933
ENSG00000249310	APOBEC3B-AS1	antisense_RNA	25.2658	5.95904	0.680225	8.7604	1.94561e-18	2.03645e-16	0.752847	31.3757
ENSG00000184445	KNTC1	protein_coding	148.021	-3.61109	0.412702	-8.74986	2.13625e-18	2.22691e-16	130.162	5.52926
ENSG00000229267	AC016708.1	antisense_RNA	92.8183	3.31763	0.380937	8.70913	3.06223e-18	3.17926e-16	4.93598	26.9284
ENSG00000284624	AC092902.5	processed_transcript	732.894	2.74021	0.314682	8.70786	3.09656e-18	3.20195e-16	31.6866	114.904
ENSG00000089159	PXN	protein_coding	194.253	-2.49011	0.28603	-8.70577	3.15423e-18	3.24847e-16	88.367	8.35943
ENSG00000184224	C11orf72	lincRNA	76.0452	3.65613	0.420339	8.69805	3.37621e-18	3.46319e-16	2.45242	17.8036
ENSG00000120029	C10orf76	protein_coding	74.1095	-4.21409	0.485238	-8.68458	3.80143e-18	3.88382e-16	47.5246	1.21746
ENSG00000179915	NRXN1	protein_coding	20.2951	6.58606	0.759196	8.67505	4.13369e-18	4.20653e-16	0.120758	7.44031
ENSG00000168264	IRF2BP2	protein_coding	209.492	-2.26306	0.261163	-8.66532	4.5023e-18	4.56351e-16	38.2027	4.13091
ENSG00000283674	AC068587.6	processed_transcript	1135.26	2.85849	0.330173	8.65756	4.8196e-18	4.8659e-16	26.6939	106.236
ENSG00000148175	STOM	protein_coding	249.315	-2.80277	0.324294	-8.64267	5.49135e-18	5.52236e-16	68.7086	5.11105
ENSG00000259790	ANP32BP1	transcribed_processed_pseudogene	21.7031	8.66117	1.00264	8.63836	5.70271e-18	5.71251e-16	0	16.4603
ENSG00000281852	LINC00891	lincRNA	136.912	1.95687	0.226697	8.63208	6.02482e-18	6.0117e-16	7.03338	14.3042
ENSG00000106546	AHR	protein_coding	224.907	-1.91575	0.222064	-8.62699	6.29899e-18	6.23673e-16	67.2048	10.4572
ENSG00000181785	OR5AS1	protein_coding	588.461	3.0673	0.35554	8.62716	6.2894e-18	6.23673e-16	7.97665	36.8156
ENSG00000253505	AC103957.1	lincRNA	66.1415	2.64857	0.307359	8.6172	6.86135e-18	6.7674e-16	35.296	118.286
ENSG00000221968	FADS3	protein_coding	106.959	-4.73412	0.550889	-8.59361	8.4277e-18	8.28045e-16	73.6142	2.07375
ENSG00000223949	ROR1-AS1	antisense_RNA	165.178	2.20167	0.256684	8.57738	9.70578e-18	9.49981e-16	15.2016	37.2039
ENSG00000167258	CDK12	protein_coding	168.422	-3.28353	0.383061	-8.57182	1.01859e-17	9.93187e-16	32.5222	1.89052
ENSG00000126653	NSRP1	protein_coding	190.746	1.77056	0.206585	8.57058	1.02962e-17	1.00014e-15	51.4446	96.9564
ENSG00000095319	NUP188	protein_coding	147.609	-3.4599	0.40446	-8.55438	1.18501e-17	1.14294e-15	64.1651	3.1871
ENSG00000170921	TANC2	protein_coding	249.791	-2.48109	0.290039	-8.55433	1.18555e-17	1.14294e-15	68.3473	6.65566
ENSG00000278931	CR381670.1	unprocessed_pseudogene	18.1064	4.32248	0.50555	8.55004	1.23046e-17	1.18179e-15	0.544549	6.42211
ENSG00000174485	DENND4A	protein_coding	195.622	-2.15047	0.252004	-8.53347	1.42017e-17	1.35891e-15	31.767	3.76276
ENSG00000131873	CHSY1	protein_coding	197.449	-3.91314	0.458997	-8.52542	1.52252e-17	1.45143e-15	105.268	3.79568
ENSG00000175197	DDIT3	protein_coding	42.3089	2.76662	0.324698	8.52061	1.58715e-17	1.50744e-15	8.29313	31.4087
ENSG00000204104	TRAF3IP1	protein_coding	92.2434	2.21298	0.259737	8.52007	1.59461e-17	1.50894e-15	9.66251	24.0162
ENSG00000196235	SUPT5H	protein_coding	104.499	2.48663	0.292368	8.50514	1.81369e-17	1.70994e-15	88.8867	269.679
ENSG00000186329	TMEM212	protein_coding	569.24	2.91394	0.34276	8.50141	1.87302e-17	1.7594e-15	39.8713	165.334
ENSG00000148219	ASTN2	protein_coding	547.122	3.33105	0.391978	8.49805	1.92799e-17	1.80443e-15	15.3763	86.1522
ENSG00000170265	ZNF282	protein_coding	56.3698	-5.8439	0.688165	-8.492	2.03108e-17	1.894e-15	102.784	0.467608
ENSG00000134531	EMP1	protein_coding	293.638	-2.23209	0.262921	-8.48957	2.07407e-17	1.92184e-15	223.588	24.6536
ENSG00000270629	NBPF14	protein_coding	729.491	2.58388	0.304364	8.48946	2.07592e-17	1.92184e-15	36.2336	117.628
ENSG00000129128	SPCS3	protein_coding	382.902	-2.06166	0.242886	-8.48816	2.09928e-17	1.93647e-15	76.8563	9.71365
ENSG00000124172	ATP5E	protein_coding	314.667	2.04481	0.241067	8.48233	2.20732e-17	2.02884e-15	45.0576	98.4338
ENSG00000224402	OR6D1P	transcribed_unitary_pseudogene	56.6376	3.44512	0.406198	8.48139	2.22518e-17	2.03795e-15	0.998748	5.95827
ENSG00000130723	PRRC2B	protein_coding	348.892	-1.89817	0.223836	-8.48021	2.24794e-17	2.05146e-15	125.26	18.7953
ENSG00000226397	C12orf77	lincRNA	51.4441	3.94491	0.46554	8.47384	2.37443e-17	2.15921e-15	2.94238	25.9573
ENSG00000004846	ABCB5	protein_coding	252.053	3.40612	0.402124	8.47034	2.44674e-17	2.21711e-15	43.5941	258.673
ENSG00000152291	TGOLN2	protein_coding	269.672	-2.15392	0.254502	-8.46325	2.60037e-17	2.34803e-15	39.4294	4.49335
ENSG00000081923	ATP8B1	protein_coding	370.654	-2.23406	0.264069	-8.46014	2.67048e-17	2.40287e-15	130.755	14.5209
ENSG00000159023	EPB41	protein_coding	162.304	-2.59545	0.307841	-8.43112	3.42367e-17	3.06981e-15	118.855	10.9302
ENSG00000115414	FN1	protein_coding	8216.62	-3.00418	0.35643	-8.42853	3.50021e-17	3.1275e-15	3682.59	236.744
ENSG00000233061	TTLL7-IT1	sense_intronic	83.0682	3.05212	0.362214	8.42629	3.56799e-17	3.177e-15	3.27722	14.7455
ENSG00000276410	HIST1H2BB	protein_coding	24.9396	3.98314	0.472803	8.42452	3.62224e-17	3.21415e-15	10.5267	95.3511
ENSG00000108219	TSPAN14	protein_coding	220.206	-2.4938	0.296411	-8.41332	3.98572e-17	3.52448e-15	57.7113	6.15672
ENSG00000110090	CPT1A	protein_coding	158.167	-2.32999	0.276988	-8.41188	4.03478e-17	3.5556e-15	49.6777	5.03375
ENSG00000138430	OLA1	protein_coding	209.365	1.57739	0.187576	8.40936	4.12252e-17	3.62048e-15	75.9134	120.198
ENSG00000163430	FSTL1	protein_coding	540.358	-3.61389	0.430038	-8.40365	4.32808e-17	3.78803e-15	267.925	11.6658
ENSG00000119681	LTBP2	protein_coding	522.885	-2.39454	0.285329	-8.39219	4.77174e-17	4.15778e-15	47.0877	4.70948
ENSG00000260035	AC051619.8	sense_intronic	60.9383	3.78112	0.450568	8.39191	4.78297e-17	4.15778e-15	66.4567	507.703
ENSG00000275216	AL161431.1	lincRNA	268.795	3.63948	0.433818	8.38941	4.88576e-17	4.23278e-15	4.82706	34.0972
ENSG00000198585	NUDT16	protein_coding	713.747	4.38425	0.524061	8.36593	5.96445e-17	5.14991e-15	5.8472	70.4211
ENSG00000128881	TTBK2	protein_coding	125.266	-2.89066	0.345674	-8.36237	6.14684e-17	5.28959e-15	13.3785	0.913329
ENSG00000166575	TMEM135	protein_coding	84.9171	-2.84896	0.340979	-8.35524	6.53004e-17	5.60055e-15	130.546	8.97469
ENSG00000114686	MRPL3	protein_coding	157.765	1.47321	0.176606	8.34181	7.31602e-17	6.25373e-15	89.6116	136.29
ENSG00000102699	PARP4	protein_coding	299.553	-2.31042	0.277438	-8.32769	8.24373e-17	7.02333e-15	61.8446	6.40757
ENSG00000185561	TLCD2	protein_coding	76.2808	2.14522	0.25781	8.32093	8.72738e-17	7.41076e-15	2.35862	5.61133
ENSG00000185088	RPS27L	protein_coding	426.057	1.48031	0.177966	8.31794	8.95051e-17	7.57515e-15	230.554	339.74
ENSG00000135636	DYSF	protein_coding	282.828	-2.52763	0.304598	-8.29824	1.05666e-16	8.91347e-15	72.8103	6.87211
ENSG00000165215	CLDN3	protein_coding	18.8257	5.43978	0.655811	8.29473	1.08828e-16	9.15014e-15	0.339808	9.99828
ENSG00000228862	AC068389.1	lincRNA	46.1381	3.94411	0.47581	8.28925	1.13967e-16	9.55086e-15	2.5517	21.7377
ENSG00000141665	FBXO15	protein_coding	221.902	2.50051	0.301688	8.2884	1.1478e-16	9.58768e-15	11.2571	34.3987
ENSG00000096093	EFHC1	protein_coding	194.883	2.21829	0.267765	8.28446	1.1865e-16	9.87873e-15	43.72	107.644
ENSG00000116127	ALMS1	protein_coding	212.336	-3.44108	0.415387	-8.28403	1.19078e-16	9.88231e-15	51.4063	2.37071
ENSG00000265241	RBM8A	protein_coding	111.603	2.18764	0.264245	8.27881	1.2441e-16	1.02915e-14	20.1617	48.8846
ENSG00000067365	METTL22	protein_coding	58.0178	-5.71892	0.691093	-8.27518	1.28263e-16	1.05761e-14	64.0216	0.34626
ENSG00000182004	SNRPE	protein_coding	122.741	2.86055	0.346487	8.25588	1.50793e-16	1.23941e-14	127.924	518.167
ENSG00000169208	OR10G3	protein_coding	52.2443	2.2154	0.268417	8.25358	1.53716e-16	1.25939e-14	5.59403	13.8617
ENSG00000180776	ZDHHC20	protein_coding	152.187	-2.19034	0.265473	-8.25071	1.57456e-16	1.28592e-14	111.538	12.8642
ENSG00000166341	DCHS1	protein_coding	212.037	-3.87305	0.46971	-8.24563	1.64293e-16	1.3366e-14	14.8909	0.505673
ENSG00000223387	LINC02068	lincRNA	41.3511	4.77635	0.579279	8.24533	1.64703e-16	1.3366e-14	0.701905	13.1118
ENSG00000236334	PPIAL4G	protein_coding	26.4982	3.31605	0.402648	8.23559	1.7867e-16	1.44536e-14	0.644577	3.59755
ENSG00000176715	ACSF3	protein_coding	93.4105	-2.66992	0.324434	-8.22947	1.88047e-16	1.51644e-14	25.6761	2.05519
ENSG00000096746	HNRNPH3	protein_coding	1183.12	4.07192	0.495006	8.22599	1.93583e-16	1.55619e-14	48.6214	465.562
ENSG00000197102	DYNC1H1	protein_coding	1547.49	-1.16476	0.14204	-8.20018	2.40021e-16	1.92347e-14	306.293	73.7374
ENSG00000251322	SHANK3	protein_coding	231.527	-3.98405	0.486613	-8.1873	2.67157e-16	2.13426e-14	27.1823	0.795918
ENSG00000095564	BTAF1	protein_coding	232.04	-2.55557	0.3126	-8.17519	2.95389e-16	2.35247e-14	27.8113	2.49678
ENSG00000038219	BOD1L1	protein_coding	532.76	-1.80602	0.221206	-8.16443	3.22945e-16	2.5634e-14	97.962	14.5495
ENSG00000169359	SLC33A1	protein_coding	131.286	-2.61605	0.320434	-8.16409	3.23874e-16	2.5634e-14	22.6122	1.95407
ENSG00000213178	AC074033.1	processed_pseudogene	288.642	2.32003	0.284327	8.15972	3.3581e-16	2.6497e-14	287.755	769.049
ENSG00000118523	CTGF	protein_coding	769.067	-2.75788	0.338082	-8.15743	3.42239e-16	2.69214e-14	257.618	19.8532
ENSG00000237846	AL773545.3	processed_pseudogene	20.1761	3.97506	0.487486	8.1542	3.51488e-16	2.75644e-14	2.52092	22.2689
ENSG00000170144	HNRNPA3	protein_coding	3003.42	4.07532	0.499831	8.1534	3.53844e-16	2.76646e-14	85.3779	815.293
ENSG00000166451	CENPN	protein_coding	60.5043	3.37228	0.413717	8.15118	3.60376e-16	2.80896e-14	19.5107	113.344
ENSG00000147862	NFIB	protein_coding	816.587	-1.57436	0.193363	-8.14197	3.88889e-16	3.02202e-14	151.805	26.8456
ENSG00000179136	LINC00670	lincRNA	200.098	2.45267	0.301536	8.1339	4.15701e-16	3.22062e-14	11.1007	32.7642
ENSG00000196584	XRCC2	protein_coding	98.1424	2.06517	0.254048	8.12906	4.32636e-16	3.34172e-14	5.77415	12.8542
ENSG00000184208	C22orf46	protein_coding	151.057	4.8681	0.59907	8.12609	4.43374e-16	3.41438e-14	1.82397	33.2571
ENSG00000281392	LINC00506	lincRNA	3221.79	3.12957	0.385448	8.1193	4.68872e-16	3.59992e-14	78.8914	384.773
ENSG00000011405	PIK3C2A	protein_coding	562.282	-1.74085	0.214469	-8.11699	4.7787e-16	3.65806e-14	213.801	33.5955
ENSG00000151422	FER	protein_coding	252.081	1.74105	0.215227	8.08938	5.99697e-16	4.57697e-14	22.5612	40.1322
ENSG00000118217	ATF6	protein_coding	226.842	-1.93098	0.238846	-8.08464	6.23457e-16	4.74419e-14	27.4346	4.07197
ENSG00000233057	EEF1A1P14	processed_pseudogene	28.0748	3.49408	0.432246	8.08354	6.29129e-16	4.77319e-14	1.92455	11.8846
ENSG00000143341	HMCN1	protein_coding	158.538	-3.68696	0.456155	-8.08269	6.33536e-16	4.79244e-14	14.0968	0.647463
ENSG00000204382	XAGE1B	protein_coding	19.1446	5.0293	0.622658	8.07714	6.63036e-16	5.00085e-14	1.74552	37.647
ENSG00000065526	SPEN	protein_coding	218.716	-2.12951	0.263701	-8.07547	6.72181e-16	5.05496e-14	24.3919	3.36796
ENSG00000115183	TANC1	protein_coding	401.785	-1.67869	0.207939	-8.073	6.85926e-16	5.14324e-14	49.2496	8.26669
ENSG00000126883	NUP214	protein_coding	155.067	-2.7576	0.342009	-8.06295	7.44766e-16	5.56816e-14	279.212	21.2083
ENSG00000156467	UQCRB	protein_coding	364.554	2.33534	0.289803	8.05837	7.732e-16	5.76393e-14	116.419	314.064
ENSG00000182628	SKA2	protein_coding	106.22	2.94437	0.365828	8.04851	8.38079e-16	6.22948e-14	78.4471	322.647
ENSG00000278301	GRAMD4P3	processed_pseudogene	642.118	3.24019	0.403272	8.03475	9.37721e-16	6.94998e-14	41.7557	218.774
ENSG00000236565	HNRNPA3P5	processed_pseudogene	15.627	7.15895	0.891888	8.02673	1.00103e-15	7.39783e-14	0.0795338	14.6824
ENSG00000162817	C1orf115	protein_coding	256.308	3.46366	0.431557	8.02596	1.00737e-15	7.40197e-14	6.4055	39.2154
ENSG00000229089	ANKRD20A8P	protein_coding	20.7314	3.47284	0.432687	8.02621	1.00529e-15	7.40197e-14	0.324266	2.00418
ENSG00000064726	BTBD1	protein_coding	285.216	2.21795	0.276906	8.00978	1.14913e-15	8.41948e-14	53.0621	132.874
ENSG00000155380	SLC16A1	protein_coding	201.368	-2.40386	0.300496	-7.99964	1.24782e-15	9.11656e-14	74.4837	7.88623
ENSG00000182492	BGN	protein_coding	607.022	-3.63344	0.454657	-7.9916	1.33203e-15	9.70413e-14	496.534	21.4787
ENSG00000117335	CD46	protein_coding	519.348	-2.1146	0.264681	-7.98924	1.35777e-15	9.86367e-14	345.843	41.8204
ENSG00000123684	LPGAT1	protein_coding	182.408	-2.60991	0.326764	-7.98715	1.38089e-15	1.00033e-13	38.1712	3.26325
ENSG00000166803	PCLAF	protein_coding	77.3992	2.48812	0.311993	7.97494	1.52454e-15	1.10128e-13	14.6825	44.8275
ENSG00000230629	RPS23P8	processed_pseudogene	269.811	1.9992	0.250744	7.97306	1.54792e-15	1.11503e-13	636.816	1358.02
ENSG00000140526	ABHD2	protein_coding	155.9	-3.55921	0.446778	-7.96638	1.63385e-15	1.17363e-13	21.6584	0.863977
ENSG00000261501	AC079341.1	lincRNA	186.093	3.04484	0.382749	7.95518	1.78866e-15	1.28124e-13	9.659	43.7352
ENSG00000198788	MUC2	processed_transcript	35.2123	8.45256	1.06265	7.9542	1.80294e-15	1.28787e-13	0.00212823	3.1111
ENSG00000141258	SGSM2	protein_coding	99.3662	-4.72545	0.594129	-7.95358	1.81201e-15	1.29076e-13	73.6752	1.3663
ENSG00000068650	ATP11A	protein_coding	220.223	-3.4505	0.4344	-7.94315	1.97116e-15	1.40023e-13	106.825	6.0231
ENSG00000240489	SETP14	processed_pseudogene	13.2992	5.92483	0.745968	7.94247	1.98198e-15	1.40403e-13	0.198882	11.8949
ENSG00000065308	TRAM2	protein_coding	221.271	-2.26231	0.285675	-7.91915	2.39138e-15	1.68938e-13	22.4067	2.39402
ENSG00000173198	CYSLTR1	protein_coding	275.771	2.02819	0.256286	7.9138	2.49651e-15	1.75881e-13	18.8103	41.1026
ENSG00000179776	CDH5	protein_coding	865.588	-2.19351	0.277234	-7.91213	2.53025e-15	1.77769e-13	270.181	31.5806
ENSG00000214021	TTLL3	protein_coding	112.67	-3.93449	0.498152	-7.89818	2.83014e-15	1.98295e-13	40.6333	1.47898
ENSG00000284734	AC099063.4	antisense_RNA	49.9661	2.19939	0.278791	7.88901	3.04595e-15	2.12835e-13	6.40295	15.8081
ENSG00000173457	PPP1R14B	protein_coding	57.4906	2.21107	0.280322	7.88759	3.08089e-15	2.14691e-13	19.7737	49.8112
ENSG00000172954	LCLAT1	protein_coding	262.283	1.70669	0.216518	7.88243	3.21071e-15	2.23131e-13	21.7943	37.2373
ENSG00000164828	SUN1	protein_coding	199.551	-2.81776	0.357764	-7.87604	3.37932e-15	2.34214e-13	122.657	9.01749
ENSG00000280341	AP000542.3	lincRNA	420.205	2.93715	0.373481	7.86426	3.71285e-15	2.56637e-13	7.98749	33.8153
ENSG00000155827	RNF20	protein_coding	109.786	1.81696	0.231328	7.85449	4.01405e-15	2.76711e-13	20.1613	38.1928
ENSG00000269609	RPARP-AS1	processed_transcript	68.1762	1.86625	0.237966	7.84249	4.41716e-15	3.03683e-13	7.33666	13.9302
ENSG00000161638	ITGA5	protein_coding	553.775	-1.95991	0.249951	-7.84118	4.4633e-15	3.06034e-13	352.48	46.759
ENSG00000157782	CABP1	protein_coding	17.2473	4.12319	0.526576	7.83018	4.87167e-15	3.33144e-13	0.430355	4.14898
ENSG00000281591	DBET	lincRNA	14.0659	7.52222	0.960811	7.82904	4.91612e-15	3.3529e-13	0.00881388	2.48649
ENSG00000232542	DPYD-IT1	sense_intronic	53.5411	4.34695	0.555317	7.82786	4.9624e-15	3.37549e-13	14.9218	181.937
ENSG00000148362	PAXX	protein_coding	20.7785	4.02202	0.51388	7.82677	5.00569e-15	3.39592e-13	3.38434	32.2935
ENSG00000166923	GREM1	protein_coding	37.8098	2.54099	0.324727	7.825	5.07651e-15	3.43477e-13	0.378468	1.19182
ENSG00000269825	AC022150.4	sense_intronic	286.737	3.22976	0.412766	7.82467	5.08974e-15	3.43477e-13	10.1741	53.167
ENSG00000129473	BCL2L2	protein_coding	211.248	3.05899	0.391133	7.82086	5.24657e-15	3.53132e-13	7.94972	36.0353
ENSG00000281501	AC104662.3	antisense_RNA	255.856	2.11552	0.270693	7.81518	5.48842e-15	3.68442e-13	13.3094	31.2099
ENSG00000254488	AC007876.1	lincRNA	14.6309	4.5091	0.577321	7.8104	5.70069e-15	3.81693e-13	0.779615	10.3061
ENSG00000249275	AC093817.1	lincRNA	27.2378	3.02491	0.387557	7.80507	5.9469e-15	3.97141e-13	5.20886	22.9506
ENSG00000197943	PLCG2	protein_coding	104.618	-4.67579	0.599774	-7.79592	6.39419e-15	4.25903e-13	116.232	1.8638
ENSG00000169181	GSG1L	protein_coding	16.8859	5.33092	0.684151	7.79203	6.5941e-15	4.38081e-13	0.0741167	2.24187
ENSG00000125691	RPL23	protein_coding	1314.97	1.93677	0.248623	7.79001	6.70049e-15	4.43998e-13	1199.87	2471.71
ENSG00000272054	AC007390.2	sense_intronic	253.377	2.98399	0.38324	7.78621	6.90478e-15	4.56356e-13	7.75665	33.77
ENSG00000263189	AC023934.1	processed_pseudogene	16.4695	4.1949	0.539009	7.78262	7.10376e-15	4.683e-13	0.359198	3.88861
ENSG00000144028	SNRNP200	protein_coding	302.508	-1.87852	0.241602	-7.77525	7.52975e-15	4.9511e-13	58.2365	8.96113
ENSG00000260784	AC026150.2	unprocessed_pseudogene	14.6439	7.04192	0.906864	7.76513	8.15589e-15	5.3491e-13	0.0605213	8.64255
ENSG00000213300	HNRNPA3P6	processed_pseudogene	720.778	4.27593	0.550994	7.76039	8.46675e-15	5.53881e-13	42.7408	479.616
ENSG00000085449	WDFY1	protein_coding	210.584	-2.19039	0.28238	-7.75691	8.70271e-15	5.67868e-13	85.7086	10.0798
ENSG00000158373	HIST1H2BD	protein_coding	59.9518	2.92861	0.378256	7.74241	9.75517e-15	6.34928e-13	26.5875	111.044
ENSG00000123094	RASSF8	protein_coding	213.671	1.60793	0.207709	7.74129	9.84129e-15	6.38911e-13	25.8556	41.1594
ENSG00000138834	MAPK8IP3	protein_coding	123.954	-4.31477	0.558244	-7.72918	1.08243e-14	7.00959e-13	66.1471	1.2886
ENSG00000068697	LAPTM4A	protein_coding	217.624	-2.81034	0.364088	-7.71885	1.17384e-14	7.56051e-13	178.219	15.6225
ENSG00000069431	ABCC9	protein_coding	136.786	1.74051	0.225496	7.71858	1.17635e-14	7.56051e-13	3.82318	6.72712
ENSG00000070366	SMG6	protein_coding	97.2725	-3.49203	0.4524	-7.71889	1.1735e-14	7.56051e-13	22.8321	0.990361
ENSG00000152558	TMEM123	protein_coding	428.762	-1.33075	0.17248	-7.71536	1.20637e-14	7.73403e-13	182.064	39.088
ENSG00000173193	PARP14	protein_coding	661.736	-3.08865	0.400378	-7.71432	1.21633e-14	7.77845e-13	84.8671	5.06909
ENSG00000137962	ARHGAP29	protein_coding	1547.1	-0.968108	0.125502	-7.71388	1.22045e-14	7.78539e-13	172.699	46.7312
ENSG00000162430	SELENON	protein_coding	275.882	-2.86119	0.370932	-7.71349	1.22419e-14	7.78983e-13	55.8846	3.91404
ENSG00000117298	ECE1	protein_coding	604.164	-2.12257	0.275301	-7.70999	1.2583e-14	7.98711e-13	446.316	53.5978
ENSG00000122257	RBBP6	protein_coding	243.469	-1.63804	0.212476	-7.70932	1.26487e-14	8.00899e-13	55.699	9.42749
ENSG00000143515	ATP8B2	protein_coding	164.454	-3.38297	0.438989	-7.70626	1.29558e-14	8.18319e-13	85.8218	4.57019
ENSG00000151835	SACS	protein_coding	517.61	-2.14844	0.278835	-7.70506	1.30779e-14	8.24004e-13	34.146	4.00336
ENSG00000204592	HLA-E	protein_coding	356.73	-2.2285	0.289779	-7.69033	1.46759e-14	9.22423e-13	107.437	12.0877
ENSG00000236555	AC115115.1	processed_pseudogene	26.4938	7.94088	1.03279	7.68878	1.48539e-14	9.31328e-13	0.816774	727.177
ENSG00000284714	AC080128.2	sense_intronic	125.686	2.64843	0.344621	7.68507	1.52915e-14	9.56427e-13	1.44127	4.9554
ENSG00000164715	LMTK2	protein_coding	98.0755	-3.36049	0.437684	-7.67789	1.61729e-14	1.00909e-12	14.8092	0.732567
ENSG00000174749	C4orf32	protein_coding	2050.86	2.52708	0.329255	7.67514	1.65233e-14	1.02845e-12	33.8463	106.318
ENSG00000085063	CD59	protein_coding	586.962	-2.83872	0.370495	-7.66196	1.83123e-14	1.13705e-12	483.594	35.9311
ENSG00000225173	AL662890.2	lincRNA	69.4534	4.90019	0.640064	7.65577	1.92152e-14	1.19023e-12	4.11955	82.1147
ENSG00000235823	OLMALINC	lincRNA	1795.7	2.24782	0.293734	7.65259	1.96969e-14	1.21712e-12	88.2176	228.205
ENSG00000105339	DENND3	protein_coding	173.371	-3.6705	0.480792	-7.63429	2.27076e-14	1.3998e-12	123.76	5.04073
ENSG00000127329	PTPRB	protein_coding	570.683	-2.99333	0.392464	-7.627	2.40277e-14	1.47762e-12	64.8044	4.33204
ENSG00000204118	NAP1L6	transcribed_unprocessed_pseudogene	14.3708	4.36827	0.573252	7.62015	2.53381e-14	1.55447e-12	0.61169	7.74567
ENSG00000253103	LINC01609	lincRNA	255.269	2.34987	0.309113	7.60199	2.91603e-14	1.78469e-12	127.444	352.858
ENSG00000075651	PLD1	protein_coding	330.745	-3.08076	0.405467	-7.59805	3.00621e-14	1.83115e-12	527.762	32.1374
ENSG00000196911	KPNA5	protein_coding	774.18	1.85805	0.244534	7.59833	2.99965e-14	1.83115e-12	14.5856	28.3206
ENSG00000134453	RBM17	protein_coding	192.63	1.33724	0.176312	7.58449	3.33794e-14	2.02839e-12	99.3983	133.301
ENSG00000259612	EEF1A1P22	processed_pseudogene	23.7585	3.35901	0.44309	7.58089	3.43203e-14	2.08064e-12	1.76516	10.2304
ENSG00000115053	NCL	protein_coding	2755.9	3.28605	0.433682	7.57711	3.53328e-14	2.13697e-12	306.461	1646.93
ENSG00000117114	ADGRL2	protein_coding	236.356	-1.85844	0.246153	-7.54992	4.35524e-14	2.6279e-12	59.0226	8.73665
ENSG00000134910	STT3A	protein_coding	184.484	-2.06619	0.273895	-7.54372	4.56745e-14	2.74948e-12	239.259	30.5316
ENSG00000136859	ANGPTL2	protein_coding	110.946	-4.56331	0.605014	-7.54249	4.61087e-14	2.76911e-12	52.9469	0.973429
ENSG00000138674	SEC31A	protein_coding	482.834	-1.18522	0.157302	-7.53466	4.89603e-14	2.9335e-12	342.331	79.0881
ENSG00000083807	SLC27A5	protein_coding	70.0483	2.06882	0.274643	7.53276	4.96779e-14	2.96956e-12	4.50201	10.1133
ENSG00000244115	DNAJC25-GNG10	protein_coding	59.514	2.74965	0.365501	7.52296	5.35508e-14	3.19362e-12	6.16724	22.5842
ENSG00000279000	OR10A6	polymorphic_pseudogene	21.4064	4.24985	0.565647	7.51326	5.76735e-14	3.43151e-12	0.170128	1.93219
ENSG00000197746	PSAP	protein_coding	769.479	-2.47324	0.329211	-7.51263	5.79532e-14	3.44016e-12	682.005	66.9344
ENSG00000075240	GRAMD4	protein_coding	54.2803	-4.80276	0.639646	-7.50846	5.9827e-14	3.54319e-12	57.8527	0.905124
ENSG00000065029	ZNF76	protein_coding	49.5458	-4.04676	0.539625	-7.49921	6.42034e-14	3.79362e-12	62.4767	2.60204
ENSG00000219926	AL445238.1	transcribed_unprocessed_pseudogene	14.6051	6.37508	0.850269	7.49772	6.49375e-14	3.82818e-12	0.108658	7.4891
ENSG00000172037	LAMB2	protein_coding	213.206	-2.42773	0.323911	-7.49505	6.62737e-14	3.89799e-12	289.026	31.9826
ENSG00000284610	AC107918.4	transcribed_unprocessed_pseudogene	36.5735	2.84442	0.379708	7.49106	6.83176e-14	4.00901e-12	1.50098	5.72907
ENSG00000134013	LOXL2	protein_coding	208.268	-2.79778	0.37353	-7.49011	6.88166e-14	4.02907e-12	67.8914	4.89912
ENSG00000135677	GNS	protein_coding	378.261	-2.06238	0.275358	-7.48981	6.89742e-14	4.0291e-12	94.9644	12.8578
ENSG00000119185	ITGB1BP1	protein_coding	84.6158	1.80678	0.241417	7.48405	7.2067e-14	4.2002e-12	46.2372	87.1296
ENSG00000135317	SNX14	protein_coding	203.028	-2.39289	0.319759	-7.48342	7.24148e-14	4.20217e-12	266.723	31.3374
ENSG00000168631	DPCR1	protein_coding	11.3254	7.78408	1.04018	7.48339	7.24286e-14	4.20217e-12	0	1.22855
ENSG00000187857	OR6C75	protein_coding	44.3882	2.20719	0.294989	7.48228	7.30444e-14	4.22833e-12	4.44052	11.2768
ENSG00000249409	AC025741.1	lincRNA	137.866	4.19088	0.560722	7.47407	7.77511e-14	4.49065e-12	22.7581	257.51
ENSG00000135747	ZNF670-ZNF695	protein_coding	47.4305	2.32147	0.311704	7.4477	9.49823e-14	5.47354e-12	3.15389	8.17787
ENSG00000036530	CYP46A1	protein_coding	124.656	2.81365	0.378212	7.43936	1.01171e-13	5.81712e-12	2.377	9.2054
ENSG00000225630	MTND2P28	unprocessed_pseudogene	178.166	-4.29527	0.577886	-7.43273	1.0638e-13	6.10295e-12	168.662	3.5447
ENSG00000158470	B4GALT5	protein_coding	181.703	-2.49326	0.335467	-7.43218	1.06819e-13	6.11443e-12	27.9349	2.48386
ENSG00000073614	KDM5A	protein_coding	210.573	-2.00626	0.270202	-7.42506	1.12727e-13	6.43825e-12	89.0648	13.4082
ENSG00000148303	RPL7A	protein_coding	797.946	1.25401	0.169092	7.41615	1.20569e-13	6.87085e-12	397.673	504.208
ENSG00000146839	ZAN	protein_coding	10.6328	5.61427	0.757363	7.41292	1.23552e-13	7.02521e-12	0.0195438	0.695374
ENSG00000204860	FAM201A	antisense_RNA	21.932	3.24016	0.437465	7.40667	1.29509e-13	7.34761e-12	0.648453	3.38257
ENSG00000130147	SH3BP4	protein_coding	135.241	-3.51759	0.475249	-7.40157	1.34585e-13	7.61878e-12	57.9347	2.53044
ENSG00000225321	LINC01427	lincRNA	248.141	2.37647	0.321093	7.40118	1.3498e-13	7.62427e-12	9.0294	25.4189
ENSG00000163682	RPL9	protein_coding	967.064	1.86388	0.251925	7.39858	1.37651e-13	7.75807e-12	1066.33	2065.33
ENSG00000038382	TRIO	protein_coding	626.584	-1.46851	0.198603	-7.3942	1.42267e-13	8.00064e-12	279.437	54.4323
ENSG00000225190	PLEKHM1	protein_coding	91.2972	-3.86756	0.523973	-7.38122	1.56844e-13	8.80112e-12	70.1333	3.46024
ENSG00000122565	CBX3	protein_coding	336.708	1.15452	0.156432	7.38038	1.57844e-13	8.83788e-12	78.4078	93.1632
ENSG00000161681	SHANK1	protein_coding	29.9511	3.80209	0.515437	7.37643	1.62589e-13	9.08371e-12	2.2069	18.9347
ENSG00000044115	CTNNA1	protein_coding	613.042	-0.896113	0.121604	-7.36913	1.71746e-13	9.5537e-12	829.842	238.495
ENSG00000277199	LINC01632	lincRNA	12.2449	4.95871	0.67289	7.36927	1.71566e-13	9.5537e-12	1.16424	23.4208
ENSG00000134352	IL6ST	protein_coding	2506.8	-3.51938	0.478505	-7.35495	1.90997e-13	1.06016e-11	2835.96	123.838
ENSG00000184182	UBE2F	protein_coding	68.6996	2.13803	0.290944	7.34861	2.00281e-13	1.10577e-11	22.7227	55.6965
ENSG00000197061	HIST1H4C	protein_coding	93.6134	2.26957	0.308847	7.34853	2.00406e-13	1.10577e-11	83.0848	217.516
ENSG00000236439	AC099336.2	processed_pseudogene	100.857	1.7624	0.239833	7.34846	2.00508e-13	1.10577e-11	984.217	1767.87
ENSG00000128591	FLNC	protein_coding	207.195	-2.09063	0.284569	-7.34665	2.03243e-13	1.11845e-11	26.9481	3.93043
ENSG00000121879	PIK3CA	protein_coding	223.312	-2.27441	0.309625	-7.34568	2.04718e-13	1.12415e-11	120.585	13.7399
ENSG00000136944	LMX1B	protein_coding	17.5028	3.64643	0.497044	7.33624	2.19674e-13	1.2037e-11	0.224485	1.59959
ENSG00000135074	ADAM19	protein_coding	132.503	-2.67898	0.365343	-7.33279	2.25404e-13	1.23247e-11	18.0413	1.46147
ENSG00000144136	SLC20A1	protein_coding	237.342	-2.62028	0.357439	-7.33069	2.28969e-13	1.24929e-11	103.244	8.68452
ENSG00000167323	STIM1	protein_coding	74.4478	-4.6767	0.638106	-7.32903	2.3182e-13	1.26211e-11	38.9349	0.678342
ENSG00000197603	C5orf42	protein_coding	232.803	-2.12183	0.289521	-7.32875	2.32301e-13	1.26211e-11	52.3151	7.04144
ENSG00000156642	NPTN	protein_coding	124.641	-2.23001	0.304976	-7.31208	2.63039e-13	1.42608e-11	81.4919	9.2857
ENSG00000082258	CCNT2	protein_coding	145.562	-2.21867	0.303966	-7.29906	2.89793e-13	1.56782e-11	44.1674	5.1299
ENSG00000124782	RREB1	protein_coding	286.738	-4.23429	0.580615	-7.29277	3.03649e-13	1.63932e-11	75.9955	1.81106
ENSG00000124222	STX16	protein_coding	170.751	-2.24943	0.308486	-7.29185	3.05723e-13	1.64705e-11	44.5508	5.62306
ENSG00000185129	PURA	protein_coding	733.658	3.19106	0.437818	7.28854	3.13324e-13	1.68446e-11	6.17597	31.2971
ENSG00000092853	CLSPN	protein_coding	105.44	4.00247	0.549621	7.28224	3.28318e-13	1.76138e-11	1.9372	18.9797
ENSG00000188848	BEND4	protein_coding	12.5991	5.81447	0.798632	7.28054	3.32498e-13	1.78008e-11	0.0405767	1.42622
ENSG00000155957	TMBIM4	protein_coding	79.3944	-2.9107	0.400024	-7.27631	3.43085e-13	1.83293e-11	201.437	13.5237
ENSG00000034510	TMSB10	protein_coding	348.948	2.28947	0.314746	7.27404	3.48903e-13	1.86014e-11	231.367	603.159
ENSG00000172320	OR5A1	protein_coding	122.235	2.17813	0.299765	7.26613	3.69942e-13	1.96821e-11	2.56321	6.18433
ENSG00000279486	OR2AG1	protein_coding	40.9175	2.78107	0.382903	7.26313	3.78239e-13	2.00819e-11	0.767286	2.85371
ENSG00000105379	ETFB	protein_coding	140.815	1.63244	0.224954	7.25677	3.96443e-13	2.10049e-11	12.5131	20.3909
ENSG00000125863	MKKS	protein_coding	86.5529	-4.35171	0.599945	-7.25352	4.06072e-13	2.14707e-11	117.727	2.66831
ENSG00000233098	CCDC144NL-AS1	antisense_RNA	17.2812	3.66323	0.505242	7.25044	4.15415e-13	2.19195e-11	1.02427	7.02587
ENSG00000267239	AP001198.1	antisense_RNA	28.1635	2.72125	0.375344	7.25001	4.16744e-13	2.19445e-11	2.25497	8.07854
ENSG00000156925	ZIC3	protein_coding	14.5555	7.35643	1.01694	7.23387	4.69414e-13	2.46673e-11	0.0152477	4.71929
ENSG00000167004	PDIA3	protein_coding	480.891	-2.18262	0.301887	-7.22994	4.83224e-13	2.53411e-11	352.469	41.8085
ENSG00000270647	TAF15	protein_coding	1065.1	3.46017	0.478811	7.22659	4.95264e-13	2.59195e-11	123.684	771.696
ENSG00000172270	BSG	protein_coding	119.674	-2.67639	0.370947	-7.21502	5.39258e-13	2.81644e-11	124.045	10.0241
ENSG00000110344	UBE4A	protein_coding	145.133	-3.10338	0.431179	-7.19742	6.13608e-13	3.19176e-11	20.3743	1.21409
ENSG00000160818	GPATCH4	protein_coding	129.519	3.29249	0.457445	7.19756	6.12985e-13	3.19176e-11	11.9611	67.4295
ENSG00000154518	ATP5G3	protein_coding	96.946	1.60871	0.223544	7.19639	6.18284e-13	3.20957e-11	31.7923	51.141
ENSG00000075426	FOSL2	protein_coding	152.506	-3.94604	0.548561	-7.19344	6.31774e-13	3.27297e-11	25.4284	0.73209
ENSG00000147604	RPL7	protein_coding	1534.36	2.14252	0.297876	7.19266	6.35416e-13	3.28521e-11	743.528	1744.81
ENSG00000088812	ATRN	protein_coding	133.066	-2.64388	0.367707	-7.19018	6.47063e-13	3.33869e-11	15.0254	1.16969
ENSG00000124493	GRM4	protein_coding	17.8735	5.24086	0.729457	7.18461	6.74016e-13	3.47078e-11	0.208604	5.31644
ENSG00000105202	FBL	protein_coding	87.1462	1.7038	0.237299	7.18	6.97112e-13	3.58251e-11	42.8088	76.7324
ENSG00000115306	SPTBN1	protein_coding	1959.52	-1.44907	0.20189	-7.1775	7.1e-13	3.64145e-11	174.431	33.9813
ENSG00000071082	RPL31	protein_coding	971.63	1.62092	0.225898	7.17547	7.20607e-13	3.68847e-11	1267.81	2084.89
ENSG00000114391	RPL24	protein_coding	672.151	1.61378	0.225069	7.17016	7.4909e-13	3.82663e-11	444.919	721.628
ENSG00000122218	COPA	protein_coding	354.117	-1.68468	0.234978	-7.16953	7.52566e-13	3.83584e-11	105.34	19.2202
ENSG00000160991	ORAI2	protein_coding	98.5318	-2.354	0.328345	-7.16929	7.53885e-13	3.83584e-11	17.363	1.85526
ENSG00000130561	SAG	protein_coding	47.4816	2.1772	0.303804	7.16648	7.69521e-13	3.90764e-11	1.76338	4.43823
ENSG00000100764	PSMC1	protein_coding	102.809	1.60308	0.224152	7.15176	8.56723e-13	4.34186e-11	37.149	62.4402
ENSG00000204262	COL5A2	protein_coding	230.677	-2.00974	0.281152	-7.14825	8.78905e-13	4.44549e-11	24.8408	3.28798
ENSG00000197183	NOL4L	protein_coding	161.862	-2.75123	0.385083	-7.14449	9.03275e-13	4.55976e-11	28.8971	2.41332
ENSG00000230612	AC004039.1	antisense_RNA	138.482	2.22304	0.311669	7.13271	9.84113e-13	4.95808e-11	46.8864	117.145
ENSG00000249994	AC025187.1	lincRNA	72.1721	3.24086	0.455252	7.11883	1.08849e-12	5.47319e-11	15.1826	80.5264
ENSG00000088888	MAVS	protein_coding	218.125	-1.64077	0.230618	-7.11468	1.12175e-12	5.62937e-11	11.9825	1.98707
ENSG00000205628	LINC01446	lincRNA	15.1131	4.37516	0.615553	7.10769	1.18002e-12	5.91023e-11	0.189524	2.36601
ENSG00000131470	PSMC3IP	protein_coding	28.5082	3.60869	0.507862	7.10566	1.19752e-12	5.97453e-11	3.08295	22.1347
ENSG00000152990	ADGRA3	protein_coding	112.225	-2.57695	0.362653	-7.10583	1.19601e-12	5.97453e-11	79.8303	7.10547
ENSG00000173915	USMG5	protein_coding	156.526	2.07276	0.291905	7.10079	1.24042e-12	6.17658e-11	238.154	528.415
ENSG00000145741	BTF3	protein_coding	682.278	1.2751	0.179602	7.09957	1.25146e-12	6.21945e-11	542.362	700.05
ENSG00000198521	ZNF43	protein_coding	86.8906	-3.40008	0.479283	-7.0941	1.30196e-12	6.45702e-11	39.5426	2.97158
ENSG00000205277	MUC12	protein_coding	10.2975	7.58345	1.06902	7.09385	1.3043e-12	6.45702e-11	0	0.354625
ENSG00000238072	AC009244.1	processed_pseudogene	16.9247	3.43313	0.484457	7.08654	1.37505e-12	6.79419e-11	57.5182	337.909
ENSG00000077254	USP33	protein_coding	545.267	2.43319	0.343649	7.08047	1.43664e-12	7.08486e-11	152.984	451.294
ENSG00000103222	ABCC1	protein_coding	146.554	-3.12704	0.441914	-7.07612	1.48246e-12	7.29678e-11	34.3624	2.08105
ENSG00000178429	RPS3AP5	processed_pseudogene	14.6267	3.7504	0.530176	7.07387	1.50671e-12	7.40193e-11	1.57735	12.0971
ENSG00000096433	ITPR3	protein_coding	169.693	-2.17501	0.30749	-7.07343	1.51148e-12	7.41116e-11	12.8988	1.4663
ENSG00000124802	EEF1E1	protein_coding	89.7078	2.06916	0.292649	7.07044	1.54442e-12	7.55824e-11	35.8709	81.3741
ENSG00000189144	ZNF573	protein_coding	44.1615	-4.33128	0.612674	-7.06947	1.5553e-12	7.59697e-11	91.9493	2.83649
ENSG00000049323	LTBP1	protein_coding	118.624	-3.82721	0.541455	-7.06838	1.56757e-12	7.64237e-11	36.8795	1.84946
ENSG00000117450	PRDX1	protein_coding	212.334	1.26022	0.178313	7.06745	1.57807e-12	7.67895e-11	92.0976	116.19
ENSG00000253183	AC005531.1	processed_pseudogene	20.6442	3.44925	0.488783	7.05682	1.7036e-12	8.27408e-11	1.50008	9.07753
ENSG00000108175	ZMIZ1	protein_coding	149.596	-2.80379	0.397814	-7.04799	1.81523e-12	8.79957e-11	23.2287	1.76616
ENSG00000254254	AC012349.1	antisense_RNA	150.475	2.72327	0.386458	7.04674	1.83157e-12	8.86202e-11	7.97735	29.3536
ENSG00000236673	AL117378.1	lincRNA	138.077	2.47382	0.351169	7.04454	1.86072e-12	8.9861e-11	12.6318	38.8945
ENSG00000237292	LINC01732	lincRNA	14.9086	5.50954	0.783118	7.0354	1.98696e-12	9.57776e-11	0.848666	27.3049
ENSG00000134184	GSTM1	protein_coding	16.4251	3.77514	0.536799	7.03268	2.02598e-12	9.74751e-11	1.57401	12.4454
ENSG00000258636	AL121821.1	lincRNA	13.3182	3.98747	0.5672	7.0301	2.06388e-12	9.91124e-11	2.53181	23.8446
ENSG00000254759	NAP1L1P1	processed_pseudogene	28.7385	3.83114	0.545046	7.02902	2.07983e-12	9.96921e-11	2.1325	17.8472
ENSG00000269793	ZIM2-AS1	antisense_RNA	100.633	2.54643	0.362422	7.02614	2.1233e-12	1.01586e-10	7.56895	24.2883
ENSG00000236032	OR5H14	protein_coding	33.8932	2.38617	0.340504	7.00775	2.42182e-12	1.15652e-10	0.748627	2.08043
ENSG00000153721	CNKSR3	protein_coding	221.048	-2.42641	0.346293	-7.0068	2.43829e-12	1.16222e-10	17.0769	1.61808
ENSG00000128595	CALU	protein_coding	452.015	-1.56388	0.223633	-6.99309	2.68891e-12	1.2793e-10	117.045	21.0482
ENSG00000167766	ZNF83	protein_coding	479.668	2.71497	0.388342	6.99118	2.72583e-12	1.29446e-10	62.0004	226.088
ENSG00000163597	SNHG16	processed_transcript	357.679	1.44884	0.207436	6.98451	2.85857e-12	1.355e-10	68.8872	100.408
ENSG00000171988	JMJD1C	protein_coding	561.648	-1.17551	0.168534	-6.97491	3.06061e-12	1.44809e-10	133.458	31.1983
ENSG00000176953	NFATC2IP	protein_coding	85.7527	-3.38116	0.485964	-6.95763	3.46052e-12	1.63428e-10	22.9836	1.08425
ENSG00000134046	MBD2	protein_coding	209.694	1.91297	0.275125	6.95309	3.57381e-12	1.68468e-10	375.305	747.386
ENSG00000090905	TNRC6A	protein_coding	231.375	-2.44113	0.351596	-6.943	3.83852e-12	1.80615e-10	249.362	26.8603
ENSG00000122484	RPAP2	protein_coding	975.566	1.63198	0.235072	6.94246	3.85326e-12	1.80976e-10	17.5436	28.8943
ENSG00000142541	RPL13A	protein_coding	1593.81	1.35055	0.194573	6.94109	3.89088e-12	1.82409e-10	820.396	1111.75
ENSG00000273802	HIST1H2BG	protein_coding	85.4264	1.55964	0.224992	6.93196	4.15042e-12	1.94222e-10	16.3999	25.7719
ENSG00000102383	ZDHHC15	protein_coding	71.7656	2.71162	0.391535	6.92562	4.34082e-12	2.02761e-10	13.6067	48.2987
ENSG00000282024	AL009031.1	antisense_RNA	48.1227	2.23138	0.32294	6.90959	4.8604e-12	2.26619e-10	12.1601	30.3413
ENSG00000132432	SEC61G	protein_coding	105.71	2.2979	0.332787	6.905	5.02048e-12	2.33234e-10	75.3882	198.322
ENSG00000228624	HDAC2-AS2	antisense_RNA	16.6127	3.51231	0.508648	6.9052	5.01344e-12	2.33234e-10	2.62801	16.5901
ENSG00000154582	ELOC	protein_coding	156.194	1.4575	0.211101	6.90427	5.04635e-12	2.34012e-10	48.1521	72.3586
ENSG00000236400	KRTAP21-4P	unprocessed_pseudogene	13.9776	7.2207	1.04622	6.90168	5.139e-12	2.37878e-10	0.0484064	13.8158
ENSG00000183604	SMG1P5	transcribed_unprocessed_pseudogene	168.061	-4.14594	0.600741	-6.90138	5.15011e-12	2.37963e-10	54.0054	1.55949
ENSG00000156535	CD109	protein_coding	861.548	-2.14539	0.310911	-6.90032	5.18844e-12	2.39303e-10	113.763	13.4178
ENSG00000026652	AGPAT4	protein_coding	63.0555	-4.05331	0.587815	-6.89555	5.36566e-12	2.47032e-10	12.6573	0.350524
ENSG00000151338	MIPOL1	protein_coding	868.056	1.77526	0.257521	6.89365	5.43803e-12	2.49916e-10	37.7278	69.1096
ENSG00000141759	TXNL4A	protein_coding	85.4609	1.70284	0.24703	6.89326	5.45285e-12	2.50148e-10	38.5459	68.8672
ENSG00000164104	HMGB2	protein_coding	93.788	2.50067	0.362961	6.88963	5.59359e-12	2.56147e-10	15.8772	48.2116
ENSG00000180190	TDRP	protein_coding	62.6993	-4.54913	0.660402	-6.88842	5.64147e-12	2.57878e-10	49.6125	0.899957
ENSG00000110395	CBL	protein_coding	252.652	-2.17276	0.315667	-6.88306	5.8582e-12	2.67309e-10	27.4697	3.05169
ENSG00000109339	MAPK10	protein_coding	472.409	2.69752	0.391998	6.88147	5.92381e-12	2.69823e-10	26.2355	94.1196
ENSG00000047849	MAP4	protein_coding	774.349	1.16871	0.169919	6.87807	6.0671e-12	2.75859e-10	218.102	257.36
ENSG00000139644	TMBIM6	protein_coding	286.341	-2.14933	0.312784	-6.8716	6.34837e-12	2.88137e-10	306.757	37.3757
ENSG00000108509	CAMTA2	protein_coding	53.519	-5.32067	0.774393	-6.87076	6.38612e-12	2.89339e-10	71.6988	0.899041
ENSG00000229807	XIST	lincRNA	4517.97	-3.06868	0.447125	-6.86314	6.73637e-12	3.04669e-10	338.869	20.9498
ENSG00000172146	OR1A1	protein_coding	189.833	2.24516	0.327541	6.85459	7.15152e-12	3.22876e-10	9.14906	23.4274
ENSG00000143612	C1orf43	protein_coding	136.52	-1.52553	0.22257	-6.85415	7.17383e-12	3.23314e-10	108.782	19.7578
ENSG00000152894	PTPRK	protein_coding	249.477	-1.56181	0.22792	-6.85245	7.25957e-12	3.26604e-10	120.369	22.8104
ENSG00000110651	CD81	protein_coding	117.866	-2.17485	0.3178	-6.84345	7.73088e-12	3.47199e-10	128.242	15.8385
ENSG00000233008	LINC01725	lincRNA	17.059	3.92458	0.573887	6.83859	7.99758e-12	3.58549e-10	0.481079	4.47177
ENSG00000120533	ENY2	protein_coding	169.535	1.43764	0.210251	6.83773	8.04565e-12	3.60074e-10	102.828	144.486
ENSG00000166710	B2M	protein_coding	995.704	-2.4195	0.354223	-6.83045	8.46505e-12	3.78184e-10	2087.39	201.385
ENSG00000167863	ATP5H	protein_coding	101.803	1.46465	0.214459	6.82952	8.52018e-12	3.79985e-10	66.154	96.9581
ENSG00000090857	PDPR	protein_coding	176.394	-1.98886	0.291408	-6.82502	8.79103e-12	3.91384e-10	17.8472	2.38124
ENSG00000136068	FLNB	protein_coding	1300.42	-1.88016	0.275906	-6.8145	9.45913e-12	4.20399e-10	259.256	37.5908
ENSG00000240849	TMEM189	protein_coding	118.243	-1.66627	0.244584	-6.81266	9.58124e-12	4.25089e-10	26.7008	4.88836
ENSG00000260505	AC096644.4	lincRNA	55.9575	3.50333	0.514438	6.81001	9.75952e-12	4.32251e-10	1.61963	10.4409
ENSG00000175048	ZDHHC14	protein_coding	74.8637	-3.24427	0.476536	-6.80803	9.89433e-12	4.37466e-10	36.0709	1.83714
ENSG00000188558	OR2G6	protein_coding	102.226	1.59673	0.234613	6.80581	1.00485e-11	4.4352e-10	4.30879	6.92924
ENSG00000188559	RALGAPA2	protein_coding	340.862	-2.57081	0.377856	-6.80368	1.01978e-11	4.49336e-10	91.1062	8.35369
ENSG00000229847	EMX2OS	antisense_RNA	27.9017	3.83726	0.564427	6.79851	1.05708e-11	4.6497e-10	0.896002	7.77016
ENSG00000133142	TCEAL4	protein_coding	323.895	3.40368	0.50105	6.79309	1.09756e-11	4.81948e-10	75.8848	453.995
ENSG00000172534	HCFC1	protein_coding	130.762	-3.2727	0.482102	-6.78839	1.13391e-11	4.97058e-10	28.3212	1.72166
ENSG00000165480	SKA3	protein_coding	49.3427	3.58051	0.5275	6.7877	1.13935e-11	4.9859e-10	5.94378	39.3512
ENSG00000258422	AL160191.1	antisense_RNA	59.9458	2.43843	0.359325	6.78616	1.15156e-11	5.03075e-10	27.7014	81.1974
ENSG00000167283	ATP5L	protein_coding	96.9291	1.55201	0.228855	6.78164	1.18821e-11	5.18203e-10	121.763	190.607
ENSG00000232774	FLJ22447	lincRNA	321.943	1.39038	0.20505	6.78068	1.19615e-11	5.20782e-10	59.7857	83.1845
ENSG00000268081	AC123912.1	antisense_RNA	18.4708	4.08959	0.603545	6.77594	1.23596e-11	5.37203e-10	4.71661	48.7131
ENSG00000189403	HMGB1	protein_coding	619.584	1.81783	0.268412	6.77254	1.26544e-11	5.49083e-10	123.59	230.817
ENSG00000181090	EHMT1	protein_coding	203.387	-3.63272	0.536511	-6.77102	1.27882e-11	5.53952e-10	335.088	13.7413
ENSG00000139174	PRICKLE1	protein_coding	134.148	-2.93777	0.433965	-6.7696	1.29135e-11	5.58438e-10	95.2731	6.21116
ENSG00000137337	MDC1	protein_coding	113.684	-3.81775	0.564074	-6.76818	1.30409e-11	5.62999e-10	82.6059	3.04404
ENSG00000154222	CC2D1B	protein_coding	79.5534	-4.45402	0.658665	-6.76219	1.3592e-11	5.85803e-10	133.226	3.95124
ENSG00000232268	OR52I1	protein_coding	45.4227	2.28464	0.337893	6.76145	1.36621e-11	5.87838e-10	2.75939	7.36495
ENSG00000145016	RUBCN	protein_coding	65.9314	-3.29266	0.487103	-6.75967	1.38306e-11	5.94091e-10	19.2332	0.76473
ENSG00000170542	SERPINB9	protein_coding	178.177	-1.9588	0.289816	-6.75878	1.39163e-11	5.9677e-10	30.096	4.0572
ENSG00000102172	SMS	protein_coding	130.664	1.66899	0.247067	6.7552	1.42635e-11	6.10638e-10	20.2876	33.8493
ENSG00000127922	SEM1	protein_coding	111.917	1.72046	0.254835	6.75128	1.46543e-11	6.26325e-10	135.957	231.705
ENSG00000259818	AL606760.3	antisense_RNA	38.8469	2.70236	0.400404	6.74908	1.48782e-11	6.34837e-10	1.50651	5.40367
ENSG00000205940	HSP90AB2P	transcribed_processed_pseudogene	51.3497	3.55566	0.527029	6.74661	1.51335e-11	6.44656e-10	3.21475	21.9416
ENSG00000131446	MGAT1	protein_coding	91.4661	-3.52531	0.522551	-6.74636	1.51603e-11	6.44728e-10	34.6284	2.35762
ENSG00000260852	FBXL19-AS1	antisense_RNA	58.4201	3.1514	0.467188	6.74547	1.52532e-11	6.47604e-10	1.50732	7.67431
ENSG00000141027	NCOR1	protein_coding	375.957	-1.22417	0.181502	-6.74465	1.53391e-11	6.50176e-10	165.405	37.4496
ENSG00000233828	LINC01949	lincRNA	102.422	2.21248	0.328169	6.7419	1.56332e-11	6.61549e-10	7.19729	18.2123
ENSG00000235781	AL662800.1	antisense_RNA	15.3493	3.54443	0.526292	6.73473	1.64234e-11	6.9384e-10	1.9292	13.0785
ENSG00000180592	SKIDA1	protein_coding	105.447	5.1708	0.767925	6.73347	1.65662e-11	6.98723e-10	0.920829	22.6007
ENSG00000117174	ZNHIT6	protein_coding	154.322	1.99133	0.296103	6.72513	1.75433e-11	7.38722e-10	9.80255	20.9068
ENSG00000168137	SETD5	protein_coding	274.429	-1.4154	0.210615	-6.72034	1.81296e-11	7.62155e-10	499.283	100.04
ENSG00000198752	CDC42BPB	protein_coding	370.922	-2.16564	0.32227	-6.71996	1.81778e-11	7.62934e-10	97.74	12.5592
ENSG00000146963	LUC7L2	protein_coding	209.469	1.24024	0.184597	6.71865	1.83417e-11	7.68553e-10	38.3083	48.9751
ENSG00000114698	PLSCR4	protein_coding	211.845	-2.90279	0.432088	-6.71805	1.84171e-11	7.70455e-10	94.309	7.07293
ENSG00000221947	XKR9	protein_coding	81.9361	2.04339	0.304525	6.71009	1.9451e-11	8.12379e-10	5.37697	11.6913
ENSG00000120156	TEK	protein_coding	168.446	-2.32537	0.346919	-6.70294	2.04274e-11	8.51773e-10	28.5625	2.83976
ENSG00000267002	AC060780.1	lincRNA	216.645	1.9838	0.296002	6.70198	2.05611e-11	8.55957e-10	14.0844	30.1162
ENSG00000106266	SNX8	protein_coding	53.3114	2.60906	0.389362	6.70087	2.07186e-11	8.61115e-10	12.1047	39.7594
ENSG00000106028	SSBP1	protein_coding	137.754	1.31123	0.195766	6.69797	2.11336e-11	8.76943e-10	64.9085	86.0171
ENSG00000107819	SFXN3	protein_coding	105.89	-2.46075	0.367737	-6.6916	2.20737e-11	9.14471e-10	42.3666	3.96722
ENSG00000103150	MLYCD	protein_coding	86.284	1.45037	0.216771	6.69078	2.21986e-11	9.18163e-10	2.3259	3.37228
ENSG00000143158	MPC2	protein_coding	39.7333	2.38408	0.356461	6.68819	2.25946e-11	9.33039e-10	7.60652	21.8081
ENSG00000184787	UBE2G2	protein_coding	169.138	-1.56492	0.234183	-6.68248	2.34932e-11	9.68586e-10	95.5744	17.0191
ENSG00000151239	TWF1	protein_coding	221.228	1.23075	0.184378	6.67517	2.46942e-11	1.01647e-09	65.5023	81.4074
ENSG00000247240	UBL7-AS1	antisense_RNA	45.2846	3.44549	0.516284	6.67364	2.49532e-11	1.02548e-09	7.80444	52.258
ENSG00000255757	AC087894.1	processed_pseudogene	60.3975	2.46275	0.369055	6.67312	2.50426e-11	1.02751e-09	33.504	100.005
ENSG00000238113	LINC01410	lincRNA	21.3857	3.62358	0.543329	6.66922	2.57167e-11	1.05348e-09	13.435	92.1598
ENSG00000130921	C12orf65	protein_coding	225.758	1.91789	0.287674	6.66689	2.61276e-11	1.06861e-09	15.0128	30.6581
ENSG00000173482	PTPRM	protein_coding	358.796	-1.97963	0.296983	-6.66581	2.63209e-11	1.0748e-09	264.326	35.3329
ENSG00000274124	AC074029.3	antisense_RNA	23.3187	2.89422	0.434422	6.66223	2.6971e-11	1.09959e-09	41.1515	172.941
ENSG00000078804	TP53INP2	protein_coding	180.012	2.28616	0.343504	6.65542	2.82495e-11	1.14989e-09	8.14337	21.4221
ENSG00000135968	GCC2	protein_coding	336.638	-1.28256	0.192761	-6.65362	2.85973e-11	1.1622e-09	245.446	53.633
ENSG00000136531	SCN2A	protein_coding	33.0545	2.33099	0.350471	6.65102	2.91062e-11	1.18101e-09	0.723771	1.9382
ENSG00000145545	SRD5A1	protein_coding	265.063	2.3237	0.349591	6.64691	2.99309e-11	1.21255e-09	6.5636	17.9557
ENSG00000171105	INSR	protein_coding	307.044	-4.02585	0.606035	-6.64293	3.07508e-11	1.24381e-09	50.4093	1.61442
ENSG00000198300	PEG3	protein_coding	79.1105	7.47652	1.12669	6.63585	3.22641e-11	1.30296e-09	0.0190216	13.7591
ENSG00000219102	HNRNPA3P12	processed_pseudogene	14.7951	4.0317	0.607751	6.6338	3.27153e-11	1.31911e-09	0.928523	8.97163
ENSG00000233251	AC007743.1	antisense_RNA	430.076	1.80152	0.27159	6.63324	3.28395e-11	1.32203e-09	32.9468	61.1649
ENSG00000184840	TMED9	protein_coding	121.398	-2.96078	0.446431	-6.63211	3.30922e-11	1.33012e-09	206.252	13.5874
ENSG00000152457	DCLRE1C	protein_coding	46.2494	-3.32504	0.50172	-6.62728	3.41928e-11	1.37127e-09	67.2895	3.10211
ENSG00000186918	ZNF395	protein_coding	47.3723	-3.6338	0.54832	-6.62715	3.4223e-11	1.37127e-09	23.8446	0.886103
ENSG00000241644	INMT	protein_coding	53.0352	2.19132	0.331084	6.61864	3.62529e-11	1.45034e-09	3.99288	9.98624
ENSG00000182899	RPL35A	protein_coding	432.244	1.64448	0.248798	6.6097	3.85103e-11	1.53825e-09	374.787	623.788
ENSG00000135486	HNRNPA1	protein_coding	2852.8	2.34391	0.354795	6.6064	3.93782e-11	1.57047e-09	881.267	2386.87
ENSG00000082512	TRAF5	protein_coding	140.71	-2.14412	0.324568	-6.60608	3.94625e-11	1.57139e-09	34.9734	5.14531
ENSG00000140319	SRP14	protein_coding	220.216	1.27981	0.194359	6.58476	4.55624e-11	1.81147e-09	133.545	172.173
ENSG00000277224	HIST1H2BF	protein_coding	21.3418	3.06256	0.465125	6.58439	4.56771e-11	1.81322e-09	2.25464	10.5825
ENSG00000112893	MAN2A1	protein_coding	266.809	-2.37207	0.361196	-6.56728	5.12436e-11	2.03054e-09	64.0083	6.29817
ENSG00000234664	HMGN2P5	processed_pseudogene	27.1812	2.60047	0.395985	6.56708	5.13099e-11	2.03054e-09	114.181	385.25
ENSG00000249359	AC093274.1	lincRNA	15.3327	7.15284	1.0896	6.56464	5.21573e-11	2.0609e-09	0.00617702	1.65223
ENSG00000164307	ERAP1	protein_coding	196.107	-1.90978	0.290976	-6.56336	5.26087e-11	2.07553e-09	53.217	8.11524
ENSG00000251138	AC090502.1	lincRNA	36.8068	2.58315	0.393802	6.55953	5.39777e-11	2.12627e-09	7.88007	25.3575
ENSG00000273372	SFTPD-AS1	antisense_RNA	79.3948	1.77943	0.271331	6.55818	5.44695e-11	2.14236e-09	3.62242	6.55739
ENSG00000133216	EPHB2	protein_coding	93.561	-3.03965	0.463658	-6.5558	5.5343e-11	2.17338e-09	22.4432	1.48644
ENSG00000151233	GXYLT1	protein_coding	309.599	2.14283	0.327016	6.55268	5.65139e-11	2.21597e-09	9.37462	22.1894
ENSG00000172115	CYCS	protein_coding	143.858	1.41613	0.2162	6.55008	5.75071e-11	2.25147e-09	27.5509	39.3697
ENSG00000119537	KDSR	protein_coding	87.8777	-2.49542	0.381058	-6.54867	5.80502e-11	2.26927e-09	31.1837	4.28685
ENSG00000145592	RPL37	protein_coding	1867.02	1.98744	0.303611	6.54601	5.90933e-11	2.30653e-09	1050.4	2224.02
ENSG00000224934	AL391684.1	lincRNA	20.975	3.24961	0.496716	6.54218	6.06279e-11	2.36283e-09	0.761491	4.16273
ENSG00000203875	SNHG5	processed_transcript	485.444	2.45094	0.374684	6.54135	6.09658e-11	2.37239e-09	500.315	1477.56
ENSG00000270641	TSIX	lincRNA	522.753	2.79842	0.428019	6.53806	6.23207e-11	2.42144e-09	1.70374	6.67335
ENSG00000177201	OR2T12	protein_coding	177.154	2.19637	0.336682	6.52356	6.86558e-11	2.66118e-09	5.57928	13.9281
ENSG00000205323	SARNP	protein_coding	73.8977	1.75104	0.268421	6.52347	6.86984e-11	2.66118e-09	31.9365	56.5075
ENSG00000151458	ANKRD50	protein_coding	254.473	-1.74176	0.26704	-6.52247	6.91611e-11	2.67506e-09	20.4594	3.1844
ENSG00000132824	SERINC3	protein_coding	227.271	-1.69979	0.260712	-6.51981	7.0396e-11	2.71513e-09	52.9973	8.18582
ENSG00000133131	MORC4	protein_coding	752.444	1.64244	0.251916	6.51978	7.04087e-11	2.71513e-09	96.1191	160.4
ENSG00000171863	RPS7	protein_coding	803.631	1.29428	0.198583	6.5176	7.14392e-11	2.75073e-09	410.104	533.539
ENSG00000176225	RTTN	protein_coding	321.439	1.83949	0.282524	6.51091	7.46986e-11	2.87192e-09	25.2733	48.7815
ENSG00000189057	FAM111B	protein_coding	63.728	2.13781	0.328459	6.50861	7.58492e-11	2.91179e-09	3.80078	8.95066
ENSG00000086062	B4GALT1	protein_coding	132.146	-2.57797	0.396462	-6.50245	7.90201e-11	3.02899e-09	23.1132	1.98306
ENSG00000172239	PAIP1	protein_coding	158.509	1.36616	0.210125	6.50166	7.94378e-11	3.04045e-09	64.3599	91.509
ENSG00000109475	RPL34	protein_coding	511.546	2.12037	0.326676	6.49074	8.54166e-11	3.26441e-09	429.446	997.487
ENSG00000054793	ATP9A	protein_coding	154.118	-2.40623	0.370734	-6.49046	8.55766e-11	3.26567e-09	14.5253	1.46615
ENSG00000006712	PAF1	protein_coding	71.5235	3.32874	0.512909	6.48993	8.58778e-11	3.27229e-09	40.5571	248.485
ENSG00000155368	DBI	protein_coding	86.5374	2.08201	0.320943	6.48716	8.74714e-11	3.32806e-09	40.6389	92.6863
ENSG00000243716	NPIPB5	protein_coding	409.717	-1.32767	0.204716	-6.4854	8.8497e-11	3.3621e-09	727.296	149.411
ENSG00000214892	USP8P1	processed_pseudogene	11.0985	5.89962	0.909902	6.4838	8.94418e-11	3.39297e-09	0.0371558	2.00674
ENSG00000230989	HSBP1	protein_coding	145.885	1.44505	0.22295	6.48152	9.08016e-11	3.43946e-09	59.5838	85.7377
ENSG00000281778	LINC00550	lincRNA	19.91	2.92767	0.451978	6.47746	9.32818e-11	3.5282e-09	0.692419	2.93796
ENSG00000186815	TPCN1	protein_coding	65.7038	-4.25502	0.657325	-6.47324	9.59229e-11	3.62275e-09	35.4896	1.63326
ENSG00000276232	AC006064.5	sense_intronic	79.4553	3.41213	0.527364	6.47015	9.79041e-11	3.69214e-09	316.648	1962.64
ENSG00000266340	AC138207.7	antisense_RNA	282.923	3.23911	0.500678	6.46945	9.83606e-11	3.70391e-09	60.8392	332.94
ENSG00000215018	COL28A1	protein_coding	65.2098	3.52958	0.546679	6.45641	1.07216e-10	4.03144e-09	6.31638	44.2724
ENSG00000005108	THSD7A	protein_coding	212.727	-3.04424	0.471548	-6.45583	1.07628e-10	4.04103e-09	24.0612	1.53633
ENSG00000073008	PVR	protein_coding	76.3873	-4.74408	0.734955	-6.45492	1.08278e-10	4.05356e-09	37.5159	0.554051
ENSG00000127603	MACF1	protein_coding	3701.69	-1.55772	0.241321	-6.45497	1.08238e-10	4.05356e-09	567.264	102.868
ENSG00000157542	KCNJ6	protein_coding	27.8825	2.44713	0.379506	6.44821	1.13181e-10	4.23093e-09	0.217525	0.649383
ENSG00000116260	QSOX1	protein_coding	168.179	-2.59771	0.403588	-6.43655	1.22223e-10	4.56227e-09	53.0643	4.88508
ENSG00000116729	WLS	protein_coding	103.703	-2.81276	0.438243	-6.41826	1.37844e-10	5.13789e-09	89.0184	6.57974
ENSG00000160194	NDUFV3	protein_coding	238.666	2.65605	0.414124	6.41367	1.42059e-10	5.28733e-09	13.9985	48.3777
ENSG00000198844	ARHGEF15	protein_coding	95.9698	-3.26348	0.509214	-6.40886	1.4661e-10	5.4488e-09	40.8068	2.26706
ENSG00000231192	OR5H1	protein_coding	13.1939	3.64849	0.569469	6.40683	1.48573e-10	5.51374e-09	0.156751	1.15679
ENSG00000139514	SLC7A1	protein_coding	116.949	-2.38955	0.373079	-6.40494	1.50425e-10	5.57444e-09	14.2061	1.41803
ENSG00000011566	MAP4K3	protein_coding	141.929	-1.65132	0.258112	-6.3977	1.57739e-10	5.83704e-09	232.222	40.749
ENSG00000148248	SURF4	protein_coding	137.903	-2.48364	0.388314	-6.39595	1.59547e-10	5.89543e-09	76.5073	9.00215
ENSG00000100647	SUSD6	protein_coding	76.6457	-3.26455	0.510458	-6.39534	1.60187e-10	5.91057e-09	18.1078	0.830867
ENSG00000105963	ADAP1	protein_coding	13.7435	4.33813	0.678433	6.39433	1.6125e-10	5.94121e-09	0.603069	8.07797
ENSG00000077147	TM9SF3	protein_coding	257.097	-1.33475	0.208778	-6.39317	1.62477e-10	5.97786e-09	104.181	23.5094
ENSG00000255234	AP000446.1	antisense_RNA	77.0055	2.73222	0.427513	6.39096	1.64842e-10	6.05619e-09	4.11901	15.3698
ENSG00000275512	AC007998.4	lincRNA	259.93	1.45925	0.228442	6.38783	1.6826e-10	6.1729e-09	28.7539	41.8685
ENSG00000171804	WDR87	protein_coding	11.8535	7.42168	1.16228	6.38544	1.70906e-10	6.26101e-09	0	0.76814
ENSG00000058262	SEC61A1	protein_coding	292.753	-2.13623	0.334782	-6.38097	1.75971e-10	6.43739e-09	146.41	19.4256
ENSG00000233007	UBTFL11	processed_pseudogene	13.0627	3.89307	0.610132	6.3807	1.76278e-10	6.43943e-09	0.383748	3.38952
ENSG00000219507	FTH1P8	processed_pseudogene	17.2862	3.14834	0.493623	6.37803	1.79376e-10	6.54329e-09	6.27846	32.5373
ENSG00000248923	MTND5P11	processed_pseudogene	128.229	-2.99373	0.46949	-6.37655	1.81121e-10	6.59753e-09	58.4549	3.88761
ENSG00000133103	COG6	protein_coding	125.554	-2.45234	0.384613	-6.37614	1.81612e-10	6.60606e-09	50.9602	4.93928
ENSG00000156194	PPEF2	protein_coding	20.6908	-3.48666	0.546875	-6.37562	1.82225e-10	6.61893e-09	38.1775	1.73273
ENSG00000138119	MYOF	protein_coding	668.833	-1.65152	0.259048	-6.37535	1.8255e-10	6.62139e-09	110.238	18.9025
ENSG00000259345	AC013652.1	lincRNA	177.493	2.17962	0.341912	6.37479	1.83215e-10	6.6361e-09	58.4486	142.305
ENSG00000172889	EGFL7	protein_coding	137.202	-2.90493	0.45573	-6.37424	1.83873e-10	6.65056e-09	178.167	11.6478
ENSG00000243746	EEF1A1P10	processed_pseudogene	18.7926	3.09732	0.48622	6.3702	1.8878e-10	6.81842e-09	1.61202	7.89341
ENSG00000169410	PTPN9	protein_coding	72.2017	-2.43649	0.382643	-6.36752	1.92109e-10	6.92891e-09	32.1882	3.76461
ENSG00000283503	LINC01902	lincRNA	52.0581	2.56819	0.403352	6.36713	1.92602e-10	6.93693e-09	1.60747	5.2007
ENSG00000160218	TRAPPC10	protein_coding	96.2735	-2.37111	0.372588	-6.36389	1.96706e-10	7.07401e-09	42.9149	3.88475
ENSG00000204301	NOTCH4	protein_coding	143.753	-2.14257	0.336687	-6.36369	1.9696e-10	7.07401e-09	33.5767	4.60925
ENSG00000099991	CABIN1	protein_coding	88.0567	-5.67635	0.892189	-6.36228	1.98783e-10	7.12951e-09	26.5226	0.0847933
ENSG00000166912	MTMR10	protein_coding	230.207	-2.85618	0.449106	-6.3597	2.02154e-10	7.24027e-09	52.7944	3.73086
ENSG00000260404	AC110079.1	transcribed_unprocessed_pseudogene	42.1477	-5.61296	0.882657	-6.35916	2.02855e-10	7.25526e-09	85.3219	0.128408
ENSG00000263731	AC145207.5	lincRNA	44.0818	1.9624	0.308673	6.35754	2.05004e-10	7.32189e-09	3.48497	7.40479
ENSG00000110713	NUP98	protein_coding	172.987	-1.64223	0.258397	-6.35546	2.07809e-10	7.4074e-09	146.065	24.8878
ENSG00000269713	NBPF9	protein_coding	614.886	1.48041	0.232948	6.35512	2.08264e-10	7.4074e-09	54.1206	80.8468
ENSG00000275832	ARHGAP23	protein_coding	105.239	-2.3005	0.36199	-6.35515	2.0822e-10	7.4074e-09	73.3518	7.72166
ENSG00000279278	AC245060.6	lincRNA	92.7423	1.38978	0.218702	6.3547	2.08831e-10	7.41725e-09	2.9697	4.07896
ENSG00000023516	AKAP11	protein_coding	258.392	-1.22036	0.192107	-6.3525	2.11846e-10	7.51395e-09	15.7072	3.53191
ENSG00000094661	OR1I1	protein_coding	42.6492	2.13969	0.336986	6.34951	2.15999e-10	7.65065e-09	1.33635	3.18975
ENSG00000175764	TTLL11	protein_coding	29.3954	2.96335	0.466822	6.34792	2.18242e-10	7.71945e-09	3.08784	13.5479
ENSG00000135956	TMEM127	protein_coding	75.4386	-2.81699	0.44379	-6.34757	2.18743e-10	7.72651e-09	15.9962	0.982838
ENSG00000223489	NEFHP1	processed_pseudogene	9.26959	7.22663	1.13879	6.3459	2.21132e-10	7.80014e-09	0	2.17499
ENSG00000279208	CR381653.2	unprocessed_pseudogene	21.1403	4.55215	0.717461	6.3448	2.22718e-10	7.8453e-09	1.39159	21.7052
ENSG00000187800	PEAR1	protein_coding	96.3016	-4.48806	0.707484	-6.34369	2.24331e-10	7.89129e-09	21.5966	0.360601
ENSG00000124225	PMEPA1	protein_coding	62.1156	2.53858	0.401088	6.32924	2.46367e-10	8.65455e-09	4.91044	19.0694
ENSG00000269600	AC016629.3	antisense_RNA	15.7153	3.08479	0.487508	6.32767	2.48897e-10	8.73147e-09	4.07828	18.9425
ENSG00000105429	MEGF8	protein_coding	115.567	-3.65661	0.578727	-6.31838	2.64328e-10	9.26014e-09	39.5481	1.93005
ENSG00000172421	EFCAB3	protein_coding	52.9364	2.26284	0.358357	6.31448	2.71076e-10	9.48359e-09	11.2358	28.7205
ENSG00000099250	NRP1	protein_coding	734.666	-1.25236	0.198339	-6.31425	2.71474e-10	9.48459e-09	236.546	52.1307
ENSG00000139083	ETV6	protein_coding	192.308	-3.27005	0.517976	-6.31313	2.73445e-10	9.54043e-09	117.556	6.43802
ENSG00000196159	FAT4	protein_coding	508.696	-2.36751	0.375059	-6.31239	2.74765e-10	9.57347e-09	30.0688	3.14443
ENSG00000123975	CKS2	protein_coding	34.7867	2.61912	0.414967	6.31163	2.76112e-10	9.60733e-09	12.8012	42.8117
ENSG00000276032	AL627230.4	unprocessed_pseudogene	8.4303	5.8964	0.934337	6.31078	2.77629e-10	9.64706e-09	0.659902	37.709
ENSG00000129003	VPS13C	protein_coding	926.924	-1.02804	0.162911	-6.31044	2.78239e-10	9.65514e-09	143.71	38.0635
ENSG00000169057	MECP2	protein_coding	147.971	-2.74684	0.435418	-6.30851	2.81728e-10	9.763e-09	145.154	11.5878
ENSG00000277017	AC023490.1	lincRNA	8.04997	6.28301	0.996501	6.30507	2.88062e-10	9.96905e-09	0.0926151	10.1614
ENSG00000196167	COLCA1	antisense_RNA	189.279	2.73643	0.434099	6.30371	2.90596e-10	1.00432e-08	3.01155	11.1309
ENSG00000215182	MUC5AC	protein_coding	10.665	7.29367	1.15844	6.29612	3.05192e-10	1.05334e-08	0	0.347501
ENSG00000155657	TTN	protein_coding	234.06	2.37491	0.377308	6.29435	3.08682e-10	1.06396e-08	1.75944	4.98786
ENSG00000055483	USP36	protein_coding	78.8609	-2.71658	0.431648	-6.29351	3.10375e-10	1.06836e-08	44.3466	4.80692
ENSG00000231925	TAPBP	protein_coding	176.089	-2.50875	0.398738	-6.29173	3.1394e-10	1.07918e-08	42.5268	4.27798
ENSG00000212743	AL137145.1	lincRNA	18.6016	3.45579	0.549613	6.28767	3.22261e-10	1.1063e-08	0.650966	4.2996
ENSG00000180934	OR56A1	protein_coding	41.0813	2.65218	0.421939	6.2857	3.26382e-10	1.11895e-08	0.665842	2.29444
ENSG00000113716	HMGXB3	protein_coding	97.3039	-2.36848	0.376835	-6.2852	3.27428e-10	1.11954e-08	27.061	3.06731
ENSG00000270019	AC110769.2	lincRNA	15.7204	3.85628	0.613543	6.28526	3.27309e-10	1.11954e-08	0.718039	6.11377
ENSG00000255443	CD44-AS1	antisense_RNA	23.2197	2.53419	0.403349	6.28287	3.32372e-10	1.13493e-08	9.70503	31.1818
ENSG00000114455	HHLA2	protein_coding	17.4794	4.41054	0.702308	6.28007	3.3841e-10	1.15402e-08	0.357004	4.8151
ENSG00000071242	RPS6KA2	protein_coding	277.229	-1.48323	0.236455	-6.2728	3.54622e-10	1.20769e-08	61.6385	12.9553
ENSG00000059758	CDK17	protein_coding	490.711	-0.99056	0.157984	-6.27001	3.61023e-10	1.22786e-08	300.198	81.6552
ENSG00000236572	AC006369.2	lincRNA	23.1424	4.7862	0.763491	6.26884	3.63753e-10	1.23551e-08	4.73835	91.8318
ENSG00000155849	ELMO1	protein_coding	135.655	-2.4044	0.383661	-6.267	3.68067e-10	1.24851e-08	113.052	12.2892
ENSG00000092841	MYL6	protein_coding	452.504	1.27241	0.203251	6.26028	3.84291e-10	1.30182e-08	501.871	639.415
ENSG00000125351	UPF3B	protein_coding	58.7554	1.88317	0.300969	6.257	3.92444e-10	1.32768e-08	9.41003	18.6949
ENSG00000261807	LINC02141	lincRNA	20.9235	2.74608	0.43919	6.2526	4.03681e-10	1.3639e-08	0.414314	1.48557
ENSG00000188215	DCUN1D3	protein_coding	161.912	-2.18074	0.348837	-6.25145	4.06664e-10	1.37217e-08	26.7339	3.11099
ENSG00000141568	FOXK2	protein_coding	92.9527	-2.12265	0.339983	-6.2434	4.28158e-10	1.4428e-08	36.3346	4.84018
ENSG00000172183	ISG20	protein_coding	48.6793	-5.45505	0.87434	-6.23904	4.40258e-10	1.48162e-08	40.7425	0.225298
ENSG00000120885	CLU	protein_coding	218.813	-3.01505	0.483567	-6.23503	4.51684e-10	1.51705e-08	588.2	36.553
ENSG00000154839	SKA1	protein_coding	27.6196	2.26724	0.363634	6.23493	4.51967e-10	1.51705e-08	1.89503	4.92757
ENSG00000179388	EGR3	protein_coding	91.6873	4.49285	0.720975	6.23163	4.6161e-10	1.54537e-08	1.63403	25.4251
ENSG00000229153	EPHA1-AS1	antisense_RNA	28.1247	3.58155	0.574736	6.23164	4.61578e-10	1.54537e-08	0.396257	3.51824
ENSG00000197989	SNHG12	antisense_RNA	58.38	2.59732	0.416892	6.23019	4.65864e-10	1.55758e-08	9.65004	32.8903
ENSG00000197119	SLC25A29	protein_coding	93.8743	-3.74131	0.600671	-6.22855	4.7078e-10	1.57196e-08	78.1191	3.66259
ENSG00000177879	AP3S1	protein_coding	128.849	1.5611	0.250665	6.22785	4.72883e-10	1.57693e-08	167.122	279.365
ENSG00000132341	RAN	protein_coding	363.61	1.44504	0.232046	6.22738	4.74312e-10	1.57964e-08	198.671	286.065
ENSG00000248866	USP46-AS1	lincRNA	20.4371	3.87087	0.621972	6.22354	4.86059e-10	1.61667e-08	1.4316	12.8896
ENSG00000130413	STK33	protein_coding	95.2948	2.00541	0.322499	6.21834	5.02427e-10	1.66894e-08	6.31156	13.5221
ENSG00000155506	LARP1	protein_coding	288.555	-1.83836	0.295876	-6.21327	5.18927e-10	1.72152e-08	274.104	42.6957
ENSG00000214031	AC092474.1	processed_pseudogene	22.1592	2.59208	0.41722	6.21274	5.20669e-10	1.72507e-08	3.25247	11.4986
ENSG00000234964	FABP5P7	processed_pseudogene	142.057	2.56729	0.413256	6.21234	5.22006e-10	1.72727e-08	125.97	403.977
ENSG00000118777	ABCG2	protein_coding	102.672	-3.62617	0.583782	-6.21152	5.24747e-10	1.7341e-08	30.7063	1.21356
ENSG00000166441	RPL27A	protein_coding	413.677	1.54436	0.248653	6.21093	5.26707e-10	1.73834e-08	344.209	530.316
ENSG00000107862	GBF1	protein_coding	110.486	-2.18286	0.351767	-6.2054	5.45596e-10	1.79836e-08	13.3972	1.55084
ENSG00000283769	CR392000.2	antisense_RNA	14.4966	3.66402	0.591194	6.19766	5.731e-10	1.8866e-08	0.54953	4.19988
ENSG00000227671	AL390728.4	transcribed_unprocessed_pseudogene	81.7741	-2.88383	0.465446	-6.19585	5.79703e-10	1.90588e-08	71.3998	5.99064
ENSG00000158555	GDPD5	protein_coding	76.2915	-4.31766	0.697276	-6.19218	5.93362e-10	1.94829e-08	69.3932	1.61429
ENSG00000134970	TMED7	protein_coding	199.896	-1.38613	0.223864	-6.19185	5.94609e-10	1.94989e-08	45.8189	9.24238
ENSG00000260141	AC145350.2	lincRNA	12.6557	3.47029	0.560512	6.1913	5.96708e-10	1.95428e-08	1.67549	11.0401
ENSG00000272333	KMT2B	protein_coding	148.115	-5.05328	0.816264	-6.19075	5.98797e-10	1.95862e-08	74.1835	0.839099
ENSG00000198408	MGEA5	protein_coding	417.439	-1.50697	0.244153	-6.17226	6.73217e-10	2.19923e-08	171.548	34.0293
ENSG00000134419	RPS15A	protein_coding	751.778	1.665	0.27007	6.16506	7.04565e-10	2.29871e-08	651.329	1108.78
ENSG00000149485	FADS1	protein_coding	119.031	-2.16836	0.351841	-6.16289	7.14271e-10	2.32742e-08	35.5513	4.24678
ENSG00000275497	AC009237.17	unprocessed_pseudogene	9.1471	7.14202	1.15913	6.16156	7.20316e-10	2.34413e-08	0	10.1886
ENSG00000113407	TARS	protein_coding	356.493	2.85326	0.463157	6.16047	7.25295e-10	2.35735e-08	180.384	735.143
ENSG00000206557	TRIM71	protein_coding	9.90506	4.24501	0.689475	6.15687	7.41988e-10	2.4055e-08	0.0503158	0.602874
ENSG00000245849	RAD51-AS1	processed_transcript	50.1608	1.78628	0.290126	6.15691	7.41763e-10	2.4055e-08	24.2996	44.6425
ENSG00000142207	URB1	protein_coding	101.628	-3.13158	0.508809	-6.15473	7.52073e-10	2.43512e-08	8.72561	0.478805
ENSG00000162714	ZNF496	protein_coding	107.027	-1.84425	0.299739	-6.15285	7.61005e-10	2.46094e-08	15.68	2.40987
ENSG00000089048	ESF1	protein_coding	214.408	2.8505	0.463315	6.15241	7.63152e-10	2.46477e-08	9.97635	40.1727
ENSG00000198146	ZNF770	protein_coding	147.622	-1.91712	0.311645	-6.1516	7.67049e-10	2.47424e-08	25.966	3.51878
ENSG00000149305	HTR3B	protein_coding	18.1974	3.03564	0.493583	6.15021	7.73818e-10	2.49294e-08	1.0866	4.80225
ENSG00000111639	MRPL51	protein_coding	40.6066	2.07199	0.337087	6.14674	7.90932e-10	2.54488e-08	35.6932	85.677
ENSG00000102287	GABRE	protein_coding	85.4109	-4.20101	0.683812	-6.14351	8.07171e-10	2.59062e-08	57.4203	1.27186
ENSG00000255529	POLR2M	protein_coding	153.759	1.13454	0.184672	6.14353	8.07082e-10	2.59062e-08	31.7645	37.2749
ENSG00000089057	SLC23A2	protein_coding	96.4624	-2.90729	0.473434	-6.14086	8.20751e-10	2.63092e-08	14.9069	1.03147
ENSG00000205056	LINC02397	lincRNA	21.4176	2.73005	0.445346	6.13018	8.77819e-10	2.81033e-08	0.259	0.995497
ENSG00000237945	LINC00649	antisense_RNA	58.8907	2.54565	0.41569	6.12391	9.13039e-10	2.91945e-08	205.705	661.576
ENSG00000153246	PLA2R1	protein_coding	162.222	-2.01313	0.328993	-6.11906	9.41312e-10	3.0061e-08	13.6672	1.82709
ENSG00000167470	MIDN	protein_coding	62.7258	-3.57605	0.584683	-6.11623	9.58139e-10	3.05603e-08	27.5494	0.93747
ENSG00000230448	LINC00276	lincRNA	93.3539	2.40885	0.393923	6.11504	9.6533e-10	3.07515e-08	5.3159	15.5195
ENSG00000204677	FAM153C	protein_coding	12.8427	3.39958	0.556243	6.11167	9.85908e-10	3.1368e-08	4.12965	27.0191
ENSG00000100815	TRIP11	protein_coding	238.083	-1.94415	0.318128	-6.11122	9.88751e-10	3.14195e-08	43.497	6.41501
ENSG00000150477	KIAA1328	protein_coding	751.201	2.23532	0.365808	6.11065	9.92255e-10	3.14918e-08	92.6733	238.512
ENSG00000099337	KCNK6	protein_coding	81.9502	1.88967	0.309797	6.09971	1.06262e-09	3.36834e-08	9.15096	19.0536
ENSG00000205978	NYNRIN	protein_coding	93.4863	-3.79382	0.622101	-6.0984	1.07138e-09	3.39191e-08	12.2819	0.393716
ENSG00000197958	RPL12	protein_coding	715.744	1.55395	0.254948	6.09518	1.09316e-09	3.4566e-08	538.78	848.675
ENSG00000246350	AL049543.1	antisense_RNA	17.1695	3.83614	0.629436	6.09456	1.09737e-09	3.46564e-08	0.384521	3.34754
ENSG00000241685	ARPC1A	protein_coding	146.204	1.39556	0.229098	6.09153	1.11838e-09	3.52764e-08	42.3445	59.0537
ENSG00000185231	MC2R	protein_coding	9.09444	6.21789	1.02082	6.09106	1.12166e-09	3.53364e-08	0.0163152	1.39858
ENSG00000137073	UBAP2	protein_coding	276.205	1.8686	0.30697	6.08725	1.14863e-09	3.61237e-08	37.6149	73.6258
ENSG00000176435	CLEC14A	protein_coding	216.567	-2.43919	0.400713	-6.08714	1.14947e-09	3.61237e-08	73.4521	6.85224
ENSG00000185164	NOMO2	protein_coding	114.346	-2.96459	0.48718	-6.0852	1.16346e-09	3.64742e-08	49.4523	3.58428
ENSG00000196787	HIST1H2AG	protein_coding	56.4749	2.47515	0.406739	6.08537	1.16223e-09	3.64742e-08	4.12637	12.4103
ENSG00000198382	UVRAG	protein_coding	113.871	-2.52643	0.415263	-6.08393	1.17275e-09	3.67204e-08	66.3794	7.48212
ENSG00000182934	SRPRA	protein_coding	86.8362	-3.35273	0.551278	-6.08174	1.18887e-09	3.71796e-08	45.1613	2.45357
ENSG00000126785	RHOJ	protein_coding	604.219	-1.52971	0.25157	-6.08065	1.19696e-09	3.73416e-08	200.688	37.1534
ENSG00000232230	TPM4P1	processed_pseudogene	13.2087	4.13691	0.680318	6.08084	1.19552e-09	3.73416e-08	1.17457	12.2592
ENSG00000228689	AL355997.1	antisense_RNA	61.7394	3.60328	0.592678	6.07965	1.20446e-09	3.75299e-08	5.79707	42.5422
ENSG00000159640	ACE	protein_coding	216.444	-1.99664	0.328462	-6.07877	1.21108e-09	3.76904e-08	125.874	17.3383
ENSG00000118058	KMT2A	protein_coding	509.779	-2.3997	0.394881	-6.07702	1.22437e-09	3.80577e-08	144.256	14.5783
ENSG00000182087	TMEM259	protein_coding	54.7056	-4.28454	0.705264	-6.07509	1.23917e-09	3.84712e-08	53.8862	0.934946
ENSG00000125505	MBOAT7	protein_coding	81.0929	-3.70381	0.609875	-6.07307	1.2549e-09	3.89126e-08	48.4418	3.39576
ENSG00000088387	DOCK9	protein_coding	916.408	-2.02224	0.333122	-6.07058	1.27449e-09	3.94722e-08	515.888	67.2525
ENSG00000244468	AC093001.1	antisense_RNA	10.3135	3.8614	0.636363	6.06791	1.29586e-09	4.00858e-08	1.99111	18.6022
ENSG00000272578	AP000347.1	transcribed_unprocessed_pseudogene	48.346	-3.44972	0.568578	-6.06728	1.30097e-09	4.01952e-08	21.7558	0.781419
ENSG00000178252	WDR6	protein_coding	85.6804	-2.86879	0.472897	-6.06642	1.30795e-09	4.03624e-08	73.9715	5.10795
ENSG00000132932	ATP8A2	protein_coding	8.1982	5.28473	0.871472	6.06414	1.32665e-09	4.08902e-08	0.0202787	0.640159
ENSG00000237152	DLEU7-AS1	antisense_RNA	18.3629	2.9075	0.479521	6.06335	1.33317e-09	4.10417e-08	1.32394	5.32628
ENSG00000169291	SHE	protein_coding	237.044	-1.502	0.24778	-6.06183	1.34579e-09	4.13805e-08	25.6835	4.8191
ENSG00000175161	CADM2	protein_coding	23.0594	6.94649	1.14635	6.05968	1.36393e-09	4.1838e-08	0.00851091	3.54351
ENSG00000186111	PIP5K1C	protein_coding	97.4625	-3.68126	0.607491	-6.05979	1.36302e-09	4.1838e-08	106.21	4.04228
ENSG00000170471	RALGAPB	protein_coding	248.129	-1.52136	0.251214	-6.05604	1.39512e-09	4.27435e-08	33.6288	6.75245
ENSG00000166439	RNF169	protein_coding	166.554	-1.63469	0.269941	-6.05572	1.39794e-09	4.27788e-08	13.8843	2.38137
ENSG00000115239	ASB3	protein_coding	313.657	1.5422	0.254752	6.05371	1.41546e-09	4.32634e-08	35.4676	55.2657
ENSG00000137449	CPEB2	protein_coding	64.5413	-2.28925	0.378462	-6.04882	1.45913e-09	4.45451e-08	14.4345	1.47252
ENSG00000169246	NPIPB3	protein_coding	102.252	-2.80703	0.464083	-6.04855	1.46156e-09	4.45663e-08	169.331	12.6754
ENSG00000205871	AC068724.1	processed_pseudogene	9.9531	4.23313	0.700339	6.0444	1.49969e-09	4.56747e-08	0.819448	9.43025
ENSG00000175265	GOLGA8A	protein_coding	282.376	-3.00694	0.497526	-6.04378	1.5054e-09	4.57942e-08	60.0866	3.71971
ENSG00000218175	AC016739.1	processed_pseudogene	67.1089	2.26815	0.375406	6.04185	1.52355e-09	4.62913e-08	113.691	294.161
ENSG00000105329	TGFB1	protein_coding	161.188	-2.00151	0.331296	-6.04147	1.52717e-09	4.63465e-08	130.504	19.865
ENSG00000134057	CCNB1	protein_coding	74.7525	2.68654	0.44473	6.04085	1.53307e-09	4.64705e-08	15.3861	55.5023
ENSG00000141756	FKBP10	protein_coding	69.4369	-3.34446	0.553677	-6.04046	1.53677e-09	4.65278e-08	43.8224	3.1411
ENSG00000142687	KIAA0319L	protein_coding	80.4558	-2.50785	0.416008	-6.02837	1.65623e-09	4.99674e-08	73.1259	6.71643
ENSG00000164066	INTU	protein_coding	534.041	1.81055	0.300336	6.02842	1.65573e-09	4.99674e-08	11.9784	22.6447
ENSG00000176658	MYO1D	protein_coding	236.972	-2.00902	0.333246	-6.02864	1.65344e-09	4.99674e-08	143.675	20.0567
ENSG00000237414	AL365204.2	lincRNA	156.235	2.54959	0.422981	6.02767	1.66342e-09	5.01255e-08	49.7399	162.923
ENSG00000197136	PCNX3	protein_coding	78.5026	-5.25906	0.872545	-6.02727	1.66753e-09	5.01902e-08	33.2419	0.252632
ENSG00000135720	DYNC1LI2	protein_coding	1284.14	3.12346	0.518396	6.02523	1.68868e-09	5.07674e-08	185.246	899.979
ENSG00000072121	ZFYVE26	protein_coding	129.719	-2.45961	0.408442	-6.02193	1.72349e-09	5.17531e-08	28.7762	2.70764
ENSG00000163923	RPL39L	protein_coding	50.8216	2.83226	0.470383	6.02117	1.73156e-09	5.19346e-08	13.3476	52.8797
ENSG00000139726	DENR	protein_coding	162.091	1.33373	0.221556	6.01985	1.74583e-09	5.23013e-08	29.3633	38.775
ENSG00000101182	PSMA7	protein_coding	159.355	1.22959	0.204336	6.01748	1.77155e-09	5.29734e-08	70.5032	87.5444
ENSG00000280224	AL008636.1	lincRNA	7.54642	6.47261	1.07565	6.0174	1.77239e-09	5.29734e-08	0.0340842	5.2555
ENSG00000157617	C2CD2	protein_coding	102.652	-2.54664	0.423465	-6.01381	1.81218e-09	5.40995e-08	26.0572	2.36887
ENSG00000104093	DMXL2	protein_coding	122.605	-2.22386	0.369832	-6.01317	1.81927e-09	5.42023e-08	29.7061	3.58323
ENSG00000145730	PAM	protein_coding	233.545	-1.32134	0.219743	-6.01312	1.81985e-09	5.42023e-08	147.892	32.0158
ENSG00000189339	SLC35E2B	protein_coding	158.946	-1.70867	0.284173	-6.01278	1.82365e-09	5.42527e-08	20.2817	3.24713
ENSG00000136628	EPRS	protein_coding	206.756	-1.65161	0.274705	-6.0123	1.82905e-09	5.43502e-08	52.8621	9.92281
ENSG00000176124	DLEU1	processed_transcript	53.3939	2.05012	0.341011	6.0119	1.83364e-09	5.44234e-08	17.7648	37.6167
ENSG00000165502	RPL36AL	protein_coding	154.018	1.92448	0.320151	6.01116	1.84196e-09	5.46072e-08	61.2962	123.713
ENSG00000167978	SRRM2	protein_coding	762.499	-1.90842	0.317548	-6.00987	1.85677e-09	5.49828e-08	309.81	44.7776
ENSG00000125817	CENPB	protein_coding	79.2064	1.69225	0.281744	6.00632	1.89781e-09	5.61332e-08	6.80914	11.8573
ENSG00000041357	PSMA4	protein_coding	151.891	1.09593	0.18259	6.00216	1.94707e-09	5.75237e-08	77.0616	85.1783
ENSG00000139168	ZCRB1	protein_coding	67.1655	1.75032	0.291633	6.00177	1.95175e-09	5.75957e-08	29.4993	51.2326
ENSG00000275431	AC244100.2	antisense_RNA	9.00051	4.10883	0.684868	5.99944	1.97996e-09	5.83611e-08	0.124395	1.28277
ENSG00000011105	TSPAN9	protein_coding	61.8945	-3.49733	0.582993	-5.99893	1.98624e-09	5.83672e-08	25.8077	0.954975
ENSG00000135250	SRPK2	protein_coding	310.987	1.66225	0.277094	5.99887	1.987e-09	5.83672e-08	58.6712	102.212
ENSG00000257870	AC027287.2	lincRNA	16.1331	3.50107	0.583613	5.99895	1.98591e-09	5.83672e-08	3.62597	24.1861
ENSG00000152601	MBNL1	protein_coding	1063.32	-0.777429	0.12963	-5.99731	2.00607e-09	5.88601e-08	266.959	81.8609
ENSG00000109046	WSB1	protein_coding	1971.22	-2.47326	0.412628	-5.99391	2.04854e-09	6.00373e-08	498.57	46.1865
ENSG00000129480	DTD2	protein_coding	48.34	1.75647	0.293335	5.98793	2.12528e-09	6.22155e-08	4.65837	8.3866
ENSG00000276368	HIST1H2AJ	protein_coding	25.5956	3.14549	0.526399	5.97548	2.29419e-09	6.70834e-08	17.9954	87.0689
ENSG00000104341	LAPTM4B	protein_coding	95.1022	-3.17345	0.531111	-5.97511	2.29928e-09	6.71558e-08	56.5862	4.331
ENSG00000143183	TMCO1	protein_coding	61.4695	-2.454	0.410893	-5.97236	2.3384e-09	6.81445e-08	35.7874	4.48118
ENSG00000171522	PTGER4	protein_coding	102.477	-4.51498	0.755979	-5.97236	2.33845e-09	6.81445e-08	74.4511	1.2678
ENSG00000254004	ZNF260	protein_coding	102.188	-2.20619	0.369647	-5.96838	2.39615e-09	6.97469e-08	25.2782	2.69741
ENSG00000158987	RAPGEF6	protein_coding	139.206	-3.34096	0.559824	-5.96787	2.40367e-09	6.98864e-08	81.7477	4.04919
ENSG00000139974	SLC38A6	protein_coding	163.329	1.61844	0.271296	5.9656	2.43738e-09	7.07863e-08	101.44	164.966
ENSG00000138448	ITGAV	protein_coding	642.427	-2.30974	0.387273	-5.9641	2.4598e-09	7.13565e-08	124.279	13.0092
ENSG00000156218	ADAMTSL3	protein_coding	337.87	2.39905	0.402807	5.95584	2.58738e-09	7.49726e-08	23.1059	67.2687
ENSG00000250033	SLC7A11-AS1	processed_transcript	44.2896	-3.11449	0.523281	-5.95184	2.65141e-09	7.67413e-08	19.0018	1.06748
ENSG00000148700	ADD3	protein_coding	268.166	-1.80727	0.303765	-5.94955	2.6888e-09	7.77357e-08	417.088	62.421
ENSG00000151615	POU4F2	protein_coding	6.76319	6.36312	1.0708	5.94238	2.80921e-09	8.11253e-08	0.00913816	1.32964
ENSG00000173875	ZNF791	protein_coding	110.802	-2.37084	0.399281	-5.93778	2.88909e-09	8.33384e-08	24.0294	2.46154
ENSG00000182824	LINC01662	lincRNA	8.47501	6.11087	1.02961	5.93513	2.93604e-09	8.45026e-08	0.0498265	3.58816
ENSG00000234210	AC006372.3	lincRNA	6.81045	6.35444	1.07063	5.93526	2.93387e-09	8.45026e-08	0.00695481	0.962597
ENSG00000162616	DNAJB4	protein_coding	257.637	-1.55604	0.262184	-5.93492	2.93993e-09	8.45196e-08	80.6473	15.0745
ENSG00000157764	BRAF	protein_coding	137.397	-1.59811	0.269448	-5.93107	3.00973e-09	8.64296e-08	22.1205	3.79361
ENSG00000073060	SCARB1	protein_coding	58.1038	-2.96738	0.500758	-5.92578	3.10826e-09	8.91591e-08	17.1191	1.04691
ENSG00000196236	XPNPEP3	protein_coding	145.562	-2.73603	0.461944	-5.92287	3.16379e-09	9.06507e-08	69.5285	5.47969
ENSG00000124721	DNAH8	protein_coding	21.2686	4.75859	0.803618	5.92146	3.19086e-09	9.13243e-08	0.0422434	1.16615
ENSG00000078747	ITCH	protein_coding	260.325	-1.406	0.237543	-5.91892	3.24055e-09	9.2643e-08	213.557	43.9741
ENSG00000101955	SRPX	protein_coding	101.162	-4.48946	0.758739	-5.917	3.27862e-09	9.3627e-08	78.7263	1.40866
ENSG00000134247	PTGFRN	protein_coding	195.589	-2.89572	0.489602	-5.91444	3.33014e-09	9.49106e-08	69.9845	5.6227
ENSG00000149124	GLYAT	protein_coding	34.1636	5.99094	1.01294	5.9144	3.33097e-09	9.49106e-08	0.243712	19.8325
ENSG00000100888	CHD8	protein_coding	189.9	-1.39762	0.236437	-5.91119	3.39644e-09	9.66686e-08	46.028	9.83176
ENSG00000160796	NBEAL2	protein_coding	129.098	-2.52322	0.426975	-5.90952	3.43106e-09	9.75455e-08	36.0374	3.65438
ENSG00000197321	SVIL	protein_coding	479.021	-1.19596	0.202392	-5.90914	3.43898e-09	9.76624e-08	1256.91	296.771
ENSG00000161542	PRPSAP1	protein_coding	122.5	-2.32476	0.393503	-5.90785	3.46603e-09	9.83218e-08	89.8722	9.69632
ENSG00000107331	ABCA2	protein_coding	75.8426	-5.50841	0.934881	-5.8921	3.81312e-09	1.08048e-07	61.6162	0.157457
ENSG00000278705	HIST1H4B	protein_coding	72.6119	2.61556	0.444057	5.89015	3.85842e-09	1.09211e-07	51.1641	178.74
ENSG00000227110	LMCD1-AS1	antisense_RNA	52.6328	2.75137	0.467241	5.88855	3.89605e-09	1.10155e-07	6.47907	24.8627
ENSG00000050393	MCUR1	protein_coding	68.6754	1.85652	0.315956	5.87588	4.20596e-09	1.18786e-07	7.25702	13.8827
ENSG00000137154	RPS6	protein_coding	1853.4	1.53299	0.261146	5.87022	4.35227e-09	1.22783e-07	678.712	1040.36
ENSG00000242808	SOX2-OT	sense_overlapping	20.5259	2.61003	0.444665	5.86966	4.36693e-09	1.23061e-07	7.24648	22.3408
ENSG00000122406	RPL5	protein_coding	1482.86	1.32335	0.225493	5.86869	4.39259e-09	1.23648e-07	500.459	662.637
ENSG00000125813	PAX1	protein_coding	7.61421	5.68634	0.969146	5.86737	4.42759e-09	1.24371e-07	0.0314206	1.56102
ENSG00000133138	TBC1D8B	protein_coding	612.518	2.0828	0.354982	5.86736	4.42796e-09	1.24371e-07	29.9979	69.6324
ENSG00000119013	NDUFB3	protein_coding	40.0081	2.01632	0.343715	5.86627	4.45711e-09	1.25053e-07	20.6499	43.0212
ENSG00000014257	ACPP	protein_coding	17.4962	3.73067	0.636312	5.86296	4.54682e-09	1.2743e-07	0.448947	4.30017
ENSG00000214182	PTMAP5	transcribed_processed_pseudogene	121.252	5.99703	1.02292	5.86263	4.55582e-09	1.27543e-07	2.5782	182.794
ENSG00000108561	C1QBP	protein_coding	109.065	1.63029	0.27812	5.86181	4.57845e-09	1.28037e-07	77.3432	136.515
ENSG00000075711	DLG1	protein_coding	292.588	-2.28679	0.390595	-5.85463	4.78085e-09	1.33551e-07	287.645	32.0319
ENSG00000241158	ADAMTS9-AS1	antisense_RNA	63.2361	-2.52626	0.431537	-5.8541	4.79589e-09	1.33826e-07	40.7039	5.07107
ENSG00000258994	LINC02309	lincRNA	11.6857	4.47512	0.764612	5.85279	4.8339e-09	1.3474e-07	36.7384	573.614
ENSG00000148153	INIP	protein_coding	73.7649	2.02715	0.34641	5.85188	4.86057e-09	1.35336e-07	18.6843	40.2196
ENSG00000095370	SH2D3C	protein_coding	60.0486	-3.35365	0.573171	-5.85106	4.88462e-09	1.35858e-07	28.3829	1.28879
ENSG00000102158	MAGT1	protein_coding	128.239	-1.77351	0.303228	-5.84878	4.95192e-09	1.37581e-07	27.2739	4.14663
ENSG00000033327	GAB2	protein_coding	409.792	2.65768	0.454551	5.84682	5.01073e-09	1.39064e-07	28.08	97.8938
ENSG00000123983	ACSL3	protein_coding	108.985	-1.88785	0.323112	-5.84273	5.13527e-09	1.42366e-07	100.507	15.7267
ENSG00000087095	NLK	protein_coding	100.226	-1.9353	0.33147	-5.83855	5.26567e-09	1.45824e-07	31.2687	4.52005
ENSG00000243678	NME2	protein_coding	146.371	1.39185	0.238407	5.83814	5.27876e-09	1.46028e-07	98.832	139.252
ENSG00000248333	CDK11B	protein_coding	146.781	3.03477	0.519966	5.83648	5.33155e-09	1.4733e-07	9.62733	44.9683
ENSG00000197106	SLC6A17	protein_coding	9.37687	4.83362	0.828301	5.83558	5.36035e-09	1.47966e-07	0.0388119	0.800648
ENSG00000198242	RPL23A	protein_coding	785.547	1.69279	0.290152	5.83413	5.40706e-09	1.49095e-07	500.205	865.778
ENSG00000116205	TCEANC2	protein_coding	153.823	2.56702	0.440357	5.82941	5.56231e-09	1.53211e-07	3.42794	11.5907
ENSG00000272010	AC100814.1	lincRNA	15.7875	3.57661	0.613742	5.82754	5.62489e-09	1.54769e-07	2.90801	20.3442
ENSG00000101346	POFUT1	protein_coding	62.2021	-3.77921	0.648622	-5.82652	5.65941e-09	1.55552e-07	18.7417	0.558972
ENSG00000087266	SH3BP2	protein_coding	190.784	-2.14702	0.368707	-5.82311	5.7764e-09	1.58597e-07	27.4333	3.55044
ENSG00000154237	LRRK1	protein_coding	835.386	2.40943	0.413892	5.8214	5.83578e-09	1.60057e-07	15.5507	46.128
ENSG00000184432	COPB2	protein_coding	237.024	-1.20285	0.206665	-5.82027	5.87524e-09	1.60967e-07	104.894	23.5858
ENSG00000149257	SERPINH1	protein_coding	151.328	-2.35585	0.404797	-5.81983	5.89079e-09	1.6122e-07	126.617	14.4003
ENSG00000170852	KBTBD2	protein_coding	97.1763	-1.91473	0.329205	-5.81624	6.01844e-09	1.64538e-07	53.4566	8.53529
ENSG00000154803	FLCN	protein_coding	98.104	-3.54084	0.609077	-5.81345	6.11969e-09	1.6695e-07	54.2242	2.10582
ENSG00000205497	OR51A4	protein_coding	7.38262	6.37404	1.0964	5.81361	6.11399e-09	1.6695e-07	0.00637748	0.963906
ENSG00000139636	LMBR1L	protein_coding	49.0812	-3.53892	0.6092	-5.80913	6.27978e-09	1.71136e-07	70.8863	4.6426
ENSG00000241288	AC092902.2	processed_transcript	89.8958	1.8101	0.31196	5.80234	6.53948e-09	1.78024e-07	64.2698	118.853
ENSG00000111252	SH2B3	protein_coding	349.568	-1.2839	0.221498	-5.79643	6.77406e-09	1.84214e-07	44.8184	9.76703
ENSG00000206149	HERC2P9	transcribed_unprocessed_pseudogene	110.096	-2.5601	0.441917	-5.79317	6.90689e-09	1.87628e-07	71.3783	7.8476
ENSG00000116396	KCNC4	protein_coding	123.257	-3.00286	0.518453	-5.79197	6.9566e-09	1.88778e-07	17.0949	1.02203
ENSG00000154124	OTULIN	protein_coding	110.648	-2.08703	0.360353	-5.79164	6.97018e-09	1.88946e-07	22.4482	3.12585
ENSG00000177551	NHLH2	protein_coding	9.53192	6.86556	1.18557	5.79095	6.99896e-09	1.89526e-07	0	1.17979
ENSG00000187514	PTMA	protein_coding	1407.39	1.96084	0.338763	5.78823	7.11323e-09	1.92417e-07	305.168	628.859
ENSG00000147421	HMBOX1	protein_coding	114.011	-2.32359	0.40177	-5.78339	7.32122e-09	1.97835e-07	101.816	10.449
ENSG00000242294	STAG3L5P	transcribed_unprocessed_pseudogene	37.3367	-4.24071	0.733337	-5.78276	7.34853e-09	1.98364e-07	139.715	4.54561
ENSG00000173611	SCAI	protein_coding	91.3232	-1.66164	0.287407	-5.78149	7.40429e-09	1.99659e-07	17.4656	3.59714
ENSG00000029364	SLC39A9	protein_coding	105.297	-2.03913	0.352987	-5.77677	7.61481e-09	2.0512e-07	26.0831	3.3204
ENSG00000130508	PXDN	protein_coding	841.807	-2.02322	0.35026	-5.77635	7.63379e-09	2.052e-07	287.658	38.2727
ENSG00000284668	AL805961.1	lincRNA	22.2139	2.46375	0.426517	5.77642	7.63054e-09	2.052e-07	6.44894	19.7839
ENSG00000130755	GMFG	protein_coding	32.9302	2.98324	0.516931	5.77105	7.87795e-09	2.11541e-07	16.4349	73.5294
ENSG00000164794	KCNV1	protein_coding	66.831	2.26876	0.393162	5.77056	7.90102e-09	2.11939e-07	1.64415	4.24613
ENSG00000270442	AC008725.1	processed_pseudogene	8.59751	6.06008	1.05082	5.76702	8.06856e-09	2.16207e-07	0.0262712	2.37978
ENSG00000267452	LINC02073	lincRNA	47.8246	2.01006	0.348688	5.76464	8.18315e-09	2.19049e-07	3.53758	7.6871
ENSG00000182774	RPS17	protein_coding	646.952	1.44347	0.250459	5.76329	8.24884e-09	2.20577e-07	466.11	682.767
ENSG00000198793	MTOR	protein_coding	135.629	-2.03224	0.352703	-5.76189	8.31768e-09	2.22186e-07	24.3147	3.24331
ENSG00000081237	PTPRC	protein_coding	23.8099	3.5184	0.61096	5.75881	8.47101e-09	2.26046e-07	1.42766	9.8361
ENSG00000095066	HOOK2	protein_coding	36.5673	-3.43682	0.596839	-5.75836	8.49326e-09	2.26405e-07	124.199	5.54844
ENSG00000205649	HTN3	protein_coding	81.8449	2.63766	0.458301	5.7553	8.6488e-09	2.30311e-07	23.353	81.3618
ENSG00000137207	YIPF3	protein_coding	46.8542	-3.66016	0.636047	-5.75454	8.68768e-09	2.31107e-07	152.858	12.0751
ENSG00000029363	BCLAF1	protein_coding	382.255	-1.08388	0.188402	-5.753	8.7671e-09	2.32978e-07	106.076	27.0941
ENSG00000154813	DPH3	protein_coding	106.688	1.88267	0.327269	5.75266	8.78502e-09	2.33212e-07	12.5867	25.5382
ENSG00000005339	CREBBP	protein_coding	312.193	-3.17521	0.552182	-5.75029	8.90905e-09	2.3626e-07	353.387	20.2877
ENSG00000213740	SERBP1P1	processed_pseudogene	11.7265	4.03329	0.701475	5.74973	8.9388e-09	2.36804e-07	0.60935	6.39649
ENSG00000146072	TNFRSF21	protein_coding	122.303	-2.08444	0.362595	-5.74867	8.99499e-09	2.38047e-07	24.2542	2.98921
ENSG00000066382	MPPED2	protein_coding	30.6253	4.58611	0.797952	5.74735	9.06506e-09	2.39654e-07	0.237113	4.14812
ENSG00000009954	BAZ1B	protein_coding	301.822	0.894596	0.155799	5.74197	9.35797e-09	2.47143e-07	22.092	21.6485
ENSG00000144791	LIMD1	protein_coding	132.492	-1.8415	0.320737	-5.74145	9.38695e-09	2.47653e-07	13.3126	1.96139
ENSG00000273703	HIST1H2BM	protein_coding	12.6904	3.32401	0.579128	5.73969	9.48512e-09	2.49986e-07	8.08742	47.1408
ENSG00000116001	TIA1	protein_coding	349.221	-1.49047	0.259782	-5.73737	9.61568e-09	2.53167e-07	264.06	48.1158
ENSG00000008294	SPAG9	protein_coding	294.689	-1.22383	0.213494	-5.73238	9.90339e-09	2.60474e-07	236.907	54.0708
ENSG00000136573	BLK	protein_coding	6.9565	5.54366	0.967693	5.72874	1.01181e-08	2.6585e-07	0.0471091	2.23269
ENSG00000163378	EOGT	protein_coding	181.948	-1.61232	0.281533	-5.72694	1.02257e-08	2.68401e-07	80.5424	13.0718
ENSG00000138867	GUCD1	protein_coding	56.2314	-2.20297	0.38481	-5.72482	1.03545e-08	2.71503e-07	45.8065	6.02122
ENSG00000131507	NDFIP1	protein_coding	88.7871	-2.12163	0.370665	-5.72385	1.04139e-08	2.72782e-07	28.1618	3.85457
ENSG00000104722	NEFM	protein_coding	7.48099	6.68656	1.16842	5.72276	1.04804e-08	2.74245e-07	0	2.83111
ENSG00000144848	ATG3	protein_coding	101.642	1.47918	0.258514	5.72185	1.05368e-08	2.75439e-07	32.1624	48.1885
ENSG00000197217	ENTPD4	protein_coding	146.297	-1.91756	0.335217	-5.72034	1.06309e-08	2.77616e-07	102.352	13.8833
ENSG00000182831	C16orf72	protein_coding	443.365	-0.840103	0.146888	-5.71933	1.06946e-08	2.78995e-07	27.4291	8.05774
ENSG00000158941	CCAR2	protein_coding	54.6887	-3.24886	0.56813	-5.7185	1.07466e-08	2.80066e-07	47.6776	3.04613
ENSG00000249284	AC095050.2	processed_pseudogene	6.89646	6.72374	1.17637	5.71568	1.09264e-08	2.84463e-07	0	3.10195
ENSG00000167693	NXN	protein_coding	87.4638	-3.07162	0.537473	-5.71492	1.09753e-08	2.85446e-07	47.6314	3.06429
ENSG00000158417	EIF5B	protein_coding	1093.38	2.69784	0.472097	5.71458	1.09976e-08	2.85738e-07	35.1602	124.832
ENSG00000181458	TMEM45A	protein_coding	3167.12	2.02501	0.354515	5.71207	1.1161e-08	2.8969e-07	137.724	305.543
ENSG00000283259	AC242022.1	antisense_RNA	7.87016	6.35863	1.11326	5.71172	1.11838e-08	2.89988e-07	0.020856	3.31607
ENSG00000091622	PITPNM3	protein_coding	50.5415	4.53398	0.794007	5.71025	1.12813e-08	2.9222e-07	0.32416	5.86245
ENSG00000198624	CCDC69	protein_coding	38.3176	-3.00476	0.526316	-5.70905	1.13611e-08	2.9399e-07	25.9948	1.52893
ENSG00000261826	AC121333.1	lincRNA	91.5804	1.59558	0.279519	5.70832	1.14098e-08	2.94954e-07	8.80822	14.3826
ENSG00000215246	AC116351.1	antisense_RNA	40.7818	2.01576	0.353164	5.70771	1.1451e-08	2.95718e-07	2.42086	5.22609
ENSG00000226053	LINC01776	lincRNA	71.3938	1.72954	0.303123	5.70575	1.15831e-08	2.9883e-07	8.02774	14.2715
ENSG00000128805	ARHGAP22	protein_coding	64.3284	1.65605	0.290316	5.70431	1.16814e-08	3.01063e-07	27.3782	44.6099
ENSG00000280081	LINC01667	lincRNA	7.68703	6.3803	1.11891	5.70227	1.18224e-08	3.04391e-07	0.0297616	5.8215
ENSG00000122034	GTF3A	protein_coding	103.276	1.93574	0.339502	5.7017	1.1862e-08	3.05106e-07	48.0534	99.4767
ENSG00000155229	MMS19	protein_coding	114.271	-1.83128	0.321269	-5.70015	1.19703e-08	3.07583e-07	64.0278	9.85665
ENSG00000176798	OR51L1	protein_coding	12.7574	3.75172	0.658616	5.69637	1.22388e-08	3.14166e-07	0.312153	2.65882
ENSG00000167088	SNRPD1	protein_coding	117	1.97383	0.346537	5.69586	1.2275e-08	3.1478e-07	114.137	241.434
ENSG00000213371	NAP1L1P3	processed_pseudogene	8.30324	4.39121	0.771024	5.6953	1.23152e-08	3.1518e-07	0.471967	7.08561
ENSG00000241973	PI4KA	protein_coding	79.0481	-2.69096	0.47248	-5.69539	1.23089e-08	3.1518e-07	40.346	2.74385
ENSG00000070610	GBA2	protein_coding	97.9482	-2.43185	0.427079	-5.69413	1.23999e-08	3.17033e-07	65.5031	6.62009
ENSG00000116251	RPL22	protein_coding	480.819	1.9343	0.339815	5.69222	1.25397e-08	3.20286e-07	140.543	286.632
ENSG00000204406	MBD5	protein_coding	230.285	-2.32527	0.408648	-5.69015	1.26929e-08	3.23877e-07	183.168	19.7836
ENSG00000156860	FBRS	protein_coding	40.5731	-3.25368	0.571869	-5.68955	1.27377e-08	3.24698e-07	20.4499	1.12817
ENSG00000105722	ERF	protein_coding	28.9104	-4.37387	0.768962	-5.68801	1.28529e-08	3.27309e-07	52.2306	0.682077
ENSG00000142408	CACNG8	protein_coding	127.096	2.99077	0.526258	5.68308	1.3229e-08	3.36551e-07	1.55956	7.03416
ENSG00000198682	PAPSS2	protein_coding	136.25	-2.60389	0.458582	-5.67812	1.36182e-08	3.46111e-07	51.4028	4.20191
ENSG00000243130	PSG11	protein_coding	7.45346	5.73954	1.01149	5.67433	1.39234e-08	3.53515e-07	0.0931432	6.28668
ENSG00000260090	AC092435.3	lincRNA	6.44071	6.68105	1.17747	5.67407	1.39445e-08	3.53701e-07	0	1.04662
ENSG00000109920	FNBP4	protein_coding	232.735	-1.47806	0.260527	-5.67335	1.40034e-08	3.54845e-07	207.453	40.013
ENSG00000279442	AP000542.2	lincRNA	345.232	2.18018	0.38432	5.67283	1.40459e-08	3.55571e-07	10.0552	24.9293
ENSG00000178719	GRINA	protein_coding	60.9474	-4.00046	0.70573	-5.66854	1.44017e-08	3.64219e-07	70.8627	2.72921
ENSG00000167996	FTH1	protein_coding	2614.33	1.5437	0.272344	5.6682	1.44309e-08	3.64596e-07	1116.2	1735.06
ENSG00000165029	ABCA1	protein_coding	78.9234	-2.73107	0.482145	-5.6644	1.47538e-08	3.72388e-07	6.72573	0.491998
ENSG00000224525	AL591686.1	antisense_RNA	9.77866	4.27029	0.753923	5.6641	1.47796e-08	3.72673e-07	0.790498	9.64478
ENSG00000139263	LRIG3	protein_coding	155.761	-2.903	0.512611	-5.66316	1.48611e-08	3.74038e-07	169.179	10.5663
ENSG00000151746	BICD1	protein_coding	98.538	-2.12259	0.374809	-5.66314	1.48629e-08	3.74038e-07	27.6847	5.04767
ENSG00000136237	RAPGEF5	protein_coding	301.68	-2.2936	0.405311	-5.65888	1.52367e-08	3.83069e-07	149.61	16.921
ENSG00000006042	TMEM98	protein_coding	57.1552	-2.65529	0.469342	-5.65747	1.53621e-08	3.85843e-07	44.7236	3.56368
ENSG00000179912	R3HDM2	protein_coding	117.788	-2.63559	0.465921	-5.65673	1.54283e-08	3.87126e-07	201.465	16.7415
ENSG00000110799	VWF	protein_coding	3170.27	-1.7289	0.306063	-5.64884	1.6153e-08	4.04914e-07	485.834	77.1593
ENSG00000090266	NDUFB2	protein_coding	58.0607	1.61265	0.285511	5.64829	1.62054e-08	4.0583e-07	43.1335	72.1027
ENSG00000067167	TRAM1	protein_coding	342.437	-1.11494	0.197555	-5.64372	1.66419e-08	4.16355e-07	121.235	30.5771
ENSG00000067082	KLF6	protein_coding	390.146	-1.51343	0.2683	-5.64082	1.6924e-08	4.23001e-07	71.4524	13.3817
ENSG00000115977	AAK1	protein_coding	466.953	-1.80812	0.320559	-5.64051	1.69545e-08	4.23044e-07	67.0333	10.1711
ENSG00000181143	MUC16	protein_coding	14.1108	6.61172	1.17219	5.64047	1.69587e-08	4.23044e-07	0.000606612	0.282006
ENSG00000198538	ZNF28	protein_coding	76.4351	-2.9277	0.519202	-5.63885	1.71191e-08	4.2663e-07	35.1972	2.38997
ENSG00000206579	XKR4	protein_coding	43.8921	3.4665	0.615073	5.63591	1.74134e-08	4.33543e-07	0.180918	1.42872
ENSG00000257743	MGAM2	protein_coding	6.27401	5.47881	0.972369	5.63449	1.75574e-08	4.36703e-07	0.0272953	0.898805
ENSG00000044574	HSPA5	protein_coding	536.589	-1.88249	0.334304	-5.63109	1.79076e-08	4.44983e-07	94.937	13.2057
ENSG00000116473	RAP1A	protein_coding	158.935	1.28894	0.229295	5.62131	1.89519e-08	4.70476e-07	30.1436	39.7392
ENSG00000163762	TM4SF18	protein_coding	151.463	-2.22685	0.396298	-5.61913	1.91927e-08	4.75993e-07	54.0336	6.27889
ENSG00000230651	RGPD4-AS1	lincRNA	15.5797	3.43729	0.611825	5.61809	1.93075e-08	4.78378e-07	5.15261	34.6051
ENSG00000189091	SF3B3	protein_coding	242.074	-1.29691	0.230973	-5.615	1.96566e-08	4.86557e-07	276.008	61.6285
ENSG00000224897	POT1-AS1	antisense_RNA	82.0764	2.14276	0.381853	5.61149	2.00588e-08	4.96035e-07	7.57039	18.1131
ENSG00000198695	MT-ND6	protein_coding	735.545	-1.1938	0.21282	-5.60942	2.03006e-08	5.01531e-07	1553.25	360.443
ENSG00000100650	SRSF5	protein_coding	243.568	-1.37353	0.244893	-5.60872	2.03831e-08	5.03084e-07	185.933	36.6511
ENSG00000179364	PACS2	protein_coding	74.9982	-2.46818	0.440114	-5.60804	2.04631e-08	5.04574e-07	35.9282	3.04721
ENSG00000184677	ZBTB40	protein_coding	67.397	-4.01563	0.716272	-5.6063	2.06702e-08	5.08702e-07	9.11823	0.17588
ENSG00000228734	AC096543.2	lincRNA	9.83588	3.99023	0.711729	5.60639	2.06594e-08	5.08702e-07	0.81117	8.26406
ENSG00000168488	ATXN2L	protein_coding	143.682	-1.44888	0.258485	-5.60528	2.07923e-08	5.11215e-07	123.92	24.6982
ENSG00000100629	CEP128	protein_coding	40.4281	2.81376	0.50209	5.60409	2.09356e-08	5.14245e-07	3.91757	15.8384
ENSG00000174804	FZD4	protein_coding	296.578	-1.88322	0.336696	-5.59322	2.22901e-08	5.46993e-07	27.0001	3.85613
ENSG00000107854	TNKS2	protein_coding	192.172	-1.2179	0.217785	-5.59221	2.24201e-08	5.49657e-07	19.0959	4.27114
ENSG00000168283	BMI1	protein_coding	139.433	1.53705	0.274922	5.59084	2.25973e-08	5.53473e-07	54.2626	89.0472
ENSG00000068024	HDAC4	protein_coding	67.8706	-2.90568	0.51981	-5.58988	2.27222e-08	5.55999e-07	34.2251	2.94738
ENSG00000131126	TEX101	protein_coding	5.77969	6.12288	1.09538	5.58971	2.27447e-08	5.5602e-07	0.0220826	2.6189
ENSG00000006118	TMEM132A	protein_coding	52.9527	-4.63358	0.829094	-5.58873	2.28741e-08	5.58651e-07	32.7296	0.422132
ENSG00000030582	GRN	protein_coding	117.569	-3.20209	0.573317	-5.58519	2.33446e-08	5.69599e-07	234.999	12.0583
ENSG00000205955	HSP90AA5P	transcribed_processed_pseudogene	6.97425	6.22656	1.11491	5.58481	2.33956e-08	5.70302e-07	0.0135305	1.92274
ENSG00000008513	ST3GAL1	protein_coding	89.5768	-2.20621	0.395143	-5.58332	2.35966e-08	5.74654e-07	41.2244	4.58158
ENSG00000119655	NPC2	protein_coding	135.201	-1.66762	0.299118	-5.57513	2.47341e-08	6.01786e-07	240.426	39.8274
ENSG00000187109	NAP1L1	protein_coding	3711.43	2.3951	0.429909	5.57119	2.53002e-08	6.14976e-07	775.363	2204.46
ENSG00000197601	FAR1	protein_coding	212.674	-1.271	0.228153	-5.57083	2.53527e-08	6.15668e-07	88.1526	19.3427
ENSG00000187210	GCNT1	protein_coding	97.4861	-3.10736	0.558123	-5.56752	2.58395e-08	6.26896e-07	18.7895	1.0387
ENSG00000105221	AKT2	protein_coding	91.4611	-1.73697	0.312143	-5.56467	2.62651e-08	6.36618e-07	69.3106	10.7228
ENSG00000276107	AC037198.2	sense_intronic	140.911	-2.16804	0.389813	-5.56175	2.67077e-08	6.46735e-07	195.84	21.8013
ENSG00000179222	MAGED1	protein_coding	194.782	-1.48017	0.266191	-5.56056	2.68915e-08	6.50571e-07	112.247	20.7189
ENSG00000152049	KCNE4	protein_coding	137.476	2.2746	0.40924	5.5581	2.72724e-08	6.59165e-07	33.5467	88.2583
ENSG00000184014	DENND5A	protein_coding	151.716	-1.71411	0.30843	-5.55752	2.73642e-08	6.60759e-07	92.6663	15.245
ENSG00000068654	POLR1A	protein_coding	122.286	-2.5796	0.464284	-5.55609	2.7589e-08	6.65562e-07	25.1595	2.85868
ENSG00000226790	HNRNPA3P1	processed_pseudogene	13.2907	6.00202	1.08059	5.55442	2.7854e-08	6.71323e-07	0.0994664	7.91276
ENSG00000149930	TAOK2	protein_coding	120.626	-2.10452	0.379085	-5.55159	2.83088e-08	6.81644e-07	22.1083	2.60827
ENSG00000088854	C20orf194	protein_coding	89.6524	-2.28497	0.411608	-5.55134	2.83492e-08	6.81977e-07	9.76945	1.0332
ENSG00000013523	ANGEL1	protein_coding	64.2383	-5.12245	0.923866	-5.54458	2.94655e-08	7.06841e-07	21.2782	0.133127
ENSG00000151692	RNF144A	protein_coding	122.699	-1.58137	0.285209	-5.54462	2.94597e-08	7.06841e-07	22.9165	4.17726
ENSG00000198399	ITSN2	protein_coding	275.821	-1.90007	0.342679	-5.54476	2.94357e-08	7.06841e-07	121.452	17.1786
ENSG00000115568	ZNF142	protein_coding	50.3498	-2.8698	0.517838	-5.54189	2.99224e-08	7.17131e-07	14.6398	1.24535
ENSG00000274933	TBC1D3I	protein_coding	9.18022	3.77866	0.682353	5.5377	3.06475e-08	7.33823e-07	0.325126	3.08153
ENSG00000215498	FAM230B	processed_transcript	29.9385	5.80601	1.04867	5.53656	3.08469e-08	7.37909e-07	0.154603	11.0619
ENSG00000174450	GOLGA6L2	protein_coding	5.34149	6.4964	1.17341	5.53634	3.08857e-08	7.38148e-07	0	1.32379
ENSG00000250497	AC007126.1	lincRNA	61.2842	1.98912	0.359572	5.53191	3.16763e-08	7.56339e-07	2.62081	5.48458
ENSG00000153446	C16orf89	protein_coding	14.3501	3.95547	0.715211	5.53049	3.1933e-08	7.61758e-07	0.506106	6.31018
ENSG00000280650	KCNIP4-IT1	lincRNA	12.6751	3.24695	0.587341	5.52821	3.2351e-08	7.71012e-07	0.116494	0.680643
ENSG00000187391	MAGI2	protein_coding	163.187	-3.61472	0.65389	-5.52803	3.23842e-08	7.71086e-07	174.769	7.65308
ENSG00000111142	METAP2	protein_coding	413.656	2.48261	0.449236	5.52629	3.27068e-08	7.78045e-07	227.996	689.278
ENSG00000138802	SEC24B	protein_coding	178.744	-1.24592	0.225486	-5.52548	3.28589e-08	7.80939e-07	24.6911	5.4617
ENSG00000278156	TSC22D1-AS1	antisense_RNA	31.0527	2.96508	0.536655	5.52512	3.29264e-08	7.81819e-07	1.32015	5.79545
ENSG00000186468	RPS23	protein_coding	859.935	1.54681	0.279983	5.52468	3.30094e-08	7.83064e-07	824.98	1283.56
ENSG00000091640	SPAG7	protein_coding	53.1729	1.59386	0.288563	5.52342	3.32471e-08	7.87974e-07	31.5776	49.3967
ENSG00000267650	AC008742.1	antisense_RNA	6.9406	6.63323	1.20154	5.52059	3.37864e-08	8.00017e-07	0	4.03587
ENSG00000001617	SEMA3F	protein_coding	59.2538	-3.97237	0.719766	-5.51898	3.4097e-08	8.06339e-07	51.003	2.96669
ENSG00000136485	DCAF7	protein_coding	158.744	-2.07032	0.375134	-5.51888	3.41163e-08	8.06339e-07	46.6905	5.814
ENSG00000124181	PLCG1	protein_coding	188.512	-1.46477	0.265503	-5.51697	3.44891e-08	8.144e-07	153.996	30.7182
ENSG00000131584	ACAP3	protein_coding	24.026	-4.31854	0.782846	-5.51646	3.459e-08	8.16031e-07	30.1783	0.222011
ENSG00000162734	PEA15	protein_coding	155.06	1.08918	0.197471	5.51565	3.47496e-08	8.19043e-07	33.1694	37.5305
ENSG00000119801	YPEL5	protein_coding	111.126	-1.88068	0.341143	-5.51286	3.53042e-08	8.31351e-07	50.2375	7.65014
ENSG00000101544	ADNP2	protein_coding	118.691	-3.30175	0.598959	-5.51248	3.53804e-08	8.32381e-07	45.4762	2.24689
ENSG00000184916	JAG2	protein_coding	56.5614	-2.96951	0.539311	-5.50612	3.66833e-08	8.62242e-07	13.7545	1.20683
ENSG00000165632	TAF3	protein_coding	72.0349	1.51081	0.274404	5.50578	3.67532e-08	8.62957e-07	3.79236	5.87349
ENSG00000180257	ZNF816	protein_coding	35.0397	1.78557	0.324325	5.50549	3.68147e-08	8.62957e-07	6.11958	10.6826
ENSG00000272094	AC091614.1	lincRNA	15.9621	2.72038	0.494113	5.50557	3.67974e-08	8.62957e-07	3.1875	11.7643
ENSG00000169020	ATP5I	protein_coding	107.196	2.99437	0.544252	5.50181	3.75907e-08	8.80344e-07	182.438	853.455
ENSG00000149084	HSD17B12	protein_coding	152.997	-1.37568	0.250092	-5.5007	3.78278e-08	8.85087e-07	84.0174	17.7317
ENSG00000159322	ADPGK	protein_coding	61.828	-2.40251	0.436987	-5.49789	3.84361e-08	8.98501e-07	22.8967	3.2397
ENSG00000181104	F2R	protein_coding	443.205	-1.38973	0.252819	-5.49695	3.86424e-08	9.02501e-07	76.0471	15.0701
ENSG00000125266	EFNB2	protein_coding	214.963	-1.83096	0.333134	-5.49617	3.88133e-08	9.05666e-07	32.6415	4.76031
ENSG00000172172	MRPL13	protein_coding	43.8231	1.87209	0.340864	5.4922	3.96962e-08	9.25427e-07	17.3186	34.0112
ENSG00000141012	GALNS	protein_coding	33.3955	-4.39559	0.801004	-5.4876	4.07423e-08	9.48952e-07	14.4026	0.204346
ENSG00000196455	PIK3R4	protein_coding	63.6724	-2.49407	0.454634	-5.48589	4.11385e-08	9.57309e-07	31.9483	3.82737
ENSG00000173200	PARP15	protein_coding	238.133	2.01099	0.366781	5.4828	4.18646e-08	9.73324e-07	10.8717	23.7071
ENSG00000235652	AL356599.1	antisense_RNA	111.885	1.11548	0.203485	5.48191	4.2075e-08	9.7733e-07	78.5554	88.1437
ENSG00000137507	LRRC32	protein_coding	102.343	-3.44745	0.629047	-5.48043	4.24297e-08	9.84677e-07	24.7967	1.0092
ENSG00000136450	SRSF1	protein_coding	341.506	1.70253	0.310704	5.47958	4.26347e-08	9.85865e-07	57.0184	101.479
ENSG00000141699	RETREG3	protein_coding	55.2517	-3.05128	0.556842	-5.47961	4.2626e-08	9.85865e-07	27.997	2.62467
ENSG00000206503	HLA-A	protein_coding	104.368	-3.59172	0.65545	-5.47978	4.25857e-08	9.85865e-07	61.4859	2.36658
ENSG00000214655	ZSWIM8	protein_coding	71.8476	-3.31077	0.604179	-5.47978	4.25853e-08	9.85865e-07	113.168	11.2996
ENSG00000197756	RPL37A	protein_coding	577.206	1.6247	0.296553	5.4786	4.28695e-08	9.90402e-07	658.497	1097.87
ENSG00000270820	AC016727.1	antisense_RNA	21.6075	2.39381	0.436956	5.47839	4.29221e-08	9.90724e-07	10.763	31.8333
ENSG00000010932	FMO1	protein_coding	14.2206	6.33289	1.15789	5.46931	4.51784e-08	1.04187e-06	0.0374647	7.01635
ENSG00000107554	DNMBP	protein_coding	172.811	-1.73802	0.317789	-5.46909	4.52344e-08	1.04222e-06	22.9979	3.61544
ENSG00000239704	CDRT4	protein_coding	39.3223	-4.42655	0.809473	-5.46844	4.54013e-08	1.04513e-06	33.2274	0.444217
ENSG00000144218	AFF3	protein_coding	21.2878	3.00833	0.550332	5.46639	4.59295e-08	1.05634e-06	1.68248	7.72393
ENSG00000238165	AC007560.1	processed_pseudogene	5.69095	5.6487	1.0335	5.4656	4.61331e-08	1.06007e-06	3.68026	151.141
ENSG00000138688	KIAA1109	protein_coding	383.592	-1.07362	0.196489	-5.464	4.65516e-08	1.06873e-06	67.6501	16.6906
ENSG00000109685	NSD2	protein_coding	295.949	0.830036	0.151942	5.46285	4.68561e-08	1.0738e-06	54.6758	51.7415
ENSG00000170860	LSM3	protein_coding	48.0909	1.72738	0.316203	5.46288	4.68469e-08	1.0738e-06	2.96462	5.34433
ENSG00000177575	CD163	protein_coding	18.1222	-3.58063	0.655518	-5.4623	4.70008e-08	1.07615e-06	31.6677	0.473741
ENSG00000103249	CLCN7	protein_coding	53.2228	-3.84564	0.704082	-5.46193	4.70993e-08	1.07744e-06	26.0836	0.649817
ENSG00000155115	GTF3C6	protein_coding	56.1672	2.01187	0.368955	5.4529	4.9554e-08	1.13259e-06	17.9868	39.7206
ENSG00000261122	LINC02167	lincRNA	5.73511	6.48647	1.1901	5.45035	5.02706e-08	1.14794e-06	0	2.71823
ENSG00000130517	PGPEP1	protein_coding	138.798	2.21351	0.40631	5.44785	5.09836e-08	1.16319e-06	11.0381	27.9657
ENSG00000050820	BCAR1	protein_coding	78.2414	-2.67719	0.491682	-5.44495	5.18196e-08	1.18049e-06	47.0398	4.84649
ENSG00000084652	TXLNA	protein_coding	106.675	-1.83112	0.3363	-5.4449	5.1834e-08	1.18049e-06	14.7276	2.08579
ENSG00000185650	ZFP36L1	protein_coding	209.37	-1.39973	0.2571	-5.44429	5.20131e-08	1.18352e-06	45.1416	8.90977
ENSG00000187398	LUZP2	protein_coding	11.0743	3.64195	0.668987	5.44397	5.21046e-08	1.18455e-06	0.234914	1.62861
ENSG00000072501	SMC1A	protein_coding	336.234	2.10859	0.387394	5.44302	5.23853e-08	1.18988e-06	22.5	52.0338
ENSG00000162191	UBXN1	protein_coding	110.722	1.9475	0.357944	5.44079	5.30439e-08	1.20377e-06	65.9849	142.198
ENSG00000010278	CD9	protein_coding	143.075	-1.60814	0.295892	-5.43488	5.48339e-08	1.24329e-06	111.779	19.7917
ENSG00000166233	ARIH1	protein_coding	276.842	-0.974218	0.179291	-5.43371	5.51933e-08	1.25033e-06	157.948	45.3179
ENSG00000136267	DGKB	protein_coding	54.5373	5.1298	0.944204	5.43294	5.54325e-08	1.25464e-06	0.267859	9.80058
ENSG00000254076	AC110053.1	processed_pseudogene	5.65759	6.05051	1.11393	5.43168	5.58258e-08	1.26243e-06	0.0184591	2.03508
ENSG00000128849	CGNL1	protein_coding	679.209	2.42756	0.446987	5.43094	5.60587e-08	1.26658e-06	15.8091	46.2303
ENSG00000103034	NDRG4	protein_coding	68.0276	-4.28784	0.789884	-5.42845	5.68464e-08	1.28325e-06	64.5491	1.02122
ENSG00000017797	RALBP1	protein_coding	242.746	1.05981	0.195256	5.42781	5.70497e-08	1.2867e-06	28.7914	32.018
ENSG00000166069	TMCO5A	protein_coding	7.53637	5.71367	1.05333	5.42441	5.81457e-08	1.31027e-06	0.0311632	2.61725
ENSG00000132963	POMP	protein_coding	99.2332	1.671	0.308126	5.42309	5.8578e-08	1.31885e-06	20.7755	34.743
ENSG00000170275	CRTAP	protein_coding	704.289	2.17828	0.401768	5.42174	5.90215e-08	1.32767e-06	82.7421	203.804
ENSG00000116898	MRPS15	protein_coding	61.4952	1.49099	0.275246	5.41694	6.06268e-08	1.36259e-06	18.6701	28.0509
ENSG00000171115	GIMAP8	protein_coding	161.131	-1.6269	0.300463	-5.41466	6.14049e-08	1.37887e-06	25.7566	4.28678
ENSG00000164880	INTS1	protein_coding	79.0284	-2.50515	0.462676	-5.41449	6.14648e-08	1.37901e-06	30.448	3.27198
ENSG00000188157	AGRN	protein_coding	191.317	-3.43917	0.635343	-5.4131	6.19437e-08	1.38854e-06	66.2776	3.42126
ENSG00000214796	AC098934.1	transcribed_unprocessed_pseudogene	11.6934	3.80901	0.703795	5.41211	6.22876e-08	1.39502e-06	1.33066	11.0282
ENSG00000127954	STEAP4	protein_coding	20.7048	2.74936	0.508245	5.40952	6.31922e-08	1.41405e-06	0.53621	2.09583
ENSG00000115241	PPM1G	protein_coding	208.273	2.41097	0.445732	5.40901	6.3375e-08	1.4169e-06	15.4294	44.4743
ENSG00000011021	CLCN6	protein_coding	61.2607	-3.10559	0.574509	-5.40563	6.45794e-08	1.44257e-06	14.2778	1.49579
ENSG00000139567	ACVRL1	protein_coding	154.713	-2.13981	0.395868	-5.40536	6.4677e-08	1.4435e-06	87.233	11.0106
ENSG00000204899	MZT1	protein_coding	83.1256	1.802	0.333532	5.40279	6.56127e-08	1.46311e-06	8.60621	16.1738
ENSG00000172071	EIF2AK3	protein_coding	56.9958	-2.71742	0.503199	-5.40029	6.65332e-08	1.48234e-06	18.4797	1.36103
ENSG00000182010	RTKN2	protein_coding	31.2799	2.37845	0.440544	5.39888	6.70565e-08	1.49214e-06	1.90419	5.22069
ENSG00000249807	AC034229.1	lincRNA	20.8677	3.13409	0.580516	5.3988	6.70895e-08	1.49214e-06	2.88257	14.3938
ENSG00000102309	PIN4	protein_coding	26.8682	2.39148	0.443126	5.39684	6.78246e-08	1.50719e-06	6.48222	18.4314
ENSG00000163798	SLC4A1AP	protein_coding	87.0125	1.25062	0.231804	5.39515	6.84681e-08	1.52017e-06	14.9059	19.5407
ENSG00000223709	TRIM64EP	unprocessed_pseudogene	5.91267	6.46803	1.19901	5.39446	6.87294e-08	1.52465e-06	0	2.87977
ENSG00000197324	LRP10	protein_coding	141.015	-1.60776	0.298112	-5.39313	6.92393e-08	1.53463e-06	22.3303	4.42118
ENSG00000108654	DDX5	protein_coding	1276.38	-1.18448	0.219695	-5.39147	6.98853e-08	1.54762e-06	1284.31	295.917
ENSG00000147162	OGT	protein_coding	585.44	-2.62206	0.486494	-5.3897	7.05741e-08	1.56152e-06	157.002	13.4078
ENSG00000156482	RPL30	protein_coding	591.587	1.23644	0.229444	5.38888	7.08995e-08	1.56737e-06	2607.77	3266.99
ENSG00000148334	PTGES2	protein_coding	22.6099	-4.07117	0.755693	-5.38732	7.15144e-08	1.5796e-06	72.6643	1.26028
ENSG00000239665	AL157392.3	processed_transcript	106.447	-2.10734	0.391275	-5.38583	7.21125e-08	1.59144e-06	202.498	27.5085
ENSG00000071246	VASH1	protein_coding	507.818	1.74105	0.323359	5.38428	7.27366e-08	1.60383e-06	49.6095	89.527
ENSG00000125447	GGA3	protein_coding	36.6917	-3.73554	0.6941	-5.38185	7.37231e-08	1.62419e-06	30.6391	1.95252
ENSG00000214244	SETP21	processed_pseudogene	6.83314	5.20153	0.967092	5.37853	7.50948e-08	1.65299e-06	0.174473	5.69037
ENSG00000157540	DYRK1A	protein_coding	204.144	-1.81617	0.337704	-5.37799	7.53202e-08	1.65653e-06	101.199	16.5167
ENSG00000178741	COX5A	protein_coding	90.6381	1.33443	0.248138	5.37778	7.54109e-08	1.6571e-06	73.5154	97.6523
ENSG00000104970	KIR3DX1	protein_coding	28.184	2.01956	0.375638	5.37636	7.60081e-08	1.66879e-06	1.43707	3.14865
ENSG00000113356	POLR3G	protein_coding	125.48	2.92066	0.543388	5.37491	7.66224e-08	1.68084e-06	12.9948	57.2363
ENSG00000214113	LYRM4	protein_coding	58.6336	1.45372	0.270637	5.37149	7.80875e-08	1.71152e-06	20.6037	32.0537
ENSG00000143947	RPS27A	protein_coding	856.317	1.42141	0.264638	5.37115	7.82356e-08	1.7133e-06	700.137	1000.17
ENSG00000123607	TTC21B	protein_coding	113.171	-1.88084	0.350344	-5.36856	7.93686e-08	1.73663e-06	32.7898	4.79701
ENSG00000248049	UBA6-AS1	antisense_RNA	65.7574	1.2803	0.238593	5.36602	8.04915e-08	1.7597e-06	7.46886	9.56341
ENSG00000159335	PTMS	protein_coding	89.0469	1.99614	0.372017	5.36573	8.06213e-08	1.76103e-06	42.5534	91.2884
ENSG00000090924	PLEKHG2	protein_coding	178.691	-3.01625	0.562721	-5.36011	8.31699e-08	1.81516e-06	196.442	14.0676
ENSG00000133056	PIK3C2B	protein_coding	190.113	-3.11578	0.581446	-5.35867	8.38366e-08	1.82815e-06	38.8866	2.68239
ENSG00000161714	PLCD3	protein_coding	63.7587	-4.05911	0.757708	-5.35709	8.45723e-08	1.84263e-06	86.6924	3.75219
ENSG00000140538	NTRK3	protein_coding	53.9961	3.72848	0.696033	5.35676	8.47297e-08	1.84449e-06	0.349843	3.58184
ENSG00000181126	HLA-V	transcribed_unprocessed_pseudogene	20.2792	3.12652	0.583769	5.35575	8.52018e-08	1.85319e-06	0.428492	2.35213
ENSG00000081479	LRP2	protein_coding	8.45209	3.77886	0.705962	5.35279	8.66084e-08	1.88219e-06	0.0377585	0.337102
ENSG00000123416	TUBA1B	protein_coding	640.935	1.54676	0.289213	5.34819	8.8839e-08	1.92903e-06	119.198	184.869
ENSG00000175274	TP53I11	protein_coding	152.599	-3.99061	0.7462	-5.3479	8.89782e-08	1.93042e-06	69.09	1.82089
ENSG00000247627	MTND4P12	processed_pseudogene	101.819	-2.62109	0.49018	-5.34721	8.93227e-08	1.93626e-06	62.9763	5.19817
ENSG00000087586	AURKA	protein_coding	61.0298	2.96564	0.554706	5.34634	8.9751e-08	1.9439e-06	5.52239	24.5231
ENSG00000169169	CPT1C	protein_coding	42.8364	-4.08111	0.763442	-5.34567	9.00847e-08	1.94948e-06	29.2336	0.599294
ENSG00000114019	AMOTL2	protein_coding	102.887	-2.51567	0.470673	-5.34484	9.04978e-08	1.95677e-06	24.8844	2.42859
ENSG00000145425	RPS3A	protein_coding	2160.87	1.66102	0.310808	5.34421	9.08117e-08	1.9619e-06	1264.92	2132.47
ENSG00000196890	HIST3H2BB	protein_coding	18.3947	2.54639	0.476526	5.34366	9.10889e-08	1.96623e-06	1.21111	3.76905
ENSG00000153815	CMIP	protein_coding	283.044	-2.36978	0.443778	-5.34002	9.29352e-08	2.0044e-06	147.169	17.128
ENSG00000168056	LTBP3	protein_coding	115.795	-1.64319	0.307723	-5.33983	9.30317e-08	2.00479e-06	57.8056	9.94179
ENSG00000164418	GRIK2	protein_coding	20.0765	2.8615	0.536	5.33861	9.36618e-08	2.01668e-06	1.3561	5.98687
ENSG00000148218	ALAD	protein_coding	66.4122	1.92833	0.3614	5.33571	9.51722e-08	2.04748e-06	7.02768	14.9942
ENSG00000146386	ABRACL	protein_coding	63.0474	1.56016	0.29247	5.33442	9.58528e-08	2.06039e-06	25.6859	40.3318
ENSG00000054965	FAM168A	protein_coding	62.283	-2.25537	0.422832	-5.33397	9.60889e-08	2.06374e-06	9.00789	0.972182
ENSG00000157978	LDLRAP1	protein_coding	54.7348	-3.39519	0.636633	-5.33304	9.65821e-08	2.07205e-06	41.3812	1.96974
ENSG00000168314	MOBP	protein_coding	27.3193	2.91569	0.546732	5.33294	9.66373e-08	2.07205e-06	0.636167	3.00898
ENSG00000102316	MAGED2	protein_coding	160.296	-2.00351	0.375855	-5.33055	9.7916e-08	2.09771e-06	142.055	19.7315
ENSG00000114423	CBLB	protein_coding	189.481	-2.04982	0.384585	-5.32996	9.82341e-08	2.10277e-06	46.2994	6.00254
ENSG00000139182	CLSTN3	protein_coding	45.0837	-4.27252	0.801733	-5.3291	9.87005e-08	2.11099e-06	59.5576	1.87782
ENSG00000171262	FAM98B	protein_coding	289.026	2.86333	0.537392	5.3282	9.9192e-08	2.11973e-06	68.3195	278.358
ENSG00000204525	HLA-C	protein_coding	97.1828	-3.31831	0.623126	-5.32527	1.00804e-07	2.15238e-06	81.7754	4.68593
ENSG00000260834	AC009055.2	lincRNA	16.6127	2.75588	0.517574	5.32461	1.01172e-07	2.15844e-06	1.84889	7.26012
ENSG00000280418	AC007326.2	lincRNA	7.61827	4.78578	0.89886	5.32428	1.01356e-07	2.16058e-06	0.0257941	0.56991
ENSG00000124226	RNF114	protein_coding	56.3356	-2.62319	0.492758	-5.32348	1.018e-07	2.16823e-06	36.6694	3.06643
ENSG00000169249	ZRSR2	protein_coding	118.028	4.0186	0.755029	5.32245	1.02381e-07	2.17732e-06	9.32055	102.34
ENSG00000181744	C3orf58	protein_coding	79.851	-2.63531	0.495135	-5.32242	1.02396e-07	2.17732e-06	22.1027	1.65841
ENSG00000123384	LRP1	protein_coding	63.0426	-3.95385	0.742994	-5.32151	1.02911e-07	2.18645e-06	8.82271	0.234511
ENSG00000171858	RPS21	protein_coding	211.47	1.11483	0.20961	5.31858	1.04577e-07	2.22002e-06	630.961	734.112
ENSG00000146112	PPP1R18	protein_coding	106.244	-1.5945	0.29981	-5.31836	1.04704e-07	2.22087e-06	33.5986	6.02205
ENSG00000196865	NHLRC2	protein_coding	204.296	-1.46294	0.275217	-5.31561	1.06301e-07	2.25288e-06	14.0422	2.63738
ENSG00000106511	MEOX2	protein_coding	58.309	2.93596	0.55242	5.31473	1.06816e-07	2.26192e-06	2.76853	12.2913
ENSG00000214944	ARHGEF28	protein_coding	560.798	-2.3378	0.439923	-5.31411	1.0718e-07	2.26776e-06	264.889	28.5586
ENSG00000114948	ADAM23	protein_coding	60.164	-2.92302	0.55007	-5.31391	1.07299e-07	2.2684e-06	11.2383	0.603567
ENSG00000226564	FTH1P20	processed_pseudogene	10.3111	3.80451	0.716388	5.31068	1.09214e-07	2.30699e-06	1.79665	17.5391
ENSG00000220842	RPL21P16	processed_pseudogene	604.306	1.89605	0.357052	5.31028	1.09458e-07	2.31024e-06	517.323	1046.8
ENSG00000148516	ZEB1	protein_coding	2902.78	2.69863	0.508338	5.30873	1.10389e-07	2.32797e-06	164.29	591.106
ENSG00000279080	AL022322.2	antisense_RNA	123.302	1.24322	0.234197	5.30843	1.10575e-07	2.32999e-06	1.71534	2.13776
ENSG00000119139	TJP2	protein_coding	199.041	-1.22153	0.230226	-5.30578	1.12194e-07	2.36215e-06	46.2384	10.3649
ENSG00000177337	DLGAP1-AS1	antisense_RNA	23.6753	-3.39521	0.640111	-5.3041	1.13231e-07	2.38203e-06	86.7156	7.91514
ENSG00000129116	PALLD	protein_coding	262.809	1.61591	0.304789	5.30176	1.14695e-07	2.40887e-06	36.2554	58.7455
ENSG00000183495	EP400	protein_coding	189.906	-1.67183	0.315326	-5.3019	1.14604e-07	2.40887e-06	15.8971	2.82743
ENSG00000164985	PSIP1	protein_coding	270.737	1.00498	0.189568	5.30142	1.14907e-07	2.41135e-06	86.3951	91.8225
ENSG00000112902	SEMA5A	protein_coding	10.6733	3.20068	0.604033	5.29885	1.16532e-07	2.44346e-06	0.0864667	0.474776
ENSG00000144749	LRIG1	protein_coding	110.057	-2.99203	0.565398	-5.29189	1.21059e-07	2.5363e-06	40.6766	3.17741
ENSG00000134343	ANO3	protein_coding	7.75184	5.44281	1.02876	5.29064	1.21888e-07	2.55158e-06	0.0217172	1.05787
ENSG00000106366	SERPINE1	protein_coding	678.779	-2.7074	0.511936	-5.28854	1.23295e-07	2.57688e-06	163.256	12.2419
ENSG00000177981	ASB8	protein_coding	42.5484	-3.91492	0.740265	-5.28854	1.23297e-07	2.57688e-06	32.456	0.938277
ENSG00000139505	MTMR6	protein_coding	121.733	-1.55691	0.294405	-5.28831	1.23451e-07	2.578e-06	18.5061	3.31781
ENSG00000147130	ZMYM3	protein_coding	65.1622	-2.88252	0.545143	-5.28764	1.23901e-07	2.58529e-06	17.2805	1.16298
ENSG00000133020	MYH8	protein_coding	5.76069	5.03612	0.952576	5.28684	1.24447e-07	2.59456e-06	0.0181811	0.525283
ENSG00000227063	RPL41P1	processed_pseudogene	81.8317	2.08583	0.394569	5.28635	1.24784e-07	2.59948e-06	3597.68	8231.17
ENSG00000245910	SNHG6	processed_transcript	83.9399	1.88091	0.355872	5.28535	1.25464e-07	2.61153e-06	167.091	331.421
ENSG00000250546	AC079160.1	processed_transcript	23.9787	4.33589	0.820736	5.28293	1.27136e-07	2.64418e-06	0.503165	7.35262
ENSG00000218980	FTH1P15	processed_pseudogene	157.646	1.99035	0.376813	5.28206	1.27738e-07	2.65454e-06	828.392	1793.52
ENSG00000184743	ATL3	protein_coding	298.171	-1.04477	0.197838	-5.28094	1.2852e-07	2.66863e-06	25.3875	6.54476
ENSG00000137273	FOXF2	protein_coding	6.83072	4.27131	0.809345	5.27749	1.30964e-07	2.71718e-06	0.137622	1.8155
ENSG00000204388	HSPA1B	protein_coding	96.8021	2.22297	0.421245	5.27715	1.31209e-07	2.72007e-06	7.13062	17.8928
ENSG00000161013	MGAT4B	protein_coding	95.4654	-2.05926	0.390396	-5.27479	1.32905e-07	2.753e-06	105.326	14.627
ENSG00000144476	ACKR3	protein_coding	83.6789	-2.40167	0.45562	-5.27121	1.35529e-07	2.80509e-06	46.3196	4.64637
ENSG00000132361	CLUH	protein_coding	49.442	-4.28016	0.81202	-5.27101	1.35675e-07	2.80586e-06	61.7645	2.10943
ENSG00000111676	ATN1	protein_coding	84.3765	-2.0712	0.392956	-5.27082	1.35813e-07	2.80643e-06	18.9201	2.50338
ENSG00000127980	PEX1	protein_coding	77.8085	-2.27447	0.431616	-5.26965	1.36681e-07	2.81984e-06	32.7632	3.37908
ENSG00000182541	LIMK2	protein_coding	101.447	-1.88441	0.357591	-5.26973	1.36627e-07	2.81984e-06	37.0809	6.29115
ENSG00000276293	PIP4K2B	protein_coding	77.711	-2.06095	0.391199	-5.26829	1.37701e-07	2.83859e-06	17.6703	2.19887
ENSG00000196739	COL27A1	protein_coding	62.7244	-2.79814	0.531285	-5.26675	1.38863e-07	2.86025e-06	17.0488	1.1438
ENSG00000104067	TJP1	protein_coding	778.037	-0.907307	0.172313	-5.26545	1.3985e-07	2.87826e-06	194.019	55.0947
ENSG00000137831	UACA	protein_coding	2388.04	2.42639	0.460858	5.26493	1.40239e-07	2.88395e-06	154.635	453.353
ENSG00000174444	RPL4	protein_coding	2366.36	1.48737	0.282599	5.26319	1.41576e-07	2.90911e-06	1441.74	2154.02
ENSG00000142552	RCN3	protein_coding	30.2169	-4.60426	0.874898	-5.26262	1.42015e-07	2.91465e-06	66.8532	0.620523
ENSG00000273540	AGBL1	protein_coding	10.5011	3.39345	0.644831	5.26255	1.42073e-07	2.91465e-06	0.0922292	0.629432
ENSG00000139318	DUSP6	protein_coding	186.68	-2.5982	0.493731	-5.26238	1.42204e-07	2.91502e-06	113.638	9.73019
ENSG00000230219	FAM92A1P2	transcribed_processed_pseudogene	14.7562	3.71662	0.706361	5.26164	1.42774e-07	2.92437e-06	0.414924	3.31502
ENSG00000114541	FRMD4B	protein_coding	201.269	-1.23289	0.234326	-5.26142	1.4295e-07	2.92562e-06	114.747	25.8734
ENSG00000249267	LINC00939	lincRNA	67.2476	1.6082	0.305738	5.26004	1.44025e-07	2.94528e-06	4.22688	6.68495
ENSG00000177084	POLE	protein_coding	64.7989	-2.2751	0.432569	-5.25951	1.44439e-07	2.95138e-06	32.9709	4.60894
ENSG00000228412	AL022068.1	antisense_RNA	84.4044	6.46952	1.23035	5.25829	1.454e-07	2.96867e-06	0.179078	55.2567
ENSG00000124596	OARD1	protein_coding	55.8442	2.15209	0.409483	5.25562	1.47527e-07	3.00969e-06	11.8907	30.7009
ENSG00000112297	CRYBG1	protein_coding	144.9	-1.49425	0.284331	-5.25533	1.4776e-07	3.01205e-06	16.0484	3.4401
ENSG00000123200	ZC3H13	protein_coding	690.97	2.25189	0.428574	5.25437	1.48531e-07	3.02536e-06	24.3108	62.1147
ENSG00000167613	LAIR1	protein_coding	41.2173	3.85328	0.733429	5.25379	1.48998e-07	3.03246e-06	0.969462	11.5173
ENSG00000099783	HNRNPM	protein_coding	584.265	3.25016	0.619164	5.24928	1.52697e-07	3.10529e-06	120.105	656.661
ENSG00000107581	EIF3A	protein_coding	1965.39	2.40661	0.45848	5.24912	1.52829e-07	3.10551e-06	65.8039	188.841
ENSG00000100678	SLC8A3	protein_coding	8.52791	4.63758	0.884105	5.24551	1.55848e-07	3.16435e-06	0.0751004	1.4382
ENSG00000224578	HNRNPA1P48	transcribed_processed_pseudogene	76.7206	3.99271	0.761716	5.24173	1.59079e-07	3.22738e-06	3.2662	33.0042
ENSG00000260126	AC092326.1	lincRNA	37.3488	1.78878	0.341274	5.24149	1.59289e-07	3.22909e-06	19.032	35.5218
ENSG00000185453	C19orf68	protein_coding	70.8739	3.04688	0.581723	5.23768	1.62605e-07	3.29372e-06	4.93281	22.562
ENSG00000149633	KIAA1755	protein_coding	12.0076	4.01744	0.767192	5.23656	1.636e-07	3.30865e-06	0.131268	1.51395
ENSG00000185864	NPIPB4	protein_coding	284.512	-1.53328	0.292799	-5.23663	1.63536e-07	3.30865e-06	751.94	140.057
ENSG00000079246	XRCC5	protein_coding	408.359	-0.991931	0.189442	-5.23607	1.64033e-07	3.31478e-06	249.252	70.132
ENSG00000143624	INTS3	protein_coding	118.267	-1.77318	0.338694	-5.23535	1.6467e-07	3.32503e-06	27.7415	4.76486
ENSG00000162614	NEXN	protein_coding	57.3558	2.21575	0.423248	5.2351	1.64895e-07	3.32695e-06	6.57561	17.7109
ENSG00000012048	BRCA1	protein_coding	48.9873	2.13806	0.408436	5.23476	1.65203e-07	3.33056e-06	9.08213	23.7441
ENSG00000225588	AC096669.1	lincRNA	11.7385	3.05452	0.583573	5.23418	1.65718e-07	3.33832e-06	2.962	14.3981
ENSG00000166471	TMEM41B	protein_coding	83.4352	-1.92284	0.367447	-5.23297	1.66809e-07	3.35764e-06	25.3359	3.84389
ENSG00000171862	PTEN	protein_coding	366.313	0.992157	0.189679	5.23073	1.68844e-07	3.39594e-06	118.02	126.391
ENSG00000007392	LUC7L	protein_coding	131.409	-1.85336	0.354744	-5.22452	1.74608e-07	3.50912e-06	100.473	12.8884
ENSG00000160007	ARHGAP35	protein_coding	134.387	-1.98475	0.380052	-5.2223	1.76713e-07	3.54866e-06	13.5037	1.86215
ENSG00000165805	C12orf50	protein_coding	179.515	1.94263	0.372145	5.22008	1.78845e-07	3.58865e-06	11.0537	22.8229
ENSG00000103932	RPAP1	protein_coding	30.7671	-4.22621	0.809826	-5.21866	1.8022e-07	3.61342e-06	11.6688	0.184908
ENSG00000087245	MMP2	protein_coding	629.85	-1.34705	0.25815	-5.2181	1.80766e-07	3.61971e-06	427.175	88.5657
ENSG00000261584	AL513548.1	lincRNA	10.713	3.12494	0.598872	5.21805	1.80816e-07	3.61971e-06	0.694377	3.28867
ENSG00000078295	ADCY2	protein_coding	30.3822	2.46955	0.473286	5.21787	1.80988e-07	3.62033e-06	1.50871	5.27549
ENSG00000139324	TMTC3	protein_coding	99.4531	-2.40249	0.460608	-5.21591	1.82917e-07	3.65607e-06	15.091	1.9564
ENSG00000105821	DNAJC2	protein_coding	124.608	1.50608	0.288821	5.21458	1.84232e-07	3.67771e-06	46.0276	68.7628
ENSG00000145734	BDP1	protein_coding	600.695	2.15245	0.412779	5.21453	1.84287e-07	3.67771e-06	17.1532	41.4528
ENSG00000233369	GTF2IP4	transcribed_processed_pseudogene	160.208	-1.48384	0.284593	-5.2139	1.84908e-07	3.68723e-06	41.3631	7.68062
ENSG00000250509	AC034213.1	lincRNA	25.0058	2.25428	0.432636	5.21056	1.88269e-07	3.75133e-06	7.42759	19.3633
ENSG00000130158	DOCK6	protein_coding	312.362	-2.56522	0.492523	-5.20832	1.90557e-07	3.79398e-06	280.49	27.7168
ENSG00000169894	MUC3A	protein_coding	10.6222	5.75752	1.10553	5.20792	1.90972e-07	3.79929e-06	0.0118257	0.9406
ENSG00000130635	COL5A1	protein_coding	198.731	-1.65607	0.318039	-5.20713	1.91788e-07	3.81034e-06	40.1102	7.13414
ENSG00000158526	TSR2	protein_coding	21.248	2.20791	0.42402	5.20709	1.91825e-07	3.81034e-06	2.73529	7.02147
ENSG00000100442	FKBP3	protein_coding	95.0682	1.3714	0.263413	5.20626	1.92684e-07	3.82339e-06	29.883	41.1168
ENSG00000137976	DNASE2B	protein_coding	5.69268	5.25475	1.00933	5.20617	1.9278e-07	3.82339e-06	0.0856895	3.31207
ENSG00000111206	FOXM1	protein_coding	67.2488	2.00051	0.384322	5.20531	1.9367e-07	3.83807e-06	7.72447	17.179
ENSG00000187720	THSD4	protein_coding	83.4771	-2.72236	0.523048	-5.20479	1.94215e-07	3.84591e-06	11.7057	0.919149
ENSG00000139364	TMEM132B	protein_coding	17.0405	3.98275	0.765302	5.20416	1.94879e-07	3.85608e-06	0.127068	1.45936
ENSG00000029993	HMGB3	protein_coding	126.319	2.39396	0.460024	5.20398	1.95064e-07	3.85677e-06	22.0305	65.236
ENSG00000204655	MOG	protein_coding	10.2499	3.54087	0.681112	5.19865	2.00737e-07	3.96586e-06	0.793897	4.79358
ENSG00000109381	ELF2	protein_coding	104.084	-1.79098	0.34455	-5.19802	2.0142e-07	3.97631e-06	41.1737	6.58501
ENSG00000213983	AP1G2	protein_coding	34.9225	-3.80451	0.731936	-5.19787	2.01581e-07	3.97641e-06	29.2196	0.77069
ENSG00000176261	ZBTB8OS	protein_coding	49.4722	1.68216	0.323689	5.19683	2.02718e-07	3.99578e-06	53.7188	93.8438
ENSG00000241956	AC109466.1	antisense_RNA	156.919	2.32017	0.44651	5.19623	2.03367e-07	4.00549e-06	48.5068	133.072
ENSG00000169744	LDB2	protein_coding	432.241	-1.61533	0.311049	-5.19317	2.06741e-07	4.06569e-06	424.484	72.2234
ENSG00000231140	BX005214.2	lincRNA	8.58782	4.00515	0.771218	5.19328	2.06618e-07	4.06569e-06	0.528795	5.1181
ENSG00000232748	AC135050.1	lincRNA	25.3437	2.00808	0.386707	5.19278	2.07178e-07	4.07117e-06	1.5549	3.39614
ENSG00000258616	LINC02303	lincRNA	5.43853	5.23856	1.00904	5.19164	2.08446e-07	4.09294e-06	0.163833	5.77784
ENSG00000250182	EEF1A1P13	processed_pseudogene	36.9877	2.50511	0.482728	5.18949	2.10875e-07	4.13748e-06	4.50128	13.7907
ENSG00000077097	TOP2B	protein_coding	385.697	-1.16174	0.223968	-5.18708	2.13615e-07	4.18804e-06	114.423	27.0346
ENSG00000184007	PTP4A2	protein_coding	379.334	1.12473	0.216887	5.18581	2.15083e-07	4.21359e-06	206.53	238.204
ENSG00000164687	FABP5	protein_coding	193.568	1.67192	0.323026	5.17582	2.26918e-07	4.44204e-06	74.1992	125.334
ENSG00000268416	AC010329.1	lincRNA	70.6069	2.87855	0.55636	5.1739	2.2926e-07	4.48447e-06	0.98048	4.20668
ENSG00000269821	KCNQ1OT1	antisense_RNA	1360.86	1.46954	0.284044	5.17363	2.29593e-07	4.48757e-06	3.73005	5.5472
ENSG00000203362	AL355802.1	antisense_RNA	15.5399	2.83791	0.548656	5.17247	2.31016e-07	4.51193e-06	2.39977	10.0719
ENSG00000147535	PLPP5	protein_coding	55.5395	-2.84026	0.549219	-5.17146	2.32272e-07	4.53301e-06	46.9351	3.58891
ENSG00000126882	FAM78A	protein_coding	65.1042	-3.99102	0.771778	-5.1712	2.32595e-07	4.53586e-06	16.9987	0.387819
ENSG00000090863	GLG1	protein_coding	418.481	-2.51324	0.486159	-5.16958	2.34616e-07	4.57171e-06	130.471	12.756
ENSG00000159692	CTBP1	protein_coding	77.6169	-1.95847	0.378855	-5.16945	2.3479e-07	4.57171e-06	62.1087	9.27173
ENSG00000274020	LINC01138	processed_transcript	16.4586	2.92159	0.565438	5.16695	2.37947e-07	4.62967e-06	2.47485	11.1895
ENSG00000117222	RBBP5	protein_coding	47.5459	-2.82088	0.54611	-5.16541	2.39912e-07	4.66437e-06	13.0715	0.915244
ENSG00000124942	AHNAK	protein_coding	3170.59	-1.18282	0.229002	-5.1651	2.40307e-07	4.66851e-06	101.503	23.3623
ENSG00000139163	ETNK1	protein_coding	298.471	-1.30362	0.252412	-5.16464	2.409e-07	4.67648e-06	70.0825	15.6193
ENSG00000116161	CACYBP	protein_coding	119.657	2.3	0.445418	5.16368	2.42139e-07	4.69698e-06	224.45	604.33
ENSG00000171928	TVP23B	protein_coding	57.7539	-2.33688	0.452598	-5.16325	2.42696e-07	4.70423e-06	49.1496	5.08937
ENSG00000066777	ARFGEF1	protein_coding	302.478	-1.18334	0.229413	-5.15813	2.49426e-07	4.83103e-06	42.9693	10.1135
ENSG00000117215	PLA2G2D	protein_coding	18.1114	2.84165	0.551021	5.15706	2.50855e-07	4.85137e-06	0.865318	3.39734
ENSG00000189233	NUGGC	protein_coding	27.2623	2.17351	0.421457	5.15714	2.50749e-07	4.85137e-06	1.32001	3.24795
ENSG00000137960	GIPC2	protein_coding	80.9959	-2.90019	0.562389	-5.15691	2.51055e-07	4.85158e-06	41.3242	2.64243
ENSG00000180251	SLC9A4	protein_coding	59.2769	1.82853	0.35464	5.156	2.52279e-07	4.87157e-06	3.21929	6.1885
ENSG00000135775	COG2	protein_coding	40.8074	-2.60576	0.50555	-5.1543	2.54582e-07	4.91233e-06	11.5654	0.780649
ENSG00000181704	YIPF6	protein_coding	78.8075	-2.30922	0.448045	-5.15399	2.55008e-07	4.91686e-06	18.604	1.96424
ENSG00000003402	CFLAR	protein_coding	1003.27	-1.35057	0.262076	-5.15333	2.55904e-07	4.93043e-06	225.704	46.0763
ENSG00000126804	ZBTB1	protein_coding	132.263	-1.44904	0.281213	-5.15283	2.56588e-07	4.9399e-06	45.6828	10.7689
ENSG00000114166	KAT2B	protein_coding	62.6511	-2.61975	0.508485	-5.15207	2.57622e-07	4.95609e-06	15.3545	1.25362
ENSG00000197903	HIST1H2BK	protein_coding	36.3115	1.83304	0.355799	5.15191	2.57845e-07	4.95665e-06	57.5972	109.92
ENSG00000105372	RPS19	protein_coding	644.07	1.07353	0.208452	5.15003	2.6044e-07	4.99907e-06	1352.03	1533.94
ENSG00000183337	BCOR	protein_coding	65.6072	-3.06695	0.59552	-5.15003	2.60442e-07	4.99907e-06	26.9764	1.48715
ENSG00000231926	SEPHS1P7	processed_pseudogene	4.71811	6.21703	1.20728	5.14961	2.61026e-07	4.99907e-06	0	2.81441
ENSG00000234934	MTND5P29	unprocessed_pseudogene	4.71811	6.21703	1.20728	5.14961	2.61026e-07	4.99907e-06	0	1.67636
ENSG00000248713	AC083902.2	protein_coding	4.71811	6.21703	1.20728	5.14961	2.61026e-07	4.99907e-06	0	0.265505
ENSG00000142871	CYR61	protein_coding	287.02	-2.8418	0.551904	-5.14909	2.61754e-07	5.00586e-06	106.74	7.37117
ENSG00000181518	OR8D4	protein_coding	9.09222	3.99465	0.775799	5.14908	2.61771e-07	5.00586e-06	0.170982	1.81571
ENSG00000145220	LYAR	protein_coding	39.9938	1.92139	0.373271	5.14745	2.64057e-07	5.0458e-06	6.96345	14.2765
ENSG00000225572	DOCK4-AS1	antisense_RNA	73.3428	-2.6008	0.505348	-5.14656	2.65311e-07	5.06599e-06	22.6638	1.82118
ENSG00000254183	AC104417.1	processed_pseudogene	7.17951	6.4716	1.25758	5.14606	2.66017e-07	5.07569e-06	0	7.86328
ENSG00000256612	CYP2B7P	transcribed_unprocessed_pseudogene	17.1875	3.27591	0.636815	5.14422	2.6864e-07	5.11813e-06	0.862306	5.07983
ENSG00000270882	HIST2H4A	protein_coding	55.5811	1.91084	0.371453	5.14424	2.6861e-07	5.11813e-06	30.4889	61.7432
ENSG00000117602	RCAN3	protein_coding	112.378	3.96796	0.771457	5.14347	2.69714e-07	5.13097e-06	1.92635	21.4595
ENSG00000119314	PTBP3	protein_coding	424.806	-2.11691	0.411568	-5.14352	2.69643e-07	5.13097e-06	93.9207	11.3858
ENSG00000105419	MEIS3	protein_coding	11.0045	3.73934	0.727197	5.14213	2.71636e-07	5.1637e-06	0.486628	3.88589
ENSG00000155254	MARVELD1	protein_coding	50.2906	-3.13088	0.609008	-5.14095	2.73353e-07	5.19249e-06	22.4023	1.72484
ENSG00000268654	MIMT1	lincRNA	4.76225	6.21412	1.20908	5.13956	2.75385e-07	5.22722e-06	0	2.46537
ENSG00000057252	SOAT1	protein_coding	82.6903	-1.66198	0.323519	-5.1372	2.78865e-07	5.28936e-06	16.0385	3.12952
ENSG00000165471	MBL2	protein_coding	5.89424	5.53807	1.07812	5.1368	2.7945e-07	5.29654e-06	0.0159287	0.985699
ENSG00000127838	PNKD	protein_coding	23.5025	-4.27536	0.832638	-5.13472	2.82565e-07	5.35162e-06	28.3995	0.364348
ENSG00000142025	DMRTC2	protein_coding	6.31674	4.57448	0.891075	5.13367	2.84153e-07	5.37773e-06	0.131064	2.31579
ENSG00000234665	AL512625.3	lincRNA	8.65382	4.43448	0.864139	5.13167	2.87182e-07	5.43104e-06	0.549161	8.34477
ENSG00000257180	AC009135.1	sense_intronic	33.7998	3.20511	0.624611	5.13137	2.87644e-07	5.43577e-06	5.60321	31.8466
ENSG00000237765	FAM200B	protein_coding	51.9797	1.91301	0.372838	5.13092	2.88324e-07	5.44462e-06	24.453	47.2903
ENSG00000178104	PDE4DIP	protein_coding	336.168	2.42383	0.472512	5.12966	2.90264e-07	5.47721e-06	40.6093	123.729
ENSG00000099889	ARVCF	protein_coding	55.1316	-2.93616	0.572542	-5.12829	2.92383e-07	5.51314e-06	29.5532	1.77687
ENSG00000132510	KDM6B	protein_coding	80.3	-3.19102	0.622332	-5.12751	2.93594e-07	5.53191e-06	21.3599	1.09511
ENSG00000161904	LEMD2	protein_coding	52.8419	-2.61367	0.509829	-5.12657	2.95074e-07	5.5557e-06	42.7642	3.67818
ENSG00000237480	AL355306.2	lincRNA	29.4821	2.30077	0.449013	5.12406	2.99023e-07	5.62594e-06	3.59551	9.68664
ENSG00000108691	CCL2	protein_coding	194.594	-1.93814	0.378554	-5.11986	3.0576e-07	5.74742e-06	254.305	33.8436
ENSG00000254153	AC103957.2	lincRNA	20.2035	2.52292	0.492782	5.11976	3.05928e-07	5.74742e-06	11.0427	34.9693
ENSG00000234864	AL022344.1	lincRNA	32.1963	2.04432	0.399429	5.11811	3.08608e-07	5.79352e-06	1.62556	3.58087
ENSG00000122566	HNRNPA2B1	protein_coding	1201.25	1.44233	0.281828	5.11777	3.09162e-07	5.79966e-06	222.781	322.345
ENSG00000003056	M6PR	protein_coding	54.9186	-2.89964	0.566627	-5.11737	3.09823e-07	5.80782e-06	66.46	5.0938
ENSG00000099381	SETD1A	protein_coding	37.0845	-2.83487	0.554267	-5.11463	3.14357e-07	5.88851e-06	16.5564	1.52823
ENSG00000121210	TMEM131L	protein_coding	67.1825	-2.4447	0.478144	-5.1129	3.17252e-07	5.9384e-06	24.7827	3.40748
ENSG00000151914	DST	protein_coding	2064.8	-0.624904	0.122261	-5.11123	3.20074e-07	5.98548e-06	274.777	94.0108
ENSG00000224309	ANKRD30BP2	transcribed_unprocessed_pseudogene	19.8328	4.09744	0.80167	5.11113	3.20234e-07	5.98548e-06	0.506124	5.82178
ENSG00000197256	KANK2	protein_coding	169.299	2.43501	0.47649	5.11031	3.21632e-07	6.00724e-06	20.4094	61.3794
ENSG00000144560	VGLL4	protein_coding	184.166	-1.83142	0.358429	-5.10958	3.2287e-07	6.02597e-06	136.642	23.075
ENSG00000160224	AIRE	protein_coding	12.7402	2.72911	0.53416	5.10916	3.23596e-07	6.03513e-06	0.749872	3.00878
ENSG00000270090	AL590235.2	lincRNA	8.59657	3.97215	0.777674	5.10772	3.26063e-07	6.07518e-06	1.22906	11.9915
ENSG00000283439	AC113189.6	protein_coding	4.88474	6.20468	1.21479	5.10763	3.26217e-07	6.07518e-06	0	0.795582
ENSG00000267462	AC090377.1	lincRNA	13.2418	2.72868	0.534479	5.10531	3.3026e-07	6.14601e-06	1.08007	4.35425
ENSG00000164663	USP49	protein_coding	96.3998	1.81582	0.355685	5.10515	3.30524e-07	6.14645e-06	5.54538	11.4396
ENSG00000204438	GPANK1	protein_coding	17.0143	2.73869	0.53651	5.10464	3.31418e-07	6.15861e-06	2.51838	8.41769
ENSG00000128699	ORMDL1	protein_coding	87.6725	-1.92064	0.376272	-5.10437	3.31891e-07	6.16293e-06	71.6489	9.33607
ENSG00000139767	SRRM4	protein_coding	17.0171	5.54281	1.08624	5.10277	3.34726e-07	6.21078e-06	0.0195187	1.42833
ENSG00000160305	DIP2A	protein_coding	124.521	-2.43602	0.477403	-5.10264	3.34952e-07	6.21078e-06	27.8487	2.92358
ENSG00000130827	PLXNA3	protein_coding	170.505	-4.20963	0.82514	-5.10171	3.36592e-07	6.23668e-06	157.641	4.38397
ENSG00000138668	HNRNPD	protein_coding	314.747	0.847015	0.166059	5.10069	3.38419e-07	6.266e-06	97.4637	93.6431
ENSG00000185271	KLHL33	protein_coding	49.0237	1.96946	0.386239	5.09908	3.41301e-07	6.31481e-06	1.85529	3.89486
ENSG00000259848	AC097374.1	transcribed_unprocessed_pseudogene	7.79576	4.00544	0.785586	5.09866	3.42064e-07	6.32436e-06	0.0766187	0.8327
ENSG00000111961	SASH1	protein_coding	338.003	-1.37587	0.269887	-5.09795	3.43352e-07	6.33904e-06	94.0183	19.0181
ENSG00000237975	FLG-AS1	antisense_RNA	24.0006	2.34828	0.460622	5.09807	3.4314e-07	6.33904e-06	2.57746	8.85282
ENSG00000129235	TXNDC17	protein_coding	33.366	1.67427	0.328615	5.09492	3.48898e-07	6.4346e-06	38.3269	60.5875
ENSG00000164032	H2AFZ	protein_coding	194.172	1.3236	0.259792	5.09484	3.4903e-07	6.4346e-06	74.398	99.7142
ENSG00000132256	TRIM5	protein_coding	122.975	-1.7727	0.348061	-5.09309	3.52278e-07	6.4898e-06	39.4091	7.50458
ENSG00000235527	HIPK1-AS1	antisense_RNA	11.9185	2.92332	0.574159	5.09147	3.55298e-07	6.54076e-06	0.726169	3.37822
ENSG00000282508	LINC01002	processed_transcript	78.1573	-2.27642	0.447136	-5.09111	3.55977e-07	6.54854e-06	198.751	24.877
ENSG00000125148	MT2A	protein_coding	154.52	2.94702	0.579128	5.08872	3.60495e-07	6.62691e-06	78.284	345.04
ENSG00000185823	NPAP1	protein_coding	30.0341	1.90052	0.373494	5.08851	3.60893e-07	6.62948e-06	0.841037	1.64072
ENSG00000100991	TRPC4AP	protein_coding	92.6273	-1.86431	0.366621	-5.08512	3.67401e-07	6.74419e-06	20.3236	2.94204
ENSG00000069122	ADGRF5	protein_coding	288.61	-1.53973	0.302801	-5.08497	3.67679e-07	6.74445e-06	59.2718	10.9074
ENSG00000112812	PRSS16	protein_coding	11.1003	4.04083	0.795458	5.07988	3.77668e-07	6.92274e-06	0.20759	2.39999
ENSG00000186496	ZNF396	protein_coding	26.64	1.93596	0.38121	5.07847	3.80495e-07	6.96957e-06	7.25997	14.6012
ENSG00000182621	PLCB1	protein_coding	208.421	-2.13692	0.421391	-5.07112	3.95487e-07	7.23903e-06	258.794	29.955
ENSG00000166033	HTRA1	protein_coding	122.385	-2.01601	0.397586	-5.07063	3.96498e-07	7.25235e-06	58.061	7.48537
ENSG00000121940	CLCC1	protein_coding	63.3458	-2.65533	0.523726	-5.07008	3.97649e-07	7.26823e-06	27.857	2.42348
ENSG00000116128	BCL9	protein_coding	35.2537	-3.42766	0.676346	-5.06791	4.02206e-07	7.34627e-06	8.3011	0.354252
ENSG00000066427	ATXN3	protein_coding	617.208	1.0271	0.202756	5.0657	4.06904e-07	7.42152e-06	29.6946	32.4509
ENSG00000237550	RPL9P9	transcribed_processed_pseudogene	453.799	1.64962	0.325639	5.06579	4.06705e-07	7.42152e-06	301.733	502.389
ENSG00000232400	RAD17P1	processed_pseudogene	4.79629	5.78054	1.1424	5.06	4.19267e-07	7.64157e-06	0.0154405	1.43137
ENSG00000151892	GFRA1	protein_coding	5.86088	5.87447	1.16179	5.05641	4.27221e-07	7.78101e-06	0.00298287	0.369359
ENSG00000142676	RPL11	protein_coding	749.464	1.26277	0.249792	5.05529	4.29738e-07	7.8213e-06	532.122	678.238
ENSG00000197632	SERPINB2	protein_coding	8.88863	4.54061	0.898352	5.05438	4.318e-07	7.85324e-06	0.24469	5.33461
ENSG00000160072	ATAD3B	protein_coding	34.3968	-3.06307	0.606212	-5.05281	4.35357e-07	7.90113e-06	13.2049	0.840298
ENSG00000164265	SCGB3A2	protein_coding	25.6105	3.22077	0.637408	5.05291	4.35129e-07	7.90113e-06	7.75716	42.1719
ENSG00000259008	AL355834.1	lincRNA	7.15854	3.72766	0.737717	5.05296	4.35004e-07	7.90113e-06	0.115282	0.971694
ENSG00000181693	OR8H1	protein_coding	14.4761	2.83399	0.561041	5.0513	4.38818e-07	7.95268e-06	0.607236	2.63439
ENSG00000185379	RAD51D	protein_coding	72.3845	-2.43258	0.481568	-5.05137	4.38649e-07	7.95268e-06	14.5763	1.37504
ENSG00000062485	CS	protein_coding	241.337	0.972957	0.192626	5.05101	4.39475e-07	7.95896e-06	85.8887	89.1594
ENSG00000153885	KCTD15	protein_coding	47.682	-3.07231	0.6083	-5.05065	4.40311e-07	7.96849e-06	38.3075	3.67571
ENSG00000141380	SS18	protein_coding	159.693	-1.9802	0.392206	-5.04889	4.44388e-07	8.03658e-06	151.957	21.0495
ENSG00000168077	SCARA3	protein_coding	73.6249	-3.07374	0.608954	-5.04757	4.4746e-07	8.08645e-06	20.2472	1.15804
ENSG00000065357	DGKA	protein_coding	63.3491	-2.91653	0.578224	-5.04395	4.5602e-07	8.23534e-06	176.66	11.1103
ENSG00000142794	NBPF3	protein_coding	44.5423	1.94397	0.385472	5.0431	4.58058e-07	8.26459e-06	9.97532	20.9859
ENSG00000268785	RPL7P50	processed_pseudogene	4.95214	5.37946	1.06672	5.043	4.58285e-07	8.26459e-06	0.113927	5.58616
ENSG00000236523	NPM1P40	processed_pseudogene	6.19056	4.32608	0.858357	5.03996	4.65634e-07	8.39123e-06	0.443751	6.65562
ENSG00000140497	SCAMP2	protein_coding	37.5951	-4.16279	0.826775	-5.03498	4.77905e-07	8.60632e-06	23.4118	0.411082
ENSG00000258497	AL359682.1	lincRNA	5.45691	6.25144	1.24199	5.03342	4.81799e-07	8.67035e-06	0	1.33663
ENSG00000080824	HSP90AA1	protein_coding	1248.81	1.3542	0.26912	5.03194	4.85533e-07	8.73143e-06	201.759	273.092
ENSG00000049239	H6PD	protein_coding	133.086	-2.12413	0.422241	-5.03062	4.88908e-07	8.77365e-06	15.5453	2.29413
ENSG00000176046	NUPR1	protein_coding	46.5736	1.55739	0.309578	5.03069	4.88708e-07	8.77365e-06	2.62649	4.17754
ENSG00000178695	KCTD12	protein_coding	773.829	-1.2198	0.242464	-5.03087	4.88258e-07	8.77365e-06	76.4544	17.0783
ENSG00000009694	TENM1	protein_coding	6.92109	3.87047	0.769416	5.0304	4.89454e-07	8.77732e-06	0.0295532	0.288669
ENSG00000225096	AL445250.1	lincRNA	27.9595	3.40357	0.676873	5.02838	4.94653e-07	8.86436e-06	2.20776	13.9017
ENSG00000179083	FAM133A	protein_coding	6.46358	5.58731	1.11121	5.02813	4.95274e-07	8.86928e-06	0.0180982	1.24023
ENSG00000164171	ITGA2	protein_coding	338.856	-1.67649	0.333447	-5.02776	4.96245e-07	8.88047e-06	31.8674	5.14275
ENSG00000058673	ZC3H11A	protein_coding	474.997	-1.28077	0.254811	-5.02635	4.99901e-07	8.93965e-06	107.574	25.5539
ENSG00000227640	SOX21-AS1	lincRNA	4.81916	5.06125	1.00706	5.02578	5.01385e-07	8.95994e-06	0.0264414	0.8597
ENSG00000173626	TRAPPC3L	protein_coding	66.7028	1.82452	0.363195	5.02352	5.07327e-07	9.05982e-06	6.50696	12.2576
ENSG00000135018	UBQLN1	protein_coding	294.869	-1.00362	0.199804	-5.02303	5.08635e-07	9.07686e-06	75.5737	20.5034
ENSG00000197147	LRRC8B	protein_coding	90.6879	-1.85579	0.369845	-5.01775	5.22798e-07	9.3231e-06	11.8898	1.60813
ENSG00000232044	LINC01105	processed_transcript	9.99358	5.0014	0.996816	5.01738	5.23808e-07	9.33464e-06	0.0753056	2.68308
ENSG00000137707	BTG4	protein_coding	6.80819	6.34749	1.26567	5.01513	5.29986e-07	9.43817e-06	0	3.35449
ENSG00000175305	CCNE2	protein_coding	40.5667	2.81917	0.562157	5.01492	5.30557e-07	9.44179e-06	4.54091	18.8499
ENSG00000144036	EXOC6B	protein_coding	118.324	-1.80089	0.359116	-5.01478	5.30942e-07	9.44207e-06	32.5378	5.07528
ENSG00000186960	LINC01551	lincRNA	23.5676	2.60282	0.519051	5.01458	5.31499e-07	9.44543e-06	13.0317	43.3578
ENSG00000231672	DIRC3	protein_coding	7.7883	5.09136	1.01629	5.00977	5.4495e-07	9.67777e-06	0.162816	3.81365
ENSG00000036565	SLC18A1	protein_coding	9.438	4.23852	0.846174	5.00904	5.47022e-07	9.70785e-06	0.599347	7.74357
ENSG00000173269	MMRN2	protein_coding	187.168	-2.48666	0.496554	-5.00784	5.50445e-07	9.76183e-06	86.9116	9.30337
ENSG00000167900	TK1	protein_coding	20.2467	3.85287	0.769611	5.00626	5.5498e-07	9.83545e-06	1.48008	15.5478
ENSG00000268205	AC005261.2	lincRNA	99.0479	-1.64405	0.328481	-5.005	5.58613e-07	9.89301e-06	15.5835	2.54495
ENSG00000183354	KIAA2026	protein_coding	129.693	-1.35057	0.269864	-5.00464	5.59651e-07	9.90455e-06	18.1814	4.30845
ENSG00000214653	HNRNPA3P3	processed_pseudogene	5.98075	5.49601	1.09846	5.00336	5.63385e-07	9.96376e-06	0.0480602	3.47022
ENSG00000104327	CALB1	protein_coding	30.057	3.23864	0.64742	5.00238	5.66271e-07	1.00079e-05	2.31353	13.1827
ENSG00000226950	DANCR	processed_transcript	52.4131	2.20016	0.439896	5.00156	5.68695e-07	1.00438e-05	22.1786	56.8685
ENSG00000263006	ROCK1P1	transcribed_unprocessed_pseudogene	25.9701	3.14534	0.628898	5.00136	5.69284e-07	1.00473e-05	2.18491	10.8717
ENSG00000154978	VOPP1	protein_coding	107.316	-1.5962	0.319179	-5.00096	5.70454e-07	1.0061e-05	33.0825	6.10503
ENSG00000161016	RPL8	protein_coding	508.553	0.969141	0.193805	5.00061	5.71505e-07	1.00678e-05	466.614	486.625
ENSG00000183813	CCR4	protein_coding	22.1922	2.01878	0.40371	5.00057	5.71622e-07	1.00678e-05	1.49422	3.26219
ENSG00000224238	WARS2-IT1	antisense_RNA	97.5495	1.8644	0.372873	5.0001	5.73004e-07	1.00852e-05	11.122	21.6643
ENSG00000099904	ZDHHC8	protein_coding	34.2574	-4.07149	0.814459	-4.99901	5.76245e-07	1.01353e-05	19.4857	0.369947
ENSG00000104164	BLOC1S6	protein_coding	1590	1.58425	0.316985	4.99786	5.7971e-07	1.01753e-05	212.658	345.808
ENSG00000117868	ESYT2	protein_coding	136.288	-1.50758	0.301641	-4.99792	5.79513e-07	1.01753e-05	40.7562	7.76327
ENSG00000174482	LINGO2	protein_coding	33.9543	6.44465	1.28942	4.9981	5.78975e-07	1.01753e-05	0.0197297	12.0268
ENSG00000180596	HIST1H2BC	protein_coding	57.0147	1.55415	0.311027	4.99683	5.82799e-07	1.02225e-05	42.3874	68.6596
ENSG00000079313	REXO1	protein_coding	29.0558	-4.25621	0.852133	-4.99477	5.89055e-07	1.03252e-05	28.709	0.621416
ENSG00000116786	PLEKHM2	protein_coding	52.008	-2.6517	0.531166	-4.99223	5.96851e-07	1.04404e-05	18.1611	1.48906
ENSG00000138193	PLCE1	protein_coding	45.4408	1.61549	0.323585	4.99248	5.96078e-07	1.04404e-05	5.9721	10.5931
ENSG00000234686	AC091730.1	lincRNA	16.7161	2.97925	0.596765	4.99234	5.96508e-07	1.04404e-05	3.92801	19.1487
ENSG00000155660	PDIA4	protein_coding	153.828	-1.91161	0.383359	-4.98647	6.14921e-07	1.07492e-05	60.9162	8.9189
ENSG00000203799	CCDC162P	transcribed_unitary_pseudogene	16.0368	3.0299	0.607646	4.9863	6.1548e-07	1.07516e-05	2.21066	10.6469
ENSG00000162994	CLHC1	protein_coding	39.9176	-2.8648	0.574708	-4.9848	6.20265e-07	1.08278e-05	114.825	7.74081
ENSG00000103657	HERC1	protein_coding	351.18	-1.3385	0.268786	-4.97979	6.36539e-07	1.11044e-05	113.486	24.1769
ENSG00000177666	PNPLA2	protein_coding	59.5993	-3.18151	0.639031	-4.97865	6.40293e-07	1.11622e-05	50.0101	3.86412
ENSG00000126214	KLC1	protein_coding	211.068	-1.13644	0.228307	-4.97769	6.4349e-07	1.12104e-05	150.416	36.7617
ENSG00000114861	FOXP1	protein_coding	308.208	-1.16159	0.233428	-4.9762	6.48431e-07	1.12888e-05	90.345	21.6207
ENSG00000070061	ELP1	protein_coding	79.2227	-2.31852	0.466446	-4.97061	6.67436e-07	1.16118e-05	16.9404	1.78864
ENSG00000156966	B3GNT7	protein_coding	13.3367	2.54927	0.512894	4.97036	6.68275e-07	1.16185e-05	0.549395	1.83983
ENSG00000254373	AC112191.2	processed_pseudogene	21.3058	2.31983	0.466819	4.96944	6.71456e-07	1.16659e-05	40.3825	110.023
ENSG00000166004	CEP295	protein_coding	151.763	-2.64328	0.532222	-4.9665	6.81738e-07	1.18285e-05	55.8665	4.52591
ENSG00000236539	HNRNPA1P54	processed_pseudogene	108.062	1.90113	0.382783	4.9666	6.81385e-07	1.18285e-05	2.29689	4.72018
ENSG00000166979	EVA1C	protein_coding	38.7363	-3.48542	0.701932	-4.96547	6.85347e-07	1.18831e-05	34.0928	2.68663
ENSG00000005187	ACSM3	protein_coding	71.8574	1.53532	0.309237	4.96486	6.87495e-07	1.19068e-05	20.2485	32.4114
ENSG00000163412	EIF4E3	protein_coding	69.2683	1.75127	0.352736	4.96482	6.87647e-07	1.19068e-05	6.02209	11.0256
ENSG00000278588	HIST1H2BI	protein_coding	15.848	2.78211	0.560411	4.96441	6.89085e-07	1.19237e-05	14.2809	56.109
ENSG00000154133	ROBO4	protein_coding	233.126	-1.68031	0.338557	-4.96315	6.93597e-07	1.19937e-05	74.3441	12.3957
ENSG00000183853	KIRREL1	protein_coding	76.1556	-2.18883	0.441054	-4.96272	6.95141e-07	1.20123e-05	9.31737	1.01472
ENSG00000165733	BMS1	protein_coding	140.534	1.05862	0.213416	4.96036	7.03617e-07	1.21505e-05	5.62525	6.24689
ENSG00000204161	C10orf128	protein_coding	32.0671	2.30496	0.464828	4.95873	7.09565e-07	1.2245e-05	5.54417	18.0713
ENSG00000132842	AP3B1	protein_coding	205.254	-1.22443	0.247012	-4.95695	7.16095e-07	1.23411e-05	100.15	23.3285
ENSG00000181222	POLR2A	protein_coding	378.762	-3.24193	0.654015	-4.95696	7.16062e-07	1.23411e-05	394.688	22.1651
ENSG00000120334	CENPL	protein_coding	72.6981	2.83738	0.572498	4.95613	7.19095e-07	1.23845e-05	4.83808	19.5223
ENSG00000106615	RHEB	protein_coding	128.132	1.09694	0.221396	4.95466	7.24566e-07	1.24703e-05	53.9564	63.1609
ENSG00000198556	ZNF789	protein_coding	40.1306	-3.22441	0.650922	-4.95361	7.28493e-07	1.25295e-05	18.7254	1.1583
ENSG00000206384	COL6A6	protein_coding	30.3011	4.65707	0.940169	4.95344	7.29115e-07	1.25318e-05	0.15653	3.94099
ENSG00000205403	CFI	protein_coding	72.5261	-2.62079	0.529203	-4.95234	7.33282e-07	1.25937e-05	37.4677	3.34419
ENSG00000274618	HIST1H4F	protein_coding	39.1915	1.76935	0.357284	4.95222	7.33699e-07	1.25937e-05	132.864	247.726
ENSG00000251056	ANKRD20A17P	unprocessed_pseudogene	13.7468	3.54415	0.715815	4.9512	7.37554e-07	1.26514e-05	0.854538	6.39735
ENSG00000133026	MYH10	protein_coding	473.281	-1.72612	0.348666	-4.95064	7.39713e-07	1.26799e-05	212.155	34.109
ENSG00000152253	SPC25	protein_coding	52.0091	1.96005	0.395982	4.94986	7.42657e-07	1.27219e-05	10.0331	21.0503
ENSG00000047644	WWC3	protein_coding	119.732	-1.74588	0.352733	-4.94956	7.43804e-07	1.2733e-05	13.0571	2.0054
ENSG00000135535	CD164	protein_coding	344.514	-1.36392	0.27562	-4.94857	7.47601e-07	1.27895e-05	111.469	23.5315
ENSG00000130226	DPP6	protein_coding	17.4533	4.15102	0.838956	4.94784	7.50405e-07	1.28289e-05	0.223212	3.00754
ENSG00000068001	HYAL2	protein_coding	78.1734	-2.57499	0.520632	-4.94589	7.57968e-07	1.29496e-05	93.4856	9.13444
ENSG00000198467	TPM2	protein_coding	97.5854	1.5817	0.319925	4.94397	7.65491e-07	1.30694e-05	41.789	66.2423
ENSG00000092847	AGO1	protein_coding	443.007	1.90227	0.384886	4.94242	7.71592e-07	1.31648e-05	8.06211	16.1692
ENSG00000003400	CASP10	protein_coding	137.748	-1.62926	0.329715	-4.94143	7.75534e-07	1.3217e-05	57.0038	9.56334
ENSG00000110455	ACCS	protein_coding	31.3493	-3.70202	0.749185	-4.94139	7.7568e-07	1.3217e-05	22.1277	0.573718
ENSG00000156256	USP16	protein_coding	105.969	1.04395	0.211297	4.94066	7.7858e-07	1.32576e-05	13.702	14.8675
ENSG00000237525	AC012668.3	lincRNA	25.9807	-3.88658	0.786702	-4.94034	7.79862e-07	1.32706e-05	53.1489	1.15774
ENSG00000261200	AC136944.2	lincRNA	37.2308	1.63373	0.330771	4.93917	7.84549e-07	1.33415e-05	2.33941	3.89179
ENSG00000275450	PTGER4P2-CDK2AP2P2	lincRNA	21.8166	2.36879	0.479708	4.93798	7.89347e-07	1.34142e-05	1.19807	3.40397
ENSG00000239830	RPS4XP22	processed_pseudogene	16.2823	2.51306	0.509332	4.93404	8.05452e-07	1.36788e-05	4.25933	13.8162
ENSG00000114656	KIAA1257	protein_coding	42.1353	2.57953	0.522819	4.93388	8.06101e-07	1.36808e-05	1.12853	4.09861
ENSG00000133872	SARAF	protein_coding	194.259	-1.0954	0.222041	-4.93331	8.0846e-07	1.37117e-05	119.092	28.8224
ENSG00000264112	AC015813.1	lincRNA	72.7937	-2.41406	0.489374	-4.93295	8.09955e-07	1.3728e-05	12.1535	1.20063
ENSG00000182256	GABRG3	protein_coding	13.9105	2.47822	0.502552	4.93128	8.1691e-07	1.38368e-05	0.189387	0.604635
ENSG00000137817	PARP6	protein_coding	71.4746	-2.54129	0.515735	-4.9275	8.32883e-07	1.4098e-05	58.2545	5.65019
ENSG00000153162	BMP6	protein_coding	104.624	-1.9131	0.388297	-4.9269	8.35436e-07	1.41319e-05	27.0737	3.58762
ENSG00000241431	RPL37P6	transcribed_processed_pseudogene	10.7432	3.75334	0.762227	4.92417	8.47179e-07	1.43211e-05	4.54144	53.4332
ENSG00000007545	CRAMP1	protein_coding	66.1654	-3.20781	0.651571	-4.92319	8.51429e-07	1.43834e-05	11.0664	0.540743
ENSG00000240563	L1TD1	protein_coding	11.8024	3.23801	0.657798	4.92249	8.54492e-07	1.44257e-05	0.286397	1.61495
ENSG00000158615	PPP1R15B	protein_coding	144.38	-1.60631	0.326435	-4.92078	8.62008e-07	1.4543e-05	18.1301	3.03833
ENSG00000085719	CPNE3	protein_coding	276.816	-2.40676	0.489188	-4.91991	8.65844e-07	1.45981e-05	263.417	25.3335
ENSG00000106462	EZH2	protein_coding	74.2438	1.21084	0.246186	4.91841	8.72514e-07	1.47009e-05	10.0475	12.8636
ENSG00000100342	APOL1	protein_coding	46.6349	-3.15785	0.642098	-4.91802	8.74234e-07	1.47105e-05	21.9541	0.968345
ENSG00000130726	TRIM28	protein_coding	148.881	-1.21026	0.246082	-4.91812	8.73813e-07	1.47105e-05	240.667	55.0613
ENSG00000119844	AFTPH	protein_coding	55.6909	-2.48701	0.50574	-4.91756	8.76287e-07	1.47354e-05	14.983	1.29012
ENSG00000136052	SLC41A2	protein_coding	37.5578	-2.97674	0.605372	-4.91721	8.7786e-07	1.47522e-05	14.1743	0.826519
ENSG00000117408	IPO13	protein_coding	26.4961	-4.01693	0.817092	-4.91613	8.82735e-07	1.48244e-05	15.5341	0.286519
ENSG00000227906	SNAP25-AS1	antisense_RNA	7.40787	3.35052	0.681706	4.9149	8.88259e-07	1.49074e-05	1.29212	7.3687
ENSG00000113361	CDH6	protein_coding	14.0651	2.59653	0.528328	4.91461	8.89595e-07	1.49201e-05	0.224693	0.818737
ENSG00000173852	DPY19L1	protein_coding	150.317	-2.03986	0.41521	-4.91284	8.97669e-07	1.50456e-05	153.251	19.6866
ENSG00000162598	C1orf87	protein_coding	7.04052	5.06394	1.03092	4.91206	9.01268e-07	1.50764e-05	0.489965	14.653
ENSG00000177707	NECTIN3	protein_coding	76.5328	-2.40931	0.490483	-4.91212	9.00957e-07	1.50764e-05	28.6755	3.37666
ENSG00000272391	POM121C	protein_coding	85.8579	-2.72182	0.554111	-4.91206	9.01257e-07	1.50764e-05	53.4173	5.11484
ENSG00000106346	USP42	protein_coding	47.6277	-2.94727	0.600073	-4.91152	9.03745e-07	1.50981e-05	10.216	0.731373
ENSG00000198104	OR2T6	protein_coding	6.00249	3.95738	0.80573	4.91155	9.03573e-07	1.50981e-05	0.0663675	0.688179
ENSG00000143157	POGK	protein_coding	78.9743	-1.96127	0.399376	-4.91083	9.06936e-07	1.51416e-05	9.31602	1.20827
ENSG00000161526	SAP30BP	protein_coding	66.0214	-1.84748	0.376235	-4.91044	9.08705e-07	1.51612e-05	152.017	23.1937
ENSG00000170322	NFRKB	protein_coding	45.3384	-3.27346	0.666724	-4.90977	9.11839e-07	1.52036e-05	14.0954	0.675037
ENSG00000135048	TMEM2	protein_coding	239.848	-3.28311	0.668943	-4.90792	9.20496e-07	1.5338e-05	126.464	7.99666
ENSG00000254473	AL354920.1	antisense_RNA	10.6941	3.51875	0.71699	4.90766	9.21673e-07	1.53477e-05	1.29773	10.8896
ENSG00000101448	EPPIN	protein_coding	37.7536	1.62755	0.331774	4.90559	9.31479e-07	1.55009e-05	4.95477	8.3941
ENSG00000274026	FAM27E3	transcribed_processed_pseudogene	28.9204	4.6116	0.940115	4.90536	9.32565e-07	1.55089e-05	0.734924	22.6875
ENSG00000127663	KDM4B	protein_coding	88.4563	-2.33956	0.477003	-4.90469	9.35734e-07	1.55515e-05	29.2615	3.09289
ENSG00000235927	NEXN-AS1	antisense_RNA	11.3293	2.7684	0.564541	4.9038	9.39987e-07	1.56121e-05	0.650338	2.7072
ENSG00000196313	POM121	protein_coding	74.5834	-2.21506	0.45198	-4.90079	9.5453e-07	1.58434e-05	10.2398	1.04946
ENSG00000203685	STUM	protein_coding	7.9243	5.28105	1.07782	4.89976	9.5955e-07	1.59061e-05	0.0176524	0.863573
ENSG00000233907	LINC01761	lincRNA	69.839	1.70561	0.348102	4.89976	9.59547e-07	1.59061e-05	6.27137	10.798
ENSG00000232949	AC002480.3	antisense_RNA	8.21061	3.72918	0.761127	4.89955	9.60572e-07	1.59127e-05	1.5635	13.5688
ENSG00000260412	AL353746.1	sense_overlapping	7.38482	3.51761	0.718138	4.89824	9.66971e-07	1.60084e-05	0.0763292	0.559018
ENSG00000044090	CUL7	protein_coding	60.1934	-2.56643	0.52399	-4.89786	9.68875e-07	1.60296e-05	10.8553	1.34987
ENSG00000113141	IK	protein_coding	174.844	1.51067	0.308478	4.89719	9.72169e-07	1.60737e-05	69.4009	105.002
ENSG00000137265	IRF4	protein_coding	9.17673	3.56475	0.727974	4.89681	9.74034e-07	1.60941e-05	0.122477	0.888918
ENSG00000139926	FRMD6	protein_coding	255.924	-1.17011	0.239051	-4.89481	9.83989e-07	1.62482e-05	109.245	26.7115
ENSG00000167751	KLK2	protein_coding	9.98615	2.93005	0.598634	4.89456	9.85244e-07	1.62584e-05	3.06061	13.2858
ENSG00000146592	CREB5	protein_coding	69.3181	-3.96529	0.810211	-4.89415	9.87317e-07	1.62736e-05	14.9209	0.361631
ENSG00000198755	RPL10A	protein_coding	675.076	1.28825	0.263223	4.89413	9.87435e-07	1.62736e-05	391.858	510.562
ENSG00000197912	SPG7	protein_coding	115.25	-1.57737	0.322379	-4.89289	9.9364e-07	1.63654e-05	123.71	21.1562
ENSG00000040933	INPP4A	protein_coding	91.6292	-1.66047	0.339416	-4.89216	9.97352e-07	1.6416e-05	11.5009	1.97657
ENSG00000165966	PDZRN4	protein_coding	4.62966	5.69017	1.16391	4.88883	1.01436e-06	1.66853e-05	0.0100832	0.925568
ENSG00000167291	TBC1D16	protein_coding	83.8874	-2.16659	0.443254	-4.88791	1.0191e-06	1.67524e-05	10.867	1.33108
ENSG00000067798	NAV3	protein_coding	159.035	1.43193	0.293049	4.88633	1.02736e-06	1.68773e-05	71.2072	105.143
ENSG00000139793	MBNL2	protein_coding	333.523	-1.45212	0.297229	-4.88552	1.03155e-06	1.69353e-05	78.1426	15.6014
ENSG00000278259	MYO19	protein_coding	59.2352	-2.7692	0.566882	-4.88497	1.03444e-06	1.6972e-05	43.6989	2.77164
ENSG00000163479	SSR2	protein_coding	110.104	-1.42857	0.292499	-4.88402	1.03942e-06	1.70428e-05	142.374	29.3305
ENSG00000197563	PIGN	protein_coding	1027.73	1.38884	0.284414	4.88316	1.044e-06	1.71069e-05	79.5737	112.226
ENSG00000166260	COX11	protein_coding	69.7364	-1.50904	0.309068	-4.88254	1.04727e-06	1.71495e-05	37.5278	7.10649
ENSG00000165548	TMEM63C	protein_coding	27.4204	6.36418	1.30375	4.88145	1.05308e-06	1.72337e-05	0.00515453	5.24745
ENSG00000241168	AC128685.1	lincRNA	123.048	2.17981	0.446655	4.88029	1.0593e-06	1.73244e-05	13.3752	33.0694
ENSG00000145990	GFOD1	protein_coding	99.4218	-2.34721	0.481202	-4.87781	1.07273e-06	1.75328e-05	13.5916	1.60179
ENSG00000272381	AL356258.1	lincRNA	17.8331	2.22851	0.456914	4.87731	1.07544e-06	1.7566e-05	1.52529	3.94396
ENSG00000230387	AL118508.1	lincRNA	4.59562	6.0616	1.24345	4.87482	1.08907e-06	1.77546e-05	0	1.202
ENSG00000234232	AC243772.3	transcribed_unprocessed_pseudogene	7.11331	5.87333	1.2048	4.87496	1.08832e-06	1.77546e-05	0.0418281	6.81241
ENSG00000234429	AC105342.1	processed_pseudogene	4.59562	6.0616	1.24345	4.87482	1.08907e-06	1.77546e-05	0	0.381784
ENSG00000017260	ATP2C1	protein_coding	228.778	-1.07086	0.219755	-4.87296	1.09938e-06	1.79114e-05	149.477	37.4361
ENSG00000177212	OR2T33	protein_coding	25.8432	2.24517	0.460943	4.87083	1.11131e-06	1.8092e-05	1.11716	2.97609
ENSG00000241468	ATP5J2	protein_coding	70.291	3.13535	0.643713	4.87073	1.11188e-06	1.8092e-05	124.73	654.99
ENSG00000215252	GOLGA8B	protein_coding	169.303	-1.58506	0.32546	-4.8702	1.11484e-06	1.81285e-05	125.908	22.3458
ENSG00000231767	AL136454.1	processed_pseudogene	5.03305	5.01924	1.03063	4.87008	1.11554e-06	1.81285e-05	0.497	14.0862
ENSG00000156411	C14orf2	protein_coding	80.9978	1.95116	0.400664	4.86982	1.11702e-06	1.81411e-05	125.344	247.765
ENSG00000123106	CCDC91	protein_coding	53.9703	1.95853	0.402231	4.86917	1.12069e-06	1.81893e-05	16.8267	37.0122
ENSG00000272769	AC097532.2	lincRNA	5.55826	5.14293	1.05638	4.86843	1.12488e-06	1.82457e-05	0.0557348	2.09029
ENSG00000162244	RPL29	protein_coding	477.862	1.04561	0.214787	4.8681	1.12674e-06	1.82644e-05	307.834	339.047
ENSG00000261400	AC011525.1	lincRNA	4.93314	4.57239	0.939324	4.86774	1.12881e-06	1.82863e-05	0.0263043	0.472905
ENSG00000135108	FBXO21	protein_coding	85.2697	-2.1878	0.449702	-4.865	1.14458e-06	1.85301e-05	38.6903	4.9135
ENSG00000122952	ZWINT	protein_coding	29.0645	2.98871	0.614379	4.8646	1.14691e-06	1.8556e-05	2.61499	12.0581
ENSG00000019144	PHLDB1	protein_coding	145.018	-1.4086	0.289682	-4.86258	1.15863e-06	1.87338e-05	55.811	11.5084
ENSG00000251129	LINC02506	lincRNA	9.03191	3.98669	0.820019	4.8617	1.16383e-06	1.88061e-05	0.877176	9.67841
ENSG00000268163	AC004076.1	protein_coding	8.45591	3.39466	0.69848	4.86006	1.17349e-06	1.89502e-05	2.55061	15.6353
ENSG00000224494	HNRNPA3P14	processed_pseudogene	4.87426	5.68773	1.17035	4.85985	1.17473e-06	1.89584e-05	0.0291556	3.00977
ENSG00000122783	C7orf49	protein_coding	45.9738	-2.6927	0.554216	-4.85857	1.18234e-06	1.90691e-05	137.049	11.9769
ENSG00000141965	FEM1A	protein_coding	84.748	1.17221	0.241281	4.85827	1.18417e-06	1.90867e-05	2.63705	3.10264
ENSG00000100749	VRK1	protein_coding	76.7103	2.24239	0.461657	4.85725	1.19027e-06	1.91729e-05	37.7462	106.779
ENSG00000152217	SETBP1	protein_coding	83.321	-1.7376	0.357896	-4.85503	1.20368e-06	1.93646e-05	6.9269	1.0537
ENSG00000158195	WASF2	protein_coding	279.72	-1.10721	0.228051	-4.85511	1.20322e-06	1.93646e-05	74.0065	18.1688
ENSG00000275126	HIST1H4L	protein_coding	53.225	2.09975	0.43263	4.85346	1.21326e-06	1.95065e-05	148.698	346.716
ENSG00000220157	HNRNPA1P12	processed_pseudogene	5.05875	4.57023	0.942096	4.85113	1.22759e-06	1.97246e-05	0.226414	3.73841
ENSG00000066468	FGFR2	protein_coding	22.7994	3.25915	0.671974	4.85011	1.23395e-06	1.98058e-05	0.648002	5.30399
ENSG00000171467	ZNF318	protein_coding	83.439	-2.02728	0.41799	-4.85007	1.23419e-06	1.98058e-05	7.97089	1.0101
ENSG00000119321	FKBP15	protein_coding	65.2115	-2.33305	0.481137	-4.84904	1.24062e-06	1.98902e-05	20.983	2.74557
ENSG00000197380	DACT3	protein_coding	44.5575	1.91828	0.395604	4.84898	1.241e-06	1.98902e-05	3.20256	6.38478
ENSG00000100599	RIN3	protein_coding	39.4428	-2.75041	0.567436	-4.84708	1.25292e-06	2.00686e-05	20.1006	1.38967
ENSG00000133063	CHIT1	protein_coding	10.2838	5.03543	1.03927	4.84516	1.26509e-06	2.02509e-05	0.283997	6.67097
ENSG00000273749	CYFIP1	protein_coding	216.311	-1.35598	0.279911	-4.84431	1.2705e-06	2.03248e-05	94.9087	20.6243
ENSG00000264538	SUZ12P1	transcribed_unprocessed_pseudogene	96.3571	1.32165	0.272883	4.8433	1.27701e-06	2.04163e-05	37.2608	50.3412
ENSG00000084774	CAD	protein_coding	83.0038	-2.13204	0.440627	-4.83866	1.30718e-06	2.08855e-05	46.0062	5.60529
ENSG00000087303	NID2	protein_coding	109.651	-2.63982	0.545863	-4.83605	1.32445e-06	2.11483e-05	45.7025	3.59153
ENSG00000109881	CCDC34	protein_coding	27.1862	2.79193	0.577463	4.83483	1.33258e-06	2.12648e-05	3.37737	14.107
ENSG00000228252	COL6A4P2	transcribed_unitary_pseudogene	4.75873	6.04646	1.25082	4.83401	1.33812e-06	2.13401e-05	0	9.4069
ENSG00000265479	DTX2P1-UPK3BP1-PMS2P11	processed_transcript	68.2844	-2.3887	0.494196	-4.83351	1.34148e-06	2.13803e-05	11.1256	1.07202
ENSG00000275620	FLJ16779	antisense_RNA	9.94214	5.53048	1.14502	4.83002	1.36517e-06	2.17444e-05	0.0107079	0.746114
ENSG00000145451	GLRA3	protein_coding	7.86549	4.06941	0.842823	4.82831	1.377e-06	2.19191e-05	0.0524083	0.653755
ENSG00000125445	MRPS7	protein_coding	60.9803	1.34253	0.278285	4.82429	1.40504e-06	2.23516e-05	22.7012	31.0972
ENSG00000196531	NACA	protein_coding	802.186	1.16012	0.240509	4.82359	1.40994e-06	2.24157e-05	746.417	885.875
ENSG00000204217	BMPR2	protein_coding	754.878	-1.08459	0.224924	-4.82202	1.4211e-06	2.25791e-05	60.9129	15.5272
ENSG00000102755	FLT1	protein_coding	594.282	-2.63301	0.546119	-4.82131	1.42617e-06	2.26456e-05	91.0828	7.39948
ENSG00000113492	AGXT2	protein_coding	4.84061	6.04443	1.25372	4.82118	1.42713e-06	2.26468e-05	0	4.47707
ENSG00000250067	YJEFN3	protein_coding	17.2724	3.19	0.661793	4.82023	1.43394e-06	2.27408e-05	0.673679	3.88914
ENSG00000134285	FKBP11	protein_coding	32.3668	-2.73231	0.566872	-4.81997	1.43577e-06	2.27558e-05	11.2478	1.35199
ENSG00000188869	TMC3	protein_coding	16.3665	3.89823	0.808825	4.81962	1.43831e-06	2.2782e-05	0.218359	2.10106
ENSG00000255874	LINC00346	lincRNA	38.8558	1.73913	0.361006	4.81745	1.45403e-06	2.30167e-05	1.43106	2.56894
ENSG00000173638	SLC19A1	protein_coding	47.3065	-4.54683	0.943895	-4.8171	1.45663e-06	2.30389e-05	15.862	0.143241
ENSG00000244363	RPL7P23	processed_pseudogene	16.3994	4.7523	0.986566	4.81701	1.45722e-06	2.30389e-05	0.675808	16.0687
ENSG00000174990	CA5A	protein_coding	78.4528	2.41223	0.500848	4.81628	1.46256e-06	2.31091e-05	1.67305	5.16241
ENSG00000119661	DNAL1	protein_coding	71.8789	-1.54156	0.320171	-4.81481	1.47341e-06	2.32518e-05	14.4654	3.15173
ENSG00000185624	P4HB	protein_coding	374.055	-1.85974	0.386248	-4.81489	1.47282e-06	2.32518e-05	580.439	83.9911
ENSG00000146731	CCT6A	protein_coding	382.563	0.693614	0.144124	4.81261	1.4897e-06	2.34944e-05	495.734	423.074
ENSG00000107929	LARP4B	protein_coding	185.936	-1.27742	0.265447	-4.81233	1.49178e-06	2.35128e-05	36.0326	8.07555
ENSG00000140990	NDUFB10	protein_coding	40.8955	1.56919	0.326105	4.81192	1.49489e-06	2.35473e-05	31.1517	51.3199
ENSG00000185480	PARPBP	protein_coding	34.2972	2.07231	0.431102	4.80702	1.53198e-06	2.41168e-05	5.77537	12.8717
ENSG00000168610	STAT3	protein_coding	269.506	-1.66984	0.347411	-4.80653	1.53575e-06	2.41613e-05	170.466	30.5355
ENSG00000119707	RBM25	protein_coding	929.016	1.58186	0.329561	4.79989	1.5875e-06	2.49447e-05	75.0367	119.134
ENSG00000157554	ERG	protein_coding	1801.1	2.48521	0.517757	4.79995	1.58706e-06	2.49447e-05	102.23	320.337
ENSG00000144736	SHQ1	protein_coding	67.6954	-2.85697	0.59548	-4.79776	1.60448e-06	2.51807e-05	65.7181	5.26697
ENSG00000151466	SCLT1	protein_coding	82.2407	1.25915	0.262443	4.79782	1.60404e-06	2.51807e-05	12.2505	15.9105
ENSG00000162739	SLAMF6	protein_coding	13.9552	2.81403	0.586547	4.79763	1.60556e-06	2.51822e-05	0.670032	2.65312
ENSG00000125107	CNOT1	protein_coding	471.439	-1.44456	0.30112	-4.79729	1.60827e-06	2.52093e-05	408.837	81.643
ENSG00000256061	DNAAF4	protein_coding	35.4195	2.14246	0.446762	4.79554	1.62235e-06	2.54145e-05	5.77752	14.8263
ENSG00000134982	APC	protein_coding	508.97	1.87368	0.390754	4.79503	1.62648e-06	2.54481e-05	20.6097	41.2697
ENSG00000136535	TBR1	protein_coding	17.4166	5.49613	1.1462	4.7951	1.62595e-06	2.54481e-05	0.0191042	1.93716
ENSG00000102606	ARHGEF7	protein_coding	304.587	-1.35264	0.282432	-4.78927	1.67391e-06	2.61743e-05	118.63	24.9529
ENSG00000257891	AL929601.1	lincRNA	5.76319	4.14569	0.865685	4.78892	1.67683e-06	2.6204e-05	1.42195	17.7242
ENSG00000059588	TARBP1	protein_coding	126.975	-2.51177	0.524591	-4.78805	1.68413e-06	2.6302e-05	84.6317	9.50161
ENSG00000255471	AP001528.2	antisense_RNA	19.747	-4.25021	0.887822	-4.78723	1.69101e-06	2.63933e-05	98.983	0.576682
ENSG00000134765	DSC1	protein_coding	6.34421	5.46084	1.14096	4.78619	1.69976e-06	2.64976e-05	0.0133986	0.821482
ENSG00000144713	RPL32	protein_coding	1113.39	1.19388	0.24944	4.78623	1.69939e-06	2.64976e-05	974.691	1188.89
ENSG00000129221	AIPL1	protein_coding	8.76628	3.17758	0.664335	4.7831	1.72614e-06	2.68925e-05	0.41503	2.30224
ENSG00000162736	NCSTN	protein_coding	97.7498	-1.71058	0.357794	-4.78091	1.74499e-06	2.71698e-05	71.7408	13.1646
ENSG00000153292	ADGRF1	protein_coding	26.5025	2.27254	0.475482	4.77944	1.75786e-06	2.73535e-05	1.37161	3.52336
ENSG00000182551	ADI1	protein_coding	130.21	1.06476	0.222842	4.77811	1.76953e-06	2.75183e-05	14.6845	16.6574
ENSG00000175164	ABO	protein_coding	25.3605	2.26799	0.474699	4.77774	1.77273e-06	2.75514e-05	0.687529	1.86071
ENSG00000265681	RPL17	protein_coding	1048.09	1.19901	0.251036	4.77625	1.78595e-06	2.774e-05	757.838	920.829
ENSG00000103404	USP31	protein_coding	313.367	-1.82425	0.381991	-4.77563	1.79144e-06	2.78085e-05	29.4051	4.34073
ENSG00000121089	NACA3P	processed_pseudogene	13.5557	3.0334	0.635229	4.77529	1.79453e-06	2.78396e-05	3.21931	15.9108
ENSG00000280004	AC005086.3	pseudogene	11.8804	2.97778	0.623715	4.77425	1.80376e-06	2.79658e-05	96.4766	430.623
ENSG00000258297	AP001157.1	antisense_RNA	39.7739	-3.44511	0.72211	-4.77089	1.8341e-06	2.84191e-05	21.4167	0.846961
ENSG00000213741	RPS29	protein_coding	280.836	1.18521	0.248436	4.77069	1.83594e-06	2.84304e-05	1257.31	1546.45
ENSG00000150459	SAP18	protein_coding	155.636	2.143	0.449268	4.76998	1.84248e-06	2.85145e-05	40.6255	99.6649
ENSG00000173406	DAB1	protein_coding	8.78086	6.06103	1.27123	4.76785	1.86201e-06	2.87995e-05	0	1.87107
ENSG00000249348	UGDH-AS1	antisense_RNA	858.795	1.50632	0.315955	4.7675	1.86525e-06	2.88321e-05	83.0326	127.351
ENSG00000224810	AL355482.1	lincRNA	144.294	1.83873	0.385692	4.76735	1.86662e-06	2.88358e-05	13.5109	26.3669
ENSG00000110492	MDK	protein_coding	90.8902	-2.37726	0.498767	-4.76626	1.87677e-06	2.89752e-05	196.038	17.8686
ENSG00000155463	OXA1L	protein_coding	185.234	-1.08238	0.227192	-4.76418	1.89624e-06	2.92582e-05	87.6344	21.9983
ENSG00000250026	TMPRSS11BNL	transcribed_unprocessed_pseudogene	15.9435	3.08864	0.648502	4.76272	1.90996e-06	2.94523e-05	2.21822	11.1417
ENSG00000128000	ZNF780B	protein_coding	77.5258	-1.75137	0.367756	-4.76231	1.91393e-06	2.94957e-05	9.74585	1.49696
ENSG00000126698	DNAJC8	protein_coding	102.705	1.16789	0.245308	4.76091	1.92725e-06	2.96831e-05	35.0547	41.9369
ENSG00000128609	NDUFA5	protein_coding	113.293	1.39879	0.293871	4.75988	1.93712e-06	2.98173e-05	37.1838	54.3126
ENSG00000253490	LINC02099	lincRNA	29.7981	2.28352	0.479827	4.75905	1.94504e-06	2.99212e-05	1.81612	4.90902
ENSG00000265692	LINC01970	lincRNA	19.4253	2.48955	0.523363	4.75683	1.96658e-06	3.02344e-05	1.78195	5.54046
ENSG00000198642	KLHL9	protein_coding	122.906	-1.42656	0.299905	-4.75669	1.9679e-06	3.02365e-05	13.7367	2.61129
ENSG00000240480	RPL29P2	transcribed_processed_pseudogene	4.72502	4.92524	1.03569	4.75552	1.97938e-06	3.03947e-05	0.326209	9.68437
ENSG00000168175	MAPK1IP1L	protein_coding	279.455	-0.815876	0.17159	-4.75478	1.98659e-06	3.04871e-05	58.2677	16.8565
ENSG00000142156	COL6A1	protein_coding	56.7914	-2.90859	0.611825	-4.75395	1.99477e-06	3.05944e-05	17.2234	1.14249
ENSG00000205086	C2orf91	protein_coding	28.9015	3.02805	0.637044	4.75329	2.00134e-06	3.06769e-05	0.998633	5.47195
ENSG00000104450	SPAG1	protein_coding	46.0004	2.06459	0.434361	4.75316	2.00263e-06	3.06782e-05	8.83701	22.6082
ENSG00000149201	CCDC81	protein_coding	17.0086	2.58603	0.54418	4.75216	2.01256e-06	3.0812e-05	1.75282	7.00148
ENSG00000260078	AC007342.3	transcribed_unprocessed_pseudogene	21.7126	2.35689	0.495994	4.75184	2.01573e-06	3.08421e-05	1.12934	3.93077
ENSG00000258952	SALRNA1	lincRNA	6.11236	3.84669	0.80971	4.75071	2.02708e-06	3.09973e-05	0.17519	1.74931
ENSG00000163933	RFT1	protein_coding	28.8886	-3.84221	0.808839	-4.75028	2.03137e-06	3.1028e-05	9.41633	0.23823
ENSG00000183684	ALYREF	protein_coding	52.3972	1.6194	0.340907	4.75026	2.03151e-06	3.1028e-05	90.4084	172.984
ENSG00000236008	LINC01814	lincRNA	491.365	3.52934	0.74314	4.74922	2.04201e-06	3.11698e-05	5.28443	39.6268
ENSG00000135631	RAB11FIP5	protein_coding	58.9903	-2.146	0.452109	-4.74664	2.0682e-06	3.15509e-05	21.3353	3.88771
ENSG00000106100	NOD1	protein_coding	54.7521	-2.84713	0.60011	-4.74435	2.09173e-06	3.18819e-05	23.6207	3.11333
ENSG00000255303	OR5BA1P	transcribed_unprocessed_pseudogene	25.9545	2.47079	0.520792	4.74429	2.09239e-06	3.18819e-05	0.706397	2.23577
ENSG00000046889	PREX2	protein_coding	472.104	-1.52113	0.320676	-4.74352	2.10039e-06	3.19848e-05	60.6375	11.5303
ENSG00000136731	UGGT1	protein_coding	266.371	-2.09581	0.441906	-4.74268	2.10914e-06	3.2099e-05	52.6599	6.86721
ENSG00000177700	POLR2L	protein_coding	45.1882	1.69401	0.35731	4.74101	2.12653e-06	3.23444e-05	19.3184	33.3896
ENSG00000168497	CAVIN2	protein_coding	332.231	-1.18372	0.249698	-4.74063	2.13055e-06	3.23864e-05	65.3982	15.0492
ENSG00000180354	MTURN	protein_coding	207.64	2.40787	0.508012	4.73979	2.13943e-06	3.2502e-05	9.1096	26.5491
ENSG00000250508	AP000808.1	lincRNA	16.9696	2.24678	0.474183	4.73821	2.15611e-06	3.2736e-05	0.921718	2.42048
ENSG00000261364	AC063923.2	lincRNA	16.3241	3.2384	0.683488	4.73805	2.15782e-06	3.27426e-05	2.10512	12.2526
ENSG00000198010	DLGAP2	protein_coding	10.7055	5.60678	1.18365	4.73686	2.17057e-06	3.29167e-05	0.0174377	1.97766
ENSG00000105726	ATP13A1	protein_coding	33.8437	-3.44197	0.726815	-4.73569	2.18311e-06	3.30873e-05	29.1234	1.17956
ENSG00000140905	GCSH	protein_coding	80.2026	2.80801	0.593127	4.73425	2.19863e-06	3.33028e-05	17.129	70.1621
ENSG00000180581	SRP9P1	processed_pseudogene	43.9023	1.49278	0.315346	4.73378	2.20374e-06	3.33605e-05	426.417	628.787
ENSG00000175550	DRAP1	protein_coding	34.9002	2.32477	0.491128	4.73355	2.20631e-06	3.33611e-05	11.9484	32.9901
ENSG00000184012	TMPRSS2	protein_coding	16.0089	2.98869	0.631387	4.73354	2.20638e-06	3.33611e-05	1.22334	7.0817
ENSG00000088986	DYNLL1	protein_coding	171.127	1.03001	0.217637	4.7327	2.21557e-06	3.34803e-05	120.574	132.041
ENSG00000140945	CDH13	protein_coding	146.714	-1.49295	0.315506	-4.73192	2.22404e-06	3.35885e-05	54.9272	10.9477
ENSG00000101310	SEC23B	protein_coding	88.9192	-2.59246	0.547922	-4.73144	2.22931e-06	3.36483e-05	52.6863	4.27347
ENSG00000258548	LINC00645	lincRNA	11.9688	5.30118	1.12053	4.73097	2.23447e-06	3.37063e-05	0.0407212	2.47718
ENSG00000115919	KYNU	protein_coding	291.531	1.77958	0.376343	4.72861	2.2606e-06	3.40804e-05	4.88813	9.03876
ENSG00000156508	EEF1A1	protein_coding	19262.6	1.5095	0.319321	4.72721	2.27626e-06	3.42964e-05	5196.16	7854.88
ENSG00000168016	TRANK1	protein_coding	67.2233	-2.59226	0.548427	-4.72671	2.28182e-06	3.43599e-05	9.21941	1.346
ENSG00000102908	NFAT5	protein_coding	933.642	-1.41832	0.300118	-4.72587	2.29135e-06	3.44832e-05	160.555	31.8716
ENSG00000039523	RIPOR1	protein_coding	80.6219	-2.44441	0.517484	-4.72363	2.31668e-06	3.4844e-05	71.3403	8.23086
ENSG00000282828	AC009971.1	lincRNA	11.4983	3.26258	0.691248	4.71985	2.36023e-06	3.54782e-05	2.25759	13.5492
ENSG00000101489	CELF4	protein_coding	8.88153	4.15273	0.880165	4.71813	2.38022e-06	3.57577e-05	0.31389	3.63523
ENSG00000166436	TRIM66	protein_coding	40.7214	-2.60263	0.551649	-4.71791	2.38285e-06	3.57762e-05	9.11076	0.913374
ENSG00000104529	EEF1D	protein_coding	202.842	1.82857	0.387601	4.71765	2.38585e-06	3.58004e-05	121.208	234.731
ENSG00000233183	AL138889.1	lincRNA	49.9445	1.77188	0.375614	4.71727	2.39025e-06	3.58453e-05	1.72148	3.16541
ENSG00000100441	KHNYN	protein_coding	100.606	-1.58906	0.337012	-4.71515	2.41533e-06	3.62004e-05	14.3634	2.6393
ENSG00000204296	C6orf10	protein_coding	5.88712	4.03014	0.854922	4.71405	2.42841e-06	3.63751e-05	0.151866	1.80016
ENSG00000164244	PRRC1	protein_coding	164.044	-1.06979	0.227064	-4.7114	2.46016e-06	3.68291e-05	36.2918	9.701
ENSG00000130382	MLLT1	protein_coding	48.2211	-3.12	0.662405	-4.71011	2.47587e-06	3.70427e-05	9.25918	0.501592
ENSG00000129467	ADCY4	protein_coding	103.154	-3.60156	0.765324	-4.70593	2.52706e-06	3.77866e-05	55.5496	4.00182
ENSG00000183323	CCDC125	protein_coding	177.763	1.56315	0.332176	4.70579	2.52889e-06	3.77919e-05	12.4379	19.6073
ENSG00000179218	CALR	protein_coding	370.448	-1.51449	0.321899	-4.70488	2.5402e-06	3.79208e-05	410.95	75.6323
ENSG00000228336	OR9H1P	polymorphic_pseudogene	127.796	1.38213	0.293768	4.70485	2.54048e-06	3.79208e-05	8.10317	11.2027
ENSG00000259207	ITGB3	protein_coding	86.4019	-3.59187	0.764206	-4.70014	2.59988e-06	3.8785e-05	23.0728	0.855775
ENSG00000159184	HOXB13	protein_coding	6.50271	4.96823	1.05769	4.69723	2.63712e-06	3.93176e-05	0.0336656	0.982907
ENSG00000197381	ADARB1	protein_coding	98.6007	-2.94631	0.627379	-4.69622	2.65026e-06	3.94906e-05	95.1496	8.14776
ENSG00000165678	GHITM	protein_coding	162.922	1.03501	0.22042	4.69565	2.65754e-06	3.9576e-05	26.3886	28.5447
ENSG00000136802	LRRC8A	protein_coding	100.008	-2.09321	0.445816	-4.69522	2.66315e-06	3.96366e-05	19.5608	2.41626
ENSG00000257294	AC080011.1	lincRNA	9.9815	3.71302	0.791024	4.69394	2.67988e-06	3.98624e-05	0.78826	6.9644
ENSG00000232629	HLA-DQB2	protein_coding	6.51012	3.66512	0.78098	4.69297	2.69264e-06	4.0029e-05	0.22205	1.91699
ENSG00000176095	IP6K1	protein_coding	61.7375	-2.18831	0.466356	-4.69236	2.70071e-06	4.01258e-05	23.2755	3.33598
ENSG00000277342	AC048344.4	sense_intronic	10.1195	2.94808	0.628339	4.69186	2.7073e-06	4.02003e-05	3.75085	17.0838
ENSG00000171877	FRMD5	protein_coding	47.5285	-2.22243	0.473706	-4.69158	2.71106e-06	4.0233e-05	10.6728	1.14554
ENSG00000250144	AC104619.3	processed_pseudogene	15.5649	3.19055	0.680133	4.69107	2.71786e-06	4.03105e-05	1.17556	6.79739
ENSG00000011523	CEP68	protein_coding	109.836	-1.93095	0.411804	-4.68902	2.7452e-06	4.06925e-05	14.9806	2.01709
ENSG00000197961	ZNF121	protein_coding	136.282	-1.26155	0.26905	-4.68889	2.74696e-06	4.0695e-05	15.4714	3.54447
ENSG00000153707	PTPRD	protein_coding	86.6776	-2.84189	0.606188	-4.68813	2.75718e-06	4.0803e-05	22.9943	2.42087
ENSG00000276966	HIST1H4E	protein_coding	172.588	1.78279	0.38028	4.68811	2.75743e-06	4.0803e-05	29.3196	55.7173
ENSG00000280707	AL353747.4	lincRNA	10.3116	3.13648	0.669133	4.68739	2.76715e-06	4.09232e-05	4.52797	23.4468
ENSG00000234741	GAS5	processed_transcript	557.602	1.2766	0.272419	4.68618	2.7835e-06	4.11413e-05	648.062	842.377
ENSG00000169756	LIMS1	protein_coding	528.685	-0.700832	0.14958	-4.68534	2.79497e-06	4.12869e-05	144.784	47.2425
ENSG00000182150	ERCC6L2	protein_coding	98.0265	-1.54991	0.33102	-4.68223	2.83774e-06	4.18946e-05	28.1431	4.988
ENSG00000114867	EIF4G1	protein_coding	332.897	-1.04855	0.22403	-4.6804	2.8632e-06	4.22462e-05	148.173	38.5768
ENSG00000198162	MAN1A2	protein_coding	210.003	-1.39705	0.298592	-4.6788	2.88554e-06	4.25513e-05	33.722	6.98499
ENSG00000089009	RPL6	protein_coding	1703.93	1.45756	0.311656	4.67683	2.91337e-06	4.29371e-05	1096.01	1598.33
ENSG00000007384	RHBDF1	protein_coding	36.8198	-4.41611	0.94437	-4.67625	2.92164e-06	4.30342e-05	22.6649	0.207207
ENSG00000139746	RBM26	protein_coding	236.403	-0.856229	0.183122	-4.67572	2.92924e-06	4.31214e-05	34.9786	10.2448
ENSG00000255464	SEPT14P8	unprocessed_pseudogene	7.17424	5.4612	1.16815	4.67509	2.93825e-06	4.32292e-05	8.92734	464.102
ENSG00000196616	ADH1B	protein_coding	12.5044	3.17165	0.678527	4.67432	2.94927e-06	4.33664e-05	0.286135	1.60004
ENSG00000138386	NAB1	protein_coding	148.888	-1.94648	0.416432	-4.6742	2.95105e-06	4.33677e-05	98.5946	13.9891
ENSG00000110958	PTGES3	protein_coding	359.216	0.980014	0.209674	4.67398	2.95417e-06	4.33887e-05	78.3918	82.2887
ENSG00000167972	ABCA3	protein_coding	46.1241	-3.38464	0.724269	-4.67318	2.96567e-06	4.35328e-05	12.5272	0.419992
ENSG00000257894	AC027288.3	lincRNA	92.5225	1.14928	0.245966	4.67252	2.97527e-06	4.36486e-05	18.0986	21.2386
ENSG00000240405	SAMMSON	lincRNA	28.093	2.34253	0.501583	4.67028	3.00797e-06	4.41031e-05	2.97951	8.28899
ENSG00000136295	TTYH3	protein_coding	114.762	-2.26052	0.484317	-4.66744	3.04972e-06	4.46897e-05	36.8029	3.6001
ENSG00000119705	SLIRP	protein_coding	94.7858	2.34173	0.501838	4.66631	3.06663e-06	4.49118e-05	100.134	291.139
ENSG00000106665	CLIP2	protein_coding	43.9301	-3.12695	0.670184	-4.6658	3.07413e-06	4.49959e-05	13.4176	0.741468
ENSG00000113494	PRLR	protein_coding	5.96552	4.02211	0.862617	4.66268	3.12117e-06	4.56585e-05	0.0247656	0.281343
ENSG00000198843	SELENOT	protein_coding	89.4599	-2.25611	0.483995	-4.66142	3.14036e-06	4.5913e-05	43.9014	5.44041
ENSG00000178761	FAM219B	protein_coding	75.2764	-3.13422	0.672581	-4.65999	3.16222e-06	4.62062e-05	49.0309	2.93633
ENSG00000275210	AC245884.11	processed_transcript	10.5215	3.08793	0.662701	4.65961	3.16803e-06	4.62648e-05	0.691187	3.74467
ENSG00000084073	ZMPSTE24	protein_coding	57.1842	-2.49951	0.536469	-4.65919	3.17449e-06	4.63064e-05	29.1959	3.70887
ENSG00000143772	ITPKB	protein_coding	116.476	-1.74433	0.374379	-4.65928	3.17316e-06	4.63064e-05	15.5951	2.47093
ENSG00000279440	AL008638.3	lincRNA	8.51107	4.61254	0.990865	4.65506	3.23879e-06	4.72175e-05	0.045717	0.902917
ENSG00000133318	RTN3	protein_coding	152.933	-1.29108	0.277398	-4.65425	3.25164e-06	4.73509e-05	50.2223	11.3052
ENSG00000243927	MRPS6	protein_coding	40.2531	1.70755	0.366871	4.65437	3.24979e-06	4.73509e-05	8.57093	15.039
ENSG00000162402	USP24	protein_coding	289.652	-1.80177	0.387318	-4.65191	3.2887e-06	4.78364e-05	64.2767	9.81372
ENSG00000196418	ZNF124	protein_coding	109.358	0.982009	0.211095	4.65198	3.28766e-06	4.78364e-05	35.5282	37.4148
ENSG00000136869	TLR4	protein_coding	98.3855	-1.53615	0.330291	-4.6509	3.30497e-06	4.80457e-05	17.22	3.11764
ENSG00000237709	EEF1A1P28	processed_pseudogene	7.58907	3.1725	0.682144	4.65078	3.30689e-06	4.80463e-05	0.57895	3.21894
ENSG00000111885	MAN1A1	protein_coding	67.0904	-2.27907	0.490401	-4.64736	3.36206e-06	4.88202e-05	9.55157	0.977317
ENSG00000165169	DYNLT3	protein_coding	86.4591	1.16952	0.251715	4.6462	3.38098e-06	4.90395e-05	13.2355	16.026
ENSG00000176731	C8orf59	protein_coding	106.33	1.42344	0.306364	4.64624	3.38036e-06	4.90395e-05	105.418	155.32
ENSG00000125356	NDUFA1	protein_coding	33.3639	2.45281	0.528006	4.64542	3.3939e-06	4.91991e-05	9.2861	27.6838
ENSG00000117226	GBP3	protein_coding	27.5349	-4.20572	0.905809	-4.64306	3.43288e-06	4.9736e-05	15.9304	0.138814
ENSG00000136026	CKAP4	protein_coding	149.014	-1.78922	0.385397	-4.64252	3.44177e-06	4.98367e-05	36.8168	5.90452
ENSG00000137814	HAUS2	protein_coding	79.4354	1.51081	0.325462	4.64203	3.45003e-06	4.99281e-05	18.0769	28.8273
ENSG00000283000	AL392046.2	lincRNA	6.11343	3.83013	0.825163	4.64167	3.45604e-06	4.99868e-05	0.457412	4.19933
ENSG00000164338	UTP15	protein_coding	56.7424	1.49199	0.321476	4.64106	3.46619e-06	5.01053e-05	12.4341	19.4326
ENSG00000169083	AR	protein_coding	69.1964	-2.09111	0.450639	-4.64033	3.4786e-06	5.02565e-05	6.80489	0.880447
ENSG00000198517	MAFK	protein_coding	47.7485	1.97872	0.426471	4.63975	3.48828e-06	5.03679e-05	4.8847	11.4372
ENSG00000123545	NDUFAF4	protein_coding	39.4679	1.61347	0.347976	4.63673	3.53956e-06	5.10797e-05	18.3565	31.0219
ENSG00000232187	FTH1P7	processed_pseudogene	20.0104	2.81435	0.607438	4.63315	3.60138e-06	5.19426e-05	7.52704	31.2038
ENSG00000173209	AHSA2	protein_coding	135.794	-2.11119	0.456021	-4.6296	3.66381e-06	5.28133e-05	43.6046	5.6025
ENSG00000151116	UEVLD	protein_coding	56.129	-2.57101	0.555467	-4.62856	3.68216e-06	5.30168e-05	19.4019	2.74552
ENSG00000159314	ARHGAP27	protein_coding	38.8348	-3.67201	0.793322	-4.62865	3.68063e-06	5.30168e-05	27.7622	0.829619
ENSG00000182632	CCNYL2	transcribed_unprocessed_pseudogene	13.5248	3.05753	0.660594	4.62845	3.68414e-06	5.30168e-05	0.405763	2.53113
ENSG00000186367	KIAA1024L	protein_coding	6.95661	3.73899	0.807849	4.62833	3.68634e-06	5.30188e-05	0.19455	1.63625
ENSG00000221858	OR2A12	protein_coding	10.1964	3.94462	0.852308	4.62816	3.68926e-06	5.3031e-05	0.122013	1.70005
ENSG00000178162	FAR2P2	transcribed_unprocessed_pseudogene	52.6902	3.88883	0.840306	4.62787	3.69446e-06	5.30761e-05	1.79672	19.3753
ENSG00000145675	PIK3R1	protein_coding	102.92	-1.32762	0.287195	-4.62272	3.78748e-06	5.43819e-05	48.7102	10.5453
ENSG00000076201	PTPN23	protein_coding	51.6962	-3.57681	0.773872	-4.62196	3.80134e-06	5.45504e-05	47.7099	1.11473
ENSG00000007168	PAFAH1B1	protein_coding	289.774	-0.920972	0.199291	-4.62125	3.8143e-06	5.47057e-05	134.142	37.6354
ENSG00000036828	CASR	protein_coding	58.4947	1.95964	0.424102	4.62068	3.82482e-06	5.4826e-05	1.16875	2.44514
ENSG00000141526	SLC16A3	protein_coding	35.0842	-4.37591	0.947293	-4.61938	3.84888e-06	5.51401e-05	30.8718	0.438728
ENSG00000197580	BCO2	protein_coding	35.6338	2.12821	0.460781	4.6187	3.86147e-06	5.52895e-05	3.62218	10.7078
ENSG00000130770	ATPIF1	protein_coding	65.7095	1.31106	0.28393	4.61755	3.88298e-06	5.55664e-05	58.5001	76.5145
ENSG00000141622	RNF165	protein_coding	10.6364	2.94455	0.637718	4.61733	3.88711e-06	5.55946e-05	0.222667	1.14733
ENSG00000197714	ZNF460	protein_coding	71.2025	-2.30506	0.499253	-4.61701	3.89312e-06	5.56271e-05	19.6374	2.81416
ENSG00000224660	SH3BP5-AS1	antisense_RNA	63.4631	-2.3346	0.505655	-4.61698	3.89373e-06	5.56271e-05	14.9599	1.49857
ENSG00000278540	ACACA	protein_coding	148.72	-1.60297	0.34724	-4.61631	3.90618e-06	5.57741e-05	78.5986	14.3138
ENSG00000251379	AC099550.1	antisense_RNA	209.697	1.48615	0.321948	4.61612	3.90975e-06	5.57938e-05	83.6607	125.977
ENSG00000239857	GET4	protein_coding	34.2972	-3.87893	0.840328	-4.61597	3.91254e-06	5.58027e-05	26.5143	1.43999
ENSG00000171759	PAH	protein_coding	7.85714	4.47575	0.969698	4.61562	3.9193e-06	5.58681e-05	0.404805	7.16916
ENSG00000270304	AC087283.1	processed_pseudogene	9.32297	3.08695	0.668881	4.6151	3.92902e-06	5.59755e-05	1.09678	5.39512
ENSG00000174720	LARP7	protein_coding	73.2278	1.96344	0.425449	4.61497	3.93148e-06	5.59793e-05	48.3069	106.875
ENSG00000124253	PCK1	protein_coding	13.0822	5.29744	1.14827	4.61342	3.96092e-06	5.63672e-05	0.0456572	4.58258
ENSG00000168038	ULK4	protein_coding	26.3606	-3.44131	0.746059	-4.61265	3.97575e-06	5.6547e-05	16.2678	0.327216
ENSG00000110200	ANAPC15	protein_coding	45.5602	2.28126	0.494691	4.61149	3.99787e-06	5.683e-05	13.3503	39.0829
ENSG00000173660	UQCRH	protein_coding	121.735	1.69251	0.367141	4.60998	4.02716e-06	5.72146e-05	75.1229	131.448
ENSG00000183426	NPIPA1	protein_coding	95.7881	-1.9487	0.422771	-4.60935	4.03929e-06	5.73553e-05	51.2057	8.20902
ENSG00000144619	CNTN4	protein_coding	19.7212	4.65945	1.01105	4.60854	4.05508e-06	5.75475e-05	0.165985	4.32393
ENSG00000229463	LYST-AS1	antisense_RNA	15.5076	2.48563	0.539465	4.60759	4.07371e-06	5.778e-05	8.2487	25.6914
ENSG00000177984	LCN15	protein_coding	28.5716	2.13708	0.463872	4.60704	4.08445e-06	5.79003e-05	1.93899	4.64669
ENSG00000164616	FBXL21	transcribed_unitary_pseudogene	10.4858	6.11763	1.32799	4.60669	4.09122e-06	5.79642e-05	0	8.88556
ENSG00000028310	BRD9	protein_coding	104.9	1.07965	0.234416	4.60573	4.1103e-06	5.81381e-05	32.974	39.0511
ENSG00000130202	NECTIN2	protein_coding	48.7968	-3.34983	0.727331	-4.60565	4.11171e-06	5.81381e-05	28.7152	1.7478
ENSG00000155090	KLF10	protein_coding	109.159	-2.22534	0.483164	-4.60576	4.1096e-06	5.81381e-05	23.9167	2.61628
ENSG00000170791	CHCHD7	protein_coding	65.1743	1.82388	0.396013	4.60561	4.11256e-06	5.81381e-05	24.458	45.6096
ENSG00000139579	NABP2	protein_coding	33.6853	1.72731	0.375132	4.60455	4.13363e-06	5.84037e-05	6.28513	10.9509
ENSG00000173597	SULT1B1	protein_coding	1235.89	1.94542	0.422673	4.60266	4.17138e-06	5.89047e-05	35.872	75.7843
ENSG00000242267	SKINT1L	transcribed_unprocessed_pseudogene	327.256	2.00138	0.434899	4.60194	4.18584e-06	5.90763e-05	212.391	469.38
ENSG00000253647	CTD-2270F17.1	antisense_RNA	6.77781	4.16378	0.904917	4.60128	4.19901e-06	5.92296e-05	0.281622	3.48527
ENSG00000039139	DNAH5	protein_coding	32.7514	3.12878	0.680071	4.60066	4.21147e-06	5.93727e-05	0.760584	5.8468
ENSG00000182827	ACBD3	protein_coding	297.944	3.05765	0.665057	4.59757	4.27442e-06	6.0227e-05	43.0729	219.5
ENSG00000248124	RRN3P1	transcribed_unprocessed_pseudogene	69.9098	-1.85273	0.403057	-4.59668	4.29271e-06	6.04516e-05	21.0915	3.71024
ENSG00000074755	ZZEF1	protein_coding	155.696	-2.38251	0.518344	-4.59639	4.2987e-06	6.05027e-05	44.0916	5.0345
ENSG00000140285	FGF7	protein_coding	17.0523	3.10959	0.676564	4.59615	4.30364e-06	6.0539e-05	0.525647	3.41155
ENSG00000204365	C10orf126	protein_coding	16.5559	2.50567	0.545228	4.59564	4.31418e-06	6.06539e-05	1.31195	4.09257
ENSG00000105810	CDK6	protein_coding	197.624	-1.38772	0.301972	-4.59552	4.31679e-06	6.06573e-05	16.0144	3.20734
ENSG00000156920	ADGRG4	protein_coding	6.39894	3.80107	0.827325	4.59441	4.33975e-06	6.09467e-05	0.0384487	0.37581
ENSG00000284694	AL355602.1	lincRNA	12.5911	3.77006	0.820627	4.59413	4.34565e-06	6.0996e-05	0.222666	2.07973
ENSG00000230724	LINC01001	lincRNA	29.4116	-4.74184	1.03264	-4.59196	4.39093e-06	6.1572e-05	16.3847	0.0467205
ENSG00000261061	AC092718.4	sense_intronic	14.8109	2.46073	0.53588	4.59194	4.39148e-06	6.1572e-05	4.56843	13.9172
ENSG00000164068	RNF123	protein_coding	51.6309	-1.8894	0.41149	-4.59161	4.3983e-06	6.16339e-05	64.2122	8.63394
ENSG00000126705	AHDC1	protein_coding	37.6416	-3.44474	0.750333	-4.59095	4.41233e-06	6.17967e-05	7.29657	0.263719
ENSG00000253284	AC092828.1	sense_intronic	29.4546	1.7567	0.382967	4.58709	4.49472e-06	6.29163e-05	1.26482	2.21834
ENSG00000166664	CHRFAM7A	protein_coding	16.3165	-4.13263	0.901009	-4.58667	4.50363e-06	6.30066e-05	12.7387	0.346779
ENSG00000189350	TOGARAM2	protein_coding	49.4329	1.48571	0.324037	4.585	4.53983e-06	6.34783e-05	1.48019	2.18839
ENSG00000011260	UTP18	protein_coding	64.0686	1.65774	0.361599	4.58448	4.55117e-06	6.36023e-05	21.6307	41.4734
ENSG00000139668	WDFY2	protein_coding	71.388	-1.80936	0.39474	-4.58367	4.56888e-06	6.38151e-05	9.67307	1.42776
ENSG00000039560	RAI14	protein_coding	1490.57	1.53338	0.334625	4.5824	4.59673e-06	6.4169e-05	713.891	1088.13
ENSG00000085721	RRN3	protein_coding	60.9441	-1.99176	0.434797	-4.58091	4.62954e-06	6.45919e-05	21.5427	3.28815
ENSG00000138002	IFT172	protein_coding	58.5736	-2.05432	0.448585	-4.57956	4.65951e-06	6.49746e-05	48.1282	6.63648
ENSG00000099949	LZTR1	protein_coding	50.2327	-3.06612	0.670025	-4.57613	4.73657e-06	6.60133e-05	46.7998	4.87254
ENSG00000213598	AL049873.1	processed_pseudogene	4.74363	4.90405	1.07176	4.57569	4.74661e-06	6.61174e-05	0.765723	19.3994
ENSG00000180900	SCRIB	protein_coding	37.9082	-3.61064	0.789209	-4.57501	4.7619e-06	6.62944e-05	9.71043	0.322575
ENSG00000033867	SLC4A7	protein_coding	584.923	-1.25679	0.274729	-4.57464	4.77035e-06	6.63759e-05	118.014	26.1785
ENSG00000006607	FARP2	protein_coding	81.2466	-2.6629	0.582126	-4.57445	4.77472e-06	6.64007e-05	42.5479	4.57892
ENSG00000162337	LRP5	protein_coding	48.9947	-2.9901	0.653904	-4.57269	4.81503e-06	6.68877e-05	14.0439	1.78724
ENSG00000206159	GYG2P1	transcribed_unprocessed_pseudogene	18.7239	2.29514	0.501911	4.5728	4.81245e-06	6.68877e-05	7.93046	22.6237
ENSG00000213614	HEXA	protein_coding	96.8292	-1.63469	0.357498	-4.57258	4.81756e-06	6.68877e-05	52.5141	9.40704
ENSG00000120694	HSPH1	protein_coding	237.368	1.14123	0.249605	4.57213	4.82781e-06	6.69937e-05	72.2694	85.3012
ENSG00000114416	FXR1	protein_coding	497.115	0.833788	0.182457	4.56978	4.88237e-06	6.77142e-05	204.053	191.257
ENSG00000082068	WDR70	protein_coding	44.8566	-2.27467	0.497845	-4.56903	4.89981e-06	6.78827e-05	26.3574	2.30813
ENSG00000198265	HELZ	protein_coding	232.832	-1.54834	0.338872	-4.5691	4.89831e-06	6.78827e-05	57.569	10.7282
ENSG00000180871	CXCR2	protein_coding	95.2318	5.20227	1.1387	4.56863	4.90927e-06	6.79769e-05	0.334899	37.187
ENSG00000158445	KCNB1	protein_coding	376.755	4.4868	0.982141	4.56839	4.91484e-06	6.80174e-05	2.76234	72.1506
ENSG00000165731	RET	protein_coding	7.28912	5.38676	1.17963	4.5665	4.9593e-06	6.85957e-05	0.0129297	1.4437
ENSG00000283403	AC005394.2	processed_transcript	8.04706	3.74824	0.820914	4.56593	4.97282e-06	6.87455e-05	0.158836	1.51693
ENSG00000009413	REV3L	protein_coding	326.385	-0.907821	0.198865	-4.56502	4.99442e-06	6.9007e-05	158.254	45.1866
ENSG00000110700	RPS13	protein_coding	773.954	0.961615	0.210699	4.56393	5.02055e-06	6.93307e-05	800.935	830.543
ENSG00000133112	TPT1	protein_coding	3134.43	1.5692	0.344031	4.56121	5.08601e-06	7.01968e-05	1422.02	2250.65
ENSG00000007314	SCN4A	protein_coding	3.73432	5.75822	1.26294	4.55938	5.13056e-06	7.05081e-05	0	0.270434
ENSG00000188306	LRRIQ4	protein_coding	3.73432	5.75822	1.26294	4.55938	5.13056e-06	7.05081e-05	0	1.29493
ENSG00000203783	PRR9	protein_coding	3.73432	5.75822	1.26294	4.55938	5.13056e-06	7.05081e-05	0	2.08511
ENSG00000229572	EIF4BP4	processed_pseudogene	3.73432	5.75822	1.26294	4.55938	5.13056e-06	7.05081e-05	0	1.33757
ENSG00000233304	LINC01346	lincRNA	4.94381	4.91249	1.07744	4.55942	5.12947e-06	7.05081e-05	0.0267445	0.903491
ENSG00000233570	LINC00690	lincRNA	3.73432	5.75822	1.26294	4.55938	5.13056e-06	7.05081e-05	0	1.83101
ENSG00000260611	AC106785.2	lincRNA	3.73432	5.75822	1.26294	4.55938	5.13056e-06	7.05081e-05	0	1.90972
ENSG00000267132	AC067852.3	processed_pseudogene	3.73432	5.75822	1.26294	4.55938	5.13056e-06	7.05081e-05	0	6.54938
ENSG00000115750	TAF1B	protein_coding	68.1065	-1.62084	0.355574	-4.55837	5.15514e-06	7.08079e-05	55.8135	10.1266
ENSG00000143520	FLG2	protein_coding	8.46996	2.94291	0.645655	4.55802	5.16376e-06	7.08884e-05	0.103715	0.508487
ENSG00000168298	HIST1H1E	protein_coding	137.196	1.52066	0.333872	4.55464	5.24761e-06	7.2001e-05	65.5832	102.007
ENSG00000172771	EFCAB12	protein_coding	20.3539	1.9889	0.436704	4.55435	5.25483e-06	7.20614e-05	0.750511	1.62234
ENSG00000213671	OLA1P2	processed_pseudogene	15.4991	2.54492	0.558874	4.55365	5.27234e-06	7.22629e-05	2.14484	6.82912
ENSG00000108622	ICAM2	protein_coding	155.099	-1.50807	0.331376	-4.55092	5.3411e-06	7.31662e-05	163.076	29.6391
ENSG00000258123	LINC02444	lincRNA	133.302	1.3426	0.295028	4.55075	5.34563e-06	7.31892e-05	35.378	47.7134
ENSG00000170876	TMEM43	protein_coding	60.8728	-2.16103	0.474996	-4.54959	5.37517e-06	7.35544e-05	16.996	2.15433
ENSG00000100368	CSF2RB	protein_coding	50.0215	-3.35914	0.7384	-4.54921	5.38465e-06	7.35663e-05	8.84695	0.370388
ENSG00000130402	ACTN4	protein_coding	300.318	-1.09261	0.240166	-4.54942	5.37952e-06	7.35663e-05	187.175	47.2565
ENSG00000157087	ATP2B2	protein_coding	5.80355	5.05013	1.1101	4.54926	5.38337e-06	7.35663e-05	0.0148169	0.554479
ENSG00000149289	ZC3H12C	protein_coding	167.219	-1.34053	0.294739	-4.5482	5.41056e-06	7.38809e-05	12.3856	2.53284
ENSG00000266904	LINC00663	lincRNA	25.5308	2.7518	0.605546	4.54432	5.51136e-06	7.52173e-05	2.31119	8.68076
ENSG00000182759	MAFA	protein_coding	7.01769	5.38813	1.18593	4.54337	5.53627e-06	7.55171e-05	0.114164	5.17084
ENSG00000140829	DHX38	protein_coding	77.0495	1.78115	0.392063	4.54302	5.54534e-06	7.56006e-05	23.8618	45.8286
ENSG00000183185	GABRR3	protein_coding	6.82106	4.28668	0.943645	4.54269	5.55416e-06	7.56806e-05	0.0583788	1.0997
ENSG00000184588	PDE4B	protein_coding	262.033	-1.42742	0.314293	-4.54168	5.5809e-06	7.59675e-05	116.866	22.7761
ENSG00000273079	GRIN2B	protein_coding	21.6236	2.43576	0.536313	4.54167	5.58114e-06	7.59675e-05	0.112071	0.339253
ENSG00000251292	ERVH-1	lincRNA	12.1037	2.80848	0.618534	4.54055	5.61087e-06	7.63316e-05	3.55066	13.722
ENSG00000213967	ZNF726	protein_coding	24.3905	2.15561	0.474858	4.53949	5.63913e-06	7.66755e-05	3.90874	9.40031
ENSG00000253168	AC124069.1	antisense_RNA	11.4954	3.02444	0.666291	4.53922	5.6464e-06	7.67336e-05	2.34112	11.5979
ENSG00000230676	AL353803.2	lincRNA	3.85681	5.75212	1.26755	4.53797	5.67981e-06	7.69837e-05	0	1.33737
ENSG00000232492	NPM1P13	processed_pseudogene	3.85681	5.75212	1.26755	4.53797	5.67981e-06	7.69837e-05	0	3.46717
ENSG00000233536	AP000943.1	lincRNA	3.85681	5.75212	1.26755	4.53797	5.67981e-06	7.69837e-05	0	4.61291
ENSG00000254466	OR4D10	protein_coding	3.85681	5.75212	1.26755	4.53797	5.67981e-06	7.69837e-05	0	0.956462
ENSG00000259937	AC023158.1	sense_intronic	3.85681	5.75212	1.26755	4.53797	5.67981e-06	7.69837e-05	0	2.75229
ENSG00000284656	AL645937.6	lincRNA	14.9199	2.787	0.614234	4.53735	5.69643e-06	7.71682e-05	0.50267	2.04945
ENSG00000188687	SLC4A5	protein_coding	15.6985	-3.71118	0.818315	-4.53516	5.75611e-06	7.78621e-05	7.68543	0.157901
ENSG00000198824	CHAMP1	protein_coding	47.0405	-2.40876	0.531124	-4.53521	5.75455e-06	7.78621e-05	19.3801	2.52514
ENSG00000274220	AC009163.7	lincRNA	9.81743	2.79496	0.61629	4.53513	5.75677e-06	7.78621e-05	0.495008	2.03492
ENSG00000185684	EP400NL	transcribed_unprocessed_pseudogene	52.7723	-2.1723	0.47916	-4.53356	5.79972e-06	7.84016e-05	14.0061	1.55409
ENSG00000169992	NLGN2	protein_coding	39.6428	-3.00567	0.663129	-4.53256	5.82736e-06	7.87338e-05	8.47034	0.482902
ENSG00000282961	PRNCR1	lincRNA	71.7524	1.35191	0.298298	4.53207	5.84096e-06	7.8876e-05	1.52785	2.11221
ENSG00000225045	MTND5P27	processed_pseudogene	5.01247	4.4929	0.991428	4.53175	5.84963e-06	7.89516e-05	0.0909195	1.83831
ENSG00000218347	HNRNPA1P1	processed_pseudogene	3.90095	5.74997	1.26911	4.53073	5.87813e-06	7.92111e-05	0	3.02411
ENSG00000223651	AL049812.1	processed_pseudogene	3.90095	5.74997	1.26911	4.53073	5.87813e-06	7.92111e-05	0	1.03591
ENSG00000227437	RPS8P4	processed_pseudogene	3.90095	5.74997	1.26911	4.53073	5.87813e-06	7.92111e-05	0	5.91397
ENSG00000280511	AL591030.1	lincRNA	12.204	2.73615	0.604085	4.5294	5.91503e-06	7.96665e-05	3.84507	14.98
ENSG00000065413	ANKRD44	protein_coding	35.461	-2.9051	0.641736	-4.52694	5.98446e-06	8.05594e-05	24.516	1.45324
ENSG00000177640	CASC2	antisense_RNA	16.2152	3.01687	0.666478	4.52658	5.99448e-06	8.06518e-05	0.631079	3.12092
ENSG00000162959	MEMO1	protein_coding	122.497	1.71904	0.379834	4.52577	6.01747e-06	8.09187e-05	27.8976	51.7668
ENSG00000141429	GALNT1	protein_coding	431.666	-1.26515	0.279651	-4.52401	6.06783e-06	8.15531e-05	108.216	23.1464
ENSG00000213757	AC020898.1	processed_pseudogene	12.6743	2.53366	0.560133	4.52331	6.08797e-06	8.1781e-05	3.23453	10.6218
ENSG00000279927	Z95114.4	lincRNA	18.2102	2.08265	0.460455	4.52304	6.09585e-06	8.18439e-05	1.00671	2.27109
ENSG00000109686	SH3D19	protein_coding	331.021	-1.3827	0.305785	-4.52181	6.13118e-06	8.22753e-05	99.7042	21.3071
ENSG00000137819	PAQR5	protein_coding	25.4845	2.74085	0.606228	4.52115	6.15036e-06	8.24846e-05	0.778715	3.84023
ENSG00000284721	AL662907.3	lincRNA	17.8272	2.23046	0.493349	4.52106	6.15322e-06	8.24846e-05	1.76986	4.56236
ENSG00000149311	ATM	protein_coding	382.935	-1.48037	0.327742	-4.51688	6.27584e-06	8.40844e-05	214.898	40.2508
ENSG00000164398	ACSL6	protein_coding	14.0013	2.56911	0.568944	4.51558	6.31449e-06	8.4558e-05	0.468497	1.53215
ENSG00000174606	ANGEL2	protein_coding	131.7	-1.55595	0.344652	-4.51455	6.34526e-06	8.49257e-05	56.6442	11.1178
ENSG00000124193	SRSF6	protein_coding	283.72	-1.03102	0.228489	-4.51232	6.41234e-06	8.57789e-05	54.7192	13.6111
ENSG00000129103	SUMF2	protein_coding	60.4806	-2.27404	0.503995	-4.51203	6.4211e-06	8.58512e-05	45.2197	5.04597
ENSG00000174106	LEMD3	protein_coding	78.9225	-2.04457	0.453164	-4.51176	6.42925e-06	8.59154e-05	19.9822	2.49892
ENSG00000188846	RPL14	protein_coding	1226.4	1.39544	0.309343	4.51099	6.45267e-06	8.61835e-05	5011.62	7122.27
ENSG00000134249	ADAM30	protein_coding	3.76797	5.38355	1.1938	4.50958	6.49559e-06	8.67115e-05	0.00965761	0.752913
ENSG00000253327	RAD21-AS1	antisense_RNA	32.8364	1.55148	0.34413	4.50841	6.53152e-06	8.71458e-05	4.48754	6.96319
ENSG00000163138	PACRGL	protein_coding	60.9848	-2.40538	0.533549	-4.50826	6.53611e-06	8.71618e-05	123.12	11.6281
ENSG00000090020	SLC9A1	protein_coding	45.1049	-3.29708	0.731398	-4.50792	6.5467e-06	8.72575e-05	19.6557	0.738352
ENSG00000099246	RAB18	protein_coding	165.73	0.871308	0.193304	4.50744	6.56156e-06	8.74102e-05	51.9925	50.4719
ENSG00000105854	PON2	protein_coding	128.818	-1.39181	0.30879	-4.5073	6.56573e-06	8.74203e-05	134.209	27.6862
ENSG00000231500	RPS18	protein_coding	1090.78	1.20811	0.268044	4.50713	6.57104e-06	8.74456e-05	837.487	1032.61
ENSG00000011114	BTBD7	protein_coding	191.399	-1.24416	0.276114	-4.50597	6.60716e-06	8.78807e-05	37.1886	8.35703
ENSG00000171421	MRPL36	protein_coding	16.2971	2.35155	0.521917	4.5056	6.61871e-06	8.79886e-05	6.9689	20.2346
ENSG00000099194	SCD	protein_coding	324.159	-1.32151	0.293423	-4.50375	6.67638e-06	8.87093e-05	38.0797	7.95339
ENSG00000130309	COLGALT1	protein_coding	114.261	-1.55665	0.345662	-4.50339	6.68774e-06	8.88143e-05	67.428	14.057
ENSG00000106344	RBM28	protein_coding	218.898	1.34311	0.298265	4.50308	6.69756e-06	8.88987e-05	35.0891	49.9243
ENSG00000148841	ITPRIP	protein_coding	73.9466	-2.47465	0.549568	-4.50289	6.70343e-06	8.89305e-05	10.27	0.974281
ENSG00000234109	RPL7P36	processed_pseudogene	3.9346	5.38577	1.19664	4.50073	6.77199e-06	8.97008e-05	0.0642189	4.85657
ENSG00000242593	AC006148.1	antisense_RNA	3.9346	5.38577	1.19664	4.50073	6.77199e-06	8.97008e-05	0.00645426	0.514765
ENSG00000260198	AC009102.1	sense_intronic	3.9346	5.38577	1.19664	4.50073	6.77199e-06	8.97008e-05	0.0171536	1.3681
ENSG00000163808	KIF15	protein_coding	41.1956	2.68717	0.597087	4.50047	6.78027e-06	8.97642e-05	2.43018	8.92263
ENSG00000235238	SUMO2P1	processed_pseudogene	40.5948	1.51536	0.336852	4.49859	6.84048e-06	9.05146e-05	252.204	393.614
ENSG00000171944	OR52A5	protein_coding	3.93742	5.37464	1.19545	4.49592	6.92683e-06	9.15627e-05	0.00709662	0.561325
ENSG00000261517	LINC00558	lincRNA	3.93743	5.37465	1.19545	4.49594	6.92628e-06	9.15627e-05	0.00906941	0.717386
ENSG00000151726	ACSL1	protein_coding	48.1296	-1.46531	0.326073	-4.4938	6.9963e-06	9.24334e-05	26.2637	4.84425
ENSG00000224259	LINC01133	lincRNA	10.6049	2.80832	0.625033	4.49307	7.02042e-06	9.27043e-05	1.09477	4.30774
ENSG00000162522	KIAA1522	protein_coding	39.7127	-3.01165	0.670639	-4.49072	7.09819e-06	9.36829e-05	7.87408	0.39575
ENSG00000230438	SERPINB9P1	lincRNA	22.7802	2.30469	0.513241	4.49046	7.10699e-06	9.37508e-05	3.26889	9.24789
ENSG00000182022	CHST15	protein_coding	103.176	-1.97544	0.440146	-4.48815	7.18447e-06	9.47242e-05	25.7371	3.61997
ENSG00000242616	GNG10	protein_coding	30.4804	-4.59874	1.02491	-4.48699	7.22349e-06	9.51896e-05	18.9601	0
ENSG00000166405	RIC3	protein_coding	17.721	3.46821	0.773076	4.48624	7.24901e-06	9.5477e-05	2.61025	18.3236
ENSG00000131263	RLIM	protein_coding	252.364	-0.994135	0.221606	-4.48604	7.25586e-06	9.55181e-05	21.7432	5.92446
ENSG00000003147	ICA1	protein_coding	127.371	-1.2808	0.285693	-4.48313	7.35559e-06	9.67813e-05	160.517	34.4354
ENSG00000259461	ANP32BP3	processed_pseudogene	4.61888	5.13412	1.14524	4.48299	7.36033e-06	9.67941e-05	0.117946	5.61206
ENSG00000119777	TMEM214	protein_coding	54.2002	-2.41774	0.539347	-4.48271	7.37008e-06	9.68725e-05	39.5082	4.08252
ENSG00000179935	LINC00652	lincRNA	51.704	1.73431	0.387111	4.48014	7.4593e-06	9.7995e-05	3.71652	6.70823
ENSG00000109436	TBC1D9	protein_coding	161.922	-2.29858	0.513238	-4.47858	7.51401e-06	9.86632e-05	44.2402	5.36065
ENSG00000122482	ZNF644	protein_coding	148.05	-1.10829	0.247533	-4.47734	7.55775e-06	9.91868e-05	60.6631	14.5761
ENSG00000140575	IQGAP1	protein_coding	900.782	-0.720249	0.160948	-4.47504	7.63963e-06	0.00010021	361.323	116.606
ENSG00000213939	AC091153.1	processed_pseudogene	5.77119	4.07216	0.910078	4.47452	7.65845e-06	0.000100355	1.62677	21.3864
ENSG00000242574	HLA-DMB	protein_coding	9.4969	4.3181	0.965042	4.47451	7.65851e-06	0.000100355	0.0899976	1.69158
ENSG00000153902	LGI4	protein_coding	3.84216	4.99696	1.11766	4.4709	7.78923e-06	0.000101964	0.0210038	0.81099
ENSG00000154783	FGD5	protein_coding	222.621	-1.0367	0.231872	-4.471	7.78556e-06	0.000101964	40.817	10.5627
ENSG00000272923	AC092139.2	lincRNA	5.70104	5.54028	1.2394	4.47012	7.81758e-06	0.000102283	0.0888213	6.12578
ENSG00000271519	AL590065.1	processed_pseudogene	38.1691	1.75827	0.393368	4.46977	7.83026e-06	0.000102344	1.85194	3.25184
ENSG00000280623	PCAT14	lincRNA	63.2807	1.18118	0.26426	4.46979	7.82981e-06	0.000102344	9.2077	11.1192
ENSG00000005801	ZNF195	protein_coding	80.0556	-2.51301	0.562298	-4.46917	7.85225e-06	0.000102579	51.5126	5.29646
ENSG00000230832	AC241584.1	processed_pseudogene	4.62161	5.1176	1.1459	4.46602	7.96875e-06	0.000103995	0.0536828	2.60218
ENSG00000235012	AF121897.1	processed_pseudogene	4.62161	5.1176	1.1459	4.46602	7.96875e-06	0.000103995	0.0141085	0.687407
ENSG00000134115	CNTN6	protein_coding	3.67237	5.11885	1.14637	4.46525	7.99748e-06	0.000104228	0.0221374	0.709757
ENSG00000166501	PRKCB	protein_coding	8.32836	3.54622	0.794184	4.46523	7.99816e-06	0.000104228	0.0765454	0.623094
ENSG00000229161	TCP1P1	unprocessed_pseudogene	3.96864	5.0006	1.1199	4.46522	7.99877e-06	0.000104228	0.0402599	1.60472
ENSG00000144644	GADL1	protein_coding	37.7512	1.64721	0.368952	4.46456	8.02336e-06	0.000104495	2.11771	3.62903
ENSG00000132436	FIGNL1	protein_coding	63.7757	-1.79521	0.402126	-4.4643	8.03302e-06	0.000104568	20.0804	3.42783
ENSG00000251660	AC007036.3	sense_overlapping	29.3371	4.29373	0.961978	4.46344	8.06535e-06	0.000104936	2.50658	42.0242
ENSG00000145526	CDH18	protein_coding	11.9776	2.55672	0.572843	4.4632	8.07433e-06	0.000104999	3.21645	11.0218
ENSG00000227615	AP001324.1	processed_pseudogene	4.74167	5.13081	1.14962	4.46305	8.08026e-06	0.000105023	0.496491	16.2789
ENSG00000222009	BTBD19	protein_coding	53.1366	-2.06719	0.463206	-4.46279	8.08981e-06	0.000105094	19.6158	2.31397
ENSG00000100485	SOS2	protein_coding	176.241	-0.939699	0.210638	-4.46121	8.14997e-06	0.000105822	33.9275	9.74046
ENSG00000224506	LINC02523	lincRNA	4.622	5.11357	1.14648	4.46022	8.18746e-06	0.000106255	0.0216586	0.897731
ENSG00000215002	RPL23AP59	processed_pseudogene	3.97108	4.99207	1.11973	4.45827	8.26232e-06	0.000107172	0.250745	10.0096
ENSG00000145284	SCD5	protein_coding	161.215	0.80397	0.180344	4.45798	8.2734e-06	0.000107261	24.3327	22.2834
ENSG00000177663	IL17RA	protein_coding	51.0129	-2.58527	0.580005	-4.45732	8.29913e-06	0.000107541	7.0438	0.585294
ENSG00000060762	MPC1	protein_coding	27.7541	1.76174	0.395275	4.45699	8.31167e-06	0.000107649	9.19155	17.3664
ENSG00000180071	ANKRD18A	protein_coding	24.6366	2.23342	0.501201	4.45613	8.34533e-06	0.00010803	41.3266	110.179
ENSG00000116016	EPAS1	protein_coding	1193.63	-1.38564	0.310991	-4.45555	8.36778e-06	0.000108266	310.936	63.8463
ENSG00000112312	GMNN	protein_coding	30.1243	2.0388	0.457613	4.4553	8.37776e-06	0.000108286	8.6839	20.2464
ENSG00000249790	AC092490.1	lincRNA	54.5144	1.89436	0.425192	4.4553	8.37774e-06	0.000108286	13.3031	28.2549
ENSG00000246308	AC116535.1	antisense_RNA	17.0533	2.23717	0.502187	4.45487	8.39458e-06	0.000108449	1.33267	3.36223
ENSG00000134186	PRPF38B	protein_coding	373.303	1.91947	0.430961	4.45392	8.43174e-06	0.000108874	28.5809	58.4129
ENSG00000169567	HINT1	protein_coding	135.845	0.988755	0.222013	4.4536	8.4444e-06	0.000108982	153.22	159.458
ENSG00000163634	THOC7	protein_coding	61.8266	1.20164	0.269841	4.45315	8.46197e-06	0.000109154	38.2789	46.2603
ENSG00000228956	SATB1-AS1	processed_transcript	10.9813	5.2256	1.17372	4.45217	8.50057e-06	0.000109597	0.23904	13.9452
ENSG00000065485	PDIA5	protein_coding	65.7001	-2.24958	0.505323	-4.45177	8.51643e-06	0.000109746	83.3176	8.34745
ENSG00000168772	CXXC4	protein_coding	4.95567	4.78576	1.07518	4.45112	8.54219e-06	0.000110023	0.0240249	0.667519
ENSG00000231434	AL365440.1	processed_pseudogene	6.68105	4.44778	0.999551	4.44978	8.5958e-06	0.000110658	0.101867	1.88181
ENSG00000032444	PNPLA6	protein_coding	71.1498	-2.14002	0.480985	-4.44925	8.61698e-06	0.000110867	55.9963	7.57959
ENSG00000165949	IFI27	protein_coding	90.7591	-3.65399	0.821283	-4.44913	8.62207e-06	0.000110867	377.857	12.3081
ENSG00000185551	NR2F2	protein_coding	307.09	-1.58605	0.356491	-4.44905	8.62499e-06	0.000110867	72.9142	12.6006
ENSG00000009709	PAX7	protein_coding	4.00623	5.6783	1.27711	4.44622	8.73938e-06	0.000112281	0	0.709567
ENSG00000170873	MTSS1	protein_coding	171.531	-1.59272	0.358234	-4.44602	8.74746e-06	0.000112328	106.936	19.4212
ENSG00000153208	MERTK	protein_coding	66.3362	-1.94276	0.436985	-4.44584	8.75506e-06	0.00011237	24.0204	3.89343
ENSG00000100505	TRIM9	protein_coding	23.4388	5.68495	1.27875	4.4457	8.76053e-06	0.000112384	0.0239542	4.69922
[truncated: 46,964 more rows]
