# Supplementary material for: Sorting and packaging of RNA into extracellular vesicles shape intracellular transcript levels
Source: BMC Biol. 2022 Mar 24;20:72. doi: 10.1186/s12915-022-01277-4 (PMC8944098; doi:10.1186/s12915-022-01277-4)
Supplement: Supplementary file 12 — Additional file 12. Fold changes, adjusted p-values and TPMs for genes in CD31-selected cells exposed to tumor cells or not. [file 12915_2022_1277_MOESM12_ESM.xlsx]

## Sheet: Sheet1
Ensembl_ID	Gene_Name	Gene.type	baseMean	log2FoldChange	lfcSE	stat	pvalue	padj	cell_mono_ave	cell_co_ave
ENSG00000248905	FMN1	protein_coding	85.7633	4.67622	0.28628	16.3345	5.61252e-60	9.24438e-56	0.0499198	3.69552
ENSG00000153721	CNKSR3	protein_coding	676.703	1.28305	0.113438	11.3105	1.16369e-29	9.58354e-26	6.28871	17.0769
ENSG00000273802	HIST1H2BG	protein_coding	389.636	-1.56347	0.145868	-10.7184	8.33964e-27	4.57874e-23	46.6455	16.3999
ENSG00000154839	SKA1	protein_coding	106.9	-2.13097	0.215797	-9.87488	5.34947e-23	2.20278e-19	9.06901	1.89503
ENSG00000277157	HIST1H4D	protein_coding	409.364	-1.55259	0.159064	-9.76076	1.65912e-22	5.46548e-19	971.113	340.108
ENSG00000203667	COX20	protein_coding	143.952	-1.88461	0.195316	-9.64903	4.96213e-22	1.16759e-18	29.6256	7.86379
ENSG00000277224	HIST1H2BF	protein_coding	73.0074	-2.3194	0.240202	-9.65602	4.63502e-22	1.16759e-18	13.2804	2.25464
ENSG00000282988	HIST1H3D	protein_coding	175.078	-1.92032	0.201287	-9.54019	1.42575e-21	2.93544e-18	35.9599	9.10875
ENSG00000132470	ITGB4	protein_coding	222.292	1.99975	0.213929	9.34772	8.95558e-21	1.63897e-17	3.68836	18.8793
ENSG00000262526	AC120057.3	protein_coding	23.3086	-3.16722	0.346282	-9.14633	5.88989e-20	9.70124e-17	8.79253	0.000717965
ENSG00000277075	HIST1H2AE	protein_coding	267.479	-1.45883	0.162641	-8.96967	2.97407e-19	4.45327e-16	152.374	56.9831
ENSG00000245532	NEAT1	lincRNA	75847.8	1.28996	0.145205	8.8837	6.4673e-19	8.8769e-16	292.816	814.056
ENSG00000162692	VCAM1	protein_coding	118.69	2.66596	0.301323	8.8475	8.94984e-19	1.13394e-15	0.766497	9.74425
ENSG00000180596	HIST1H2BC	protein_coding	247.449	-1.45654	0.169013	-8.61793	6.81739e-18	8.02066e-15	113.539	42.3874
ENSG00000276368	HIST1H2AJ	protein_coding	102.01	-2.39769	0.28147	-8.51845	1.61697e-17	1.77554e-14	130.576	17.9954
ENSG00000099783	HNRNPM	protein_coding	795.917	-0.897179	0.106333	-8.43744	3.24377e-17	3.33926e-14	207.643	120.105
ENSG00000163638	ADAMTS9	protein_coding	1702.42	1.0015	0.119871	8.35483	6.55287e-17	6.34896e-14	67.8679	151.369
ENSG00000170961	HAS2	protein_coding	30.9074	2.93491	0.35159	8.34752	6.97108e-17	6.37892e-14	0	1.68164
ENSG00000169047	IRS1	protein_coding	26.3376	2.67561	0.32267	8.29208	1.11283e-16	9.6471e-14	0.0709615	1.12433
ENSG00000170540	ARL6IP1	protein_coding	1232.63	-0.797931	0.0983726	-8.11132	5.00729e-16	4.12375e-13	139.679	86.5381
ENSG00000167900	TK1	protein_coding	42.355	-2.02718	0.251467	-8.0614	7.54283e-16	5.9161e-13	7.40583	1.48008
ENSG00000096696	DSP	protein_coding	70.4234	2.75202	0.343679	8.00751	1.17052e-15	8.76346e-13	0.0933818	2.15116
ENSG00000137965	IFI44	protein_coding	294.774	2.40289	0.30191	7.95895	1.73502e-15	1.2425e-12	9.71911	97.7003
ENSG00000184357	HIST1H1B	protein_coding	262.643	-2.09675	0.263728	-7.95042	1.85873e-15	1.27563e-12	102.834	19.6172
ENSG00000162734	PEA15	protein_coding	713.988	-0.96917	0.122786	-7.89317	2.94604e-15	1.94097e-12	60.6493	33.1694
ENSG00000104738	MCM4	protein_coding	309.209	-1.51856	0.194151	-7.82153	5.21845e-15	3.30589e-12	84.6968	29.4386
ENSG00000166851	PLK1	protein_coding	131.789	-1.81816	0.233882	-7.77381	7.61594e-15	4.64601e-12	26.1604	6.7617
ENSG00000157168	NRG1	protein_coding	336.131	-1.47571	0.189987	-7.76746	8.00782e-15	4.7106e-12	31.6481	11.4513
ENSG00000050438	SLC4A8	protein_coding	183.439	1.26435	0.163096	7.75218	9.03284e-15	5.13034e-12	6.60576	18.243
ENSG00000234289	H2BFS	protein_coding	116.287	-1.55084	0.201345	-7.70236	1.33575e-14	7.09714e-12	83.7878	28.154
ENSG00000274559	CU639417.1	protein_coding	116.287	-1.55084	0.201345	-7.70236	1.33575e-14	7.09714e-12	83.7878	28.154
ENSG00000275126	HIST1H4L	protein_coding	187.812	-1.56276	0.204908	-7.62666	2.40912e-14	1.24002e-11	451.248	148.698
ENSG00000228716	DHFR	protein_coding	201.19	-1.39776	0.184489	-7.57642	3.55233e-14	1.77305e-11	21.1649	8.16526
ENSG00000111328	CDK2AP1	protein_coding	1116.05	-0.779525	0.103108	-7.56025	4.02281e-14	1.94881e-11	153.474	96.3039
ENSG00000278463	HIST1H2AB	protein_coding	62.0794	-2.03891	0.273583	-7.45261	9.15088e-14	4.3064e-11	72.8083	14.1307
ENSG00000144583	MARCH4	protein_coding	63.2543	-2.13339	0.286506	-7.44624	9.60388e-14	4.39404e-11	2.59602	0.433422
ENSG00000163597	SNHG16	processed_transcript	1155.13	-0.759125	0.102707	-7.39113	1.45581e-13	6.48071e-11	108.189	68.8872
ENSG00000196262	PPIA	protein_coding	3514.04	-0.773249	0.105147	-7.35402	1.92337e-13	8.12302e-11	865.76	546.97
ENSG00000198176	TFDP1	protein_coding	657.841	-0.835936	0.113655	-7.35502	1.90896e-13	8.12302e-11	58.7539	35.2645
ENSG00000051341	POLQ	protein_coding	105.899	-1.23791	0.17035	-7.26684	3.67989e-13	1.49643e-10	4.52782	1.96975
ENSG00000164032	H2AFZ	protein_coding	802.768	-1.13991	0.156937	-7.26349	3.77242e-13	1.49643e-10	156.416	74.398
ENSG00000278677	HIST1H2AM	protein_coding	104.669	-1.64599	0.22666	-7.26194	3.81581e-13	1.49643e-10	113.451	33.9397
ENSG00000275713	HIST1H2BH	protein_coding	49.8162	-1.66696	0.229973	-7.24848	4.21475e-13	1.61444e-10	4.31159	1.26443
ENSG00000171320	ESCO2	protein_coding	121.525	-1.49894	0.206903	-7.24466	4.33534e-13	1.62289e-10	8.94593	3.09569
ENSG00000158373	HIST1H2BD	protein_coding	121.19	-1.41971	0.196216	-7.23543	4.64066e-13	1.69858e-10	71.2573	26.5875
ENSG00000105639	JAK3	protein_coding	79.0111	1.6747	0.232577	7.20062	5.99415e-13	2.08982e-10	0.730234	3.00591
ENSG00000123416	TUBA1B	protein_coding	3047.89	-1.55336	0.215791	-7.19845	6.09018e-13	2.08982e-10	361.221	119.198
ENSG00000275714	HIST1H3A	protein_coding	155.574	-1.33083	0.184825	-7.2005	5.99904e-13	2.08982e-10	139.328	56.2385
ENSG00000273983	HIST1H3G	protein_coding	170.859	-2.2227	0.309358	-7.18488	6.72643e-13	2.26104e-10	13.9708	1.88854
ENSG00000197153	HIST1H3J	protein_coding	111.035	-2.00144	0.288044	-6.94838	3.69504e-12	1.21722e-09	98.1474	18.1771
ENSG00000119922	IFIT2	protein_coding	57.6016	2.24484	0.323332	6.94281	3.84366e-12	1.24135e-09	0.368832	3.84084
ENSG00000092853	CLSPN	protein_coding	125.605	-1.79223	0.258942	-6.92137	4.473e-12	1.36435e-09	7.77377	1.9372
ENSG00000105974	CAV1	protein_coding	9122.71	-0.810668	0.117118	-6.92183	4.45843e-12	1.36435e-09	870.382	533.583
ENSG00000276903	HIST1H2AL	protein_coding	93.9877	-2.08946	0.301852	-6.92213	4.44888e-12	1.36435e-09	112.771	17.994
ENSG00000138496	PARP9	protein_coding	362.708	1.76959	0.256386	6.90205	5.12586e-12	1.53505e-09	3.2359	15.2248
ENSG00000183598	HIST2H3D	protein_coding	84.3068	-1.98423	0.287612	-6.89898	5.23768e-12	1.54053e-09	88.3826	16.6301
ENSG00000273703	HIST1H2BM	protein_coding	42.3016	-2.13008	0.3104	-6.86237	6.77273e-12	1.95708e-09	56.2953	8.08742
ENSG00000185130	HIST1H2BL	protein_coding	36.2246	-2.03121	0.297891	-6.81864	9.19091e-12	2.61006e-09	26.066	4.39283
ENSG00000197903	HIST1H2BK	protein_coding	137.911	-1.41285	0.208621	-6.77235	1.26707e-11	3.53727e-09	154.96	57.5972
ENSG00000133800	LYVE1	protein_coding	461.457	1.97643	0.291986	6.76892	1.2975e-11	3.56186e-09	9.87418	61.7328
ENSG00000137563	GGH	protein_coding	192.771	-1.51865	0.225492	-6.73485	1.64102e-11	4.43101e-09	53.0639	17.721
ENSG00000184009	ACTG1	protein_coding	14781.9	-0.693843	0.103082	-6.73097	1.68535e-11	4.47731e-09	2093.04	1399.67
ENSG00000119927	GPAM	protein_coding	211.625	-1.32689	0.19721	-6.72831	1.71647e-11	4.48762e-09	8.44152	3.38778
ENSG00000166803	PCLAF	protein_coding	175.709	-1.20982	0.180296	-6.71018	1.94388e-11	5.00276e-09	32.9347	14.6825
ENSG00000277775	HIST1H3F	protein_coding	125.687	-1.76897	0.26448	-6.68846	2.25526e-11	5.71483e-09	125.918	31.3994
ENSG00000171617	ENC1	protein_coding	517.468	-1.18454	0.177245	-6.68305	2.34019e-11	5.84019e-09	22.7416	10.3094
ENSG00000158406	HIST1H4H	protein_coding	265.049	-1.3533	0.202726	-6.67552	2.46355e-11	6.05629e-09	163.492	63.534
ENSG00000161888	SPC24	protein_coding	90.0473	-1.64744	0.2475	-6.65634	2.80726e-11	6.79976e-09	12.5413	3.6411
ENSG00000213694	S1PR3	protein_coding	181.537	-1.20691	0.182187	-6.62456	3.48279e-11	8.31378e-09	4.8697	2.16498
ENSG00000135486	HNRNPA1	protein_coding	4731.95	-0.566414	0.0855829	-6.61831	3.63338e-11	8.54933e-09	1201.66	881.267
ENSG00000125398	SOX9	protein_coding	13.7513	2.33242	0.353836	6.59182	4.34473e-11	1.00792e-08	0	0.800506
ENSG00000094916	CBX5	protein_coding	2767.72	-0.600719	0.0912049	-6.58648	4.50377e-11	1.0303e-08	34.3603	24.5421
ENSG00000133106	EPSTI1	protein_coding	48.7569	2.31721	0.353267	6.55935	5.40423e-11	1.21936e-08	0.344884	13.8157
ENSG00000274750	HIST1H3E	protein_coding	81.9356	-1.63384	0.249713	-6.54288	6.03455e-11	1.34318e-08	16.526	4.88331
ENSG00000135114	OASL	protein_coding	26.4898	2.23103	0.34217	6.52024	7.01953e-11	1.54158e-08	0.181836	2.56436
ENSG00000278588	HIST1H2BI	protein_coding	50.155	-1.82335	0.279742	-6.51795	7.12736e-11	1.54467e-08	62.7049	14.2809
ENSG00000167325	RRM1	protein_coding	446.063	-0.947066	0.145394	-6.51379	7.32793e-11	1.56751e-08	90.7118	49.7716
ENSG00000197409	HIST1H3D	protein_coding	74.6599	-1.99057	0.30573	-6.51088	7.47116e-11	1.57766e-08	79.4411	13.7956
ENSG00000186575	NF2	protein_coding	580.624	-0.98876	0.153447	-6.44366	1.16628e-10	2.37158e-08	25.0444	13.3159
ENSG00000239264	TXNDC5	protein_coding	7942.76	-1.04259	0.161793	-6.44397	1.16388e-10	2.37158e-08	429.815	219.309
ENSG00000241158	ADAMTS9-AS1	antisense_RNA	212.043	0.955434	0.148237	6.44534	1.15345e-10	2.37158e-08	18.582	40.7039
ENSG00000046604	DSG2	protein_coding	56.6087	2.23125	0.346913	6.43173	1.26157e-10	2.51827e-08	0.128299	2.09551
ENSG00000115267	IFIH1	protein_coding	244.775	1.79225	0.278762	6.42934	1.28161e-10	2.51827e-08	3.07721	15.8373
ENSG00000278828	HIST1H3H	protein_coding	259.577	-1.63286	0.253983	-6.42902	1.28429e-10	2.51827e-08	41.3433	11.8961
ENSG00000065308	TRAM2	protein_coding	1786.07	-0.667041	0.104289	-6.3961	1.59393e-10	3.08866e-08	32.878	22.4067
ENSG00000099901	RANBP1	protein_coding	300.228	-1.00733	0.158625	-6.35036	2.14809e-10	4.1141e-08	203.709	106.916
ENSG00000185651	UBE2L3	protein_coding	447.568	-0.711278	0.112246	-6.33678	2.34618e-10	4.44184e-08	19.8509	13.0577
ENSG00000113558	SKP1	protein_coding	1399.08	-0.73952	0.116757	-6.33385	2.39117e-10	4.47555e-08	269.897	174.192
ENSG00000134308	YWHAQ	protein_coding	2135.91	-0.499474	0.0788805	-6.33203	2.41949e-10	4.47769e-08	333.814	256.588
ENSG00000117450	PRDX1	protein_coding	862.59	-0.79126	0.125051	-6.32749	2.49175e-10	4.56017e-08	148.554	92.0976
ENSG00000106991	ENG	protein_coding	1828.07	-1.30488	0.207201	-6.29765	3.02195e-10	5.40646e-08	113.158	45.7575
ENSG00000132646	PCNA	protein_coding	265.454	-1.20136	0.190744	-6.29828	3.00968e-10	5.40646e-08	34.3006	15.1551
ENSG00000140563	MCTP2	protein_coding	67.5237	1.74283	0.276812	6.29608	3.05264e-10	5.40646e-08	0.446059	2.14026
ENSG00000274618	HIST1H4F	protein_coding	128.393	-1.11405	0.177244	-6.2854	3.27015e-10	5.73007e-08	280.12	132.864
ENSG00000101160	CTSZ	protein_coding	339.439	-0.965834	0.154407	-6.25513	3.97193e-10	6.7669e-08	55.1616	29.8154
ENSG00000119917	IFIT3	protein_coding	106.678	2.0176	0.322578	6.25461	3.98512e-10	6.7669e-08	1.142	9.32988
ENSG00000196787	HIST1H2AG	protein_coding	177.216	-1.58467	0.253319	-6.25564	3.95879e-10	6.7669e-08	13.8109	4.12637
ENSG00000116133	DHCR24	protein_coding	775.508	-1.55249	0.249131	-6.23164	4.61571e-10	7.75769e-08	36.1014	11.2496
ENSG00000119681	LTBP2	protein_coding	4405.75	-0.810278	0.130163	-6.22513	4.81172e-10	8.00544e-08	76.9648	47.0877
ENSG00000127616	SMARCA4	protein_coding	1103.7	-0.58814	0.0946272	-6.21534	5.12139e-10	8.43544e-08	79.4398	57.3528
ENSG00000134057	CCNB1	protein_coding	247.604	-1.48848	0.239561	-6.21338	5.18571e-10	8.45681e-08	46.4634	15.3861
ENSG00000168374	ARF4	protein_coding	1531.39	-0.691428	0.111368	-6.20849	5.34976e-10	8.63881e-08	233.931	156.055
ENSG00000111700	SLCO1B3	protein_coding	18.763	2.18138	0.353006	6.17943	6.43345e-10	1.02879e-07	0	4.03647
ENSG00000239672	NME1	protein_coding	149.251	-1.13628	0.184025	-6.17462	6.63248e-10	1.05042e-07	32.6607	15.2675
ENSG00000101447	FAM83D	protein_coding	121.694	-1.13174	0.183595	-6.16431	7.07919e-10	1.11049e-07	7.86308	3.7059
ENSG00000274267	HIST1H3B	protein_coding	352.371	-1.9061	0.309304	-6.16255	7.15829e-10	1.1123e-07	369.881	67.7393
ENSG00000126067	PSMB2	protein_coding	730.24	-0.727626	0.118833	-6.12311	9.17652e-10	1.41258e-07	40.4471	26.321
ENSG00000137628	DDX60	protein_coding	502.634	1.39555	0.228389	6.11041	9.93769e-10	1.51559e-07	14.7479	48.8127
ENSG00000272196	HIST2H2AA4	protein_coding	300.657	-1.45956	0.239376	-6.09737	1.07831e-09	1.62943e-07	144.61	49.1621
ENSG00000275379	HIST1H3I	protein_coding	263.571	-1.09499	0.180003	-6.08322	1.17793e-09	1.76379e-07	223.481	108.092
ENSG00000110321	EIF4G2	protein_coding	8166.92	-0.596267	0.0982586	-6.06834	1.29235e-09	1.91769e-07	5626.14	4022.07
ENSG00000274997	HIST1H2AH	protein_coding	134.162	-1.63967	0.270422	-6.06339	1.33282e-09	1.96008e-07	154.494	42.1543
ENSG00000118680	MYL12B	protein_coding	1715.14	-0.937814	0.154732	-6.06088	1.35378e-09	1.97328e-07	247.601	136.12
ENSG00000137522	RNF121	protein_coding	140.821	-1.00492	0.166273	-6.0438	1.50524e-09	2.17481e-07	44.356	23.1453
ENSG00000181381	DDX60L	protein_coding	1260.42	1.36365	0.225782	6.03967	1.54429e-09	2.21182e-07	26.488	84.9136
ENSG00000111640	GAPDH	protein_coding	6290.25	-0.784477	0.129962	-6.03622	1.5777e-09	2.2402e-07	936.398	581.457
ENSG00000168268	NT5DC2	protein_coding	350.014	-1.04788	0.174198	-6.01545	1.7939e-09	2.52542e-07	99.5879	50.0188
ENSG00000221869	CEBPD	protein_coding	37.6464	1.6314	0.271602	6.0066	1.89456e-09	2.64451e-07	0.790668	3.37648
ENSG00000144043	TEX261	protein_coding	333.18	-0.984719	0.163985	-6.00491	1.91433e-09	2.64966e-07	29.7203	15.8428
ENSG00000197061	HIST1H4C	protein_coding	244.43	-1.16918	0.194975	-5.99656	2.0154e-09	2.76631e-07	184.758	83.0848
ENSG00000188486	H2AFX	protein_coding	113.329	-1.384	0.231018	-5.99089	2.08698e-09	2.81759e-07	12.6509	4.63337
ENSG00000278272	HIST1H3C	protein_coding	283.61	-1.72607	0.288113	-5.99095	2.08616e-09	2.81759e-07	284.724	68.5272
ENSG00000167552	TUBA1A	protein_coding	1892.45	-1.13543	0.189756	-5.98361	2.18251e-09	2.92261e-07	205.035	96.2772
ENSG00000126822	PLEKHG3	protein_coding	94.3317	1.94945	0.32761	5.95051	2.67308e-09	3.55068e-07	2.89458	22.392
ENSG00000135018	UBQLN1	protein_coding	1362.18	-0.562085	0.0947639	-5.93142	3.0032e-09	3.95725e-07	103.072	75.5737
ENSG00000170144	HNRNPA3	protein_coding	2177.75	-0.708378	0.119538	-5.92597	3.10465e-09	4.05847e-07	129.632	85.3779
ENSG00000135624	CCT7	protein_coding	856.047	-0.826202	0.139539	-5.92096	3.20072e-09	4.1511e-07	373.24	224.844
ENSG00000152778	IFIT5	protein_coding	98.1689	1.84869	0.31253	5.91524	3.31395e-09	4.26438e-07	0.760559	4.8786
ENSG00000113068	PFDN1	protein_coding	294.328	-0.724951	0.122897	-5.89883	3.66086e-09	4.67427e-07	94.5776	61.5413
ENSG00000276410	HIST1H2BB	protein_coding	37.7524	-1.75286	0.297475	-5.89244	3.80528e-09	4.82129e-07	47.232	10.5267
ENSG00000184465	WDR27	protein_coding	788.214	0.582147	0.0989809	5.8814	4.06805e-09	5.11487e-07	71.8713	118.196
ENSG00000145020	AMT	protein_coding	64.0567	1.27808	0.217694	5.87101	4.33156e-09	5.40493e-07	2.39111	7.09985
ENSG00000084207	GSTP1	protein_coding	604.35	-0.931615	0.159151	-5.85365	4.80908e-09	5.95567e-07	512.319	284.437
ENSG00000143742	SRP9	protein_coding	1117.27	-0.573768	0.0981398	-5.84643	5.0222e-09	6.17319e-07	189.131	137.666
ENSG00000203811	HIST2H3C	protein_coding	90.5221	-1.85326	0.317225	-5.84211	5.15443e-09	6.24254e-07	10.9647	1.98473
ENSG00000203852	HIST2H3A	protein_coding	90.5221	-1.85326	0.317225	-5.84211	5.15443e-09	6.24254e-07	10.9647	1.98473
ENSG00000180573	HIST1H2AC	protein_coding	339.698	-0.846967	0.145034	-5.83978	5.22703e-09	6.28426e-07	31.3142	18.4575
ENSG00000171241	SHCBP1	protein_coding	151.225	-1.69846	0.291024	-5.83615	5.3421e-09	6.37606e-07	19.7854	4.80133
ENSG00000102172	SMS	protein_coding	410.265	-0.935344	0.160302	-5.83489	5.3825e-09	6.37807e-07	36.8041	20.2876
ENSG00000110958	PTGES3	protein_coding	1328.07	-0.804985	0.137992	-5.83355	5.42597e-09	6.38365e-07	128.292	78.3918
ENSG00000092841	MYL6	protein_coding	1603.03	-0.771001	0.132641	-5.81268	6.14795e-09	7.18176e-07	799.512	501.871
ENSG00000117632	STMN1	protein_coding	1477.19	-0.642148	0.110673	-5.80222	6.54429e-09	7.59092e-07	239.667	165.707
ENSG00000001630	CYP51A1	protein_coding	661.819	-1.31667	0.227126	-5.79707	6.74851e-09	7.77306e-07	58.5551	22.7766
ENSG00000075218	GTSE1	protein_coding	109.358	-1.33046	0.229718	-5.79169	6.96812e-09	7.90948e-07	8.97662	3.45906
ENSG00000181104	F2R	protein_coding	3361.87	-0.779476	0.13459	-5.79149	6.97628e-09	7.90948e-07	121.746	76.0471
ENSG00000184678	HIST2H2BE	protein_coding	243.468	-1.04759	0.180946	-5.78951	7.05904e-09	7.90948e-07	17.0737	8.52932
ENSG00000196419	XRCC6	protein_coding	866.097	-0.679462	0.117347	-5.79022	7.02943e-09	7.90948e-07	182.5	122.816
ENSG00000187514	PTMA	protein_coding	3198.37	-0.601917	0.104041	-5.7854	7.23418e-09	8.05096e-07	427.863	305.168
ENSG00000174442	ZWILCH	protein_coding	268.132	-0.958916	0.165796	-5.78372	7.30683e-09	8.07723e-07	58.9406	31.8973
ENSG00000111206	FOXM1	protein_coding	203.487	-1.42638	0.246731	-5.78112	7.42037e-09	8.14806e-07	22.2314	7.72447
ENSG00000163840	DTX3L	protein_coding	589.891	1.27111	0.220953	5.75284	8.7754e-09	9.57216e-07	6.60626	19.4853
ENSG00000089127	OAS1	protein_coding	114.712	1.90712	0.331786	5.74804	9.02861e-09	9.78357e-07	6.29591	49.6138
ENSG00000108468	CBX1	protein_coding	345.352	-0.638956	0.111222	-5.74486	9.1996e-09	9.86185e-07	36.4414	25.2498
ENSG00000177409	SAMD9L	protein_coding	950.986	1.26222	0.219728	5.74448	9.2206e-09	9.86185e-07	13.3425	39.1469
ENSG00000178202	KDELC2	protein_coding	352.017	-1.10216	0.192267	-5.73245	9.89915e-09	1.05193e-06	20.5756	9.79311
ENSG00000137959	IFI44L	protein_coding	1224.55	2.02191	0.352985	5.72804	1.01599e-08	1.07272e-06	2.95112	124.889
ENSG00000050820	BCAR1	protein_coding	667.995	-0.79498	0.138837	-5.72599	1.02832e-08	1.07882e-06	76.4418	47.0398
ENSG00000196866	HIST1H2AD	protein_coding	77.775	-1.5668	0.274039	-5.71743	1.08145e-08	1.12737e-06	85.1444	24.6961
ENSG00000099817	POLR2E	protein_coding	223.365	-0.915964	0.160537	-5.70563	1.15916e-08	1.20078e-06	59.4488	33.2873
ENSG00000149925	ALDOA	protein_coding	1370.83	-0.954255	0.167557	-5.6951	1.23296e-08	1.26137e-06	712.992	386.321
ENSG00000177469	CAVIN1	protein_coding	2738.75	-0.641616	0.112654	-5.69546	1.23038e-08	1.26137e-06	93.0023	64.3741
ENSG00000104904	OAZ1	protein_coding	832.798	-0.670802	0.117847	-5.69213	1.25466e-08	1.26483e-06	136.349	92.5161
ENSG00000198879	SFMBT2	protein_coding	43.8111	1.32134	0.23216	5.69149	1.25938e-08	1.26483e-06	0.497156	1.53253
ENSG00000277443	MARCKS	protein_coding	3904.3	-0.670967	0.117874	-5.69223	1.25389e-08	1.26483e-06	118.989	80.7153
ENSG00000141469	SLC14A1	protein_coding	43.6616	1.83567	0.322723	5.68807	1.28482e-08	1.28256e-06	0.454354	3.09247
ENSG00000124783	SSR1	protein_coding	1757.25	-0.584562	0.102995	-5.67562	1.38188e-08	1.37115e-06	90.7327	65.4027
ENSG00000274290	HIST1H2BE	protein_coding	52.9489	-1.59638	0.281496	-5.67104	1.41933e-08	1.39986e-06	29.3233	8.04266
ENSG00000101057	MYBL2	protein_coding	98.3364	-1.74062	0.307019	-5.66941	1.43289e-08	1.40483e-06	6.79743	1.47648
ENSG00000143669	LYST	protein_coding	885.198	0.778757	0.137577	5.66051	1.50922e-08	1.47091e-06	21.8903	41.943
ENSG00000132341	RAN	protein_coding	1247.6	-0.87486	0.154713	-5.65473	1.56087e-08	1.5123e-06	344.502	198.671
ENSG00000173530	TNFRSF10D	protein_coding	963.99	-0.760255	0.134696	-5.64424	1.65914e-08	1.59811e-06	36.91	23.2931
ENSG00000234664	HMGN2P5	processed_pseudogene	56.913	-1.15244	0.204498	-5.63544	1.74617e-08	1.67216e-06	252.941	114.181
ENSG00000184260	HIST2H2AC	protein_coding	123.08	-1.04428	0.18542	-5.63197	1.78162e-08	1.69625e-06	119.257	59.7157
ENSG00000112759	SLC29A1	protein_coding	780.971	-0.839235	0.149142	-5.62708	1.83284e-08	1.70558e-06	55.4303	33.0058
ENSG00000145934	TENM2	protein_coding	15.3286	1.97808	0.351495	5.62761	1.82724e-08	1.70558e-06	0.00635484	0.753364
ENSG00000213928	IRF9	protein_coding	119.155	1.28961	0.229084	5.62941	1.80831e-08	1.70558e-06	13.437	40.6274
ENSG00000278637	HIST1H4A	protein_coding	53.5592	-1.3045	0.231764	-5.62857	1.81706e-08	1.70558e-06	124.138	48.4168
ENSG00000157601	MX1	protein_coding	395.742	1.95401	0.347709	5.61967	1.91319e-08	1.77035e-06	17.7577	209.153
ENSG00000204642	HLA-F	protein_coding	30.1162	1.67714	0.299214	5.60517	2.08057e-08	1.91447e-06	2.42161	12.0293
ENSG00000102317	RBM3	protein_coding	1238.1	-0.712678	0.127181	-5.60366	2.09871e-08	1.92044e-06	232.857	152.724
ENSG00000065978	YBX1	protein_coding	2185.14	-0.571018	0.101987	-5.59894	2.15663e-08	1.96253e-06	218.427	159.281
ENSG00000168090	COPS6	protein_coding	294.907	-0.882887	0.157759	-5.59643	2.1881e-08	1.98023e-06	193.334	110.741
ENSG00000196230	TUBB	protein_coding	4972.81	-0.759772	0.135897	-5.59078	2.2605e-08	2.03457e-06	258.266	163.795
ENSG00000171388	APLN	protein_coding	1798.9	-1.46608	0.262321	-5.58887	2.28549e-08	2.04588e-06	93.3153	30.2675
ENSG00000160014	CALM3	protein_coding	448.218	-0.581038	0.104178	-5.57736	2.44195e-08	2.16244e-06	65.9672	47.7258
ENSG00000278705	HIST1H4B	protein_coding	136.282	-0.973849	0.174589	-5.57796	2.43359e-08	2.16244e-06	96.6095	51.1641
ENSG00000077549	CAPZB	protein_coding	731.06	-0.600249	0.107928	-5.56157	2.67365e-08	2.35496e-06	111.769	79.7873
ENSG00000134824	FADS2	protein_coding	1148.8	-1.2502	0.224918	-5.55847	2.72143e-08	2.38429e-06	254.435	105.212
ENSG00000081041	CXCL2	protein_coding	207.211	1.73808	0.312872	5.55523	2.77239e-08	2.41609e-06	8.80314	49.6406
ENSG00000270882	HIST2H4A	protein_coding	195.921	-1.37971	0.248978	-5.54151	2.99867e-08	2.59953e-06	85.3115	30.4889
ENSG00000122566	HNRNPA2B1	protein_coding	3857.07	-0.552447	0.0997612	-5.5377	3.06477e-08	2.64293e-06	301.359	222.781
ENSG00000085831	TTC39A	protein_coding	63.7104	1.52937	0.276233	5.53651	3.08563e-08	2.64705e-06	2.20803	9.00887
ENSG00000164111	ANXA5	protein_coding	1660.09	-0.690032	0.12467	-5.53488	3.11441e-08	2.6579e-06	299.332	199.614
ENSG00000188229	TUBB4B	protein_coding	462.609	-1.20966	0.218987	-5.52388	3.31599e-08	2.81534e-06	46.662	19.9986
ENSG00000122952	ZWINT	protein_coding	74.8367	-1.57994	0.286187	-5.52064	3.37764e-08	2.85298e-06	9.4202	2.61499
ENSG00000185745	IFIT1	protein_coding	199.926	1.95129	0.35376	5.51585	3.47092e-08	2.91681e-06	0.547431	13.8361
ENSG00000120802	TMPO	protein_coding	793.735	-0.628612	0.114159	-5.50647	3.66107e-08	3.06099e-06	50.0012	34.9205
ENSG00000165916	PSMC3	protein_coding	240.922	-0.833382	0.151592	-5.49752	3.85164e-08	3.20406e-06	63.8192	37.9827
ENSG00000142507	PSMB6	protein_coding	123.985	-0.876716	0.159577	-5.49398	3.92974e-08	3.2526e-06	31.727	18.2663
ENSG00000196747	HIST1H2AI	protein_coding	138.501	-1.69673	0.308979	-5.4914	3.98751e-08	3.28392e-06	90.115	20.2439
ENSG00000152527	PLEKHH2	protein_coding	97.6999	1.1012	0.201032	5.47773	4.30808e-08	3.53026e-06	2.31451	5.80143
ENSG00000163814	CDCP1	protein_coding	100.202	1.76881	0.323373	5.46986	4.50384e-08	3.67241e-06	0.546603	3.46738
ENSG00000002834	LASP1	protein_coding	1031.52	-0.621172	0.113636	-5.46634	4.59419e-08	3.72763e-06	48.6724	34.2238
ENSG00000132530	XAF1	protein_coding	560.856	1.47478	0.269913	5.46391	4.65749e-08	3.76047e-06	13.6975	52.2663
ENSG00000117525	F3	protein_coding	33.7812	1.78193	0.326592	5.45614	4.86609e-08	3.90973e-06	0.704634	4.74559
ENSG00000166451	CENPN	protein_coding	119.125	-1.23853	0.227108	-5.45348	4.93933e-08	3.94931e-06	46.5346	19.5107
ENSG00000111665	CDCA3	protein_coding	82.8172	-1.03499	0.19008	-5.44506	5.17888e-08	4.12084e-06	11.5552	5.78431
ENSG00000148229	POLE3	protein_coding	217.538	-0.745673	0.137028	-5.44175	5.27602e-08	4.17795e-06	15.2507	9.74575
ENSG00000197943	PLCG2	protein_coding	341.096	1.15054	0.211691	5.43503	5.47882e-08	4.31778e-06	43.8327	116.232
ENSG00000184371	CSF1	protein_coding	230.259	1.03992	0.191416	5.43277	5.54866e-08	4.352e-06	13.3709	32.0018
ENSG00000164104	HMGB2	protein_coding	214.771	-1.10989	0.204351	-5.4313	5.59447e-08	4.36714e-06	33.9191	15.8772
ENSG00000188811	NHLRC3	protein_coding	216.458	0.797575	0.146973	5.42666	5.74192e-08	4.46109e-06	7.39085	14.322
ENSG00000177464	GPR4	protein_coding	98.6586	-1.08847	0.20065	-5.42475	5.8037e-08	4.48792e-06	12.1166	5.78234
ENSG00000128284	APOL3	protein_coding	220.35	1.31226	0.242549	5.41028	6.29267e-08	4.8433e-06	43.8506	136.645
ENSG00000075624	ACTB	protein_coding	16549.7	-0.863151	0.159696	-5.40497	6.48181e-08	4.96567e-06	3122.9	1819.57
ENSG00000165280	VCP	protein_coding	1809.9	-0.550251	0.101847	-5.40271	6.56431e-08	5.00559e-06	191.43	141.926
ENSG00000176619	LMNB2	protein_coding	324.906	-1.17569	0.217998	-5.39314	6.92353e-08	5.25518e-06	21.5731	9.49973
ENSG00000167767	KRT80	protein_coding	42.3703	-1.43386	0.266117	-5.38811	7.12038e-08	5.3798e-06	1.81035	0.596858
ENSG00000275221	HIST1H2AK	protein_coding	43.0057	-1.42088	0.264014	-5.38186	7.37194e-08	5.54444e-06	45.7587	15.2308
ENSG00000120337	TNFSF18	protein_coding	212.643	-1.25691	0.234037	-5.37055	7.84976e-08	5.85038e-06	17.483	7.05305
ENSG00000180035	ZNF48	protein_coding	80.3061	-1.05451	0.196331	-5.37112	7.82511e-08	5.85038e-06	5.04117	2.49489
ENSG00000111348	ARHGDIB	protein_coding	867.321	-1.11752	0.208347	-5.36376	8.15074e-08	6.04733e-06	292.865	136.281
ENSG00000100311	PDGFB	protein_coding	635.858	-1.06533	0.198882	-5.35659	8.48052e-08	6.2638e-06	46.617	22.762
ENSG00000117152	RGS4	protein_coding	296.976	-1.56267	0.293369	-5.32663	1.0005e-07	7.3241e-06	45.1908	12.3102
ENSG00000203814	HIST2H2BF	protein_coding	131.928	-1.39604	0.262052	-5.32733	9.96695e-08	7.3241e-06	24.8529	8.54933
ENSG00000163359	COL6A3	protein_coding	139.394	1.86189	0.349637	5.32521	1.00839e-07	7.34917e-06	0.109414	6.79498
ENSG00000093009	CDC45	protein_coding	41.3621	-1.60391	0.301284	-5.3236	1.01735e-07	7.38187e-06	14.8824	3.68434
ENSG00000197915	HRNR	protein_coding	33.7959	1.79303	0.336867	5.32268	1.02251e-07	7.38675e-06	0.0894812	0.681455
ENSG00000185896	LAMP1	protein_coding	1669.46	-0.579377	0.109087	-5.31112	1.08953e-07	7.83652e-06	79.2459	57.5186
ENSG00000068001	HYAL2	protein_coding	720.135	-0.817649	0.154051	-5.30765	1.1105e-07	7.95261e-06	155.236	93.4856
ENSG00000090339	ICAM1	protein_coding	259.029	1.36982	0.258443	5.30028	1.15626e-07	8.24451e-06	8.62069	29.1012
ENSG00000177889	UBE2N	protein_coding	621.561	-0.65071	0.122821	-5.29802	1.17066e-07	8.31116e-06	71.4948	49.0608
ENSG00000139508	SLC46A3	protein_coding	222.493	0.855739	0.161618	5.29482	1.19133e-07	8.42161e-06	5.93708	12.135
ENSG00000197747	S100A10	protein_coding	632.898	-1.00713	0.190315	-5.29191	1.21049e-07	8.52049e-06	257.579	132.38
ENSG00000035403	VCL	protein_coding	2593.39	-0.64339	0.121635	-5.28953	1.22629e-07	8.52699e-06	113.392	78.4811
ENSG00000082512	TRAF5	protein_coding	643.936	0.533678	0.100875	5.2905	1.21984e-07	8.52699e-06	21.9052	34.9734
ENSG00000125835	SNRPB	protein_coding	220.775	-0.806827	0.152536	-5.28944	1.22694e-07	8.52699e-06	32.7315	19.892
ENSG00000108829	LRRC59	protein_coding	889.458	-0.753749	0.142556	-5.28739	1.24076e-07	8.58678e-06	42.8317	27.1003
ENSG00000154639	CXADR	protein_coding	312.616	-1.46996	0.278301	-5.2819	1.2785e-07	8.81094e-06	21.3617	6.57621
ENSG00000172115	CYCS	protein_coding	451.997	-0.723038	0.136967	-5.27894	1.29935e-07	8.91735e-06	42.5326	27.5509
ENSG00000100030	MAPK1	protein_coding	1665.15	-0.466227	0.0886875	-5.25697	1.46451e-07	9.96776e-06	81.1318	63.8791
ENSG00000251562	MALAT1	lincRNA	192377	0.751031	0.142855	5.25731	1.46178e-07	9.96776e-06	44017.4	82415.2
ENSG00000109685	NSD2	protein_coding	1321.25	-0.494261	0.0941312	-5.25077	1.51465e-07	1.02666e-05	70.9312	54.6758
ENSG00000040275	SPDL1	protein_coding	226.181	-1.14305	0.217772	-5.24881	1.53081e-07	1.02914e-05	49.8216	22.542
ENSG00000159176	CSRP1	protein_coding	686.761	-0.861731	0.164159	-5.24935	1.52635e-07	1.02914e-05	105.857	61.2252
ENSG00000134326	CMPK2	protein_coding	24.5984	1.75185	0.334461	5.23782	1.62481e-07	1.0879e-05	0.419838	2.84064
ENSG00000108518	PFN1	protein_coding	921.498	-0.814493	0.155675	-5.23202	1.67664e-07	1.09194e-05	162.996	98.4393
ENSG00000111335	OAS2	protein_coding	283.211	1.84189	0.351947	5.23342	1.66406e-07	1.09194e-05	1.83519	23.0566
ENSG00000165629	ATP5C1	protein_coding	729.089	-0.52453	0.100216	-5.23399	1.65892e-07	1.09194e-05	271.582	204.564
ENSG00000166750	SLFN5	protein_coding	1295.06	0.755742	0.144447	5.23196	1.67725e-07	1.09194e-05	14.2862	27.0076
ENSG00000168394	TAP1	protein_coding	149.921	1.09612	0.209407	5.23441	1.65512e-07	1.09194e-05	3.65852	9.23206
ENSG00000188559	RALGAPA2	protein_coding	1638.61	0.879811	0.168155	5.23215	1.6755e-07	1.09194e-05	43.8689	91.1062
ENSG00000274641	HIST1H2BO	protein_coding	110.223	-1.61484	0.308419	-5.23588	1.64197e-07	1.09194e-05	136.057	33.09
ENSG00000105968	H2AFV	protein_coding	539.945	-0.656733	0.125542	-5.23119	1.68423e-07	1.09217e-05	59.994	40.9036
ENSG00000164161	HHIP	protein_coding	10076.5	-1.39467	0.266794	-5.22754	1.71778e-07	1.10955e-05	711.456	243.708
ENSG00000068489	PRR11	protein_coding	381.6	-1.4623	0.279802	-5.22618	1.73052e-07	1.11342e-05	214.11	66.8741
ENSG00000115541	HSPE1	protein_coding	181.634	-0.758113	0.145281	-5.21825	1.80617e-07	1.1539e-05	73.1676	46.1725
ENSG00000248890	HHIP-AS1	antisense_RNA	183.72	-0.857015	0.164238	-5.21812	1.80746e-07	1.1539e-05	37.2122	21.7786
ENSG00000101003	GINS1	protein_coding	117.638	-1.19408	0.228993	-5.21448	1.84337e-07	1.17228e-05	7.39345	3.13068
ENSG00000105202	FBL	protein_coding	235.788	-0.697521	0.134051	-5.20341	1.9566e-07	1.23951e-05	64.8734	42.8088
ENSG00000114302	PRKAR2A	protein_coding	689.26	-0.684268	0.131553	-5.20147	1.9772e-07	1.24775e-05	28.9587	19.3495
ENSG00000179218	CALR	protein_coding	3036.98	-0.63428	0.122026	-5.19791	2.01539e-07	1.26701e-05	593.593	410.95
ENSG00000163617	CCDC191	protein_coding	114.155	0.852413	0.164068	5.19548	2.04192e-07	1.2788e-05	5.64519	11.5791
ENSG00000151233	GXYLT1	protein_coding	508.944	-0.525136	0.101239	-5.18708	2.13616e-07	1.33275e-05	12.4465	9.37462
ENSG00000265415	AC099850.3	antisense_RNA	42.8062	-1.39633	0.269761	-5.17618	2.26474e-07	1.40764e-05	89.7244	29.9466
ENSG00000153162	BMP6	protein_coding	859.623	-0.75733	0.146499	-5.16951	2.34706e-07	1.45332e-05	42.7622	27.0737
ENSG00000172531	PPP1CA	protein_coding	255.745	-0.78636	0.152206	-5.16642	2.38626e-07	1.47206e-05	42.82	26.3631
ENSG00000171621	SPSB1	protein_coding	280.247	-0.863089	0.167092	-5.16534	2.40004e-07	1.47504e-05	16.7434	9.7047
ENSG00000113810	SMC4	protein_coding	953.021	-0.960023	0.186175	-5.15656	2.51524e-07	1.5401e-05	195.375	104.223
ENSG00000005187	ACSM3	protein_coding	257.53	-0.857199	0.166346	-5.15312	2.56183e-07	1.56281e-05	34.7403	20.2485
ENSG00000100342	APOL1	protein_coding	191.848	1.03462	0.201	5.14735	2.64193e-07	1.60573e-05	9.15064	21.9541
ENSG00000166974	MAPRE2	protein_coding	900.449	-0.574362	0.111601	-5.14655	2.65319e-07	1.60664e-05	78.9515	57.2961
ENSG00000143248	RGS5	protein_coding	4224.09	-1.05287	0.204951	-5.13719	2.78884e-07	1.6826e-05	1013.36	497.608
ENSG00000134333	LDHA	protein_coding	1696.02	-1.092	0.213095	-5.12448	2.98359e-07	1.79353e-05	1338.95	629.039
ENSG00000167766	ZNF83	protein_coding	770.123	0.708206	0.138388	5.11755	3.09533e-07	1.85394e-05	34.2211	62.0004
ENSG00000154065	ANKRD29	protein_coding	47.6536	1.39732	0.273416	5.11062	3.21108e-07	1.91629e-05	1.60809	5.50938
ENSG00000138642	HERC6	protein_coding	137.541	1.45665	0.285496	5.10216	3.35801e-07	1.99675e-05	3.5398	13.9181
ENSG00000111247	RAD51AP1	protein_coding	70.5599	-1.54769	0.303454	-5.10024	3.39223e-07	2.00753e-05	12.5306	3.31751
ENSG00000138134	STAMBPL1	protein_coding	39.817	1.43345	0.281081	5.09978	3.40052e-07	2.00753e-05	0.642471	2.41253
ENSG00000123975	CKS2	protein_coding	74.3923	-1.15224	0.226096	-5.09624	3.46471e-07	2.03812e-05	28.948	12.8012
ENSG00000146859	TMEM140	protein_coding	159.104	1.00921	0.198112	5.09415	3.50303e-07	2.05333e-05	10.7228	25.1102
ENSG00000265972	TXNIP	protein_coding	647.829	1.36209	0.267746	5.08725	3.63291e-07	2.1219e-05	12.822	43.535
ENSG00000166432	ZMAT1	protein_coding	364.387	0.750711	0.147598	5.08617	3.65362e-07	2.12646e-05	8.07831	15.2422
ENSG00000165119	HNRNPK	protein_coding	3203.19	-0.45283	0.0890754	-5.08367	3.70202e-07	2.14704e-05	417.053	331.03
ENSG00000250903	GMDS-AS1	lincRNA	186.465	0.789447	0.155501	5.07681	3.83826e-07	2.21825e-05	15.3796	29.7647
ENSG00000181163	NPM1	protein_coding	3690.52	-0.557082	0.109761	-5.07538	3.86715e-07	2.22713e-05	4285.73	3151.46
ENSG00000197594	ENPP1	protein_coding	171.473	1.65261	0.325695	5.07412	3.89287e-07	2.23413e-05	1.13057	6.35761
ENSG00000171314	PGAM1	protein_coding	831.508	-0.879403	0.173396	-5.07163	3.94419e-07	2.25003e-05	73.3238	41.8824
ENSG00000229152	ANKRD10-IT1	sense_intronic	244.829	0.882787	0.17407	5.07145	3.9479e-07	2.25003e-05	30.2292	63.2865
ENSG00000136527	TRA2B	protein_coding	1684.22	-0.537335	0.106163	-5.06141	4.16158e-07	2.36363e-05	246.791	184.142
ENSG00000189403	HMGB1	protein_coding	1569.61	-0.737882	0.145927	-5.05653	4.26954e-07	2.41662e-05	193.128	123.59
ENSG00000138160	KIF11	protein_coding	320.837	-1.34741	0.266738	-5.05144	4.38481e-07	2.46492e-05	10.4312	3.70917
ENSG00000185495	AC138393.1	transcribed_unprocessed_pseudogene	265.604	0.762291	0.150888	5.05204	4.37117e-07	2.46492e-05	15.9706	30.4635
ENSG00000179776	CDH5	protein_coding	8003.17	-0.726986	0.14422	-5.04082	4.63542e-07	2.59694e-05	418.076	270.181
ENSG00000137804	NUSAP1	protein_coding	210.617	-1.26706	0.25165	-5.03502	4.77803e-07	2.66061e-05	32.6832	12.753
ENSG00000176890	TYMS	protein_coding	214.555	-1.22289	0.242883	-5.03488	4.78138e-07	2.66061e-05	38.0947	15.6745
ENSG00000132507	EIF5A	protein_coding	831.678	-0.856107	0.170366	-5.02512	5.03118e-07	2.79019e-05	177.863	103.444
ENSG00000110651	CD81	protein_coding	706.735	-0.58029	0.115523	-5.02314	5.08347e-07	2.80972e-05	177.66	128.242
ENSG00000136942	RPL35	protein_coding	937.248	-0.560257	0.111555	-5.02226	5.10671e-07	2.81313e-05	741.953	544.781
ENSG00000148248	SURF4	protein_coding	1014.25	-0.480843	0.0957839	-5.02008	5.16504e-07	2.83578e-05	98.1898	76.5073
ENSG00000148468	FAM171A1	protein_coding	628.023	-0.763217	0.152481	-5.00531	5.57715e-07	3.05187e-05	28.0859	17.6542
ENSG00000135046	ANXA1	protein_coding	1805.79	-0.944296	0.189019	-4.99578	5.85998e-07	3.19602e-05	230.554	123.782
ENSG00000205208	C4orf46	protein_coding	221.688	-0.749475	0.150111	-4.9928	5.95115e-07	3.23503e-05	10.8272	6.8878
ENSG00000104824	HNRNPL	protein_coding	1024.25	-0.565981	0.113542	-4.98477	6.20359e-07	3.35014e-05	181.637	132.993
ENSG00000185624	P4HB	protein_coding	2410.62	-0.571255	0.114597	-4.98491	6.19917e-07	3.35014e-05	797.68	580.439
ENSG00000027697	IFNGR1	protein_coding	547.115	0.8234	0.165206	4.98409	6.22549e-07	3.35098e-05	23.9041	47.5363
ENSG00000107249	GLIS3	protein_coding	203.707	1.33794	0.268518	4.98267	6.27136e-07	3.36468e-05	7.81169	25.9851
ENSG00000108424	KPNB1	protein_coding	2139.31	-0.539078	0.108244	-4.9802	6.35174e-07	3.39674e-05	222.761	165.177
ENSG00000113407	TARS	protein_coding	773.701	-0.615577	0.123671	-4.97756	6.43923e-07	3.43238e-05	256.762	180.384
ENSG00000075420	FNDC3B	protein_coding	3828.69	-0.653711	0.131353	-4.97673	6.46669e-07	3.4359e-05	207.261	141.409
ENSG00000136068	FLNB	protein_coding	10706.5	-0.66957	0.134657	-4.9724	6.61302e-07	3.50235e-05	382.989	259.256
ENSG00000123131	PRDX4	protein_coding	308.839	-0.685306	0.137871	-4.97064	6.67305e-07	3.52282e-05	81.9797	54.6683
ENSG00000119326	CTNNAL1	protein_coding	464.964	-0.600238	0.120913	-4.96421	6.89815e-07	3.63002e-05	29.2374	20.7865
ENSG00000108953	YWHAE	protein_coding	2545.78	-0.509125	0.102608	-4.96182	6.98358e-07	3.64008e-05	436.916	331.986
ENSG00000241685	ARPC1A	protein_coding	468.269	-0.647532	0.130492	-4.96226	6.96791e-07	3.64008e-05	61.6934	42.3445
ENSG00000260804	LINC01963	lincRNA	72.5968	-1.06382	0.214379	-4.96232	6.96564e-07	3.64008e-05	3.45849	1.65354
ENSG00000024526	DEPDC1	protein_coding	156.178	-1.36988	0.27644	-4.95543	7.21698e-07	3.74987e-05	14.7622	4.9651
ENSG00000276043	UHRF1	protein_coding	159.108	-1.39357	0.281581	-4.94909	7.456e-07	3.86188e-05	6.74532	2.20772
ENSG00000143322	ABL2	protein_coding	2796.93	-0.499569	0.101055	-4.94354	7.67184e-07	3.96122e-05	93.4212	71.7451
ENSG00000118523	CTGF	protein_coding	8213.79	-1.07146	0.217085	-4.93566	7.98799e-07	4.11157e-05	542.645	257.618
ENSG00000131238	PPT1	protein_coding	455.25	-0.787109	0.159595	-4.9319	8.1433e-07	4.17774e-05	53.5385	32.9348
ENSG00000171208	NETO2	protein_coding	328.185	-0.794586	0.16113	-4.93133	8.16728e-07	4.17774e-05	22.1886	13.5914
ENSG00000101182	PSMA7	protein_coding	559.459	-0.628964	0.127824	-4.92055	8.63022e-07	4.3738e-05	101.184	70.5032
ENSG00000170312	CDK1	protein_coding	221.483	-1.31938	0.268121	-4.92084	8.61754e-07	4.3738e-05	72.8181	26.2674
ENSG00000178922	HYI	protein_coding	213.497	-0.970717	0.197258	-4.92106	8.6076e-07	4.3738e-05	46.3283	24.4064
ENSG00000102054	RBBP7	protein_coding	481.811	-0.623909	0.126821	-4.9196	8.67209e-07	4.38153e-05	204.336	142.808
ENSG00000140525	FANCI	protein_coding	347.46	-0.972865	0.19779	-4.91868	8.71291e-07	4.3887e-05	79.5514	41.6247
ENSG00000148925	BTBD10	protein_coding	399.119	-0.918486	0.186757	-4.91808	8.73989e-07	4.38886e-05	72.8963	40.155
ENSG00000107130	NCS1	protein_coding	262.329	-1.27422	0.259423	-4.91176	9.02622e-07	4.50518e-05	67.858	26.104
ENSG00000152377	SPOCK1	protein_coding	3838.91	-1.23653	0.251745	-4.91183	9.02314e-07	4.50518e-05	197.406	79.1831
ENSG00000168010	ATG16L2	protein_coding	243.381	1.01427	0.206531	4.91096	9.06338e-07	4.51006e-05	31.4683	74.4661
ENSG00000100097	LGALS1	protein_coding	1528	-0.958314	0.195312	-4.90659	9.26727e-07	4.59762e-05	2312.76	1225.26
ENSG00000136238	RAC1	protein_coding	2043.4	-0.52662	0.1074	-4.90335	9.42163e-07	4.66017e-05	151.798	114.151
ENSG00000111669	TPI1	protein_coding	953.176	-1.08788	0.222052	-4.89921	9.62214e-07	4.7451e-05	310.189	145.465
ENSG00000164099	PRSS12	protein_coding	35.942	1.72959	0.353139	4.89776	9.69347e-07	4.76601e-05	0.298619	3.51525
ENSG00000184076	UQCR10	protein_coding	116.307	-0.87721	0.179385	-4.89011	1.00781e-06	4.94037e-05	40.2154	22.9155
ENSG00000070831	CDC42	protein_coding	2295.56	-0.542557	0.111162	-4.88077	1.05671e-06	5.1647e-05	268.115	199.254
ENSG00000143631	FLG	protein_coding	15.9658	1.65635	0.339526	4.87843	1.06935e-06	5.21103e-05	0.0340503	0.238126
ENSG00000169288	MRPL1	protein_coding	133.361	-0.941165	0.19328	-4.86943	1.11918e-06	5.43779e-05	75.5011	40.476
ENSG00000179010	MRFAP1	protein_coding	775.227	-0.49849	0.102432	-4.86655	1.13562e-06	5.50141e-05	72.6415	55.5788
ENSG00000077235	GTF3C1	protein_coding	877.818	-0.668054	0.137359	-4.86354	1.15302e-06	5.55305e-05	51.8778	35.0013
ENSG00000127884	ECHS1	protein_coding	242.394	-0.653796	0.134418	-4.86389	1.15099e-06	5.55305e-05	21.703	14.7941
ENSG00000143127	ITGA10	protein_coding	469.284	1.15137	0.236893	4.86031	1.17203e-06	5.62815e-05	9.83078	26.5674
ENSG00000101421	CHMP4B	protein_coding	505.344	-0.571708	0.117673	-4.85842	1.18324e-06	5.66544e-05	43.2295	31.368
ENSG00000204592	HLA-E	protein_coding	1844.29	0.654569	0.13493	4.85117	1.22737e-06	5.85973e-05	61.5502	107.437
ENSG00000128335	APOL2	protein_coding	128.377	0.896855	0.184979	4.84842	1.24446e-06	5.92415e-05	12.0968	25.6735
ENSG00000196715	VKORC1L1	protein_coding	504.471	-0.578559	0.119487	-4.84203	1.28518e-06	6.10035e-05	18.3179	13.212
ENSG00000124635	HIST1H2BJ	protein_coding	83.584	-1.36193	0.281345	-4.84076	1.29342e-06	6.12183e-05	95.1466	31.9548
ENSG00000175768	TOMM5	protein_coding	250.528	-0.832424	0.172043	-4.83846	1.30851e-06	6.17551e-05	60.8887	36.1276
ENSG00000189043	NDUFA4	protein_coding	443.335	-0.590681	0.122181	-4.83446	1.33506e-06	6.28278e-05	243.105	173.871
ENSG00000064763	FAR2	protein_coding	626.902	-0.718571	0.148716	-4.83184	1.3528e-06	6.34815e-05	90.4819	58.5922
ENSG00000154277	UCHL1	protein_coding	693.479	-0.711872	0.147559	-4.82434	1.4047e-06	6.57294e-05	137.801	89.9793
ENSG00000135316	SYNCRIP	protein_coding	1938.32	-0.614572	0.12743	-4.82281	1.41548e-06	6.60462e-05	106.665	75.279
ENSG00000125827	TMX4	protein_coding	388.53	-0.529775	0.109923	-4.81951	1.43914e-06	6.69607e-05	9.89507	7.42905
ENSG00000026950	BTN3A1	protein_coding	125.889	0.925796	0.192182	4.81728	1.45527e-06	6.7331e-05	6.51935	14.1567
ENSG00000132967	HMGB1P5	transcribed_processed_pseudogene	129.094	-0.988972	0.205285	-4.81756	1.45328e-06	6.7331e-05	43.3955	22.2735
ENSG00000101856	PGRMC1	protein_coding	371.691	-0.54114	0.112374	-4.81554	1.46806e-06	6.76459e-05	27.7891	20.6774
ENSG00000197965	MPZL1	protein_coding	716.861	-0.516272	0.107217	-4.81523	1.4703e-06	6.76459e-05	64.93	49.213
ENSG00000182718	ANXA2	protein_coding	6854.72	-0.780567	0.162206	-4.81219	1.49286e-06	6.84926e-05	1865.62	1151.24
ENSG00000086598	TMED2	protein_coding	1332.3	-0.531732	0.110521	-4.81114	1.50071e-06	6.85704e-05	84.9009	63.3281
ENSG00000173950	XXYLT1	protein_coding	274.262	-0.835913	0.173756	-4.81085	1.50288e-06	6.85704e-05	24.4129	14.3607
ENSG00000088448	ANKRD10	protein_coding	954.819	0.783435	0.162951	4.80778	1.52618e-06	6.9441e-05	599.221	1154.51
ENSG00000078399	HOXA9	protein_coding	225.911	-0.667878	0.138955	-4.80642	1.53656e-06	6.97209e-05	23.9115	16.1409
ENSG00000012048	BRCA1	protein_coding	175.431	-1.07056	0.223024	-4.80019	1.58513e-06	7.15363e-05	19.0014	9.08213
ENSG00000041357	PSMA4	protein_coding	505.402	-0.492951	0.102694	-4.80018	1.58526e-06	7.15363e-05	100.137	77.0616
ENSG00000143799	PARP1	protein_coding	535.743	-0.662538	0.138047	-4.79937	1.59164e-06	7.16279e-05	66.3419	45.0985
ENSG00000072501	SMC1A	protein_coding	850.306	-0.827006	0.172368	-4.79791	1.60331e-06	7.19568e-05	37.9299	22.5
ENSG00000197238	HIST1H4J	protein_coding	396.33	-0.793465	0.165509	-4.79408	1.63423e-06	7.3145e-05	407.873	248.338
ENSG00000160877	NACC1	protein_coding	293.897	-1.00194	0.209222	-4.7889	1.67697e-06	7.48547e-05	28.4727	14.4452
ENSG00000128050	PAICS	protein_coding	872.374	-0.915161	0.191251	-4.78513	1.70875e-06	7.60672e-05	62.3005	34.2931
ENSG00000163545	NUAK2	protein_coding	51.1618	1.0712	0.224032	4.78144	1.7404e-06	7.72673e-05	0.958968	2.42741
ENSG00000035499	DEPDC1B	protein_coding	49.6731	-1.12802	0.236244	-4.7748	1.7989e-06	7.92236e-05	5.61045	2.52736
ENSG00000172757	CFL1	protein_coding	2176.21	-0.754237	0.157937	-4.77556	1.79204e-06	7.92236e-05	402.575	253.626
ENSG00000186815	TPCN1	protein_coding	259.542	0.789061	0.165239	4.77526	1.79478e-06	7.92236e-05	18.3722	35.4896
ENSG00000113575	PPP2CA	protein_coding	955.596	-0.634671	0.133016	-4.77139	1.82962e-06	8.03618e-05	129.679	89.2962
ENSG00000136450	SRSF1	protein_coding	1079.71	-0.625881	0.131199	-4.77049	1.83778e-06	8.05057e-05	81.9888	57.0184
ENSG00000196591	HDAC2	protein_coding	1233.25	-0.525129	0.110209	-4.76484	1.89004e-06	8.2575e-05	209.889	157.789
ENSG00000197872	FAM49A	protein_coding	601.195	-0.577523	0.121272	-4.76221	1.91486e-06	8.34381e-05	38.2431	27.6447
ENSG00000148484	RSU1	protein_coding	447.377	-0.589092	0.123806	-4.75817	1.95357e-06	8.49002e-05	38.668	27.6968
ENSG00000172380	GNG12	protein_coding	2277.86	-0.6661	0.140026	-4.75698	1.96509e-06	8.51763e-05	81.9037	55.4304
ENSG00000074800	ENO1	protein_coding	2033.27	-0.902832	0.189929	-4.75352	1.99907e-06	8.62813e-05	219.554	121.962
ENSG00000104903	LYL1	protein_coding	103.528	-0.841013	0.176946	-4.75293	2.00491e-06	8.62813e-05	10.6431	6.25352
ENSG00000105011	ASF1B	protein_coding	36.5493	-1.50605	0.316877	-4.75279	2.0063e-06	8.62813e-05	5.73202	1.45404
ENSG00000123219	CENPK	protein_coding	213.515	-1.0093	0.21241	-4.75164	2.01774e-06	8.65474e-05	79.4316	39.8414
ENSG00000155962	CLIC2	protein_coding	50.3213	1.34607	0.283484	4.7483	2.05132e-06	8.77592e-05	2.18964	7.37034
ENSG00000166546	BEAN1	protein_coding	18.881	1.42854	0.301469	4.73861	2.15185e-06	9.18218e-05	0.406571	1.66032
ENSG00000158710	TAGLN2	protein_coding	919.292	-0.78328	0.165609	-4.72969	2.24858e-06	9.57012e-05	117.829	72.6879
ENSG00000143549	TPM3	protein_coding	3271.4	-0.724195	0.153347	-4.7226	2.32851e-06	9.88476e-05	372.563	240.171
ENSG00000102225	CDK16	protein_coding	359.122	-0.649679	0.137612	-4.72109	2.34581e-06	9.93259e-05	67.6353	46.3459
ENSG00000136108	CKAP2	protein_coding	631.943	-0.786023	0.166636	-4.717	2.39344e-06	0.000100947	42.8158	26.2055
ENSG00000147274	RBMX	protein_coding	1680.57	-0.446122	0.0945823	-4.71676	2.39635e-06	0.000100947	155.846	124.175
ENSG00000121060	TRIM25	protein_coding	787.994	0.733909	0.15562	4.71602	2.40501e-06	0.000101053	51.9001	96.9923
ENSG00000197451	HNRNPAB	protein_coding	669.004	-0.545094	0.115704	-4.7111	2.46382e-06	0.000103261	66.6962	49.3581
ENSG00000059588	TARBP1	protein_coding	726.34	0.767284	0.162992	4.70749	2.50787e-06	0.000104841	44.0369	84.6317
ENSG00000076382	SPAG5	protein_coding	162.648	-1.15019	0.244565	-4.70303	2.56328e-06	0.000106886	29.7215	12.7945
ENSG00000164741	DLC1	protein_coding	2043.26	-0.610531	0.129862	-4.70137	2.5842e-06	0.000107486	121.512	85.6166
ENSG00000059804	SLC2A3	protein_coding	531.192	0.9775	0.208069	4.69795	2.6278e-06	0.000109024	30.1083	69.1287
ENSG00000112096	SOD2	protein_coding	4444.04	0.602111	0.128217	4.69602	2.65282e-06	0.000109785	29.6155	49.7668
ENSG00000173674	EIF1AX	protein_coding	829.46	-0.762536	0.162485	-4.69297	2.69263e-06	0.000111153	54.4147	33.9811
ENSG00000103275	UBE2I	protein_coding	474.016	-0.783526	0.16703	-4.69093	2.71966e-06	0.000111823	135.637	83.8408
ENSG00000112029	FBXO5	protein_coding	112.658	-1.01058	0.215442	-4.69072	2.72241e-06	0.000111823	7.92048	3.97914
ENSG00000163956	LRPAP1	protein_coding	306.181	-0.564539	0.120371	-4.68999	2.73216e-06	0.000111926	17.3093	12.6502
ENSG00000215252	GOLGA8B	protein_coding	920.356	0.663601	0.141507	4.68952	2.73853e-06	0.000111926	71.5555	125.908
ENSG00000041982	TNC	protein_coding	30.3533	1.4756	0.314753	4.68811	2.75743e-06	0.00011242	0.299343	1.30733
ENSG00000203760	CENPW	protein_coding	31.3256	-1.34395	0.286799	-4.68603	2.78558e-06	0.000113287	16.0443	5.33559
ENSG00000165704	HPRT1	protein_coding	173.174	-0.774054	0.165211	-4.68524	2.79633e-06	0.000113444	19.9344	12.318
ENSG00000122705	CLTA	protein_coding	622.66	-0.515984	0.110175	-4.68333	2.82246e-06	0.000114223	85.3498	64.5724
ENSG00000054148	PHPT1	protein_coding	132.178	-0.771868	0.164848	-4.68231	2.83664e-06	0.000114516	35.4169	21.9319
ENSG00000160179	ABCG1	protein_coding	92.6943	1.26474	0.270191	4.68093	2.85573e-06	0.000115004	2.29551	7.18825
ENSG00000166794	PPIB	protein_coding	985.347	-0.524426	0.112313	-4.66934	3.02168e-06	0.000121391	268.16	201.586
ENSG00000179222	MAGED1	protein_coding	1547.29	-0.518253	0.111035	-4.6675	3.04894e-06	0.000121891	148.641	112.247
ENSG00000187837	HIST1H1C	protein_coding	609.845	-0.823479	0.176414	-4.66787	3.04338e-06	0.000121891	199.616	118.052
ENSG00000116161	CACYBP	protein_coding	309.005	-0.894056	0.191618	-4.66583	3.07371e-06	0.000122584	403.246	224.45
ENSG00000110047	EHD1	protein_coding	361.616	-1.0089	0.216527	-4.65948	3.17015e-06	0.000126124	50.6768	25.5162
ENSG00000253719	ATXN7L3B	protein_coding	538.349	-0.455067	0.0977401	-4.65589	3.22587e-06	0.000128032	8.44058	6.68242
ENSG00000267194	AC002546.1	lincRNA	21.2032	-1.42364	0.306183	-4.64963	3.3253e-06	0.000131661	1.47235	0.426813
ENSG00000109971	HSPA8	protein_coding	5714.5	-0.528145	0.113691	-4.64544	3.39351e-06	0.00013404	1246.29	932.989
ENSG00000013810	TACC3	protein_coding	171.809	-1.20781	0.260074	-4.64408	3.41602e-06	0.000134285	26.5687	10.7676
ENSG00000124575	HIST1H1D	protein_coding	70.4122	-1.09807	0.236429	-4.64439	3.41088e-06	0.000134285	23.7937	10.7996
ENSG00000188313	PLSCR1	protein_coding	671.197	0.919771	0.198325	4.6377	3.52315e-06	0.000138166	104.483	229.993
ENSG00000110427	KIAA1549L	protein_coding	766.118	-0.918615	0.198121	-4.63663	3.54127e-06	0.000138307	13.5645	7.42249
ENSG00000162063	CCNF	protein_coding	124.689	-1.11811	0.241154	-4.6365	3.54352e-06	0.000138307	6.63142	2.94972
ENSG00000132274	TRIM22	protein_coding	1089.61	0.490762	0.106144	4.62356	3.77207e-06	0.000146879	113.206	174.955
ENSG00000088325	TPX2	protein_coding	398.5	-1.30771	0.283059	-4.61992	3.83879e-06	0.000149124	18.2146	6.4042
ENSG00000163069	SGCB	protein_coding	429.896	-0.769769	0.166646	-4.61919	3.85236e-06	0.000149299	23.2278	14.4445
ENSG00000142731	PLK4	protein_coding	117.924	-1.25047	0.270783	-4.61798	3.87492e-06	0.000149821	13.2272	5.05243
ENSG00000170027	YWHAG	protein_coding	1919.15	-0.489264	0.10598	-4.61657	3.90142e-06	0.000150141	63.8277	49.3148
ENSG00000182809	CRIP2	protein_coding	405.745	-0.752578	0.163015	-4.61661	3.90051e-06	0.000150141	87.1385	55.1173
ENSG00000121413	ZSCAN18	protein_coding	94.1322	1.42046	0.308143	4.60974	4.0317e-06	0.000154611	5.11248	21.1037
ENSG00000184205	TSPYL2	protein_coding	188.165	0.947216	0.205492	4.6095	4.03634e-06	0.000154611	11.1654	24.829
ENSG00000234964	FABP5P7	processed_pseudogene	274.546	-0.935936	0.203092	-4.60844	4.05692e-06	0.000155038	234.334	125.97
ENSG00000170581	STAT2	protein_coding	537.059	0.900912	0.195542	4.60725	4.08035e-06	0.000155573	29.1537	63.2538
ENSG00000110955	ATP5B	protein_coding	1464.06	-0.476138	0.103459	-4.60219	4.18076e-06	0.000159033	410.598	319.412
ENSG00000150779	TIMM8B	protein_coding	73.101	-0.924384	0.200901	-4.6012	4.20056e-06	0.000159081	17.1391	9.32628
ENSG00000173193	PARP14	protein_coding	2431.84	1.07939	0.234591	4.60117	4.20134e-06	0.000159081	32.8329	84.8671
ENSG00000138604	GLCE	protein_coding	1596.33	-0.873993	0.190037	-4.59907	4.24378e-06	0.000160319	56.1888	31.9882
ENSG00000126247	CAPNS1	protein_coding	803.151	-0.504173	0.109882	-4.58833	4.46801e-06	0.000168342	244.164	186.626
ENSG00000154734	ADAMTS1	protein_coding	298.16	1.29637	0.282561	4.58793	4.47659e-06	0.000168342	7.11829	23.5428
ENSG00000152217	SETBP1	protein_coding	326.314	0.750826	0.163826	4.58308	4.58181e-06	0.000171738	3.63018	6.9269
ENSG00000184270	HIST2H2AB	protein_coding	27.3028	-1.3818	0.301519	-4.58281	4.58775e-06	0.000171738	29.4475	9.09085
ENSG00000079785	DDX1	protein_coding	657.614	-0.602401	0.131505	-4.58084	4.63112e-06	0.000172969	44.3846	31.4511
ENSG00000140264	SERF2	protein_coding	505.072	-0.600514	0.131133	-4.57942	4.66275e-06	0.000173756	160.083	113.554
ENSG00000114867	EIF4G1	protein_coding	2358.64	-0.582684	0.12744	-4.57223	4.82555e-06	0.000179417	205.633	148.173
ENSG00000078401	EDN1	protein_coding	1921.78	-1.2172	0.266462	-4.568	4.92394e-06	0.000182663	156.768	61.616
ENSG00000104964	AES	protein_coding	591.071	-0.58198	0.127492	-4.56482	4.99922e-06	0.000185039	819.614	588.301
ENSG00000109805	NCAPG	protein_coding	320.917	-1.40366	0.307647	-4.56257	5.05313e-06	0.000186177	33.3266	9.86861
ENSG00000116459	ATP5F1	protein_coding	583.277	-0.444564	0.0974297	-4.56292	5.04459e-06	0.000186177	116.109	92.505
ENSG00000160752	FDPS	protein_coding	449.96	-0.813444	0.178304	-4.56212	5.06389e-06	0.000186177	103.466	61.7573
ENSG00000197119	SLC25A29	protein_coding	605.814	0.644039	0.141256	4.55938	5.13038e-06	0.000188202	44.9323	78.1191
ENSG00000106153	CHCHD2	protein_coding	231.345	-0.637159	0.139845	-4.55618	5.20917e-06	0.000190667	44.2996	30.5512
ENSG00000184983	NDUFA6	protein_coding	106.179	-0.833513	0.183019	-4.55423	5.25767e-06	0.000192016	35.2047	20.7119
ENSG00000121152	NCAPH	protein_coding	70.058	-1.35961	0.298779	-4.55056	5.3503e-06	0.000194966	6.48196	2.03887
ENSG00000240303	ACAD11	protein_coding	323.305	0.762751	0.167762	4.54664	5.45095e-06	0.000198195	13.2171	25.183
ENSG00000128578	STRIP2	protein_coding	147.015	0.97608	0.214764	4.5449	5.49604e-06	0.000199395	2.57037	5.99245
ENSG00000136603	SKIL	protein_coding	2465.56	-0.82686	0.182125	-4.54007	5.62366e-06	0.000203577	162.394	95.3129
ENSG00000170558	CDH2	protein_coding	626.539	-1.02922	0.226955	-4.5349	5.7632e-06	0.0002081	47.3509	23.0523
ENSG00000176014	TUBB6	protein_coding	852.711	-0.695064	0.153283	-4.5345	5.77389e-06	0.0002081	143.171	94.7407
ENSG00000170315	UBB	protein_coding	1230.1	-0.579763	0.127874	-4.53385	5.79189e-06	0.000208293	318.502	230.015
ENSG00000153989	NUS1	protein_coding	519.517	-0.565286	0.124706	-4.53295	5.81668e-06	0.000208729	13.9948	10.1937
ENSG00000141522	ARHGDIA	protein_coding	636.203	-0.664837	0.146807	-4.52866	5.93591e-06	0.000212544	317.132	214.197
ENSG00000088247	KHSRP	protein_coding	652.713	-0.776693	0.171533	-4.52796	5.95546e-06	0.000212782	140.714	87.0509
ENSG00000078369	GNB1	protein_coding	2243.03	-0.542029	0.119803	-4.52435	6.05828e-06	0.000215987	191.472	141.589
ENSG00000105227	PRX	protein_coding	19.4679	1.34347	0.297228	4.52	6.18409e-06	0.000219996	0.280256	1.03916
ENSG00000172331	BPGM	protein_coding	137.721	-0.93783	0.207507	-4.5195	6.19861e-06	0.000220037	12.1253	6.42871
ENSG00000151414	NEK7	protein_coding	666.982	-0.632869	0.140096	-4.51739	6.26052e-06	0.000221757	43.957	30.2695
ENSG00000132432	SEC61G	protein_coding	205.923	-0.639157	0.141502	-4.51694	6.27402e-06	0.000221758	109.683	75.3882
ENSG00000172965	MIR4435-2HG	lincRNA	608.52	-0.579524	0.128397	-4.51353	6.37581e-06	0.000224874	161.684	116.392
ENSG00000162645	GBP2	protein_coding	409.807	0.848271	0.188092	4.50988	6.48656e-06	0.000228291	14.4907	29.8759
ENSG00000067560	RHOA	protein_coding	3781.18	-0.442177	0.0980891	-4.50791	6.54704e-06	0.000229928	340.239	271.828
ENSG00000248309	MEF2C-AS1	antisense_RNA	37.8701	1.13099	0.251077	4.50457	6.65072e-06	0.000233072	5.29976	14.3221
ENSG00000103966	EHD4	protein_coding	1144.2	-0.579532	0.128725	-4.50209	6.72873e-06	0.000235306	24.3371	17.5218
ENSG00000113368	LMNB1	protein_coding	320.531	-1.22924	0.273169	-4.49993	6.79768e-06	0.000237213	56.8459	21.874
ENSG00000255302	EID1	protein_coding	992.955	-0.439754	0.0977699	-4.49785	6.86454e-06	0.00023904	86.0535	68.8427
ENSG00000173681	BCLAF3	protein_coding	182.966	0.795388	0.176927	4.49558	6.93818e-06	0.000241095	7.4561	14.7445
ENSG00000067225	PKM	protein_coding	1934.54	-0.928796	0.206665	-4.49421	6.98275e-06	0.000242132	320.438	172.47
ENSG00000073060	SCARB1	protein_coding	303.242	-0.984913	0.2192	-4.49321	7.01563e-06	0.000242761	33.6488	17.1191
ENSG00000089693	MLF2	protein_coding	263.595	-0.54326	0.120941	-4.49194	7.0579e-06	0.000243712	46.7118	34.5884
ENSG00000167283	ATP5L	protein_coding	275.206	-0.597179	0.133058	-4.48813	7.18522e-06	0.00024759	171.308	121.763
ENSG00000240972	MIF	protein_coding	476.566	-0.979485	0.218324	-4.48639	7.24385e-06	0.000249089	164.914	84.8043
ENSG00000018280	SLC11A1	protein_coding	61.5995	1.08056	0.24095	4.48458	7.3058e-06	0.000250695	5.09995	13.1841
ENSG00000147536	GINS4	protein_coding	82.3262	-0.980579	0.218769	-4.48227	7.38544e-06	0.000252901	8.60469	4.40244
ENSG00000169248	CXCL11	protein_coding	28.1173	1.48236	0.33078	4.4814	7.41549e-06	0.000253167	0.760078	3.88542
ENSG00000197043	ANXA6	protein_coding	703.696	-0.565716	0.126254	-4.48077	7.4373e-06	0.000253167	164.942	120.197
ENSG00000213281	NRAS	protein_coding	1167.3	-0.473473	0.105669	-4.48072	7.4393e-06	0.000253167	32.2093	25.1504
ENSG00000213190	MLLT11	protein_coding	304.613	-0.9889	0.220733	-4.48007	7.46191e-06	0.000253413	10.7965	5.4936
ENSG00000275216	AL161431.1	lincRNA	128.416	1.01237	0.226124	4.47704	7.56854e-06	0.000256505	2.01599	4.82706
ENSG00000129625	REEP5	protein_coding	572.048	-0.59084	0.132037	-4.47479	7.64847e-06	0.000258682	48.6067	34.5961
ENSG00000099797	TECR	protein_coding	148.014	-1.22087	0.272955	-4.4728	7.7203e-06	0.000260546	50.1694	19.9108
ENSG00000173821	RNF213	protein_coding	4120.83	0.755001	0.168814	4.47238	7.73523e-06	0.000260546	97.4925	186.038
ENSG00000143727	ACP1	protein_coding	355.396	-0.526427	0.117808	-4.4685	7.87693e-06	0.000264777	56.6453	42.4676
ENSG00000105499	PLA2G4C	protein_coding	231.149	0.883297	0.197746	4.46682	7.93912e-06	0.00026611	62.3357	132.937
ENSG00000218175	AC016739.1	processed_pseudogene	138.002	-0.74753	0.167362	-4.46656	7.9489e-06	0.00026611	181.547	113.691
ENSG00000154582	ELOC	protein_coding	414.35	-0.470715	0.105407	-4.46569	7.98107e-06	0.000266645	61.61	48.1521
ENSG00000138180	CEP55	protein_coding	185.918	-1.40986	0.315769	-4.46486	8.01214e-06	0.000267142	15.5806	4.42177
ENSG00000109572	CLCN3	protein_coding	882.749	-0.54903	0.123008	-4.46336	8.06858e-06	0.00026848	48.6608	36.0318
ENSG00000168028	RPSA	protein_coding	2786.02	-0.408853	0.0916142	-4.46277	8.09071e-06	0.000268673	443.971	363.135
ENSG00000272941	AC083862.2	antisense_RNA	40.1495	1.22059	0.273704	4.45951	8.21461e-06	0.000272239	2.31693	7.12111
ENSG00000227719	AC006042.1	antisense_RNA	37.4069	1.06839	0.239823	4.4549	8.39306e-06	0.000277594	8.04405	20.728
ENSG00000198843	SELENOT	protein_coding	473.539	-0.533451	0.119771	-4.45391	8.43188e-06	0.00027832	59.0378	43.9014
ENSG00000234745	HLA-B	protein_coding	842.9	1.23617	0.277598	4.4531	8.46387e-06	0.000278817	251.292	787.99
ENSG00000189057	FAM111B	protein_coding	151.647	-1.01651	0.22838	-4.45094	8.54935e-06	0.000281071	7.76702	3.80078
ENSG00000172009	THOP1	protein_coding	91.2938	-1.05092	0.236557	-4.44256	8.88934e-06	0.000291666	18.6068	8.80777
ENSG00000144476	ACKR3	protein_coding	322.034	0.869826	0.195861	4.44104	8.9527e-06	0.000293161	21.9766	46.3196
ENSG00000088256	GNA11	protein_coding	327.079	-0.680086	0.153174	-4.43995	8.9981e-06	0.000294063	70.3652	46.9644
ENSG00000023445	BIRC3	protein_coding	59.0687	1.29546	0.291984	4.43674	9.13321e-06	0.000295546	2.01823	6.73727
ENSG00000108771	DHX58	protein_coding	37.686	1.19983	0.270333	4.43832	9.06639e-06	0.000295546	2.08551	6.09495
ENSG00000109920	FNBP4	protein_coding	1207.86	0.511485	0.115279	4.43692	9.12538e-06	0.000295546	132.488	207.453
ENSG00000169432	SCN9A	protein_coding	295.981	0.793621	0.178874	4.43676	9.13223e-06	0.000295546	3.53561	6.98825
ENSG00000273151	AC073957.3	antisense_RNA	193.66	0.71178	0.160399	4.43756	9.09845e-06	0.000295546	2.20611	4.05858
ENSG00000078596	ITM2A	protein_coding	26.4861	-1.56856	0.353741	-4.43422	9.24063e-06	0.000298436	12.8283	1.4888
ENSG00000113758	DBN1	protein_coding	820.156	-0.716598	0.161671	-4.43244	9.31746e-06	0.000299742	143.947	93.1342
ENSG00000196924	FLNA	protein_coding	8894.16	-0.679303	0.153251	-4.43262	9.30932e-06	0.000299742	568.966	380.376
ENSG00000173275	ZNF449	protein_coding	246.566	0.72776	0.164302	4.4294	9.44956e-06	0.000303399	6.50294	12.0615
ENSG00000142910	TINAGL1	protein_coding	406.952	-1.06147	0.23974	-4.42759	9.52931e-06	0.000305364	50.4136	23.7163
ENSG00000196656	AC004057.1	transcribed_processed_pseudogene	604.96	-0.599898	0.13553	-4.4263	9.58632e-06	0.000306595	1335.08	944.076
ENSG00000115641	FHL2	protein_coding	1026.96	-0.560061	0.126567	-4.425	9.64408e-06	0.000307844	99.8657	73.2956
ENSG00000237973	MTCO1P12	unprocessed_pseudogene	196.04	1.21096	0.273709	4.42424	9.6782e-06	0.000308336	7.89653	24.0617
ENSG00000082397	EPB41L3	protein_coding	1125.46	-0.700114	0.158391	-4.42017	9.86238e-06	0.000313597	128.07	83.8324
ENSG00000162618	ADGRL4	protein_coding	2937.54	-0.627124	0.141949	-4.41796	9.96355e-06	0.000315595	125.882	87.3985
ENSG00000248596	AC139491.2	processed_transcript	16.6358	1.5113	0.342074	4.41806	9.95908e-06	0.000315595	0.179429	1.03306
ENSG00000093010	COMT	protein_coding	302.335	-0.793286	0.17968	-4.41499	1.01014e-05	0.000319348	94.2365	56.8793
ENSG00000242265	PEG10	protein_coding	685.25	-1.18885	0.269681	-4.40838	1.04149e-05	0.000328627	17.9021	7.20483
ENSG00000198355	PIM3	protein_coding	415.794	-0.770779	0.174894	-4.40711	1.04758e-05	0.000329918	26.1642	16.1894
ENSG00000205885	C1RL-AS1	antisense_RNA	61.0858	1.13279	0.257632	4.39691	1.09802e-05	0.000345143	1.93325	5.41701
ENSG00000155380	SLC16A1	protein_coding	1322.42	-0.517018	0.117717	-4.39203	1.12299e-05	0.00035232	98.5245	74.4837
ENSG00000189159	JPT1	protein_coding	389.818	-0.774215	0.17632	-4.39097	1.12845e-05	0.00035336	149.001	91.6798
ENSG00000164109	MAD2L1	protein_coding	146.854	-1.30326	0.297136	-4.38605	1.15426e-05	0.000360535	19.6036	6.64376
ENSG00000221963	APOL6	protein_coding	283.702	0.82295	0.187641	4.38577	1.15574e-05	0.000360535	2.00623	4.06815
ENSG00000130589	HELZ2	protein_coding	321.998	1.30597	0.297847	4.38471	1.16141e-05	0.000361617	8.06645	28.6846
ENSG00000163468	CCT3	protein_coding	1002.68	-0.680689	0.155435	-4.37926	1.19081e-05	0.000370074	194.083	129
ENSG00000184007	PTP4A2	protein_coding	1260.77	-0.535483	0.122325	-4.37754	1.20027e-05	0.00037231	277.266	206.53
ENSG00000141759	TXNL4A	protein_coding	225.089	-0.587754	0.134329	-4.37549	1.21161e-05	0.000375122	53.6372	38.5459
ENSG00000109861	CTSC	protein_coding	1160.94	-0.837012	0.191366	-4.37388	1.22056e-05	0.000377183	133.215	77.9253
ENSG00000168496	FEN1	protein_coding	85.041	-0.846234	0.193517	-4.37293	1.2259e-05	0.000378122	6.69213	3.87228
ENSG00000070759	TESK2	protein_coding	37.5426	1.28747	0.294471	4.37214	1.23036e-05	0.00037879	0.829491	2.863
ENSG00000130726	TRIM28	protein_coding	980.062	-0.550338	0.125917	-4.37062	1.23892e-05	0.000380713	326.663	240.667
ENSG00000167553	TUBA1C	protein_coding	772.772	-1.06681	0.244137	-4.36973	1.244e-05	0.000381564	129.125	60.0294
ENSG00000010256	UQCRC1	protein_coding	256.448	-0.63236	0.144875	-4.36488	1.27192e-05	0.0003894	62.1175	42.8584
ENSG00000105808	RASA4	protein_coding	123.94	0.981511	0.224922	4.36378	1.27836e-05	0.000390646	7.20798	16.8886
ENSG00000259316	AC087632.1	protein_coding	61.0409	-0.983778	0.225538	-4.36192	1.28927e-05	0.000393251	28.2209	14.4657
ENSG00000087253	LPCAT2	protein_coding	1447.05	-0.508093	0.116619	-4.35685	1.31947e-05	0.000401719	99.107	75.4223
ENSG00000072571	HMMR	protein_coding	100.668	-1.44058	0.330709	-4.35605	1.32429e-05	0.000402443	7.83195	1.95849
ENSG00000230989	HSBP1	protein_coding	435.677	-0.460125	0.105735	-4.35169	1.35094e-05	0.000409786	75.6082	59.5838
ENSG00000125743	SNRPD2	protein_coding	159.206	-0.624443	0.143639	-4.34732	1.37814e-05	0.000417267	112.288	78.0034
ENSG00000124207	CSE1L	protein_coding	1149.73	-0.750513	0.172708	-4.34556	1.38919e-05	0.000419074	44.3006	27.753
ENSG00000156466	GDF6	protein_coding	46.8329	-1.20805	0.277995	-4.34558	1.38907e-05	0.000419074	1.98296	0.770064
ENSG00000213186	TRIM59	protein_coding	306.439	-0.815608	0.187771	-4.34363	1.40147e-05	0.000422005	24.8129	14.7439
ENSG00000118503	TNFAIP3	protein_coding	106.968	0.962656	0.221902	4.3382	1.43652e-05	0.000431769	5.38296	12.4903
ENSG00000153157	SYCP2L	protein_coding	18.9404	1.52761	0.35288	4.32898	1.49799e-05	0.000449425	0.234251	2.26501
ENSG00000115339	GALNT3	protein_coding	22.6441	1.30309	0.301107	4.32766	1.50704e-05	0.000450531	1.06207	3.80734
ENSG00000161638	ITGA5	protein_coding	5084.61	-0.675036	0.155982	-4.32764	1.50715e-05	0.000450531	526.942	352.48
ENSG00000161526	SAP30BP	protein_coding	295.746	-0.647247	0.149653	-4.325	1.52531e-05	0.000455135	221.992	152.017
ENSG00000142669	SH3BGRL3	protein_coding	428.084	-0.761647	0.17613	-4.32434	1.52989e-05	0.000455676	80.1495	49.9141
ENSG00000133318	RTN3	protein_coding	1089.28	-0.4841	0.112038	-4.32084	1.55436e-05	0.000462127	65.0161	50.2223
ENSG00000111837	MAK	protein_coding	46.7958	0.977387	0.226343	4.31816	1.57335e-05	0.000466931	0.842697	1.96672
ENSG00000119042	SATB2	protein_coding	78.0772	1.00032	0.231794	4.31555	1.59205e-05	0.000471631	2.61619	6.11952
ENSG00000198625	MDM4	protein_coding	1414.11	0.490451	0.113732	4.31233	1.61542e-05	0.000477696	69.2947	107.431
ENSG00000149564	ESAM	protein_coding	762.734	-0.682361	0.158503	-4.30504	1.66952e-05	0.000492809	77.4388	51.5136
ENSG00000260604	AL590004.4	lincRNA	208.963	-1.34683	0.313086	-4.30179	1.69423e-05	0.000499207	4.74066	1.45025
ENSG00000266714	MYO15B	protein_coding	103.782	1.2973	0.30178	4.29883	1.717e-05	0.000505013	19.1179	67.4267
ENSG00000143179	UCK2	protein_coding	281.372	-0.540626	0.125779	-4.29821	1.72184e-05	0.000505533	24.7012	18.297
ENSG00000168282	MGAT2	protein_coding	287.11	-0.54913	0.127821	-4.2961	1.73832e-05	0.000509463	13.9634	10.2824
ENSG00000142230	SAE1	protein_coding	507.42	-0.549161	0.127991	-4.29061	1.78185e-05	0.000521293	59.9611	44.0716
ENSG00000187741	FANCA	protein_coding	121.368	-0.919361	0.214321	-4.28964	1.7896e-05	0.000522633	29.1431	15.6821
ENSG00000159377	PSMB4	protein_coding	656.425	-0.48483	0.113087	-4.28725	1.80897e-05	0.000527354	108.278	83.6184
ENSG00000143183	TMCO1	protein_coding	318.25	-0.529264	0.123467	-4.2867	1.81351e-05	0.000527744	47.8656	35.7874
ENSG00000130940	CASZ1	protein_coding	37.4174	1.22813	0.286545	4.286	1.81921e-05	0.000528468	0.742327	2.38375
ENSG00000103035	PSMD7	protein_coding	430.472	-0.466154	0.108875	-4.28154	1.85603e-05	0.000538215	63.302	49.5657
ENSG00000076003	MCM6	protein_coding	225.81	-0.881971	0.206163	-4.27804	1.88549e-05	0.000545349	10.401	5.83318
ENSG00000198719	DLL1	protein_coding	40.4351	1.14995	0.268817	4.27783	1.88725e-05	0.000545349	0.821457	2.38947
ENSG00000186193	SAPCD2	protein_coding	31.0314	-1.28566	0.300632	-4.27654	1.89821e-05	0.000547556	1.30287	0.451215
ENSG00000159840	ZYX	protein_coding	875.429	-0.723157	0.169153	-4.27517	1.90992e-05	0.000549971	133.079	85.1588
ENSG00000241553	ARPC4	protein_coding	404.444	-0.548057	0.128252	-4.27328	1.92623e-05	0.000553697	59.1142	43.5591
ENSG00000147133	TAF1	protein_coding	793.749	0.48066	0.112525	4.27159	1.94082e-05	0.00055692	46.4273	71.3311
ENSG00000162687	KCNT2	protein_coding	40.8139	1.42109	0.333001	4.26753	1.97645e-05	0.000566159	0.518223	2.33344
ENSG00000137207	YIPF3	protein_coding	342.044	-0.647336	0.151731	-4.26634	1.9871e-05	0.000568221	224.485	152.858
ENSG00000106244	PDAP1	protein_coding	284.446	-0.573918	0.134561	-4.2651	1.99814e-05	0.000568417	155.568	112.189
ENSG00000139629	GALNT6	protein_coding	264.345	-1.05729	0.247865	-4.26557	1.99393e-05	0.000568417	18.1001	8.41744
ENSG00000161203	AP2M1	protein_coding	931.151	-0.440663	0.103311	-4.26539	1.99552e-05	0.000568417	322.048	257.524
ENSG00000162946	DISC1	protein_coding	489.229	0.457068	0.107184	4.26434	2.00492e-05	0.000569363	11.8976	17.951
ENSG00000100764	PSMC1	protein_coding	314.586	-0.525768	0.123378	-4.26145	2.03102e-05	0.000575782	49.5106	37.149
ENSG00000125844	RRBP1	protein_coding	1253.58	-0.549422	0.12896	-4.26042	2.04042e-05	0.000577453	61.4925	45.334
ENSG00000126457	PRMT1	protein_coding	309.38	-0.578028	0.135802	-4.25641	2.0774e-05	0.000586089	56.5753	40.6936
ENSG00000145386	CCNA2	protein_coding	246.352	-1.33524	0.313707	-4.25634	2.07805e-05	0.000586089	14.994	4.57605
ENSG00000122729	ACO1	protein_coding	672.079	-0.449669	0.10572	-4.25341	2.10544e-05	0.000591787	20.1592	16.0202
ENSG00000128791	TWSG1	protein_coding	1127.17	-0.507941	0.119411	-4.25371	2.10254e-05	0.000591787	41.0932	31.2291
ENSG00000075336	TIMM21	protein_coding	87.9575	-0.810457	0.190625	-4.25157	2.12279e-05	0.000594633	12.1935	7.2464
ENSG00000150054	MPP7	protein_coding	23.6566	1.41435	0.332649	4.25178	2.12082e-05	0.000594633	0.241264	1.15394
ENSG00000167085	PHB	protein_coding	273.252	-0.755277	0.177746	-4.24919	2.14548e-05	0.000599594	84.4456	52.8069
ENSG00000186501	TMEM222	protein_coding	82.0792	-0.852752	0.200697	-4.24895	2.14778e-05	0.000599594	19.5761	11.2454
ENSG00000137877	SPTBN5	protein_coding	92.6019	-1.03896	0.244759	-4.24483	2.18762e-05	0.000609684	1.80802	0.861692
ENSG00000133624	ZNF767P	transcribed_unprocessed_pseudogene	120.835	0.80639	0.190084	4.24228	2.21258e-05	0.000615599	7.11454	14.2178
ENSG00000156298	TSPAN7	protein_coding	107.775	1.10495	0.260637	4.23943	2.24089e-05	0.000622424	4.90905	13.4102
ENSG00000125648	SLC25A23	protein_coding	190.404	-1.06373	0.25102	-4.23764	2.25882e-05	0.000626346	21.944	10.0594
ENSG00000182551	ADI1	protein_coding	347.676	-0.599262	0.141434	-4.23704	2.2649e-05	0.000626978	20.7469	14.6845
ENSG00000008018	PSMB1	protein_coding	384.226	-0.448731	0.105946	-4.23547	2.28075e-05	0.000630306	53.8756	42.7964
ENSG00000175166	PSMD2	protein_coding	1094.46	-0.699886	0.165298	-4.23409	2.29484e-05	0.000633137	311.245	203.587
ENSG00000114251	WNT5A	protein_coding	36.3883	1.28862	0.304404	4.23325	2.30343e-05	0.000633386	0.424015	1.52402
ENSG00000137463	MGARP	protein_coding	50.5312	-1.03691	0.244942	-4.23327	2.3032e-05	0.000633386	6.41581	3.05424
ENSG00000132388	UBE2G1	protein_coding	852.03	-0.474051	0.112026	-4.23162	2.32016e-05	0.00063514	44.2426	34.4541
ENSG00000137310	TCF19	protein_coding	42.0862	-1.06233	0.251011	-4.23219	2.31425e-05	0.00063514	2.92327	1.35466
ENSG00000265354	TIMM23	protein_coding	224.546	-0.612391	0.144722	-4.2315	2.32138e-05	0.00063514	27.8845	19.618
ENSG00000223745	CCDC18-AS1	processed_transcript	267.115	0.703605	0.166318	4.23048	2.33191e-05	0.000636962	42.8437	77.951
ENSG00000196209	SIRPB2	protein_coding	101.006	-0.849069	0.200782	-4.22882	2.34919e-05	0.00064062	10.2955	5.90468
ENSG00000104549	SQLE	protein_coding	547.059	-1.0647	0.251835	-4.22779	2.36002e-05	0.00064251	58.727	26.9433
ENSG00000130706	ADRM1	protein_coding	169.977	-0.698522	0.165327	-4.22509	2.38841e-05	0.000649167	19.3885	12.6884
ENSG00000120992	LYPLA1	protein_coding	1096.07	-0.604464	0.14308	-4.22464	2.3932e-05	0.000649396	287.981	203.061
ENSG00000115241	PPM1G	protein_coding	342.597	-0.522733	0.123798	-4.22246	2.41652e-05	0.000653571	20.5255	15.4294
ENSG00000151883	PARP8	protein_coding	33.4429	1.24161	0.294049	4.22247	2.41643e-05	0.000653571	1.20357	3.94001
ENSG00000106355	LSM5	protein_coding	197.195	-0.72454	0.17179	-4.21758	2.46934e-05	0.000666762	50.0142	31.9125
ENSG00000143401	ANP32E	protein_coding	480.095	-0.607113	0.14398	-4.21665	2.47963e-05	0.000667352	32.9323	23.2834
ENSG00000186951	PPARA	protein_coding	248.35	0.723128	0.171493	4.21665	2.47958e-05	0.000667352	9.61237	17.7879
ENSG00000004779	NDUFAB1	protein_coding	204.544	-0.553016	0.131254	-4.21333	2.51635e-05	0.000676131	62.6751	45.979
ENSG00000155287	SLC25A28	protein_coding	93.1037	0.932439	0.221332	4.21285	2.52166e-05	0.000676455	10.6387	24.091
ENSG00000107223	EDF1	protein_coding	271.922	-0.511907	0.121528	-4.21227	2.52822e-05	0.000677112	80.785	61.1909
ENSG00000270392	PFN1P2	transcribed_processed_pseudogene	369.764	0.572479	0.135923	4.21179	2.5336e-05	0.000677451	18.5252	30.5025
ENSG00000237649	KIFC1	protein_coding	63.6472	-1.14249	0.271331	-4.21068	2.54601e-05	0.000679666	7.53949	3.11441
ENSG00000111057	KRT18	protein_coding	475.255	-0.82263	0.195743	-4.20261	2.63857e-05	0.000703235	53.1698	31.262
ENSG00000156599	ZDHHC5	protein_coding	642.926	-0.638651	0.15201	-4.20138	2.65289e-05	0.000704769	66.8459	45.9261
ENSG00000168994	PXDC1	protein_coding	340.561	-0.649916	0.154684	-4.20156	2.65084e-05	0.000704769	44.4009	30.1441
ENSG00000170919	TPT1-AS1	processed_transcript	390.62	0.626385	0.149179	4.19888	2.6824e-05	0.000711463	36.2517	61.9654
ENSG00000011426	ANLN	protein_coding	618.741	-1.24713	0.297142	-4.1971	2.70354e-05	0.000715916	65.8344	23.6033
ENSG00000118705	RPN2	protein_coding	1430.44	-0.487312	0.116182	-4.19437	2.73628e-05	0.000723423	165.08	127.263
ENSG00000196187	TMEM63A	protein_coding	385.724	0.748267	0.178547	4.19086	2.77901e-05	0.000733542	23.2155	43.8714
ENSG00000092470	WDR76	protein_coding	113.245	-0.685719	0.163799	-4.18635	2.83472e-05	0.00074705	10.1986	6.73886
ENSG00000174903	RAB1B	protein_coding	314.423	-0.577038	0.137968	-4.1824	2.88451e-05	0.000758959	26.2797	18.9179
ENSG00000134910	STT3A	protein_coding	1174.63	-0.448683	0.107353	-4.17952	2.92129e-05	0.000767408	300.56	239.259
ENSG00000177733	HNRNPA0	protein_coding	625.341	-0.495947	0.118682	-4.17878	2.93076e-05	0.000768672	8.62108	6.61766
ENSG00000113300	CNOT6	protein_coding	625.734	-0.460352	0.110212	-4.17698	2.95404e-05	0.000773545	34.8924	27.4696
ENSG00000183048	SLC25A10	protein_coding	25.396	-1.46338	0.350481	-4.17535	2.97523e-05	0.000777857	11.7429	2.2458
ENSG00000115129	TP53I3	protein_coding	108.036	-0.68615	0.164388	-4.17396	2.99356e-05	0.000781409	19.3168	12.7812
ENSG00000154978	VOPP1	protein_coding	704.395	-0.50427	0.1209	-4.17096	3.03316e-05	0.000790493	43.4893	33.0825
ENSG00000115233	PSMD14	protein_coding	460.224	-0.625208	0.149976	-4.16873	3.06303e-05	0.000797016	36.9976	25.689
ENSG00000162194	LBHD1	protein_coding	49.6115	1.25321	0.300688	4.1678	3.07547e-05	0.000798993	3.5994	12.7475
ENSG00000169564	PCBP1	protein_coding	831.836	-0.418155	0.100438	-4.16333	3.1364e-05	0.000813538	63.1555	51.3424
ENSG00000106588	PSMA2	protein_coding	412.6	-0.479035	0.115085	-4.16246	3.1484e-05	0.000814085	62.2122	48.3902
ENSG00000126698	DNAJC8	protein_coding	410.911	-0.48733	0.117069	-4.16275	3.1444e-05	0.000814085	45.3152	35.0547
ENSG00000112419	PHACTR2	protein_coding	2383.55	-0.49989	0.120115	-4.16176	3.15798e-05	0.000815283	73.0791	55.7613
ENSG00000105486	LIG1	protein_coding	148.62	-0.853703	0.20519	-4.16055	3.17482e-05	0.000818347	18.5568	10.6319
ENSG00000138162	TACC2	protein_coding	454.323	0.578054	0.139192	4.15292	3.28256e-05	0.000844797	29.1873	48.4893
ENSG00000145331	TRMT10A	protein_coding	52.8303	-1.04802	0.252715	-4.14703	3.36809e-05	0.000865458	13.775	6.58109
ENSG00000099810	MTAP	protein_coding	568.191	-0.558411	0.134669	-4.14655	3.37525e-05	0.000865946	92.7228	67.9971
ENSG00000196497	IPO4	protein_coding	128.614	-1.00944	0.243505	-4.14546	3.39133e-05	0.00086872	17.0428	8.32214
ENSG00000167315	ACAA2	protein_coding	217.907	-0.55061	0.132923	-4.14234	3.43785e-05	0.000879268	19.8455	14.6523
ENSG00000133789	SWAP70	protein_coding	1858.57	-0.383071	0.0924851	-4.14198	3.44326e-05	0.000879287	77.0049	64.2108
ENSG00000084112	SSH1	protein_coding	1161.04	0.650131	0.157044	4.13981	3.47592e-05	0.000882764	27.365	47.7443
ENSG00000103495	MAZ	protein_coding	311.635	-0.553621	0.133736	-4.13965	3.47832e-05	0.000882764	76.9973	56.5299
ENSG00000167088	SNRPD1	protein_coding	280.088	-0.777027	0.187684	-4.14007	3.47199e-05	0.000882764	186.32	114.137
ENSG00000171864	PRND	protein_coding	99.0611	1.01127	0.244267	4.14001	3.47285e-05	0.000882764	1.61594	3.98658
ENSG00000136859	ANGPTL2	protein_coding	373.927	0.869426	0.210074	4.13867	3.49326e-05	0.000885191	25.0354	52.9469
ENSG00000215244	AL137145.2	lincRNA	22.704	1.18151	0.285641	4.13632	3.52912e-05	0.000892906	0.428026	1.29031
ENSG00000163466	ARPC2	protein_coding	1568.84	-0.577091	0.139568	-4.13483	3.5522e-05	0.000897366	441.925	317.806
ENSG00000166913	YWHAB	protein_coding	1902.51	-0.651198	0.157641	-4.13089	3.61368e-05	0.000911499	124.576	84.5095
ENSG00000278301	GRAMD4P3	processed_pseudogene	455.067	0.551757	0.133714	4.1264	3.68489e-05	0.00092804	25.651	41.7557
ENSG00000090889	KIF4A	protein_coding	151.305	-1.23707	0.299945	-4.12431	3.71843e-05	0.000935057	5.80237	2.07086
ENSG00000163191	S100A11	protein_coding	543.798	-0.737393	0.178969	-4.12022	3.78503e-05	0.000950354	198.039	125.39
ENSG00000121858	TNFSF10	protein_coding	558.479	0.94142	0.228566	4.11882	3.80819e-05	0.000954714	36.4262	83.2199
ENSG00000184990	SIVA1	protein_coding	101.989	-0.761082	0.184818	-4.11801	3.82152e-05	0.000956599	15.0745	9.28215
ENSG00000117724	CENPF	protein_coding	1022.76	-1.12004	0.272037	-4.11723	3.8345e-05	0.000958393	34.4204	14.5641
ENSG00000154518	ATP5G3	protein_coding	285.251	-0.68713	0.166938	-4.11607	3.85382e-05	0.000961762	48.0358	31.7923
ENSG00000095139	ARCN1	protein_coding	1578.37	-0.452201	0.109996	-4.11106	3.93847e-05	0.0009814	59.4982	47.026
ENSG00000101347	SAMHD1	protein_coding	468.677	0.977039	0.237746	4.1096	3.96346e-05	0.000986134	9.31808	22.218
ENSG00000136237	RAPGEF5	protein_coding	1384.28	0.704834	0.171545	4.10875	3.9781e-05	0.000988285	81.919	149.61
ENSG00000124767	GLO1	protein_coding	893.298	-0.663884	0.161654	-4.10682	4.01136e-05	0.000995047	62.2965	41.8944
ENSG00000165480	SKA3	protein_coding	90.7037	-1.24085	0.30234	-4.10415	4.05803e-05	0.00100511	16.5081	5.94378
ENSG00000179950	PUF60	protein_coding	219.029	-0.666946	0.162581	-4.10223	4.0918e-05	0.00101195	31.9961	21.5623
ENSG00000157259	GATAD1	protein_coding	468.097	0.581159	0.141737	4.10025	4.12698e-05	0.00101912	15.4999	25.6812
ENSG00000119673	ACOT2	protein_coding	31.8434	1.12548	0.274591	4.09875	4.1538e-05	0.00102421	2.23732	5.95756
ENSG00000139734	DIAPH3	protein_coding	278.782	-1.05833	0.258263	-4.09786	4.16993e-05	0.00102665	12.3784	5.64159
ENSG00000109084	TMEM97	protein_coding	213.114	-1.00813	0.246096	-4.09649	4.19464e-05	0.00103119	29.7629	14.4212
ENSG00000087087	SRRT	protein_coding	284.825	-0.605984	0.147995	-4.09463	4.22849e-05	0.00103796	99.7729	70.1798
ENSG00000154723	ATP5J	protein_coding	225.427	-0.551053	0.134724	-4.09023	4.30938e-05	0.00105625	68.7906	50.594
ENSG00000131747	TOP2A	protein_coding	807.356	-1.14762	0.280625	-4.08951	4.32282e-05	0.00105797	39.5591	16.07
ENSG00000159335	PTMS	protein_coding	227.235	-0.724784	0.177296	-4.08798	4.35144e-05	0.00106339	66.5944	42.5534
ENSG00000156970	BUB1B	protein_coding	190.195	-1.16541	0.285305	-4.08481	4.41138e-05	0.00107644	26.577	10.7267
ENSG00000142875	PRKACB	protein_coding	932.452	-0.64371	0.157712	-4.08154	4.47375e-05	0.00108844	37.2241	25.4504
ENSG00000163322	ABRAXAS1	protein_coding	353.381	0.505493	0.123842	4.08178	4.4693e-05	0.00108844	17.8338	27.8045
ENSG00000117906	RCN2	protein_coding	711.288	-0.517969	0.12693	-4.08075	4.4891e-05	0.00108937	74.8161	56.4348
ENSG00000145623	OSMR	protein_coding	493.048	0.765945	0.187701	4.08066	4.4908e-05	0.00108937	16.9913	32.6889
ENSG00000164687	FABP5	protein_coding	568.327	-0.801681	0.196674	-4.07619	4.57797e-05	0.00110888	123.832	74.1992
ENSG00000088832	FKBP1A	protein_coding	4059.17	-0.467224	0.114692	-4.07373	4.62664e-05	0.00111902	517.42	405.18
ENSG00000121774	KHDRBS1	protein_coding	1098.7	-0.398888	0.097955	-4.07216	4.65797e-05	0.00112495	52.2293	43.0784
ENSG00000003400	CASP10	protein_coding	635.24	0.680516	0.167201	4.07004	4.70044e-05	0.00113354	31.8863	57.0038
ENSG00000175899	A2M	protein_coding	333.543	1.2233	0.300983	4.06434	4.81689e-05	0.00115993	17.1904	56.3367
ENSG00000072042	RDH11	protein_coding	432.162	-0.71806	0.176803	-4.06136	4.87887e-05	0.00117314	46.0126	29.4745
ENSG00000138166	DUSP5	protein_coding	248.259	1.04387	0.257134	4.05963	4.9151e-05	0.00117841	9.22717	23.5065
ENSG00000254986	DPP3	protein_coding	106.416	-0.8935	0.22008	-4.05989	4.90956e-05	0.00117841	15.3287	8.44139
ENSG00000100243	CYB5R3	protein_coding	659.095	-0.458281	0.112942	-4.05767	4.95652e-05	0.00118661	55.5992	43.8468
ENSG00000184470	TXNRD2	protein_coding	187.411	-0.677222	0.167222	-4.04983	5.1255e-05	0.00122529	20.4319	13.6418
ENSG00000185278	ZBTB37	protein_coding	545.217	0.554894	0.137037	4.04921	5.13898e-05	0.00122673	2.81994	4.56389
ENSG00000276023	DUSP14	protein_coding	105.306	-0.746472	0.184412	-4.04785	5.16907e-05	0.00123212	9.98531	6.27881
ENSG00000126709	IFI6	protein_coding	148.69	1.43173	0.353827	4.04641	5.20089e-05	0.00123792	5.65114	49.5978
ENSG00000184992	BRI3BP	protein_coding	107.069	-0.899279	0.22236	-4.04424	5.24925e-05	0.00124763	2.2299	1.20997
ENSG00000106682	EIF4H	protein_coding	1306.6	-0.438118	0.108404	-4.04151	5.31075e-05	0.00126042	111.283	88.9422
ENSG00000149503	INCENP	protein_coding	155.467	-0.931886	0.230692	-4.03952	5.35604e-05	0.00126934	22.6229	11.9091
ENSG00000130985	UBA1	protein_coding	1545.74	-0.534173	0.132307	-4.03737	5.40542e-05	0.00127921	64.3007	47.9394
ENSG00000163975	MELTF	protein_coding	15.3603	1.42062	0.351984	4.03603	5.43625e-05	0.00128281	0.282333	1.96177
ENSG00000188643	S100A16	protein_coding	1204.47	-0.494043	0.122404	-4.03617	5.43308e-05	0.00128281	186.21	143.079
ENSG00000168092	PAFAH1B2	protein_coding	1188.37	-0.489967	0.121486	-4.03312	5.50421e-05	0.00129699	42.9266	33.0798
ENSG00000078124	ACER3	protein_coding	503.07	-0.616266	0.152824	-4.03252	5.51815e-05	0.00129842	32.222	22.5346
ENSG00000006634	DBF4	protein_coding	128.531	-0.863415	0.214329	-4.02846	5.61444e-05	0.0013127	17.248	9.60867
ENSG00000077312	SNRPA	protein_coding	167.133	-0.668807	0.165989	-4.02923	5.5961e-05	0.0013127	58.7815	39.2424
ENSG00000102241	HTATSF1	protein_coding	235.497	-0.534428	0.132669	-4.02828	5.61869e-05	0.0013127	12.4872	9.28093
ENSG00000128708	HAT1	protein_coding	264.284	-0.478602	0.1188	-4.02863	5.61021e-05	0.0013127	21.0085	16.2923
ENSG00000128881	TTBK2	protein_coding	520.386	0.509002	0.126345	4.02867	5.60939e-05	0.0013127	8.57105	13.3785
ENSG00000181588	MEX3D	protein_coding	252.02	-0.6184	0.153535	-4.02773	5.63172e-05	0.00131388	12.6095	8.81033
ENSG00000152102	FAM168B	protein_coding	872.535	-0.415297	0.10314	-4.02652	5.66088e-05	0.00131882	24.5006	19.9837
ENSG00000069275	NUCKS1	protein_coding	2946.75	-0.812926	0.202019	-4.024	5.72183e-05	0.00133113	748.027	441.565
ENSG00000164919	COX6C	protein_coding	351.649	-0.473439	0.11767	-4.02344	5.73546e-05	0.00133242	136.844	106.618
ENSG00000146386	ABRACL	protein_coding	176.22	-0.612652	0.152445	-4.01885	5.84833e-05	0.00135673	36.6634	25.6859
ENSG00000134531	EMP1	protein_coding	2062.09	-0.632753	0.157483	-4.0179	5.87187e-05	0.00136028	324.979	223.588
ENSG00000102898	NUTF2	protein_coding	442.883	-0.530505	0.132139	-4.01475	5.95085e-05	0.00137664	79.2975	59.3643
ENSG00000101474	APMAP	protein_coding	356.532	-0.493541	0.123065	-4.01042	6.06109e-05	0.00140017	19.3743	14.8617
ENSG00000108679	LGALS3BP	protein_coding	15.8662	1.37136	0.342014	4.00966	6.08067e-05	0.00140273	0.720024	3.61298
ENSG00000127946	HIP1	protein_coding	879.241	0.700956	0.174908	4.00756	6.135e-05	0.00141328	17.2756	31.8064
ENSG00000135540	NHSL1	protein_coding	695.266	-0.469149	0.117136	-4.00517	6.1973e-05	0.00142378	44.5907	34.9365
ENSG00000205937	RNPS1	protein_coding	657.887	-0.44302	0.110613	-4.00515	6.19785e-05	0.00142378	73.8328	58.9324
ENSG00000125148	MT2A	protein_coding	331.777	-1.21023	0.302252	-4.00404	6.22699e-05	0.00142848	217.354	78.284
ENSG00000046651	OFD1	protein_coding	174.714	0.680491	0.169978	4.0034	6.24392e-05	0.00143037	10.2032	18.3517
ENSG00000063244	U2AF2	protein_coding	361.48	-0.515965	0.128971	-4.00063	6.31729e-05	0.00144517	35.742	26.9839
ENSG00000115053	NCL	protein_coding	2707.58	-0.611222	0.152845	-3.99895	6.36229e-05	0.00145143	437.919	306.461
ENSG00000198830	HMGN2	protein_coding	646.323	-0.727884	0.182011	-3.99913	6.35753e-05	0.00145143	195.771	124.849
ENSG00000104856	RELB	protein_coding	67.6057	0.982479	0.245716	3.99843	6.37645e-05	0.00145265	4.53726	10.7756
ENSG00000120437	ACAT2	protein_coding	172.523	-1.26923	0.317768	-3.99421	6.49113e-05	0.00147282	23.8793	7.67583
ENSG00000174943	KCTD13	protein_coding	92.9524	1.08014	0.270428	3.99418	6.49183e-05	0.00147282	7.56617	20.347
ENSG00000273018	AC107983.2	processed_transcript	223.111	0.513233	0.128477	3.99474	6.47648e-05	0.00147282	20.3332	32.1839
ENSG00000100124	ANKRD54	protein_coding	79.1534	-0.756003	0.189297	-3.99374	6.50393e-05	0.00147354	10.8072	6.73748
ENSG00000101367	MAPRE1	protein_coding	783.904	-0.529509	0.132636	-3.99221	6.54606e-05	0.00148105	38.9318	29.1004
ENSG00000172428	COPS9	protein_coding	136.82	-0.629801	0.157777	-3.99171	6.55976e-05	0.00148211	96.5668	66.4287
ENSG00000111716	LDHB	protein_coding	1468.92	-0.528909	0.132533	-3.99076	6.58605e-05	0.00148601	677.648	506.172
ENSG00000187608	ISG15	protein_coding	49.9881	1.31566	0.330065	3.98606	6.71791e-05	0.00151288	4.40768	18.9085
ENSG00000272983	AL117339.4	lincRNA	37.0183	0.972678	0.244032	3.98586	6.72351e-05	0.00151288	0.336835	0.807774
ENSG00000100028	SNRPD3	protein_coding	195.312	-0.618144	0.155119	-3.98497	6.749e-05	0.00151654	51.1481	35.677
ENSG00000077150	NFKB2	protein_coding	135.141	0.832945	0.209068	3.98409	6.77398e-05	0.00151802	9.78243	20.153
ENSG00000249751	ECSCR	protein_coding	717.09	-0.443122	0.111215	-3.98437	6.76589e-05	0.00151802	104.839	83.6414
ENSG00000213977	TAX1BP3	protein_coding	398.126	-0.483253	0.121328	-3.98304	6.80387e-05	0.00152264	41.2538	31.8114
ENSG00000165502	RPL36AL	protein_coding	344.834	-0.517527	0.130031	-3.98003	6.8906e-05	0.00153996	81.5894	61.2962
ENSG00000139597	N4BP2L1	protein_coding	48.932	1.14201	0.28717	3.97675	6.98626e-05	0.00155922	2.002	5.9155
ENSG00000110696	C11orf58	protein_coding	847.092	-0.380556	0.0957081	-3.97621	7.00214e-05	0.00156065	123.641	103.118
ENSG00000153904	DDAH1	protein_coding	909.451	-0.704831	0.177291	-3.97556	7.02129e-05	0.0015607	37.3962	24.2456
ENSG00000204217	BMPR2	protein_coding	5073.26	-0.364411	0.0916599	-3.97569	7.01764e-05	0.0015607	72.2247	60.9129
ENSG00000052841	TTC17	protein_coding	1077.42	0.419452	0.105558	3.97367	7.07747e-05	0.00157107	97.4614	143
ENSG00000187840	EIF4EBP1	protein_coding	78.356	-0.879414	0.22136	-3.97277	7.10405e-05	0.00157484	19.2605	10.65
ENSG00000163507	KIAA1524	protein_coding	258.573	-1.21764	0.306691	-3.97026	7.17957e-05	0.00158945	38.4162	13.5796
ENSG00000125821	DTD1	protein_coding	152.71	-0.616805	0.155417	-3.96872	7.22602e-05	0.00159597	18.182	12.6674
ENSG00000152952	PLOD2	protein_coding	2612.28	-0.954443	0.240496	-3.96864	7.22842e-05	0.00159597	333.092	169.157
ENSG00000130429	ARPC1B	protein_coding	542.056	-0.493282	0.124322	-3.96776	7.25503e-05	0.0015997	137.085	104.98
ENSG00000231365	AL359915.2	antisense_RNA	83.1458	0.818292	0.20628	3.9669	7.28129e-05	0.00160334	6.47677	13.2785
ENSG00000163661	PTX3	protein_coding	524.042	-1.00771	0.25412	-3.9655	7.32437e-05	0.00161068	42.8044	20.6567
ENSG00000205403	CFI	protein_coding	304.137	0.880447	0.222262	3.9613	7.45443e-05	0.00163709	17.2886	37.4677
ENSG00000121621	KIF18A	protein_coding	106.274	-0.931906	0.235359	-3.95951	7.5105e-05	0.00164721	8.78345	4.54629
ENSG00000136159	NUDT15	protein_coding	86.3095	-0.7014	0.177187	-3.95854	7.54097e-05	0.00165169	5.82736	3.79684
ENSG00000186020	ZNF529	protein_coding	268.082	0.565307	0.142896	3.95607	7.61916e-05	0.00166536	10.3612	17.0019
ENSG00000198056	PRIM1	protein_coding	38.7114	-1.01422	0.25638	-3.95593	7.62359e-05	0.00166536	11.142	5.24358
ENSG00000111639	MRPL51	protein_coding	82.2187	-0.75625	0.191204	-3.9552	7.64713e-05	0.00166829	57.7935	35.6932
ENSG00000139278	GLIPR1	protein_coding	400.47	-0.899121	0.22743	-3.95339	7.70504e-05	0.0016787	26.1558	14.0516
ENSG00000176105	YES1	protein_coding	1550.76	-0.433133	0.109716	-3.94775	7.88875e-05	0.00171645	54.0113	43.4212
ENSG00000130517	PGPEP1	protein_coding	224.629	0.802263	0.203363	3.94498	7.98072e-05	0.00173417	5.52658	11.0381
ENSG00000147123	NDUFB11	protein_coding	125.748	-0.751999	0.190768	-3.94195	8.08222e-05	0.00175295	21.9098	13.608
ENSG00000177697	CD151	protein_coding	670.977	-0.557771	0.141503	-3.94177	8.08839e-05	0.00175295	135.025	98.9555
ENSG00000143850	PLEKHA6	protein_coding	85.9551	-1.36469	0.346283	-3.94095	8.11582e-05	0.00175658	22.2176	5.01182
ENSG00000184661	CDCA2	protein_coding	112.698	-1.19173	0.30264	-3.93779	8.22349e-05	0.00177755	6.99845	2.57078
ENSG00000168653	NDUFS5	protein_coding	214.649	-0.550623	0.139864	-3.93684	8.25628e-05	0.0017823	86.0483	63.2101
ENSG00000129235	TXNDC17	protein_coding	89.4694	-0.677886	0.172214	-3.9363	8.27472e-05	0.00178394	58.0493	38.3269
ENSG00000103653	CSK	protein_coding	128.537	-0.739757	0.188148	-3.93178	8.43202e-05	0.00181548	20.8142	13.115
ENSG00000140319	SRP14	protein_coding	678.82	-0.395289	0.100573	-3.93037	8.48135e-05	0.00182133	161.714	133.545
ENSG00000196504	PRPF40A	protein_coding	1588.88	-0.411317	0.104647	-3.93052	8.47613e-05	0.00182133	538.892	439.489
ENSG00000156711	MAPK13	protein_coding	94.236	1.0009	0.254947	3.92593	8.63956e-05	0.00185048	1.6697	4.08462
ENSG00000171848	RRM2	protein_coding	430.976	-1.3718	0.34941	-3.92605	8.63512e-05	0.00185048	63.0401	13.0287
ENSG00000091164	TXNL1	protein_coding	496.632	-0.594066	0.151361	-3.92483	8.67919e-05	0.00185656	55.5731	39.4291
ENSG00000174173	TRMT10C	protein_coding	198.638	-0.568691	0.14497	-3.92283	8.75162e-05	0.00186962	21.35	15.4474
ENSG00000073464	CLCN4	protein_coding	108.02	-0.699279	0.178443	-3.91878	8.89975e-05	0.00189881	3.19445	2.06493
ENSG00000174804	FZD4	protein_coding	2315.8	-0.647831	0.165329	-3.91843	8.91262e-05	0.00189909	39.7624	27.0001
ENSG00000170955	CAVIN3	protein_coding	139.865	-1.03559	0.264327	-3.91782	8.93526e-05	0.00190146	23.4555	10.8805
ENSG00000185760	KCNQ5	protein_coding	37.1702	1.27963	0.326651	3.91744	8.94946e-05	0.00190202	0.00842584	4.16128
ENSG00000128973	CLN6	protein_coding	169.338	-0.749849	0.191471	-3.91625	8.99379e-05	0.00190898	22.5101	14.0043
ENSG00000113456	RAD1	protein_coding	168.211	-0.887976	0.22684	-3.91455	9.05717e-05	0.00191996	27.0576	14.7212
ENSG00000112312	GMNN	protein_coding	82.3573	-0.92046	0.23516	-3.91419	9.07071e-05	0.00192027	16.325	8.6839
ENSG00000250982	GAPDHP35	processed_pseudogene	54.25	-0.885831	0.22633	-3.91389	9.08196e-05	0.00192027	9.89456	5.39628
ENSG00000206341	HLA-H	unprocessed_pseudogene	40.9239	1.03595	0.264712	3.91349	9.09726e-05	0.00192104	2.85947	7.39018
ENSG00000077147	TM9SF3	protein_coding	1562.74	-0.450954	0.11528	-3.9118	9.16101e-05	0.00193193	131.636	104.181
ENSG00000100297	MCM5	protein_coding	133.802	-0.940715	0.240499	-3.9115	9.1723e-05	0.00193193	20.3515	10.4988
ENSG00000273319	AC058791.1	lincRNA	98.3196	0.835876	0.213733	3.91083	9.19781e-05	0.00193483	2.28985	4.72792
ENSG00000173457	PPP1R14B	protein_coding	124.888	-0.757008	0.193635	-3.90946	9.25036e-05	0.00194093	32.0336	19.7737
ENSG00000197183	NOL4L	protein_coding	1251.4	-0.710528	0.181734	-3.90971	9.24069e-05	0.00194093	44.6424	28.8971
ENSG00000136167	LCP1	protein_coding	45.0902	1.31861	0.337393	3.90823	9.29736e-05	0.00194154	0.148216	6.03014
ENSG00000146263	MMS22L	protein_coding	401.576	-0.688818	0.176223	-3.90879	9.27604e-05	0.00194154	18.9254	12.3862
ENSG00000151458	ANKRD50	protein_coding	1929.13	-0.536983	0.137401	-3.90815	9.30043e-05	0.00194154	27.5695	20.4594
ENSG00000263961	C1orf186	protein_coding	36.6923	1.00707	0.25768	3.90824	9.29699e-05	0.00194154	4.82003	11.7907
ENSG00000116871	MAP7D1	protein_coding	404.16	-0.589971	0.151031	-3.90629	9.37253e-05	0.00195411	52.6146	37.5137
ENSG00000172348	RCAN2	protein_coding	39.0272	1.30803	0.335013	3.90441	9.44557e-05	0.00196685	0.548214	2.37441
ENSG00000071626	DAZAP1	protein_coding	396.543	-0.612597	0.156926	-3.90373	9.47234e-05	0.00196745	41.466	28.9742
ENSG00000203706	SERTAD4-AS1	antisense_RNA	22.6704	-1.09544	0.280592	-3.90402	9.46072e-05	0.00196745	10.1134	4.27326
ENSG00000013297	CLDN11	protein_coding	788.573	-0.941986	0.241463	-3.90117	9.57297e-05	0.00198561	70.3864	36.1826
ENSG00000023909	GCLM	protein_coding	383.956	-0.527985	0.13535	-3.90089	9.58389e-05	0.00198561	26.0092	19.4441
ENSG00000116667	C1orf21	protein_coding	298.806	0.789908	0.202521	3.90037	9.60445e-05	0.00198737	16.5188	32.59
ENSG00000124225	PMEPA1	protein_coding	196.867	-0.693691	0.177933	-3.89861	9.67472e-05	0.0019994	7.57733	4.91044
ENSG00000116062	MSH6	protein_coding	553.863	-0.45582	0.116985	-3.89639	9.76379e-05	0.00201276	33.8071	26.6282
ENSG00000265241	RBM8A	protein_coding	329.06	-0.593381	0.152288	-3.89643	9.76213e-05	0.00201276	28.5852	20.1617
ENSG00000085840	ORC1	protein_coding	37.9397	-1.12208	0.288023	-3.89581	9.78724e-05	0.00201507	1.90405	0.77784
ENSG00000150551	LYPD1	protein_coding	36.6143	-1.25382	0.321868	-3.89545	9.8017e-05	0.00201553	4.60564	1.44544
ENSG00000115363	EVA1A	protein_coding	194.742	-0.850641	0.218458	-3.89384	9.86689e-05	0.0020264	38.0344	21.6059
ENSG00000136518	ACTL6A	protein_coding	274.385	-0.722143	0.185483	-3.89331	9.88875e-05	0.00202836	343.351	217.995
ENSG00000151239	TWF1	protein_coding	714.534	-0.494845	0.127118	-3.89281	9.90889e-05	0.00202997	85.6455	65.5023
ENSG00000154133	ROBO4	protein_coding	1810.47	-0.782431	0.201066	-3.89142	9.96595e-05	0.00203912	122.744	74.3441
ENSG00000104853	CLPTM1	protein_coding	391.731	-0.690391	0.177607	-3.88718	0.000101416	0.00207248	55.4094	36.4972
ENSG00000138821	SLC39A8	protein_coding	86.4685	0.984573	0.253345	3.88629	0.000101787	0.00207749	12.395	30.4893
ENSG00000143420	ENSA	protein_coding	331.463	-0.647158	0.166837	-3.87899	0.000104891	0.00213819	59.5613	40.2782
ENSG00000105339	DENND3	protein_coding	927.239	0.521191	0.134394	3.87807	0.000105287	0.00214362	78.2472	123.76
ENSG00000159720	ATP6V0D1	protein_coding	270.21	-0.596324	0.153931	-3.87396	0.000107081	0.00217744	72.6697	51.3273
ENSG00000141367	CLTC	protein_coding	6993.18	-0.457232	0.118051	-3.87319	0.000107421	0.00218167	379.738	299.23
ENSG00000265478	AC107982.3	lincRNA	153.325	0.68152	0.176121	3.86962	0.000109005	0.00221112	15.6422	28.1757
ENSG00000197321	SVIL	protein_coding	2343.52	0.43974	0.113656	3.86905	0.000109259	0.00221354	840.432	1256.91
ENSG00000226950	DANCR	processed_transcript	113.687	-0.899638	0.2327	-3.86608	0.0001106	0.0022354	41.1904	22.1786
ENSG00000276409	CCL14	protein_coding	128.036	-0.93928	0.242956	-3.86606	0.00011061	0.0022354	45.8339	23.7593
ENSG00000140990	NDUFB10	protein_coding	113.907	-0.61188	0.158463	-3.86133	0.00011277	0.00227627	44.7044	31.1517
ENSG00000266412	NCOA4	protein_coding	1329.06	-0.314756	0.081545	-3.85991	0.00011343	0.00228679	48.0906	42.0888
ENSG00000082781	ITGB5	protein_coding	402.993	-0.411488	0.106723	-3.85568	0.000115411	0.00232104	80.0444	65.2272
ENSG00000146802	TMEM168	protein_coding	426.919	0.475468	0.123316	3.85569	0.000115404	0.00232104	15.0972	23.1359
ENSG00000243069	ARHGEF26-AS1	processed_transcript	123.169	0.62208	0.161439	3.85334	0.000116519	0.00234048	6.23693	10.7072
ENSG00000153933	DGKE	protein_coding	487.64	0.651698	0.169187	3.85195	0.000117182	0.00235045	16.9422	29.7165
ENSG00000196268	ZNF493	protein_coding	316.722	0.493269	0.128065	3.8517	0.000117301	0.00235045	12.4542	19.3381
ENSG00000120705	ETF1	protein_coding	810.899	-0.445751	0.115771	-3.85029	0.000117976	0.00236111	71.2622	56.727
ENSG00000050165	DKK3	protein_coding	661.658	-0.601349	0.156316	-3.847	0.000119575	0.00237887	98.399	69.3965
ENSG00000075618	FSCN1	protein_coding	1625.68	-0.565936	0.147119	-3.84678	0.000119679	0.00237887	80.5761	58.5153
ENSG00000100422	CERK	protein_coding	805.811	-0.489255	0.127189	-3.84669	0.000119726	0.00237887	31.5832	24.4025
ENSG00000125868	DSTN	protein_coding	1557.19	-0.553842	0.143968	-3.84698	0.000119582	0.00237887	146.628	107.143
ENSG00000134049	IER3IP1	protein_coding	254.32	-0.525224	0.136505	-3.84766	0.000119252	0.00237887	10.4806	7.81893
ENSG00000134690	CDCA8	protein_coding	66.2776	-1.2239	0.318171	-3.84668	0.00011973	0.00237887	4.82517	1.61221
ENSG00000154845	PPP4R1	protein_coding	987.925	-0.441162	0.114798	-3.84294	0.000121568	0.00241246	163.805	130.212
ENSG00000140391	TSPAN3	protein_coding	951.391	-0.460966	0.11999	-3.84169	0.000122192	0.00242194	100.865	79.4698
ENSG00000101412	E2F1	protein_coding	21.3107	-1.29077	0.336074	-3.84072	0.000122675	0.00242823	1.50139	0.415819
ENSG00000158125	XDH	protein_coding	13.9875	1.33293	0.347077	3.84046	0.000122804	0.00242823	0.130078	0.753955
ENSG00000183077	AFMID	protein_coding	153.282	0.595451	0.155129	3.83842	0.000123828	0.00244553	21.8138	36.7831
ENSG00000124422	USP22	protein_coding	2043.04	-0.468762	0.122141	-3.83787	0.000124106	0.00244809	262.996	205.532
ENSG00000144840	RABL3	protein_coding	176.735	-0.672527	0.175251	-3.8375	0.000124294	0.00244886	9.98507	6.62202
ENSG00000104147	OIP5	protein_coding	16.4537	-1.29217	0.336875	-3.83576	0.000125179	0.00246041	4.02208	1.02395
ENSG00000142634	EFHD2	protein_coding	160.568	-0.618073	0.161133	-3.83579	0.00012516	0.00246041	9.65463	6.71573
ENSG00000079459	FDFT1	protein_coding	767.058	-0.860522	0.224484	-3.83333	0.000126421	0.00248111	136.864	76.478
ENSG00000116005	PCYOX1	protein_coding	640.41	-0.423056	0.110369	-3.83311	0.000126534	0.00248111	25.6358	20.727
ENSG00000107957	SH3PXD2A	protein_coding	356.989	0.693312	0.18089	3.83279	0.000126697	0.00248137	2.52296	4.61194
ENSG00000127920	GNG11	protein_coding	2322.74	-0.534519	0.139499	-3.83172	0.000127252	0.00248834	97.9541	72.6001
ENSG00000198258	UBL5	protein_coding	122.889	-0.63383	0.165425	-3.83152	0.000127355	0.00248834	110.677	75.8713
ENSG00000239704	CDRT4	protein_coding	136.247	0.744322	0.194286	3.83106	0.000127595	0.00249006	17.4232	33.2274
ENSG00000058804	NDC1	protein_coding	278.774	-0.800542	0.209034	-3.82972	0.000128287	0.00250061	10.1777	6.05454
ENSG00000254726	MEX3A	protein_coding	284.179	-0.645674	0.168626	-3.82904	0.000128645	0.00250463	9.17668	6.22725
ENSG00000164649	CDCA7L	protein_coding	593.264	-0.598881	0.156418	-3.82872	0.000128812	0.00250491	99.1477	70.2989
ENSG00000057608	GDI2	protein_coding	2182.26	-0.380055	0.0993022	-3.82726	0.000129577	0.00251683	258.143	215.559
ENSG00000073008	PVR	protein_coding	440.966	-0.781045	0.204105	-3.82669	0.000129879	0.00251971	62.4974	37.5159
ENSG00000026025	VIM	protein_coding	33803.2	-0.497618	0.130062	-3.826	0.000130245	0.00252384	2955.75	2254.55
ENSG00000079246	XRCC5	protein_coding	2328.46	-0.468827	0.122694	-3.82112	0.000132848	0.00257126	319.291	249.252
ENSG00000258947	TUBB3	protein_coding	241.479	-0.784069	0.205225	-3.82053	0.000133167	0.0025744	24.4143	14.828
ENSG00000112697	TMEM30A	protein_coding	4582.46	-0.569542	0.14912	-3.81935	0.000133802	0.00258365	320.645	230.815
ENSG00000180398	MCFD2	protein_coding	1248.94	-0.416276	0.109012	-3.81864	0.000134188	0.00258808	77.739	63.2746
ENSG00000196295	AC005154.1	processed_transcript	599.475	0.4392	0.115026	3.81828	0.000134386	0.00258885	73.1843	108.864
ENSG00000092621	PHGDH	protein_coding	86.7547	-0.913407	0.239499	-3.81382	0.000136833	0.00263292	21.6967	11.2542
ENSG00000148120	C9orf3	protein_coding	210.506	0.68961	0.180904	3.81203	0.00013783	0.00264657	15.43	28.1287
ENSG00000185504	FAAP100	protein_coding	165.577	-0.806607	0.211599	-3.81197	0.000137864	0.00264657	10.1811	6.01355
ENSG00000034510	TMSB10	protein_coding	656.476	-0.559889	0.146909	-3.81112	0.000138336	0.00265255	316.653	231.367
ENSG00000105329	TGFB1	protein_coding	1122.01	-0.63479	0.166858	-3.80438	0.000142162	0.00272274	190.33	130.504
ENSG00000143878	RHOB	protein_coding	2215.01	-0.775594	0.204062	-3.80079	0.000144238	0.00275928	133.159	80.3371
ENSG00000122068	FYTTD1	protein_coding	697.273	-0.415003	0.109198	-3.80047	0.000144421	0.00275957	54.0311	43.9821
ENSG00000143061	IGSF3	protein_coding	24.8144	1.32467	0.348591	3.80006	0.000144663	0.002761	0.140975	0.842718
ENSG00000125970	RALY	protein_coding	468.532	-0.603618	0.158865	-3.79957	0.000144949	0.00276325	119.963	84.7499
ENSG00000247950	SEC24B-AS1	antisense_RNA	32.4401	1.00869	0.265637	3.79724	0.000146314	0.00278606	3.02633	7.53442
ENSG00000163481	RNF25	protein_coding	65.6146	-0.946142	0.249294	-3.79528	0.000147477	0.00280495	24.1246	12.0749
ENSG00000136810	TXN	protein_coding	528.86	-0.630738	0.166319	-3.79233	0.000149239	0.0028352	106.587	73.3469
ENSG00000128944	KNSTRN	protein_coding	118.174	-0.672023	0.177303	-3.79025	0.000150493	0.00285572	23.7705	15.818
ENSG00000275481	AC025031.4	lincRNA	69.1901	0.835638	0.220781	3.78491	0.000153762	0.00291439	1.57376	3.25886
ENSG00000122545	SEPT7	protein_coding	1340.59	-0.575197	0.151998	-3.78423	0.000154182	0.002919	267.804	192.542
ENSG00000180581	SRP9P1	processed_pseudogene	126.038	-0.594506	0.157144	-3.78319	0.000154831	0.00292793	603.452	426.417
ENSG00000125534	PPDPF	protein_coding	120.78	-0.873017	0.23078	-3.7829	0.000155013	0.00292801	67.6332	37.3184
ENSG00000071553	ATP6AP1	protein_coding	539.655	-0.580475	0.153503	-3.78152	0.000155874	0.00294089	55.5113	39.8835
ENSG00000136522	MRPL47	protein_coding	138.238	-0.683678	0.180968	-3.7779	0.000158156	0.00297765	29.166	19.1419
ENSG00000181722	ZBTB20	protein_coding	1557.15	0.602726	0.159542	3.77786	0.000158184	0.00297765	57.264	97.7802
ENSG00000149573	MPZL2	protein_coding	346.299	0.809249	0.214229	3.7775	0.000158412	0.00297854	16.89	34.0233
ENSG00000089157	RPLP0	protein_coding	5066.68	-0.342905	0.0907932	-3.77677	0.000158878	0.00298389	1445.37	1237.17
ENSG00000164466	SFXN1	protein_coding	533.468	-0.428681	0.113522	-3.77618	0.00015925	0.00298747	43.592	35.0277
ENSG00000088986	DYNLL1	protein_coding	574.193	-0.519022	0.137564	-3.77296	0.000161323	0.00302293	160.518	120.574
ENSG00000179051	RCC2	protein_coding	1001.6	-0.461889	0.122477	-3.77123	0.000162443	0.00304046	35.9684	28.1896
ENSG00000204623	ZNRD1ASP	transcribed_unitary_pseudogene	177.476	0.581006	0.1541	3.77031	0.000163047	0.00304829	3.22854	5.36108
ENSG00000188738	FSIP2	protein_coding	835.282	0.478485	0.126959	3.76881	0.000164028	0.00306315	24.2662	37.2455
ENSG00000164220	F2RL2	protein_coding	138.279	-0.741718	0.196838	-3.76817	0.000164452	0.0030676	6.35433	3.9325
ENSG00000065135	GNAI3	protein_coding	1294.54	-0.351634	0.0933546	-3.76665	0.000165454	0.00307583	5.36724	4.57535
ENSG00000104356	POP1	protein_coding	91.4187	-1.13256	0.300648	-3.76705	0.000165186	0.00307583	9.89623	3.87312
ENSG00000156587	UBE2L6	protein_coding	128.581	0.990109	0.262856	3.76673	0.000165397	0.00307583	10.9781	27.3004
ENSG00000085999	RAD54L	protein_coding	33.7618	-1.18688	0.315144	-3.76616	0.00016578	0.00307843	6.69139	2.40445
ENSG00000092964	DPYSL2	protein_coding	1871.8	-0.691843	0.183767	-3.76477	0.0001667	0.00309202	67.058	43.6757
ENSG00000251432	AC108062.1	lincRNA	31.377	1.1063	0.293953	3.76351	0.000167543	0.00310417	2.52337	7.03793
ENSG00000172270	BSG	protein_coding	821.393	-0.439235	0.116732	-3.76277	0.000168039	0.00310986	154.975	124.045
ENSG00000204178	TMEM57	protein_coding	270.28	-0.608894	0.161842	-3.76228	0.000168373	0.00311253	15.6156	10.9244
ENSG00000125505	MBOAT7	protein_coding	541.261	-0.593497	0.157772	-3.76173	0.000168744	0.00311407	68.0149	48.4418
ENSG00000168672	FAM84B	protein_coding	371.408	-0.811222	0.215659	-3.76159	0.000168834	0.00311407	22.2062	12.9824
ENSG00000119335	SET	protein_coding	2654.52	-0.485895	0.129187	-3.76118	0.000169111	0.0031157	400.972	309.767
ENSG00000171033	PKIA	protein_coding	437.581	-0.549363	0.146084	-3.76059	0.000169515	0.00311617	31.1461	22.851
ENSG00000221968	FADS3	protein_coding	422.402	-0.619268	0.16467	-3.76065	0.00016947	0.00311617	105.868	73.6142
ENSG00000099942	CRKL	protein_coding	613.372	-0.37986	0.101025	-3.76004	0.000169885	0.00311948	13.6041	11.373
ENSG00000147649	MTDH	protein_coding	1189.55	-0.438611	0.116669	-3.75946	0.000170277	0.00311984	55.7423	44.4228
ENSG00000181019	NQO1	protein_coding	478.649	-0.578155	0.153787	-3.75946	0.000170283	0.00311984	62.2695	44.5518
ENSG00000111058	ACSS3	protein_coding	19.6806	1.32008	0.351173	3.75907	0.000170545	0.00312095	0.381894	2.17596
ENSG00000198901	PRC1	protein_coding	270.055	-0.94548	0.251556	-3.75853	0.000170912	0.00312095	72.2122	36.472
ENSG00000277687	AL139407.1	sense_intronic	88.936	0.709993	0.188893	3.75871	0.000170789	0.00312095	7.09289	13.1069
ENSG00000163902	RPN1	protein_coding	1025.35	-0.425251	0.113247	-3.75508	0.000173286	0.00316078	75.5651	60.8803
ENSG00000165716	FAM69B	protein_coding	311.553	-0.717977	0.19125	-3.75413	0.000173947	0.00316934	25.2626	16.2052
ENSG00000156052	GNAQ	protein_coding	1639.15	-0.455129	0.121272	-3.75297	0.000174751	0.00318047	60.3013	47.563
ENSG00000100336	APOL4	protein_coding	87.0229	0.792508	0.211188	3.75262	0.000174995	0.0031814	2.46307	4.93137
ENSG00000138002	IFT172	protein_coding	281.189	0.569176	0.151712	3.7517	0.000175639	0.00318958	29.179	48.1282
ENSG00000237190	CDKN2AIPNL	protein_coding	109.002	-0.609488	0.162494	-3.75084	0.000176244	0.00319705	13.6556	9.50128
ENSG00000167770	OTUB1	protein_coding	252.466	-0.485509	0.129461	-3.75023	0.000176675	0.00320134	34.2683	26.4159
ENSG00000116288	PARK7	protein_coding	317.677	-0.473476	0.126277	-3.7495	0.000177188	0.00320418	67.4306	52.3798
ENSG00000140534	TICRR	protein_coding	107.115	-0.775667	0.206875	-3.74945	0.000177221	0.00320418	2.93118	1.77905
ENSG00000166845	C18orf54	protein_coding	217.701	-0.642221	0.171354	-3.74792	0.00017831	0.00322034	9.00057	6.1326
ENSG00000064989	CALCRL	protein_coding	4087.76	0.640535	0.170936	3.74722	0.000178805	0.00322574	210.537	367.588
ENSG00000111602	TIMELESS	protein_coding	145.825	-0.862265	0.230138	-3.74672	0.00017916	0.00322669	5.16091	2.85961
ENSG00000163644	PPM1K	protein_coding	405.2	0.590788	0.157687	3.7466	0.00017925	0.00322669	7.60894	12.722
ENSG00000117592	PRDX6	protein_coding	666.875	-0.364221	0.0972727	-3.74433	0.000180878	0.00325144	80.1791	67.67
ENSG00000162704	ARPC5	protein_coding	1267.78	-0.469781	0.125471	-3.74413	0.000181019	0.00325144	89.9806	70.2284
ENSG00000099795	NDUFB7	protein_coding	59.7748	-0.868367	0.232103	-3.7413	0.00018307	0.00328468	28.0009	15.5043
ENSG00000113916	BCL6	protein_coding	110.725	0.880279	0.235317	3.74083	0.000183416	0.00328731	8.38455	18.2862
ENSG00000162924	REL	protein_coding	824.087	0.516175	0.138096	3.73779	0.000185646	0.00332366	6.9869	11.0965
ENSG00000130856	ZNF236	protein_coding	326.593	-0.988323	0.264524	-3.73623	0.000186801	0.00334071	100.547	48.2438
ENSG00000083444	PLOD1	protein_coding	946.328	-0.718206	0.192262	-3.73556	0.000187299	0.00334599	82.2118	52.4924
ENSG00000066044	ELAVL1	protein_coding	627.328	-0.404092	0.108241	-3.73325	0.000189022	0.00337311	31.692	25.9619
ENSG00000182195	LDOC1	protein_coding	118.888	-0.640281	0.171698	-3.72912	0.000192152	0.00342525	18.4423	12.6037
ENSG00000247596	TWF2	protein_coding	152.88	-0.6504	0.174557	-3.726	0.000194545	0.00346416	21.6946	14.6688
ENSG00000077152	UBE2T	protein_coding	59.1423	-0.989728	0.265656	-3.7256	0.00019485	0.00346585	12.686	6.06229
ENSG00000178980	SELENOW	protein_coding	380.962	-0.537935	0.144437	-3.72436	0.000195814	0.00347924	180.2	132.66
ENSG00000149257	SERPINH1	protein_coding	1316.37	-0.600955	0.161412	-3.72312	0.000196778	0.0034926	179.992	126.617
ENSG00000000460	C1orf112	protein_coding	122.629	-0.707638	0.190114	-3.72218	0.000197514	0.00350189	9.34494	6.0238
ENSG00000125944	HNRNPR	protein_coding	1067.8	-0.487288	0.130967	-3.72069	0.000198679	0.00351876	71.1091	54.7238
ENSG00000105971	CAV2	protein_coding	1588.1	-0.443066	0.119101	-3.7201	0.000199148	0.00352186	154.157	122.714
ENSG00000270647	TAF15	protein_coding	679.327	-0.402252	0.108135	-3.71992	0.000199282	0.00352186	150.637	123.684
ENSG00000165244	ZNF367	protein_coding	31.6985	-1.13667	0.305848	-3.71644	0.000202053	0.00356456	1.37987	0.523733
ENSG00000181610	MRPS23	protein_coding	153.177	-0.724416	0.194927	-3.71634	0.000202131	0.00356456	19.403	12.365
ENSG00000203875	SNHG5	processed_transcript	771.568	-0.436294	0.117449	-3.71474	0.00020341	0.00358329	628.242	500.315
ENSG00000117410	ATP6V0B	protein_coding	122.087	-0.651359	0.175413	-3.71328	0.00020459	0.00360021	28.5106	19.1095
ENSG00000143761	ARF1	protein_coding	1318.69	-0.443507	0.119458	-3.71266	0.000205093	0.00360521	152.175	120.989
ENSG00000147955	SIGMAR1	protein_coding	118.892	-0.756484	0.203776	-3.71233	0.000205357	0.003606	14.1016	8.66481
ENSG00000150459	SAP18	protein_coding	219.075	-0.491979	0.132537	-3.712	0.000205629	0.00360693	53.142	40.6255
ENSG00000146350	TBC1D32	protein_coding	230.663	0.577063	0.155572	3.7093	0.00020783	0.00364167	19.0397	31.7454
ENSG00000147400	CETN2	protein_coding	144.573	-0.698549	0.188343	-3.70893	0.000208138	0.00364319	14.9579	9.70469
ENSG00000124172	ATP5E	protein_coding	748.811	-0.486981	0.131313	-3.70856	0.00020844	0.0036446	58.4347	45.0576
ENSG00000204177	BMS1P1	transcribed_unprocessed_pseudogene	434.221	0.474589	0.127988	3.70807	0.000208844	0.0036478	8.96199	13.6878
ENSG00000114353	GNAI2	protein_coding	1968.12	-0.398449	0.107479	-3.70721	0.000209551	0.00365056	143.001	117.654
ENSG00000162654	GBP4	protein_coding	282.64	0.873607	0.235659	3.70707	0.000209667	0.00365056	3.63325	7.92006
ENSG00000277067	CU634019.1	lincRNA	14.3717	-1.21597	0.327998	-3.70727	0.000209507	0.00365056	1.1153	0.365512
ENSG00000102743	SLC25A15	protein_coding	37.2689	-0.927114	0.250284	-3.70424	0.000212022	0.00368623	4.78899	2.42557
ENSG00000106772	PRUNE2	protein_coding	207.428	0.661598	0.178614	3.70408	0.000212163	0.00368623	9.22099	16.422
ENSG00000172534	HCFC1	protein_coding	787.904	-0.724906	0.19584	-3.70152	0.00021431	0.0037196	44.5674	28.3212
ENSG00000053372	MRTO4	protein_coding	106.542	-0.99754	0.269593	-3.70017	0.000215452	0.00372188	15.0197	7.29204
ENSG00000117394	SLC2A1	protein_coding	192.388	-0.927345	0.250601	-3.70048	0.000215192	0.00372188	19.0372	9.72015
ENSG00000138735	PDE5A	protein_coding	177.868	0.690319	0.186533	3.70079	0.000214927	0.00372188	17.1029	31.1662
ENSG00000174306	ZHX3	protein_coding	223.846	0.926519	0.250408	3.70003	0.000215571	0.00372188	8.30257	19.2098
ENSG00000241014	AC114490.1	processed_transcript	34.6576	0.937676	0.253398	3.7004	0.000215256	0.00372188	0.788649	1.80959
ENSG00000137801	THBS1	protein_coding	92327	-0.494766	0.133765	-3.69876	0.000216657	0.00372889	5565.41	4262.16
ENSG00000164045	CDC25A	protein_coding	46.3747	-1.03523	0.279857	-3.69915	0.000216326	0.00372889	4.65642	2.03928
ENSG00000169813	HNRNPF	protein_coding	663.622	-0.417965	0.112995	-3.69895	0.000216492	0.00372889	44.5677	36.1874
ENSG00000135899	SP110	protein_coding	148.403	1.0457	0.28287	3.69673	0.000218392	0.00375483	10.628	29.0096
ENSG00000102144	PGK1	protein_coding	1377.86	-0.74301	0.201023	-3.69614	0.000218901	0.00375966	409.514	253.454
ENSG00000149923	PPP4C	protein_coding	253.328	-0.468972	0.126907	-3.69539	0.000219546	0.00376682	41.1182	32.1051
ENSG00000226476	LINC01748	lincRNA	77.9929	1.00873	0.27302	3.69472	0.00022013	0.00377291	1.55388	3.94745
ENSG00000150938	CRIM1	protein_coding	8521.87	-0.56034	0.151759	-3.69231	0.000222224	0.00380484	405.932	294.615
ENSG00000103145	HCFC1R1	protein_coding	17.6788	-1.12924	0.306158	-3.68844	0.000225634	0.00385921	5.35588	2.07391
ENSG00000188153	COL4A5	protein_coding	554.102	0.46963	0.127353	3.68763	0.000226352	0.00386748	36.9567	56.5225
ENSG00000136026	CKAP4	protein_coding	1189.17	-0.573065	0.155461	-3.68624	0.000227591	0.00388006	51.0514	36.8168
ENSG00000168439	STIP1	protein_coding	557.391	-0.41242	0.111888	-3.68601	0.000227795	0.00388006	87.2266	70.8649
ENSG00000198001	IRAK4	protein_coding	338.285	0.623681	0.169186	3.68637	0.000227479	0.00388006	19.9312	34.2156
ENSG00000111846	GCNT2	protein_coding	211.734	0.586285	0.159068	3.68575	0.000228032	0.00388008	11.9604	19.9585
ENSG00000112110	MRPL18	protein_coding	126.597	-0.588356	0.159796	-3.68192	0.000231486	0.00393479	24.6965	17.5199
ENSG00000164733	CTSB	protein_coding	2431.25	-0.550849	0.149652	-3.68086	0.000232449	0.00394707	244.217	179.444
ENSG00000104960	PTOV1	protein_coding	261.397	-0.443786	0.120653	-3.6782	0.000234884	0.00398433	82.8777	65.8027
ENSG00000106105	GARS	protein_coding	881.148	-0.464604	0.126377	-3.67633	0.000236611	0.00400949	127.202	99.3414
ENSG00000152234	ATP5A1	protein_coding	2032.6	-0.412253	0.112213	-3.67385	0.000238921	0.00404447	304.222	246.995
ENSG00000256537	SMIM10L1	protein_coding	133.032	-0.55105	0.150008	-3.67346	0.000239284	0.00404646	3.48212	2.54522
ENSG00000100401	RANGAP1	protein_coding	358.265	-0.509285	0.138683	-3.6723	0.000240379	0.0040525	19.2539	14.538
ENSG00000134321	RSAD2	protein_coding	54.7745	1.26294	0.343907	3.67233	0.00024035	0.0040525	0.31675	4.94515
ENSG00000153187	HNRNPU	protein_coding	4429.11	-0.365172	0.0994275	-3.67275	0.000239955	0.0040525	394.72	333.16
ENSG00000119138	KLF9	protein_coding	334.868	0.749704	0.204177	3.67183	0.000240816	0.00405571	4.86275	9.37593
ENSG00000152558	TMEM123	protein_coding	2489.72	-0.448841	0.122283	-3.6705	0.000242072	0.0040727	229.903	182.064
ENSG00000089006	SNX5	protein_coding	757.173	-0.396998	0.108184	-3.66964	0.000242889	0.00408227	98.0629	80.7744
ENSG00000010270	STARD3NL	protein_coding	408.741	-0.399055	0.108799	-3.66783	0.000244619	0.00410297	37.41	30.712
ENSG00000101224	CDC25B	protein_coding	281.697	0.665575	0.181451	3.66807	0.000244386	0.00410297	31.7186	57.0226
ENSG00000130881	LRP3	protein_coding	53.0254	-0.984852	0.268853	-3.66317	0.000249116	0.00417414	5.53602	2.61551
ENSG00000058799	YIPF1	protein_coding	59.7424	-0.70807	0.193471	-3.65983	0.000252381	0.004216	7.83449	5.0221
ENSG00000108671	PSMD11	protein_coding	607.07	-0.619376	0.169213	-3.66033	0.000251894	0.004216	71.9856	49.8188
ENSG00000181938	GINS3	protein_coding	114.739	-1.18513	0.323816	-3.65989	0.00025232	0.004216	56.4174	19.8443
ENSG00000146701	MDH2	protein_coding	417.591	-0.500858	0.136886	-3.65893	0.000253272	0.00422659	94.7642	72.2349
ENSG00000101104	PABPC1L	protein_coding	55.3998	0.89816	0.245497	3.65853	0.000253663	0.00422882	3.84166	8.41593
ENSG00000107201	DDX58	protein_coding	515.116	0.912864	0.249574	3.65769	0.0002545	0.0042385	8.22506	18.9778
ENSG00000139174	PRICKLE1	protein_coding	976.593	-0.54854	0.150053	-3.65564	0.000256541	0.00426097	129.528	95.2731
ENSG00000144354	CDCA7	protein_coding	104.46	-0.988342	0.270367	-3.65556	0.000256626	0.00426097	6.04769	2.88044
ENSG00000176208	ATAD5	protein_coding	225.941	-0.670569	0.183436	-3.6556	0.000256577	0.00426097	4.66066	3.08573
ENSG00000182179	UBA7	protein_coding	163.895	0.784443	0.214669	3.6542	0.000257986	0.00427924	13.1483	26.3336
ENSG00000187105	HEATR4	protein_coding	15.3325	1.26342	0.345782	3.65379	0.000258393	0.00428168	0.731823	3.09967
ENSG00000166508	MCM7	protein_coding	312.314	-0.512949	0.140419	-3.65297	0.00025922	0.00429108	48.5745	36.6792
ENSG00000182117	NOP10	protein_coding	271.529	-0.508286	0.139214	-3.6511	0.000261116	0.00431811	105.022	79.5934
ENSG00000141510	TP53	protein_coding	551.209	-0.606624	0.166272	-3.64838	0.000263902	0.00435544	180.515	126.43
ENSG00000222041	CYTOR	lincRNA	398.699	-0.70039	0.191968	-3.64848	0.000263799	0.00435544	172.582	110.496
ENSG00000205581	HMGN1	protein_coding	1304.74	-0.438406	0.120177	-3.648	0.000264291	0.00435749	129.058	103.197
ENSG00000136045	PWP1	protein_coding	458.093	-0.548002	0.15039	-3.64388	0.000268559	0.00441901	62.2399	45.8301
ENSG00000268205	AC005261.2	lincRNA	506.513	0.388177	0.106525	3.64399	0.000268443	0.00441901	10.8498	15.5835
ENSG00000111371	SLC38A1	protein_coding	2194.26	-0.599904	0.164696	-3.64248	0.00027002	0.00443862	64.7963	45.6052
ENSG00000105887	MTPN	protein_coding	2195.45	-0.525755	0.14436	-3.64197	0.000270561	0.00444308	84.058	62.8033
ENSG00000109390	NDUFC1	protein_coding	146.901	-0.606619	0.1666	-3.64118	0.000271391	0.00444784	43.4877	30.513
ENSG00000144369	FAM171B	protein_coding	442.713	0.613504	0.168483	3.64133	0.00027123	0.00444784	7.55956	12.908
ENSG00000042753	AP2S1	protein_coding	331.572	-0.505278	0.138787	-3.64067	0.000271928	0.00445221	297.26	225.685
ENSG00000117399	CDC20	protein_coding	105.123	-1.19709	0.329501	-3.63303	0.000280114	0.00458169	17.5629	5.6871
ENSG00000173744	AGFG1	protein_coding	1085.04	-0.408732	0.112527	-3.63229	0.000280916	0.00459025	46.517	38.0443
ENSG00000128652	HOXD3	protein_coding	61.1924	0.979195	0.269717	3.63046	0.000282919	0.00461198	3.52926	8.8176
ENSG00000129084	PSMA1	protein_coding	673.216	-0.45842	0.126263	-3.63067	0.000282686	0.00461198	139.82	110.132
ENSG00000174886	NDUFA11	protein_coding	174.671	-0.651153	0.17937	-3.63023	0.000283171	0.00461198	55.3903	37.5107
ENSG00000183684	ALYREF	protein_coding	158.411	-0.681043	0.187612	-3.63005	0.000283366	0.00461198	137.499	90.4084
ENSG00000114850	SSR3	protein_coding	1688.99	-0.499274	0.137549	-3.62979	0.000283654	0.0046121	123.745	93.9413
ENSG00000106263	EIF3B	protein_coding	728.785	-0.383002	0.105545	-3.62881	0.000284726	0.00462498	55.1262	45.7216
ENSG00000145349	CAMK2D	protein_coding	594.49	0.531223	0.146421	3.62804	0.000285581	0.00463135	22.8935	36.6689
ENSG00000242715	CCDC169	protein_coding	160.317	0.812335	0.22391	3.62795	0.000285681	0.00463135	3.90246	7.94059
ENSG00000133816	MICAL2	protein_coding	1093.97	-0.651353	0.179561	-3.62747	0.000286214	0.00463543	178.151	119.779
ENSG00000171867	PRNP	protein_coding	749.174	-0.508282	0.140318	-3.62236	0.00029193	0.00472335	38.3782	28.9869
ENSG00000245937	LINC01184	lincRNA	138.527	0.535055	0.147875	3.6183	0.000296545	0.00479332	12.2002	19.6309
ENSG00000164924	YWHAZ	protein_coding	4926.17	-0.518451	0.143304	-3.61784	0.000297076	0.0047972	513.955	385.594
ENSG00000138646	HERC5	protein_coding	119.436	1.09567	0.302945	3.61672	0.000298356	0.00481314	3.09311	9.13686
ENSG00000119682	AREL1	protein_coding	641.197	-0.459645	0.127182	-3.61406	0.000301444	0.00485821	58.3844	45.8199
ENSG00000198856	OSTC	protein_coding	793.555	-0.426447	0.11803	-3.61304	0.00030263	0.00487254	291.673	234.927
ENSG00000197879	MYO1C	protein_coding	962.085	-0.469282	0.129896	-3.61274	0.000302979	0.0048734	98.6488	77.0919
ENSG00000186638	KIF24	protein_coding	42.5163	-0.873644	0.241992	-3.61023	0.00030593	0.00491607	0.966446	0.525039
ENSG00000170006	TMEM154	protein_coding	369.661	-1.12481	0.311951	-3.60572	0.000311287	0.00499727	22.8159	8.67198
ENSG00000161249	DMKN	protein_coding	21.3842	1.26728	0.351743	3.60286	0.000314733	0.00504768	0.845701	4.55804
ENSG00000132718	SYT11	protein_coding	342.162	-0.471885	0.130994	-3.60234	0.000315362	0.00505285	7.95504	6.19062
ENSG00000164244	PRRC1	protein_coding	897.516	-0.346638	0.0962535	-3.60131	0.000316622	0.00506811	42.424	36.2918
ENSG00000100528	CNIH1	protein_coding	846.448	-0.379441	0.105394	-3.60022	0.000317949	0.00508034	115.919	96.4629
ENSG00000157240	FZD1	protein_coding	29.5895	-0.955664	0.265449	-3.60018	0.000318003	0.00508034	0.605374	0.298178
ENSG00000102753	KPNA3	protein_coding	1150.37	-0.476996	0.132513	-3.59962	0.000318681	0.00508624	68.2845	52.9744
ENSG00000164040	PGRMC2	protein_coding	367.748	-0.566832	0.157526	-3.59834	0.000320256	0.00510642	30.5863	22.0908
ENSG00000281383	FP671120.4	lincRNA	193.553	-1.09502	0.304479	-3.59637	0.00032269	0.00514026	41.7221	16.7769
ENSG00000002586	CD99	protein_coding	880.524	-0.584481	0.162605	-3.59448	0.000325036	0.00517263	162.325	115.973
ENSG00000112081	SRSF3	protein_coding	1633.36	-0.569073	0.158333	-3.59414	0.000325459	0.00517437	164.925	118.877
ENSG00000178038	ALS2CL	protein_coding	80.7295	0.894094	0.248891	3.59232	0.000327749	0.00520575	1.43735	3.28222
ENSG00000167815	PRDX2	protein_coding	321.139	-0.502456	0.139944	-3.5904	0.000330175	0.00523922	51.6971	39.3716
ENSG00000135312	HTR1B	protein_coding	82.2579	-0.818581	0.228013	-3.59006	0.0003306	0.00524092	6.03824	3.44524
ENSG00000138182	KIF20B	protein_coding	326.771	-1.00726	0.28067	-3.58876	0.000332252	0.00526204	9.19142	4.21464
ENSG00000277135	AC012409.3	lincRNA	25.3119	1.05938	0.295461	3.58553	0.000336391	0.00532247	1.93383	5.39436
ENSG00000204767	FAM196B	protein_coding	41.6818	-1.2548	0.349995	-3.5852	0.000336824	0.00532421	3.37017	0.808334
ENSG00000141429	GALNT1	protein_coding	3009.75	-0.578551	0.161403	-3.58452	0.000337705	0.00533302	150.745	108.216
ENSG00000176788	BASP1	protein_coding	324.514	-0.693898	0.193803	-3.58043	0.000343032	0.00541196	26.6153	17.2789
ENSG00000243649	CFB	protein_coding	22.0128	1.06838	0.298417	3.58015	0.000343391	0.00541244	2.16891	6.12759
ENSG00000263731	AC145207.5	lincRNA	100.154	-0.600201	0.167833	-3.57618	0.000348657	0.00549019	4.99003	3.48497
ENSG00000188042	ARL4C	protein_coding	194.178	0.731506	0.204578	3.57569	0.000349309	0.0054952	4.20603	7.96049
ENSG00000138433	CIR1	protein_coding	128.169	0.5626	0.157374	3.57492	0.000350334	0.00550081	14.8594	24.5413
ENSG00000155368	DBI	protein_coding	201.189	-0.73209	0.204781	-3.57499	0.000350237	0.00550081	64.9591	40.6389
ENSG00000197044	ZNF441	protein_coding	84.9958	0.716271	0.200413	3.57398	0.0003516	0.00551543	1.93918	3.65276
ENSG00000258891	AC005480.1	antisense_RNA	85.7308	0.760683	0.212974	3.57171	0.000354657	0.00555809	2.82379	5.55524
ENSG00000264343	NOTCH2NL	protein_coding	509.155	0.756714	0.211884	3.57136	0.000355131	0.00556023	58.7362	114.69
ENSG00000120265	PCMT1	protein_coding	266.995	-0.617154	0.172908	-3.56925	0.000358001	0.00559984	68.9212	47.7633
ENSG00000107731	UNC5B	protein_coding	130.198	1.00704	0.282391	3.56612	0.000362308	0.00565111	1.19126	3.07788
ENSG00000138668	HNRNPD	protein_coding	1294.06	-0.382562	0.10727	-3.56637	0.000361965	0.00565111	117.229	97.4637
ENSG00000176692	FOXC2	protein_coding	179.322	-0.770367	0.216012	-3.56631	0.000362042	0.00565111	10.3129	6.26017
ENSG00000089220	PEBP1	protein_coding	228.295	-0.519584	0.145712	-3.56584	0.000362697	0.00565183	20.7115	15.5515
ENSG00000122862	SRGN	protein_coding	1198.74	-0.584699	0.164017	-3.56486	0.000364053	0.00566225	202.909	144.286
ENSG00000138829	FBN2	protein_coding	901.467	-0.51402	0.144184	-3.56503	0.000363808	0.00566225	15.0223	11.3373
ENSG00000001561	ENPP4	protein_coding	231.736	0.478791	0.134373	3.56315	0.000366426	0.00569378	4.33366	6.67881
ENSG00000157916	RER1	protein_coding	380.686	-0.519843	0.145926	-3.56237	0.000367522	0.00570543	65.8931	49.4796
ENSG00000137075	RNF38	protein_coding	820.451	-0.374292	0.105169	-3.55897	0.000372306	0.00577425	23.0408	19.2989
ENSG00000196363	WDR5	protein_coding	172.023	-0.725447	0.20387	-3.55838	0.000373147	0.00578185	8.97521	5.65896
ENSG00000179406	LINC00174	processed_transcript	201.81	0.591555	0.166438	3.55421	0.00037912	0.00586887	11.4817	19.2591
ENSG00000140043	PTGR2	protein_coding	103.258	0.744203	0.209583	3.55087	0.000383958	0.00593819	3.24706	6.25119
ENSG00000117707	PROX1	protein_coding	346.171	0.612193	0.172513	3.54867	0.000387177	0.00598235	4.69769	8.07804
ENSG00000133195	SLC39A11	protein_coding	48.9152	0.779861	0.219924	3.54605	0.000391046	0.00603647	5.78527	11.5747
ENSG00000162849	KIF26B	protein_coding	17.1147	1.15396	0.325488	3.54533	0.000392125	0.00604746	0.109164	0.379116
ENSG00000099194	SCD	protein_coding	2604.71	-0.814634	0.229799	-3.54499	0.000392633	0.00604963	66.1145	38.0797
ENSG00000103342	GSPT1	protein_coding	1491.87	-0.564385	0.159283	-3.54328	0.000395189	0.00607612	115.554	83.4331
ENSG00000149136	SSRP1	protein_coding	373.358	-0.484155	0.136636	-3.54338	0.000395028	0.00607612	38.7044	29.8953
ENSG00000154222	CC2D1B	protein_coding	225.244	0.623622	0.176011	3.5431	0.000395459	0.00607612	77.0525	133.226
ENSG00000182963	GJC1	protein_coding	389.845	-0.605567	0.17097	-3.54195	0.000397183	0.00609125	11.0809	7.7569
ENSG00000183023	SLC8A1	protein_coding	22.5615	-1.16702	0.329475	-3.54205	0.000397033	0.00609125	0.650412	0.215145
ENSG00000011009	LYPLA2	protein_coding	159.426	-0.533468	0.150625	-3.54169	0.000397574	0.00609157	41.7262	30.9402
ENSG00000135473	PAN2	protein_coding	202.271	0.650498	0.183858	3.53805	0.000403095	0.00616077	24.6866	43.5898
ENSG00000150991	UBC	protein_coding	5806.94	-0.412163	0.116497	-3.53797	0.000403212	0.00616077	691.057	563.12
ENSG00000253910	PCDHGB2	protein_coding	48.8305	0.804565	0.227399	3.53812	0.000402994	0.00616077	1.2739	2.56043
ENSG00000251435	C1GALT1P2	processed_pseudogene	19.715	1.13463	0.320745	3.53747	0.000403975	0.0061667	1.12902	3.71648
ENSG00000130997	POLN	protein_coding	67.4445	0.777656	0.220081	3.53351	0.000410086	0.00625418	2.94268	5.8918
ENSG00000130303	BST2	protein_coding	71.0497	1.11719	0.316235	3.53278	0.000411219	0.00626567	22.6152	73.0333
ENSG00000184752	NDUFA12	protein_coding	125.298	-0.656079	0.185752	-3.53201	0.000412421	0.00627817	90.5815	60.6443
ENSG00000137760	ALKBH8	protein_coding	99.6196	-0.869213	0.246184	-3.53075	0.000414382	0.0063022	5.34001	2.86794
ENSG00000115091	ACTR3	protein_coding	2149.84	-0.578294	0.163842	-3.52957	0.000416232	0.0063245	145.47	104.028
ENSG00000032389	EIPR1	protein_coding	82.6544	-0.716234	0.202964	-3.52886	0.000417347	0.00632827	13.3866	8.51375
ENSG00000114354	TFG	protein_coding	905.882	-0.346438	0.0981684	-3.52902	0.000417104	0.00632827	75.4473	64.4152
ENSG00000166548	TK2	protein_coding	201.954	0.5952	0.168675	3.52868	0.000417633	0.00632827	21.7545	36.7287
ENSG00000103540	CCP110	protein_coding	222.008	-0.512045	0.145125	-3.5283	0.000418241	0.00633166	12.6458	9.53502
ENSG00000136240	KDELR2	protein_coding	1659.73	-0.453166	0.128452	-3.52789	0.000418888	0.00633563	221.755	174.496
ENSG00000132170	PPARG	protein_coding	29.9344	1.09257	0.309739	3.52739	0.000419676	0.00634173	1.71697	5.0616
ENSG00000089685	BIRC5	protein_coding	113.926	-1.14997	0.326041	-3.52706	0.000420199	0.00634382	18.4955	6.43414
ENSG00000178809	TRIM73	protein_coding	66.8779	0.860341	0.244016	3.52576	0.000422264	0.00636914	2.40385	5.18785
ENSG00000135723	FHOD1	protein_coding	307.503	-0.451693	0.128141	-3.52497	0.000423524	0.00637065	33.8294	26.6386
ENSG00000147383	NSDHL	protein_coding	86.8385	-0.962053	0.272907	-3.5252	0.000423164	0.00637065	9.48679	4.60129
ENSG00000198700	IPO9	protein_coding	1381.02	-0.43898	0.124528	-3.52516	0.000423226	0.00637065	45.5591	36.204
ENSG00000183486	MX2	protein_coding	140.58	1.09535	0.310938	3.52273	0.000427118	0.00641885	3.96436	12.4073
ENSG00000110422	HIPK3	protein_coding	1226.19	0.405883	0.115308	3.51998	0.000431582	0.00648002	27.1253	39.5923
ENSG00000080603	SRCAP	protein_coding	793.947	-0.45297	0.128843	-3.51569	0.000438614	0.00655742	17.3995	13.7976
ENSG00000132383	RPA1	protein_coding	398.985	-0.435598	0.123907	-3.51553	0.000438882	0.00655742	53.9211	43.1939
ENSG00000170035	UBE2E3	protein_coding	439.98	-0.452292	0.128661	-3.51538	0.000439126	0.00655742	128.765	101.55
ENSG00000176340	COX8A	protein_coding	104.643	-0.765617	0.217753	-3.51599	0.000438123	0.00655742	51.9845	31.3743
ENSG00000185825	BCAP31	protein_coding	326.207	-0.531098	0.151064	-3.51571	0.000438577	0.00655742	53.3795	39.6683
ENSG00000260528	FAM157C	lincRNA	64.6378	1.00991	0.287223	3.51612	0.000437909	0.00655742	5.54765	14.7959
ENSG00000083845	RPS5	protein_coding	932.676	-0.457419	0.13015	-3.51455	0.000440495	0.00657192	219.287	172.007
ENSG00000090905	TNRC6A	protein_coding	1041.95	-0.359173	0.102247	-3.5128	0.000443407	0.00660938	294.279	249.362
ENSG00000120438	TCP1	protein_coding	1254.85	-0.427791	0.121789	-3.51256	0.000443815	0.00660948	182.664	146.766
ENSG00000186812	ZNF397	protein_coding	241.281	0.663107	0.188852	3.51125	0.000446	0.00663602	11.0603	19.9629
ENSG00000140443	IGF1R	protein_coding	1801.87	-0.34651	0.0987183	-3.51009	0.000447956	0.0066591	127.405	108.922
ENSG00000164663	USP49	protein_coding	208.6	0.590136	0.168153	3.50952	0.000448915	0.00666133	3.28989	5.54538
ENSG00000177054	ZDHHC13	protein_coding	641.591	-0.471599	0.134369	-3.50974	0.000448543	0.00666133	67.8364	52.9865
ENSG00000141526	SLC16A3	protein_coding	214.828	-1.13896	0.324712	-3.5076	0.000452171	0.00670361	87.2981	30.8718
ENSG00000184432	COPB2	protein_coding	1190.89	-0.431656	0.123109	-3.50628	0.000454419	0.00673087	130.626	104.894
ENSG00000169188	APEX2	protein_coding	85.5414	-0.64947	0.185314	-3.50471	0.000457112	0.00676351	4.46022	2.98329
ENSG00000259081	AF111169.4	antisense_RNA	37.7209	1.23735	0.353075	3.50451	0.000457443	0.00676351	3.08948	25.6133
ENSG00000258559	AC005519.2	sense_overlapping	62.3031	0.709025	0.202343	3.50408	0.00045819	0.00676847	4.08108	7.61373
ENSG00000124067	SLC12A4	protein_coding	270.456	-0.476433	0.135984	-3.50359	0.000459033	0.00677485	29.7472	22.99
ENSG00000128340	RAC2	protein_coding	171.744	-0.715262	0.204242	-3.50203	0.000461726	0.00680255	18.7024	11.8649
ENSG00000166839	ANKDD1A	protein_coding	88.5087	0.691544	0.19747	3.50203	0.000461735	0.00680255	2.85818	5.24352
ENSG00000169021	UQCRFS1	protein_coding	226.482	-0.491512	0.140374	-3.50145	0.000462736	0.00681119	8.21708	6.28458
ENSG00000166226	CCT2	protein_coding	942.518	-0.401798	0.114845	-3.49862	0.000467676	0.00687777	163.123	133.803
ENSG00000136699	SMPD4	protein_coding	345.706	-0.514175	0.146984	-3.49816	0.000468472	0.00688332	56.226	42.3279
ENSG00000130402	ACTN4	protein_coding	2166.65	-0.476283	0.136173	-3.49763	0.000469403	0.00689085	241.691	187.175
ENSG00000075415	SLC25A3	protein_coding	1697.59	-0.419257	0.119897	-3.4968	0.000470873	0.00690628	297.414	239.895
ENSG00000146670	CDCA5	protein_coding	38.2683	-1.10326	0.315642	-3.49528	0.000473568	0.00693963	3.68622	1.41926
ENSG00000048740	CELF2	protein_coding	559.534	-0.451614	0.129276	-3.4934	0.00047691	0.00698238	14.8403	11.7469
ENSG00000073331	ALPK1	protein_coding	233.586	0.523909	0.150015	3.49237	0.000478748	0.00700307	10.777	17.1658
ENSG00000197728	RPS26	protein_coding	66.6663	-0.663533	0.190015	-3.49199	0.000479432	0.00700686	11.078	7.37339
ENSG00000101084	C20orf24	protein_coding	160.728	-0.708108	0.202811	-3.49146	0.000480385	0.00701456	38.5109	24.5239
ENSG00000165186	PTCHD1	protein_coding	29.1265	1.09543	0.313771	3.49117	0.000480919	0.00701613	0.133817	0.431224
ENSG00000172725	CORO1B	protein_coding	228.342	-0.640268	0.183603	-3.48723	0.00048805	0.00711387	156.819	106.279
ENSG00000100629	CEP128	protein_coding	79.7578	-0.891968	0.255819	-3.48672	0.000488986	0.00711492	7.51326	3.91757
ENSG00000143933	CALM2	protein_coding	1844.17	-0.504757	0.144758	-3.48691	0.000488635	0.00711492	272.72	207.13
ENSG00000197170	PSMD12	protein_coding	632.557	-0.464843	0.133345	-3.48603	0.000490253	0.00712705	57.1747	44.8487
ENSG00000088833	NSFL1C	protein_coding	228.577	-0.501465	0.143861	-3.48577	0.000490729	0.00712768	22.8308	17.3761
ENSG00000155660	PDIA4	protein_coding	1227.62	-0.516113	0.148102	-3.48486	0.0004924	0.00714566	81.2292	60.9162
ENSG00000159199	ATP5G1	protein_coding	51.5785	-0.852686	0.244711	-3.48445	0.000493142	0.00715012	27.1888	15.1187
ENSG00000108854	SMURF2	protein_coding	2211.38	-0.660832	0.189672	-3.48408	0.000493828	0.00715377	199.993	133.356
ENSG00000165678	GHITM	protein_coding	545.128	-0.453543	0.130193	-3.48362	0.000494684	0.00715987	33.511	26.3886
ENSG00000148411	NACC2	protein_coding	276.234	-0.451864	0.129787	-3.48157	0.000498487	0.00720364	5.01587	3.96836
ENSG00000204540	PSORS1C1	protein_coding	65.1585	0.900677	0.258704	3.4815	0.000498616	0.00720364	5.84723	13.0364
ENSG00000234420	ZNF37BP	transcribed_processed_pseudogene	361.908	0.440176	0.126441	3.48128	0.00049902	0.00720364	4.61524	6.88951
ENSG00000130227	XPO7	protein_coding	749.359	-0.450215	0.12935	-3.48059	0.000500312	0.00720966	60.5079	48.0992
ENSG00000187325	TAF9B	protein_coding	288.985	-0.427959	0.122954	-3.48065	0.000500207	0.00720966	15.3995	12.358
ENSG00000120694	HSPH1	protein_coding	895.769	-0.545393	0.15673	-3.47981	0.000501764	0.00722388	98.3602	72.2694
ENSG00000136213	CHST12	protein_coding	313.347	-0.668023	0.191996	-3.47936	0.000502615	0.00722388	7.22788	4.78973
ENSG00000150687	PRSS23	protein_coding	3203.25	-0.942034	0.270741	-3.47946	0.000502426	0.00722388	259.829	128.839
ENSG00000105220	GPI	protein_coding	889.628	-0.5307	0.152556	-3.47872	0.000503808	0.00723472	88.264	65.6357
ENSG00000102007	PLP2	protein_coding	203.879	-0.744953	0.214443	-3.47389	0.000512968	0.00735984	50.9174	31.3211
ENSG00000134253	TRIM45	protein_coding	34.6572	0.94818	0.273133	3.4715	0.000517557	0.00741922	0.934863	2.29125
ENSG00000164163	ABCE1	protein_coding	1251.95	-0.454572	0.130985	-3.47042	0.000519643	0.00742972	118.329	93.2193
ENSG00000169230	PRELID1	protein_coding	256.927	-0.604085	0.174066	-3.47044	0.000519615	0.00742972	53.3225	37.2466
ENSG00000228742	AC002384.1	lincRNA	25.4011	1.00952	0.290865	3.47076	0.000518993	0.00742972	3.79866	9.77253
ENSG00000102524	TNFSF13B	protein_coding	14.2289	1.18446	0.341497	3.46843	0.000523513	0.00746692	1.0782	4.04613
ENSG00000161551	ZNF577	protein_coding	104.693	0.758121	0.218565	3.46863	0.000523128	0.00746692	4.95063	9.77603
ENSG00000213949	ITGA1	protein_coding	120.325	1.00063	0.288502	3.46838	0.000523604	0.00746692	2.98098	7.71856
ENSG00000243753	HLA-L	transcribed_unprocessed_pseudogene	62.9908	0.738607	0.213016	3.46738	0.000525565	0.00748839	1.19402	2.30338
ENSG00000080608	PUM3	protein_coding	386.821	-0.537172	0.154959	-3.46654	0.00052721	0.00750533	40.6332	29.922
ENSG00000180354	MTURN	protein_coding	165.958	0.826927	0.23857	3.46617	0.00052792	0.00750896	4.31498	9.1096
ENSG00000164902	PHAX	protein_coding	275.959	-0.487454	0.140777	-3.46261	0.000534968	0.00760264	30.2824	23.2853
ENSG00000173473	SMARCC1	protein_coding	1429.17	-0.470848	0.136105	-3.45945	0.000541288	0.00768582	104.114	81.3784
ENSG00000205413	SAMD9	protein_coding	382.902	0.788134	0.227839	3.45917	0.000541851	0.00768719	4.20302	8.61619
ENSG00000198406	BZW1P2	processed_pseudogene	230.898	-0.719066	0.207898	-3.45874	0.00054271	0.00769275	50.3498	31.755
ENSG00000162496	DHRS3	protein_coding	109.713	-0.79263	0.2292	-3.45825	0.000543701	0.00770017	12.0676	7.0553
ENSG00000135387	CAPRIN1	protein_coding	2894.55	-0.378131	0.109368	-3.45744	0.000545339	0.00771011	208.967	174.33
ENSG00000157193	LRP8	protein_coding	293.607	-0.912146	0.26381	-3.45758	0.000545046	0.00771011	21.1487	10.7973
ENSG00000107566	ERLIN1	protein_coding	375.451	-0.438405	0.126817	-3.45699	0.000546239	0.00771622	18.5288	14.7802
ENSG00000007520	TSR3	protein_coding	57.5415	-0.726824	0.210332	-3.45561	0.000549046	0.00774922	9.17555	5.72264
ENSG00000214776	AC092821.1	protein_coding	23.0759	0.968207	0.280267	3.45459	0.000551137	0.00777208	0.198726	0.488884
ENSG00000233822	HIST1H2BN	protein_coding	200.607	-0.73721	0.213564	-3.45194	0.000556569	0.00784196	46.1904	28.4396
ENSG00000013563	DNASE1L1	protein_coding	169.418	-0.964765	0.279532	-3.45136	0.000557761	0.00784533	53.3344	25.4414
ENSG00000138757	G3BP2	protein_coding	1767.54	-0.378708	0.109726	-3.45139	0.000557706	0.00784533	235.297	196.193
ENSG00000184840	TMED9	protein_coding	619.41	-0.700458	0.203016	-3.45026	0.000560044	0.00787072	324.533	206.252
ENSG00000155959	VBP1	protein_coding	218.716	-0.627079	0.181765	-3.44994	0.00056071	0.00787336	23.0758	15.9029
ENSG00000269897	COMMD3-BMI1	protein_coding	37.4779	-0.974713	0.282758	-3.44716	0.000566507	0.00794798	23.7019	10.9668
ENSG00000125656	CLPP	protein_coding	129.558	-0.531904	0.154331	-3.4465	0.000567891	0.00796018	34.371	25.3663
ENSG00000196781	TLE1	protein_coding	309.992	-0.471484	0.136809	-3.44629	0.000568342	0.00796018	33.9719	26.4869
ENSG00000143195	ILDR2	protein_coding	14.8003	1.21863	0.353704	3.44533	0.000570361	0.00798167	0.0542298	0.337587
ENSG00000180304	OAZ2	protein_coding	454.759	-0.636551	0.184775	-3.44501	0.000571038	0.00798435	97.6575	66.2526
ENSG00000077092	RARB	protein_coding	261.689	-0.558706	0.162218	-3.44417	0.000572818	0.00799567	17.6451	12.7894
ENSG00000214021	TTLL3	protein_coding	426.136	0.543078	0.15768	3.44418	0.0005728	0.00799567	25.0835	40.6333
ENSG00000221866	PLXNA4	protein_coding	523.103	-0.850851	0.24709	-3.44349	0.000574265	0.00800908	10.1163	5.6253
ENSG00000172650	AGAP5	protein_coding	68.2197	0.71064	0.206463	3.44198	0.000577477	0.00804705	7.81346	14.6278
ENSG00000186660	ZFP91	protein_coding	719.111	-0.370221	0.107568	-3.44173	0.000577999	0.00804752	16.2541	13.6439
ENSG00000131473	ACLY	protein_coding	1484.12	-0.601086	0.174671	-3.44125	0.000579041	0.00805522	86.2613	60.4013
ENSG00000104332	SFRP1	protein_coding	55.5057	-0.784843	0.228091	-3.44093	0.00057972	0.00805787	1.86888	1.10016
ENSG00000277791	PSMB3	protein_coding	206.148	-0.620821	0.180594	-3.43766	0.000586772	0.008149	93.1223	63.8506
ENSG00000123136	DDX39A	protein_coding	175.953	-0.512327	0.149094	-3.43627	0.000589778	0.00818385	24.1795	18.1273
ENSG00000103507	BCKDK	protein_coding	260.557	-0.586721	0.170759	-3.43596	0.000590464	0.00818647	32.2512	23.0079
ENSG00000247077	PGAM5	protein_coding	140.761	-0.565648	0.16467	-3.43505	0.000592455	0.00820718	8.93341	6.43432
ENSG00000086200	IPO11	protein_coding	586.213	-0.38482	0.112073	-3.43366	0.000595487	0.00824223	59.0786	49.0582
ENSG00000197905	TEAD4	protein_coding	93.4824	-0.677067	0.197281	-3.432	0.000599158	0.00828609	12.1777	7.96297
ENSG00000018510	AGPS	protein_coding	910.029	-0.468929	0.136674	-3.43099	0.000601385	0.00830992	35.6345	27.8029
ENSG00000123836	PFKFB2	protein_coding	39.3917	1.02666	0.299279	3.43043	0.000602623	0.00831306	0.983979	2.60848
ENSG00000131653	TRAF7	protein_coding	470.755	-0.507543	0.147952	-3.43047	0.000602542	0.00831306	38.0713	28.7942
ENSG00000139514	SLC7A1	protein_coding	739.464	-0.582933	0.169961	-3.42981	0.000604012	0.00832526	20.0785	14.2061
ENSG00000104765	BNIP3L	protein_coding	1261.89	-0.630734	0.184029	-3.42736	0.00060947	0.00838931	79.2682	54.0369
ENSG00000175756	AURKAIP1	protein_coding	47.1559	-0.794616	0.231851	-3.42727	0.000609678	0.00838931	9.78907	5.71741
ENSG00000120699	EXOSC8	protein_coding	212.985	-0.785809	0.229345	-3.42633	0.000611806	0.00841157	174.291	103.307
ENSG00000213963	AC019080.1	sense_overlapping	114.35	0.620426	0.181094	3.42598	0.00061258	0.00841518	10.6187	18.368
ENSG00000108219	TSPAN14	protein_coding	1420.6	-0.46592	0.136064	-3.42427	0.000616443	0.00846119	73.7859	57.7113
ENSG00000013275	PSMC4	protein_coding	226.392	-0.516236	0.15079	-3.42355	0.000618092	0.00846971	24.3287	18.2138
ENSG00000112742	TTK	protein_coding	131.326	-1.06062	0.309783	-3.42375	0.000617637	0.00846971	37.8177	15.2502
ENSG00000185627	PSMD13	protein_coding	277.898	-0.4661	0.136155	-3.42331	0.000618633	0.00847008	51.0653	39.8355
ENSG00000162409	PRKAA2	protein_coding	194.215	0.46221	0.135042	3.42272	0.000619982	0.00848149	1.77492	2.70175
ENSG00000104154	SLC30A4	protein_coding	211.808	0.586331	0.171401	3.42081	0.000624352	0.00853419	3.99601	6.74914
ENSG00000244055	AC007566.1	antisense_RNA	15.9636	1.17815	0.344866	3.41625	0.000634902	0.0086712	2.52136	9.93411
ENSG00000127418	FGFRL1	protein_coding	192.094	-0.570119	0.166904	-3.41584	0.000635844	0.00867688	8.44573	6.07127
ENSG00000136802	LRRC8A	protein_coding	815.017	-0.659211	0.193049	-3.41474	0.000638426	0.00870489	29.2761	19.5608
ENSG00000213585	VDAC1	protein_coding	977.849	-0.618819	0.181275	-3.4137	0.000640862	0.00873088	101.802	70.0435
ENSG00000109089	CDR2L	protein_coding	96.3246	-0.628092	0.18403	-3.41299	0.000642551	0.00874666	3.57201	2.44848
ENSG00000140853	NLRC5	protein_coding	189.084	0.87598	0.256704	3.41242	0.000643896	0.00875773	19.6549	44.1295
ENSG00000096384	HSP90AB1	protein_coding	6305.14	-0.420704	0.123371	-3.41008	0.000649445	0.00882592	309.417	249.867
ENSG00000138107	ACTR1A	protein_coding	715.454	-0.398563	0.116911	-3.40912	0.000651719	0.00884148	53.9277	44.2732
ENSG00000161981	SNRNP25	protein_coding	36.2243	-0.933037	0.273699	-3.40899	0.000652034	0.00884148	15.5522	7.82076
ENSG00000186185	KIF18B	protein_coding	85.5347	-0.978925	0.287166	-3.40892	0.000652201	0.00884148	4.07181	1.87185
ENSG00000156500	FAM122C	protein_coding	69.0401	0.966506	0.283728	3.40646	0.000658124	0.00891336	6.47916	16.3885
ENSG00000198168	SVIP	protein_coding	376.031	-0.568207	0.166812	-3.40626	0.000658585	0.00891336	34.7135	24.9319
ENSG00000008952	SEC62	protein_coding	886.762	-0.437393	0.128449	-3.4052	0.000661154	0.00894078	96.6217	77.22
ENSG00000124721	DNAH8	protein_coding	39.2676	-1.12217	0.329984	-3.40066	0.000672224	0.00908302	0.89513	0.0422434
ENSG00000186432	KPNA4	protein_coding	1769.89	-0.366733	0.10792	-3.39819	0.000678324	0.00915793	75.2627	63.3281
ENSG00000160991	ORAI2	protein_coding	484.318	-0.505868	0.148937	-3.39653	0.000682472	0.00920639	23.0619	17.363
ENSG00000067141	NEO1	protein_coding	22.5571	0.985759	0.290267	3.39604	0.000683672	0.00921216	3.18783	8.162
ENSG00000189241	TSPYL1	protein_coding	417.635	-0.396081	0.116635	-3.39591	0.000684019	0.00921216	15.3908	12.6765
ENSG00000175746	C15orf54	lincRNA	201.355	-0.910779	0.268345	-3.39405	0.000688661	0.0092671	9.82183	5.0157
ENSG00000178761	FAM219B	protein_coding	292.695	0.982642	0.289575	3.39339	0.000690329	0.00928197	18.8839	49.0309
ENSG00000103005	USB1	protein_coding	172.821	-0.56552	0.166671	-3.39303	0.000691231	0.00928315	21.4101	15.4388
ENSG00000175602	CCDC85B	protein_coding	83.4029	-0.663443	0.195538	-3.39291	0.000691544	0.00928315	8.11446	5.37079
ENSG00000112245	PTP4A1	protein_coding	1368.8	-0.465649	0.137288	-3.39178	0.000694408	0.00930642	866	673.989
ENSG00000254363	AC011379.2	processed_transcript	49.596	0.921555	0.27169	3.39194	0.000693997	0.00930642	0.687701	1.6341
ENSG00000214189	ZNF788	protein_coding	106.39	0.604721	0.178311	3.39139	0.0006954	0.00931213	4.01298	6.87601
ENSG00000146918	NCAPG2	protein_coding	262.131	-0.952981	0.281046	-3.39084	0.000696799	0.0093233	12.364	5.96905
ENSG00000271204	AC016831.5	lincRNA	64.8271	0.751286	0.221629	3.38983	0.00069936	0.00934997	2.64681	5.14453
ENSG00000115163	CENPA	protein_coding	21.2847	-1.07212	0.316579	-3.38658	0.000707684	0.00945358	4.31016	1.6582
ENSG00000104093	DMXL2	protein_coding	625.123	0.561823	0.165924	3.38602	0.000709151	0.0094655	18.066	29.7061
ENSG00000129003	VPS13C	protein_coding	5396.41	0.346179	0.102316	3.38344	0.000715837	0.009547	102.898	143.71
ENSG00000102531	FNDC3A	protein_coding	1669.99	0.40221	0.118933	3.38183	0.000720053	0.00959546	35.3114	51.3046
ENSG00000178878	APOLD1	protein_coding	126.138	0.871067	0.257599	3.38148	0.000720953	0.0095997	2.69065	5.93945
ENSG00000184898	RBM43	protein_coding	152.807	0.483274	0.14296	3.38049	0.000723578	0.00962686	3.53116	5.46726
ENSG00000134590	RTL8C	protein_coding	267.672	-0.468809	0.138741	-3.37902	0.000727446	0.00967051	49.691	38.6228
ENSG00000159023	EPB41	protein_coding	660.513	0.439615	0.130144	3.3779	0.000730411	0.0097021	79.2403	118.855
ENSG00000105640	RPL18A	protein_coding	1915.49	-0.416823	0.123488	-3.37543	0.000737012	0.00978189	518.278	420.707
ENSG00000184922	FMNL1	protein_coding	46.1441	0.862055	0.255416	3.37511	0.000737867	0.00978536	3.81017	8.36573
ENSG00000164684	ZNF704	protein_coding	880.075	-0.947258	0.280736	-3.3742	0.000740311	0.00980986	41.1871	19.5061
ENSG00000266728	AC015688.5	protein_coding	28.9747	0.976927	0.289755	3.37157	0.000747418	0.00989608	5.51536	14.3406
ENSG00000172354	GNB2	protein_coding	284.021	-0.506682	0.150309	-3.37095	0.000749101	0.00991039	48.3199	36.6368
ENSG00000029993	HMGB3	protein_coding	255.403	-0.643491	0.191015	-3.3688	0.000754955	0.00997471	32.6985	22.0305
ENSG00000185515	BRCC3	protein_coding	213.115	-0.562021	0.166835	-3.36872	0.000755174	0.00997471	13.6712	9.95752
ENSG00000152601	MBNL1	protein_coding	4645.04	-0.315496	0.0936614	-3.36848	0.000755845	0.00997558	305.862	266.959
ENSG00000075884	ARHGAP15	protein_coding	66.4902	0.954056	0.283318	3.36744	0.000758683	0.00999701	2.00272	5.09474
ENSG00000142949	PTPRF	protein_coding	2137.07	-0.505323	0.150061	-3.36745	0.00075866	0.00999701	175.266	132.493
ENSG00000110660	SLC35F2	protein_coding	454.577	-0.480107	0.142631	-3.36609	0.000762425	0.0100383	33.8042	26.1579
ENSG00000139318	DUSP6	protein_coding	1304.44	-0.695806	0.206737	-3.36566	0.000763605	0.0100458	176.467	113.638
ENSG00000151135	TMEM263	protein_coding	761.249	-0.439002	0.130494	-3.36415	0.000767784	0.0100795	43.1353	34.3361
ENSG00000157657	ZNF618	protein_coding	991.502	-0.596834	0.177403	-3.36428	0.000767443	0.0100795	21.6946	15.2163
ENSG00000175745	NR2F1	protein_coding	180.042	-0.816905	0.242832	-3.36408	0.000768002	0.0100795	11.7002	6.6413
ENSG00000100300	TSPO	protein_coding	203.06	-0.607076	0.180518	-3.36297	0.000771101	0.0101121	54.5526	38.0863
ENSG00000165416	SUGT1	protein_coding	876.378	-0.400959	0.119246	-3.36246	0.000772509	0.0101225	36.3573	29.797
ENSG00000183255	PTTG1IP	protein_coding	1804.08	-0.398257	0.118489	-3.36113	0.000776237	0.0101633	131.038	107.729
ENSG00000166263	STXBP4	protein_coding	291.025	-0.638247	0.189916	-3.36068	0.0007775	0.0101717	16.051	10.7483
ENSG00000071539	TRIP13	protein_coding	136.726	-1.06721	0.317585	-3.36039	0.000778334	0.0101746	48.461	18.975
ENSG00000076356	PLXNA2	protein_coding	3051.04	-0.648541	0.193141	-3.35787	0.00078546	0.0102544	78.5797	52.6174
ENSG00000082641	NFE2L1	protein_coding	1225.88	-0.331568	0.0987459	-3.35779	0.000785686	0.0102544	194.381	168.147
ENSG00000132688	NES	protein_coding	1123.69	-0.797428	0.237557	-3.35678	0.000788564	0.0102767	27.4095	15.9047
ENSG00000198431	TXNRD1	protein_coding	1786.82	-0.361792	0.107781	-3.35675	0.000788645	0.0102767	99.066	83.4995
ENSG00000122565	CBX3	protein_coding	1038.66	-0.318131	0.0947861	-3.35631	0.000789913	0.0102851	90.1301	78.4078
ENSG00000178096	BOLA1	protein_coding	28.7755	-0.911229	0.271516	-3.35608	0.000790562	0.0102854	5.34392	2.69015
ENSG00000141543	EIF4A3	protein_coding	199.934	-0.475893	0.141902	-3.35368	0.000797453	0.0103669	20.7514	16.0299
ENSG00000143612	C1orf43	protein_coding	559.116	-0.357163	0.10652	-3.35301	0.000799372	0.0103829	128.481	108.782
ENSG00000165410	CFL2	protein_coding	643.199	-0.47634	0.142072	-3.35281	0.000799949	0.0103829	64.4727	49.909
ENSG00000134970	TMED7	protein_coding	1160.58	-0.336855	0.10051	-3.35145	0.000803888	0.0104211	53.2064	45.8189
ENSG00000143476	DTL	protein_coding	126.215	-1.03567	0.309029	-3.35136	0.000804153	0.0104211	9.16772	3.86634
ENSG00000110367	DDX6	protein_coding	2509.93	-0.316156	0.0943575	-3.35061	0.000806325	0.010441	78.4568	68.6484
ENSG00000116260	QSOX1	protein_coding	982.691	-0.595885	0.177879	-3.34994	0.000808295	0.0104583	75.5434	53.0643
ENSG00000103202	NME4	protein_coding	118.003	-0.654173	0.195386	-3.34811	0.00081365	0.0105185	19.525	13.0542
ENSG00000143977	SNRPG	protein_coding	250.415	-0.589194	0.176	-3.3477	0.000814866	0.0105185	150.788	105.902
ENSG00000224051	CPTP	protein_coding	58.4261	-0.744142	0.222279	-3.34779	0.000814598	0.0105185	5.38302	3.32931
ENSG00000114019	AMOTL2	protein_coding	788.824	-0.592259	0.176944	-3.34716	0.000816451	0.010522	35.2749	24.8844
ENSG00000173402	DAG1	protein_coding	646.89	-0.651225	0.194573	-3.34695	0.000817071	0.010522	24.0978	16.1011
ENSG00000185480	PARPBP	protein_coding	94.0161	-0.825542	0.246664	-3.34682	0.000817434	0.010522	10.2638	5.77537
ENSG00000223525	RABGAP1L-IT1	sense_intronic	574.437	0.415664	0.1242	3.34674	0.000817691	0.010522	103.726	152.586
ENSG00000111801	BTN3A3	protein_coding	112.044	0.634803	0.189845	3.34379	0.000826408	0.0106259	5.5175	9.69259
ENSG00000261236	BOP1	protein_coding	86.4965	-0.833121	0.249219	-3.34293	0.000828992	0.0106508	9.87973	5.40095
ENSG00000111725	PRKAB1	protein_coding	179.037	-0.552199	0.165226	-3.34209	0.000831512	0.0106749	29.1522	21.2775
ENSG00000123983	ACSL3	protein_coding	916.838	-0.624411	0.186879	-3.34126	0.000834002	0.0106949	146.646	100.507
ENSG00000172123	SLFN12	protein_coding	225.17	-0.439143	0.131435	-3.34113	0.000834372	0.0106949	20.7874	16.5404
ENSG00000165283	STOML2	protein_coding	191.354	-0.498772	0.149325	-3.34018	0.000837255	0.0107235	48.4096	36.7542
ENSG00000147140	NONO	protein_coding	2135.98	-0.38031	0.113879	-3.33961	0.000838973	0.0107372	348.226	290.143
ENSG00000112984	KIF20A	protein_coding	165.383	-1.0466	0.31367	-3.33662	0.000848042	0.0108448	16.5214	6.66486
ENSG00000125378	BMP4	protein_coding	256.571	-0.948425	0.284321	-3.33575	0.000850694	0.0108703	30.3864	14.4019
ENSG00000267365	KCNJ2-AS1	antisense_RNA	43.322	0.753543	0.225924	3.33538	0.00085183	0.0108764	1.39655	2.7516
ENSG00000168246	UBTD2	protein_coding	358.384	-0.398539	0.11955	-3.33367	0.000857094	0.0109351	13.3163	10.9438
ENSG00000149289	ZC3H12C	protein_coding	730.685	0.490793	0.147236	3.33338	0.000857971	0.0109378	7.96466	12.3856
ENSG00000229119	AC026403.1	processed_pseudogene	418.019	-0.389308	0.116858	-3.33147	0.000863887	0.0110047	984.486	813.678
ENSG00000141499	WRAP53	protein_coding	42.5752	-0.815826	0.244918	-3.33101	0.000865302	0.0110142	2.97125	1.69823
ENSG00000197702	PARVA	protein_coding	1169.31	-0.415851	0.124853	-3.33074	0.000866168	0.0110167	177.516	144.23
ENSG00000096746	HNRNPH3	protein_coding	812.918	-0.405484	0.121776	-3.32976	0.000869194	0.0110467	59.4396	48.6214
ENSG00000039523	RIPOR1	protein_coding	537.626	-0.425938	0.127969	-3.32845	0.000873313	0.0110905	88.3587	71.3403
ENSG00000102466	FGF14	protein_coding	17.4664	-1.17424	0.352876	-3.32762	0.0008759	0.0111147	0.319503	0.071916
ENSG00000184557	SOCS3	protein_coding	154.893	1.03709	0.311779	3.32636	0.000879873	0.0111566	3.37211	9.70051
ENSG00000008130	NADK	protein_coding	237.546	-0.626832	0.188485	-3.32563	0.000882188	0.0111696	45.7154	31.2873
ENSG00000257621	PSMA3-AS1	antisense_RNA	640.576	0.372036	0.11187	3.32561	0.000882255	0.0111696	54.935	78.1777
ENSG00000131508	UBE2D2	protein_coding	526.307	-0.485187	0.145964	-3.32401	0.000887341	0.0112253	340.419	260.277
ENSG00000012061	ERCC1	protein_coding	210.993	-0.437375	0.131597	-3.32359	0.000888669	0.0112335	43.8414	35.0448
ENSG00000071127	WDR1	protein_coding	1610.82	-0.517842	0.155836	-3.323	0.000890543	0.0112486	420.988	314.622
ENSG00000169976	SF3B5	protein_coding	128.545	-0.615196	0.185165	-3.32243	0.000892383	0.0112546	35.2471	24.2431
ENSG00000182481	KPNA2	protein_coding	1300.05	-0.505781	0.152227	-3.32253	0.000892036	0.0112546	207.54	157.587
ENSG00000116574	RHOU	protein_coding	16.0672	1.1748	0.353801	3.32049	0.000898585	0.0113241	0.124415	0.724096
ENSG00000106636	YKT6	protein_coding	337.575	-0.506012	0.152418	-3.3199	0.000900507	0.0113396	40.1342	30.4608
ENSG00000165886	UBTD1	protein_coding	121.649	-0.553998	0.166977	-3.31781	0.000907263	0.011416	9.97502	7.22751
ENSG00000180185	FAHD1	protein_coding	129.732	-0.568271	0.17134	-3.31662	0.000911125	0.0114558	10.4341	7.44311
ENSG00000167962	ZNF598	protein_coding	143.879	-0.631334	0.19039	-3.316	0.000913166	0.0114727	6.34425	4.31658
ENSG00000267520	AC010733.2	3prime_overlapping_ncRNA	389.414	0.542932	0.163807	3.31446	0.000918187	0.011527	5.69497	9.25635
ENSG00000152689	RASGRP3	protein_coding	604.148	0.721018	0.21759	3.31365	0.000920852	0.0115517	43.0777	81.3989
ENSG00000198157	HMGN5	protein_coding	22.6631	-0.959713	0.289714	-3.31262	0.000924264	0.0115857	3.85114	1.79516
ENSG00000259295	CSPG4P12	transcribed_unprocessed_pseudogene	362.43	0.426687	0.128831	3.31198	0.000926376	0.0116033	4.19452	6.20571
ENSG00000250072	AC091940.1	lincRNA	23.3176	1.17172	0.353812	3.3117	0.000927305	0.0116061	0.923687	5.50686
ENSG00000111863	ADTRP	protein_coding	44.5999	-1.10314	0.333181	-3.31095	0.000929813	0.011611	9.05638	3.18206
ENSG00000164251	F2RL1	protein_coding	474.785	-0.870598	0.26293	-3.31114	0.00092918	0.011611	24.3839	12.9467
ENSG00000169105	CHST14	protein_coding	143.564	-0.496469	0.149945	-3.311	0.000929623	0.011611	7.6656	5.8443
ENSG00000165949	IFI27	protein_coding	184.334	1.1712	0.353783	3.31049	0.000931317	0.011621	61.0751	377.857
ENSG00000125870	SNRPB2	protein_coding	239.505	-0.468497	0.141555	-3.30965	0.000934125	0.0116472	40.7679	31.7113
ENSG00000131174	COX7B	protein_coding	282.251	-0.523466	0.158306	-3.30667	0.000944133	0.0117631	86.6292	64.462
ENSG00000154874	CCDC144B	transcribed_unprocessed_pseudogene	577.253	0.478431	0.144714	3.30605	0.000946209	0.0117801	17.4799	26.9632
ENSG00000257512	AC124947.2	transcribed_processed_pseudogene	22.3464	1.10975	0.335755	3.30524	0.000948952	0.0118053	0.636483	9.94374
ENSG00000168497	CAVIN2	protein_coding	2266.75	-0.578327	0.174985	-3.30502	0.000949709	0.0118058	91.6618	65.3982
ENSG00000116649	SRM	protein_coding	142.611	-0.632383	0.191399	-3.30401	0.000953132	0.0118394	38.1453	25.8772
ENSG00000106028	SSBP1	protein_coding	398.342	-0.386893	0.117138	-3.30289	0.000956935	0.0118777	78.3178	64.9085
ENSG00000152127	MGAT5	protein_coding	913.114	-0.468505	0.141883	-3.30205	0.000959824	0.0119046	27.5999	21.4604
ENSG00000205663	FAM239B	lincRNA	73.6751	-0.731735	0.221641	-3.30144	0.000961903	0.0119214	11.9307	7.23075
ENSG00000139910	NOVA1	protein_coding	84.6673	0.59073	0.17901	3.29999	0.000966889	0.0119742	5.09269	8.59721
ENSG00000130021	PUDP	protein_coding	229.618	-0.458159	0.138849	-3.29969	0.000967901	0.0119777	16.6833	13.0476
ENSG00000126945	HNRNPH2	protein_coding	361.465	-0.398798	0.120873	-3.29931	0.000969239	0.0119852	20.7948	17.0369
ENSG00000121749	TBC1D15	protein_coding	545.302	0.412732	0.125108	3.29901	0.000970257	0.0119888	56.4017	82.5335
ENSG00000128266	GNAZ	protein_coding	18.329	-1.08389	0.328635	-3.29817	0.000973176	0.0120159	1.09272	0.391324
ENSG00000005238	FAM214B	protein_coding	136.369	-0.691242	0.209602	-3.29788	0.000974164	0.0120191	6.65223	4.29716
ENSG00000105255	FSD1	protein_coding	84.8526	-0.962029	0.291801	-3.29687	0.000977683	0.0120466	65.765	31.1277
ENSG00000175931	UBE2O	protein_coding	209.184	-0.5669	0.171954	-3.29682	0.000977859	0.0120466	11.519	8.25031
ENSG00000213300	HNRNPA3P6	processed_pseudogene	396.579	-0.670535	0.203533	-3.29447	0.000986067	0.0121387	65.026	42.7408
ENSG00000048140	TSPAN17	protein_coding	168.637	-0.484591	0.14714	-3.2934	0.00098983	0.0121759	15.6187	12.0309
ENSG00000151366	NDUFC2	protein_coding	210.231	-0.615358	0.186887	-3.29267	0.000992392	0.0121983	86.4228	59.6206
ENSG00000115677	HDLBP	protein_coding	3947.22	-0.304951	0.0926342	-3.29199	0.000994826	0.012212	982.815	865.138
ENSG00000168040	FADD	protein_coding	94.589	-0.664307	0.201798	-3.29194	0.000994991	0.012212	7.35318	4.86969
ENSG00000164587	RPS14	protein_coding	1298.09	-0.40067	0.121814	-3.28919	0.00100475	0.0123226	324.592	265.907
ENSG00000158156	XKR8	protein_coding	47.089	-0.899551	0.273538	-3.28857	0.00100696	0.0123297	9.9777	5.0545
ENSG00000205609	EIF3CL	protein_coding	769.371	-0.432975	0.131667	-3.2884	0.00100757	0.0123297	31.222	24.9533
ENSG00000244038	DDOST	protein_coding	592.128	-0.485041	0.147491	-3.28862	0.00100679	0.0123297	114.855	88.2475
ENSG00000133818	RRAS2	protein_coding	418.235	-0.446805	0.135882	-3.28818	0.00100836	0.0123301	45.8554	36.2252
ENSG00000166483	WEE1	protein_coding	467.323	-0.520106	0.158221	-3.28721	0.00101184	0.0123544	29.3324	21.9315
ENSG00000273486	AC096992.2	antisense_RNA	70.7883	0.662867	0.201645	3.28729	0.00101156	0.0123544	3.69748	6.6707
ENSG00000139343	SNRPF	protein_coding	80.5798	-0.632179	0.192374	-3.28619	0.00101552	0.012381	12.4463	8.4727
ENSG00000164294	GPX8	protein_coding	714.131	-0.560393	0.17052	-3.28637	0.00101487	0.012381	75.8121	54.4654
ENSG00000148677	ANKRD1	protein_coding	1820.93	-0.960847	0.292721	-3.28246	0.00102904	0.0125365	145.995	67.918
ENSG00000129351	ILF3	protein_coding	1653.42	-0.40771	0.124274	-3.28075	0.00103533	0.0126038	198.231	161.913
ENSG00000183527	PSMG1	protein_coding	154.889	-0.527371	0.160764	-3.2804	0.00103661	0.0126101	28.2843	20.9667
ENSG00000196776	CD47	protein_coding	579.439	0.487533	0.148646	3.27983	0.0010387	0.0126261	28.0497	43.3821
ENSG00000164830	OXR1	protein_coding	370.35	0.572958	0.174721	3.27927	0.00104076	0.0126418	22.0003	36.6883
ENSG00000066322	ELOVL1	protein_coding	237.547	-0.559428	0.170682	-3.27761	0.00104692	0.0127073	38.5103	27.8726
ENSG00000168385	SEPT2	protein_coding	4023.9	-0.321021	0.0979627	-3.27697	0.00104927	0.0127265	607.512	529.559
ENSG00000187778	MCRS1	protein_coding	98.5948	-0.753902	0.230101	-3.27639	0.00105143	0.0127433	12.0385	7.36777
ENSG00000100413	POLR3H	protein_coding	86.6863	-0.687613	0.209893	-3.27602	0.00105282	0.0127507	6.90124	4.4562
ENSG00000148396	SEC16A	protein_coding	1275.42	-0.326893	0.0998176	-3.2749	0.00105699	0.0127918	22.9273	19.9132
ENSG00000152465	NMT2	protein_coding	518.812	-0.676756	0.206729	-3.27364	0.00106173	0.0128397	45.4936	29.5385
ENSG00000101000	PROCR	protein_coding	619.805	-0.442687	0.135242	-3.2733	0.001063	0.0128457	71.0998	56.7051
ENSG00000161654	LSM12	protein_coding	524.05	-0.438777	0.134112	-3.27171	0.00106898	0.0129085	31.3687	25.0026
ENSG00000169045	HNRNPH1	protein_coding	4601.09	-0.40124	0.12269	-3.27035	0.00107416	0.0129616	1201.61	982.888
ENSG00000272720	AL022322.1	lincRNA	44.0376	0.717891	0.219548	3.26985	0.00107603	0.0129746	2.67842	5.12014
ENSG00000069399	BCL3	protein_coding	77.0231	0.794202	0.243083	3.2672	0.00108615	0.0130871	11.8316	24.5236
ENSG00000197536	C5orf56	protein_coding	142.61	0.873525	0.267467	3.26592	0.00109108	0.0131355	5.84812	13.4408
ENSG00000283228	AC068547.1	protein_coding	178.425	-0.566895	0.173588	-3.26575	0.00109176	0.0131355	20.3418	14.5269
ENSG00000117650	NEK2	protein_coding	72.8183	-0.683506	0.209338	-3.26508	0.00109434	0.0131569	5.94673	3.84001
ENSG00000103415	HMOX2	protein_coding	165.322	-0.548767	0.168133	-3.26389	0.00109895	0.0131974	31.2194	22.7446
ENSG00000136261	BZW2	protein_coding	614.159	-0.362845	0.111173	-3.26379	0.00109932	0.0131974	62.021	52.3377
ENSG00000198721	ECI2	protein_coding	331.877	-0.549347	0.168359	-3.26295	0.0011026	0.0132272	40.8488	29.7041
ENSG00000111775	COX6A1	protein_coding	263.017	-0.446196	0.136771	-3.26235	0.00110492	0.0132454	92.8899	73.7789
ENSG00000177600	RPLP2	protein_coding	1415.67	-0.340263	0.104309	-3.26208	0.00110599	0.0132485	1004.34	861.814
ENSG00000276966	HIST1H4E	protein_coding	454.34	-0.688166	0.211053	-3.26062	0.00111167	0.013307	46.0142	29.3196
ENSG00000127022	CANX	protein_coding	7756.04	-0.338267	0.103791	-3.25913	0.00111754	0.0133578	817.914	701.45
ENSG00000153044	CENPH	protein_coding	51.9625	-0.894161	0.27434	-3.25932	0.00111681	0.0133578	12.5962	6.50105
ENSG00000170323	FABP4	protein_coding	110.827	-0.921287	0.282726	-3.25858	0.00111971	0.013374	42.6383	20.9713
ENSG00000125166	GOT2	protein_coding	720.853	-0.439734	0.1351	-3.25488	0.0011344	0.0135397	42.1375	33.589
ENSG00000112695	COX7A2	protein_coding	333.646	-0.42252	0.129861	-3.25364	0.00113935	0.0135889	256.389	206.88
ENSG00000101439	CST3	protein_coding	217.968	-0.77595	0.238548	-3.2528	0.00114273	0.0136193	35.7067	21.1848
ENSG00000204899	MZT1	protein_coding	218.222	-0.669155	0.205733	-3.25254	0.0011438	0.0136222	13.2176	8.60621
ENSG00000166436	TRIM66	protein_coding	194.377	0.578663	0.178079	3.24948	0.00115618	0.0137597	5.46139	9.11076
ENSG00000112763	BTN2A1	protein_coding	128.395	0.503628	0.155002	3.24918	0.00115738	0.0137641	7.12008	11.2184
ENSG00000163931	TKT	protein_coding	1201.92	-0.455116	0.140117	-3.24812	0.00116171	0.0138056	133.764	105.382
ENSG00000169744	LDB2	protein_coding	1989.49	0.738134	0.227366	3.24645	0.00116854	0.0138767	218.782	424.484
ENSG00000140199	SLC12A6	protein_coding	731.199	0.5335	0.164357	3.24597	0.0011705	0.01389	18.2885	29.3954
ENSG00000136938	ANP32B	protein_coding	475.933	-0.370566	0.114196	-3.24499	0.00117454	0.0139279	70.9851	59.4667
ENSG00000104388	RAB2A	protein_coding	874.939	-0.395419	0.121869	-3.24461	0.00117611	0.0139365	133.212	109.476
ENSG00000177602	HASPIN	protein_coding	24.3023	-1.03542	0.319153	-3.24428	0.00117749	0.0139428	1.38127	0.557768
ENSG00000139718	SETD1B	protein_coding	214.126	-0.475251	0.146543	-3.24309	0.00118241	0.013991	3.25268	2.52177
ENSG00000265992	ESRG	sense_intronic	96.8691	0.612937	0.189178	3.23999	0.00119532	0.0141337	2.58004	4.45618
ENSG00000115758	ODC1	protein_coding	448.6	-0.64209	0.198307	-3.23786	0.00120431	0.0142297	42.6065	28.5555
ENSG00000148019	CEP78	protein_coding	381.458	-0.583884	0.180393	-3.23674	0.00120904	0.0142753	16.6423	11.8643
ENSG00000173436	MINOS1	protein_coding	211.019	-0.461955	0.142768	-3.23569	0.00121349	0.0143176	111.298	87.3435
ENSG00000169446	MMGT1	protein_coding	294.261	-0.386222	0.119379	-3.23526	0.00121532	0.0143289	9.53126	7.90592
ENSG00000168016	TRANK1	protein_coding	282.451	0.6427	0.198859	3.23193	0.00122957	0.0144763	5.16702	9.21941
ENSG00000234290	AC116366.1	antisense_RNA	22.4108	0.965734	0.298792	3.23213	0.0012287	0.0144763	0.375172	0.986683
ENSG00000175264	CHST1	protein_coding	402.341	-0.651203	0.201668	-3.22908	0.00124189	0.0146108	24.6992	16.4157
ENSG00000112306	RPS12	protein_coding	2067.12	-0.34625	0.107252	-3.22837	0.00124496	0.0146365	602.926	514.448
ENSG00000168298	HIST1H1E	protein_coding	394.694	-0.598935	0.185563	-3.22767	0.00124803	0.0146622	94.5836	65.5832
ENSG00000067064	IDI1	protein_coding	436.118	-0.836986	0.259406	-3.22655	0.00125292	0.0147044	40.7783	22.3547
ENSG00000198075	SULT1C4	protein_coding	278.014	0.939216	0.2911	3.22644	0.00125342	0.0147044	13.3991	33.0433
ENSG00000151690	MFSD6	protein_coding	134.614	0.752584	0.233317	3.22559	0.00125715	0.0147378	6.31002	12.3512
ENSG00000002549	LAP3	protein_coding	820.762	0.818242	0.253735	3.22479	0.00126064	0.0147532	47.1534	99.7989
ENSG00000136827	TOR1A	protein_coding	286.557	-0.418769	0.129864	-3.22468	0.00126115	0.0147532	21.5191	17.436
ENSG00000165006	UBAP1	protein_coding	237.847	-0.430528	0.133505	-3.22479	0.00126063	0.0147532	13.2271	10.6231
ENSG00000064692	SNCAIP	protein_coding	426.19	-0.646637	0.20054	-3.22447	0.00126206	0.0147533	50.3706	33.5111
ENSG00000159461	AMFR	protein_coding	480.28	-0.35341	0.109646	-3.22318	0.00126775	0.0148019	78.1839	66.4285
ENSG00000196199	MPHOSPH8	protein_coding	468.503	0.40079	0.124356	3.22293	0.00126888	0.0148019	31.6847	45.8253
ENSG00000233478	AL031280.1	antisense_RNA	20.2665	1.08293	0.336008	3.22292	0.00126892	0.0148019	0.494826	1.68341
ENSG00000180182	MED14	protein_coding	897.248	-0.321954	0.0999615	-3.22078	0.00127843	0.0149024	72.8624	63.2371
ENSG00000015479	MATR3	protein_coding	3158.56	-0.276544	0.0858854	-3.21992	0.00128226	0.0149364	316.641	284.403
ENSG00000070761	CFAP20	protein_coding	105.115	-0.802306	0.249286	-3.21842	0.00128898	0.0150041	45.8419	26.3256
ENSG00000115234	SNX17	protein_coding	294.258	-0.502583	0.156209	-3.21738	0.00129368	0.0150415	33.0778	25.0192
ENSG00000174718	KIAA1551	protein_coding	2883.43	0.479221	0.148951	3.2173	0.00129402	0.0150415	91.279	140.978
ENSG00000196263	ZNF471	protein_coding	282.464	0.61034	0.189802	3.21566	0.00130143	0.015117	5.72121	9.84402
ENSG00000121579	NAA50	protein_coding	788.852	-0.630948	0.196319	-3.21389	0.00130948	0.0151951	421.109	287.97
ENSG00000228300	C19orf24	protein_coding	25.5433	-0.840724	0.2616	-3.21378	0.00131	0.0151951	5.82767	3.14649
ENSG00000162869	PPP1R21	protein_coding	229.872	0.59528	0.185249	3.21341	0.00131168	0.0152038	16.5185	28.0552
ENSG00000204802	AL590399.1	lincRNA	28.5525	1.11602	0.347362	3.21284	0.0013143	0.0152236	2.81651	11.0237
ENSG00000006210	CX3CL1	protein_coding	34.1882	1.01028	0.31471	3.2102	0.00132643	0.0153436	0.418185	1.17466
ENSG00000211445	GPX3	protein_coding	28.3766	0.997091	0.310603	3.21018	0.00132653	0.0153436	3.8496	10.4497
ENSG00000100403	ZC3H7B	protein_coding	625.39	-0.395444	0.123229	-3.20903	0.00133185	0.0153943	12.7888	10.5385
ENSG00000107104	KANK1	protein_coding	374.064	-0.568377	0.177169	-3.2081	0.00133614	0.015433	10.0494	7.17183
ENSG00000091428	RAPGEF4	protein_coding	220.491	0.837137	0.261013	3.20726	0.00134006	0.015435	14.6502	31.6037
ENSG00000102218	RP2	protein_coding	285.11	-0.408948	0.12749	-3.20768	0.0013381	0.015435	9.1379	7.42691
ENSG00000143870	PDIA6	protein_coding	2137.63	-0.510273	0.159099	-3.20727	0.00134	0.015435	176.003	132.347
ENSG00000241978	AKAP2	protein_coding	4175.41	-0.480647	0.149846	-3.2076	0.00133848	0.015435	150.331	115.91
ENSG00000136492	BRIP1	protein_coding	127.638	-0.58153	0.181387	-3.20603	0.00134581	0.0154796	9.26081	6.46599
ENSG00000179958	DCTPP1	protein_coding	54.511	-0.698144	0.217754	-3.20611	0.00134544	0.0154796	11.0338	7.08813
ENSG00000257103	LSM14A	protein_coding	922.015	-0.333005	0.103887	-3.20545	0.00134851	0.0154999	82.332	70.8954
ENSG00000108344	PSMD3	protein_coding	364.07	-0.456815	0.142569	-3.20416	0.00135459	0.0155589	42.4647	33.3105
ENSG00000076770	MBNL3	protein_coding	120.329	-0.747569	0.233389	-3.2031	0.00135959	0.0156054	4.61601	2.75861
ENSG00000163811	WDR43	protein_coding	568	-0.42117	0.13151	-3.20258	0.00136203	0.0156225	68.6493	55.459
ENSG00000101843	PSMD10	protein_coding	292.207	-0.632966	0.197677	-3.20201	0.00136471	0.0156424	39.249	26.5531
ENSG00000102030	NAA10	protein_coding	160.867	-0.522432	0.16317	-3.20177	0.00136587	0.0156448	48.0198	35.5787
ENSG00000055147	FAM114A2	protein_coding	215.715	0.457286	0.142936	3.19923	0.00137796	0.0157724	19.3573	29.4597
ENSG00000129559	NEDD8	protein_coding	477.095	-0.446558	0.139592	-3.19903	0.00137893	0.0157724	314.696	249.147
ENSG00000159200	RCAN1	protein_coding	166.194	0.992198	0.310246	3.1981	0.00138336	0.0158121	4.84063	13.1159
ENSG00000165637	VDAC2	protein_coding	712.284	-0.388715	0.121593	-3.19685	0.00138938	0.015859	101.569	83.7207
ENSG00000174371	EXO1	protein_coding	37.6983	-0.967387	0.302602	-3.1969	0.00138913	0.015859	5.2383	2.39034
ENSG00000161016	RPL8	protein_coding	1696.87	-0.338544	0.105916	-3.19633	0.00139186	0.0158763	543.233	466.614
ENSG00000143321	HDGF	protein_coding	559.143	-0.435104	0.136137	-3.19608	0.00139308	0.0158792	34.8939	27.9329
ENSG00000206053	JPT2	protein_coding	451.654	-0.660852	0.206848	-3.19488	0.00139891	0.0159238	77.3562	50.9986
ENSG00000238035	AC138035.1	lincRNA	74.2642	0.620468	0.194208	3.19487	0.00139893	0.0159238	7.63754	13.3183
ENSG00000008294	SPAG9	protein_coding	1421.46	0.379286	0.118727	3.19461	0.00140019	0.0159271	165.827	236.907
ENSG00000156928	MALSU1	protein_coding	111.832	-0.529104	0.165644	-3.19423	0.00140205	0.0159373	35.9851	26.5999
ENSG00000023734	STRAP	protein_coding	652.001	-0.337274	0.105617	-3.19337	0.00140624	0.0159739	95.2611	81.7915
ENSG00000175048	ZDHHC14	protein_coding	215.017	0.678801	0.212639	3.19227	0.0014116	0.0160237	19.4498	36.0709
ENSG00000204525	HLA-C	protein_coding	636.091	0.511672	0.160298	3.19201	0.00141287	0.0160272	51.5432	81.7754
ENSG00000124562	SNRPC	protein_coding	176.735	-0.573789	0.17979	-3.19144	0.00141568	0.0160479	38.0541	27.0395
ENSG00000120693	SMAD9	protein_coding	159.632	0.523864	0.164192	3.19055	0.00142001	0.0160749	2.76975	4.45718
ENSG00000120948	TARDBP	protein_coding	928.475	-0.402697	0.12621	-3.19069	0.00141934	0.0160749	218.948	179.614
ENSG00000231049	OR52B5P	transcribed_unprocessed_pseudogene	25.7782	0.918278	0.287934	3.1892	0.00142667	0.0161392	0.715322	1.74175
ENSG00000149547	EI24	protein_coding	567.729	-0.427289	0.134041	-3.18775	0.00143386	0.0161983	56.6264	45.4806
ENSG00000169490	TM2D2	protein_coding	240.6	-0.593251	0.186094	-3.1879	0.00143308	0.0161983	146.379	102.476
ENSG00000240342	AC026366.1	processed_pseudogene	300.772	-0.426143	0.133785	-3.18528	0.00144616	0.016326	54.6839	43.8968
ENSG00000089775	ZBTB25	protein_coding	358.305	0.458637	0.144027	3.18438	0.00145067	0.0163555	6.15453	9.3783
ENSG00000185946	RNPC3	protein_coding	295.52	0.640151	0.20103	3.18436	0.00145076	0.0163555	36.6539	65.0292
ENSG00000186298	PPP1CC	protein_coding	1057.02	-0.400403	0.125802	-3.18281	0.00145855	0.0164322	76.6576	62.727
ENSG00000125818	PSMF1	protein_coding	351.07	-0.61651	0.193713	-3.1826	0.0014596	0.0164327	60.0128	41.0211
ENSG00000101017	CD40	protein_coding	152.992	0.623773	0.196097	3.18094	0.001468	0.0164991	12.1533	21.056
ENSG00000106003	LFNG	protein_coding	33.6516	-0.916453	0.288116	-3.18085	0.00146844	0.0164991	2.72066	1.33586
ENSG00000113312	TTC1	protein_coding	239.102	-0.411899	0.129502	-3.18064	0.0014695	0.0164991	31.5412	25.6911
ENSG00000134779	TPGS2	protein_coding	852.149	-0.424887	0.133581	-3.18075	0.00146896	0.0164991	134.204	108.051
ENSG00000251417	AC145285.2	lincRNA	62.786	0.636758	0.200226	3.1802	0.00147175	0.0165131	2.78108	4.91936
ENSG00000072958	AP1M1	protein_coding	390.035	-0.429331	0.13507	-3.17858	0.00147996	0.0165939	37.6629	30.073
ENSG00000116678	LEPR	protein_coding	454.691	0.924816	0.290995	3.17812	0.00148235	0.0165998	6.82574	16.6348
ENSG00000133935	ERG28	protein_coding	215.267	-0.674308	0.212174	-3.17809	0.0014825	0.0165998	11.2308	7.33885
ENSG00000261269	AC093278.2	sense_overlapping	58.5425	0.768848	0.242031	3.17665	0.00148986	0.0166708	1.83206	3.66147
ENSG00000005893	LAMP2	protein_coding	1496.74	-0.316334	0.0995882	-3.17642	0.00149104	0.0166727	70.7856	61.8531
ENSG00000146731	CCT6A	protein_coding	1523.9	-0.345167	0.108673	-3.17619	0.00149224	0.0166749	580.067	495.734
ENSG00000163565	IFI16	protein_coding	1813.77	0.421585	0.132768	3.17535	0.00149655	0.0167003	83.1897	123.402
ENSG00000225733	FGD5-AS1	antisense_RNA	1169.63	-0.338069	0.106465	-3.17541	0.00149626	0.0167003	40.8815	35.0822
ENSG00000182919	C11orf54	protein_coding	298.838	0.705784	0.222301	3.17491	0.00149883	0.0167145	24.7649	47.0062
ENSG00000143771	CNIH4	protein_coding	246.406	-0.471453	0.148514	-3.17447	0.00150112	0.0167287	30.3697	23.5404
ENSG00000155115	GTF3C6	protein_coding	117.455	-0.545014	0.171705	-3.17413	0.00150289	0.016737	24.5694	17.9868
ENSG00000134287	ARF3	protein_coding	624.964	-0.426184	0.134289	-3.17364	0.00150542	0.0167426	46.1731	37.1792
ENSG00000136231	IGF2BP3	protein_coding	1160.18	-0.462285	0.145657	-3.1738	0.00150456	0.0167426	116.589	91.3346
ENSG00000116191	RALGPS2	protein_coding	768.006	-0.651133	0.205219	-3.17287	0.00150938	0.0167735	49.1228	32.7985
ENSG00000133216	EPHB2	protein_coding	604.576	-0.506051	0.159501	-3.17271	0.00151024	0.0167735	29.6121	22.4432
ENSG00000172432	GTPBP2	protein_coding	282.478	0.424149	0.133784	3.17041	0.00152224	0.0168954	23.8966	35.2572
ENSG00000176720	BOK	protein_coding	137.017	-0.771145	0.243295	-3.16959	0.00152653	0.0169316	98.2653	58.6851
ENSG00000097021	ACOT7	protein_coding	101.487	-0.765359	0.241563	-3.16836	0.001533	0.01699	10.7027	6.32442
ENSG00000115963	RND3	protein_coding	630.529	-0.553614	0.174741	-3.1682	0.00153386	0.01699	68.2698	49.4985
ENSG00000113161	HMGCR	protein_coding	696.403	-0.684805	0.216204	-3.1674	0.00153811	0.0170257	99.2291	63.9001
ENSG00000172081	MOB3A	protein_coding	306.307	-0.571393	0.180454	-3.16641	0.00154331	0.0170718	15.5269	11.1285
ENSG00000089009	RPL6	protein_coding	4035.56	-0.333916	0.105489	-3.16542	0.0015486	0.0171188	1274.03	1096.01
ENSG00000076043	REXO2	protein_coding	365.618	-0.392787	0.124156	-3.16366	0.00155801	0.0171955	89.2348	73.5582
ENSG00000138413	IDH1	protein_coding	472.112	-0.566525	0.179091	-3.16334	0.00155971	0.0171955	29.8428	21.369
ENSG00000185883	ATP6V0C	protein_coding	263.664	-0.570401	0.180316	-3.16334	0.00155968	0.0171955	36.6618	26.3331
ENSG00000278467	AC138393.3	lincRNA	41.7001	0.763701	0.241388	3.1638	0.00155725	0.0171955	9.03392	18.1129
ENSG00000239900	ADSL	protein_coding	349.738	-0.563564	0.178232	-3.16197	0.00156706	0.0172649	139.868	100.81
ENSG00000167703	SLC43A2	protein_coding	148.11	-0.809266	0.256216	-3.15853	0.00158569	0.0174468	15.7817	8.8968
ENSG00000171310	CHST11	protein_coding	181.584	-0.681397	0.215726	-3.15862	0.00158517	0.0174468	8.20353	5.25347
ENSG00000264364	DYNLL2	protein_coding	232.784	-0.389863	0.123446	-3.15816	0.00158766	0.0174569	4.01923	3.32468
ENSG00000251637	AP003716.1	lincRNA	44.9979	0.782858	0.247925	3.15764	0.00159049	0.0174763	1.20096	2.47919
ENSG00000163808	KIF15	protein_coding	100.723	-1.01047	0.32013	-3.15645	0.00159703	0.0175365	6.01007	2.43018
ENSG00000147533	GOLGA7	protein_coding	393.22	-0.366118	0.116042	-3.15506	0.00160465	0.0176084	47.1933	39.81
ENSG00000002330	BAD	protein_coding	39.3252	-0.757941	0.240256	-3.15473	0.00160649	0.0176169	16.9883	10.1256
ENSG00000010327	STAB1	protein_coding	1643.55	-0.609139	0.193187	-3.15311	0.00161542	0.0176915	65.3837	45.3584
ENSG00000116729	WLS	protein_coding	711.085	-0.423206	0.134234	-3.15274	0.00161746	0.0176915	110.829	89.0184
ENSG00000153993	SEMA3D	protein_coding	55.694	-0.68019	0.215747	-3.15272	0.00161759	0.0176915	2.97323	1.91081
ENSG00000184207	PGP	protein_coding	63.3606	-0.718774	0.227982	-3.15277	0.0016173	0.0176915	3.72089	2.33681
ENSG00000169359	SLC33A1	protein_coding	448.22	0.473393	0.150165	3.15248	0.00161889	0.0176939	14.7252	22.6122
ENSG00000073417	PDE8A	protein_coding	611.047	0.537757	0.170597	3.1522	0.00162046	0.0176993	135.058	218.414
ENSG00000112473	SLC39A7	protein_coding	278.692	-0.407577	0.129362	-3.15066	0.00162903	0.0177811	19.0906	15.5741
ENSG00000100191	SLC5A4	protein_coding	20.1292	0.96397	0.306194	3.14823	0.0016426	0.0178937	0.656793	1.74755
ENSG00000134755	DSC2	protein_coding	19.7342	1.05996	0.336667	3.1484	0.00164169	0.0178937	0.0831237	0.281725
ENSG00000144036	EXOC6B	protein_coding	540.758	-0.502644	0.159644	-3.14852	0.00164097	0.0178937	42.9626	32.5378
ENSG00000142864	SERBP1	protein_coding	2295.68	-0.350665	0.111425	-3.1471	0.00164901	0.0179304	125.646	106.705
ENSG00000182446	NPLOC4	protein_coding	998.152	-0.433172	0.137641	-3.14712	0.00164887	0.0179304	310.799	248.305
ENSG00000198846	TOX	protein_coding	109.245	-0.651419	0.206993	-3.14705	0.00164924	0.0179304	3.48171	2.32087
ENSG00000123933	MXD4	protein_coding	345.153	-0.473076	0.150366	-3.14617	0.00165423	0.0179729	24.817	19.2191
ENSG00000159210	SNF8	protein_coding	225.021	-0.424349	0.134902	-3.14562	0.00165734	0.0179948	43.6701	35.3212
ENSG00000066583	ISOC1	protein_coding	93.9454	-0.729839	0.232034	-3.1454	0.00165858	0.0179964	7.07101	4.33343
ENSG00000123562	MORF4L2	protein_coding	1741.04	-0.43212	0.137428	-3.14434	0.0016646	0.0180498	317.33	253.73
ENSG00000177374	HIC1	protein_coding	147.125	-0.698511	0.222163	-3.14414	0.00166573	0.0180502	6.89268	4.36894
ENSG00000221983	UBA52	protein_coding	1477	-0.398679	0.126832	-3.14336	0.00167018	0.0180865	597.971	490.559
ENSG00000233270	SNRPEP4	processed_pseudogene	35.8267	-0.832059	0.264858	-3.14153	0.00168068	0.0181883	133.212	73.102
ENSG00000163961	RNF168	protein_coding	411.277	-0.381266	0.121412	-3.14026	0.00168797	0.0182551	12.2861	10.2223
ENSG00000173456	RNF26	protein_coding	88.6502	-0.661758	0.210832	-3.13879	0.00169648	0.0183352	4.32913	2.85752
ENSG00000128989	ARPP19	protein_coding	2818.39	-0.409875	0.130672	-3.13667	0.0017088	0.0184561	537.859	437.191
ENSG00000114120	SLC25A36	protein_coding	1208.62	0.313776	0.100072	3.13549	0.00171568	0.0185184	54.3797	74.2589
ENSG00000183779	ZNF703	protein_coding	45.077	-0.79621	0.253964	-3.13513	0.00171776	0.0185287	1.90348	1.08562
ENSG00000108774	RAB5C	protein_coding	300.079	-0.479894	0.153093	-3.13466	0.00172056	0.0185467	54.7135	42.087
ENSG00000182796	TMEM198B	transcribed_unitary_pseudogene	126.502	0.509214	0.162487	3.13389	0.00172507	0.0185831	10.359	16.5011
ENSG00000204946	ZNF783	protein_coding	72.6718	0.714917	0.228192	3.13297	0.00173049	0.0186294	1.69165	3.25502
ENSG00000113248	PCDHB15	protein_coding	20.1252	0.997743	0.318558	3.13206	0.00173583	0.0186503	0.433629	1.23891
ENSG00000177084	POLE	protein_coding	306	-0.461568	0.147366	-3.13212	0.0017355	0.0186503	42.4276	32.9709
ENSG00000183726	TMEM50A	protein_coding	530.241	-0.453072	0.144641	-3.13238	0.00173396	0.0186503	74.5736	58.7712
ENSG00000138036	DYNC2LI1	protein_coding	128.044	0.627563	0.200478	3.13034	0.00174606	0.0187479	11.3291	19.6775
ENSG00000170779	CDCA4	protein_coding	127.251	-0.714977	0.228523	-3.12869	0.0017559	0.0188413	7.42572	4.63065
ENSG00000130520	LSM4	protein_coding	119.806	-0.591383	0.18914	-3.1267	0.00176779	0.0189319	20.8123	14.6579
ENSG00000135480	KRT7	protein_coding	356.484	-1.10387	0.353036	-3.12678	0.00176732	0.0189319	185.036	47.0256
ENSG00000266173	STRADA	protein_coding	411.298	0.43404	0.138816	3.12672	0.00176765	0.0189319	36.1105	53.8096
ENSG00000134759	ELP2	protein_coding	732.532	0.339	0.108428	3.12649	0.00176904	0.0189329	118.901	164.607
ENSG00000167549	CORO6	protein_coding	61.7038	0.979717	0.313428	3.12581	0.00177316	0.0189648	3.09359	8.42929
ENSG00000008517	IL32	protein_coding	338.978	0.561048	0.1796	3.12387	0.00178487	0.019008	54.9282	91.3421
ENSG00000100077	GRK3	protein_coding	75.7337	0.960806	0.30754	3.12416	0.00178311	0.019008	0.76302	1.96908
ENSG00000106069	CHN2	protein_coding	52.4883	0.689466	0.220714	3.12381	0.00178528	0.019008	4.43595	8.17368
ENSG00000115594	IL1R1	protein_coding	104.116	0.840784	0.269136	3.12401	0.00178403	0.019008	3.15653	7.01249
ENSG00000138758	SEPT11	protein_coding	2788.1	-0.659371	0.211038	-3.12442	0.00178157	0.019008	182.065	119.449
ENSG00000175727	MLXIP	protein_coding	861.213	-0.434916	0.139182	-3.12479	0.00177929	0.019008	28.6281	22.6777
ENSG00000275464	FP565260.1	protein_coding	83.8732	-0.647399	0.207199	-3.12453	0.0017809	0.019008	7.93127	5.31376
ENSG00000083457	ITGAE	protein_coding	61.0163	-0.671796	0.215112	-3.12301	0.0017901	0.0190414	13.1026	8.50428
ENSG00000155755	TMEM237	protein_coding	249.973	-0.475765	0.152347	-3.12291	0.00179074	0.0190414	33.5819	25.9124
ENSG00000145335	SNCA	protein_coding	392.777	-0.479228	0.153514	-3.12172	0.00179798	0.0191061	52.612	40.4748
ENSG00000092199	HNRNPC	protein_coding	2704.3	-0.316013	0.101251	-3.12108	0.00180189	0.0191204	336.251	293.526
ENSG00000174851	YIF1A	protein_coding	130.546	-0.534013	0.171092	-3.1212	0.00180114	0.0191204	41.1143	30.3846
ENSG00000283782	AC116366.3	protein_coding	136.552	0.702155	0.224982	3.12093	0.0018028	0.0191204	1.30508	2.47938
ENSG00000061794	MRPS35	protein_coding	266.676	-0.508895	0.163099	-3.12016	0.00180755	0.0191584	49.3466	37.1374
ENSG00000149256	TENM4	protein_coding	17.4853	1.07567	0.344815	3.11957	0.00181117	0.0191721	0.0931691	0.360499
ENSG00000234690	AC106869.1	lincRNA	53.5038	0.668408	0.21426	3.11961	0.00181091	0.0191721	5.63602	10.2246
ENSG00000006432	MAP3K9	protein_coding	22.0105	1.00095	0.320908	3.11911	0.00181398	0.0191895	0.128232	0.380788
ENSG00000171877	FRMD5	protein_coding	264.875	-0.501685	0.160898	-3.11804	0.00182057	0.0192468	14.2166	10.6728
ENSG00000009954	BAZ1B	protein_coding	1074.8	-0.38102	0.122235	-3.1171	0.00182638	0.0192928	26.6005	22.092
ENSG00000182957	SPATA13	protein_coding	188.259	-0.837448	0.268675	-3.11696	0.00182726	0.0192928	10.0547	5.56357
ENSG00000161010	MRNIP	protein_coding	364.181	0.448043	0.143778	3.1162	0.00183198	0.0193302	14.3426	21.6136
ENSG00000155876	RRAGA	protein_coding	311.52	-0.375295	0.12047	-3.11527	0.00183779	0.0193734	26.214	21.8682
ENSG00000198286	CARD11	protein_coding	92.8422	-1.00769	0.323478	-3.11517	0.00183842	0.0193734	5.35342	2.17396
ENSG00000108950	FAM20A	protein_coding	19.3259	0.940548	0.302044	3.11395	0.00184603	0.0194386	0.470374	1.18976
ENSG00000138663	COPS4	protein_coding	292.163	-0.439985	0.141306	-3.11371	0.00184749	0.0194386	67.9027	54.1421
ENSG00000196313	POM121	protein_coding	561.455	-0.369043	0.118526	-3.11361	0.00184815	0.0194386	12.1978	10.2398
ENSG00000064115	TM7SF3	protein_coding	331.199	-0.454396	0.145964	-3.11307	0.00185152	0.0194616	221.687	175.019
ENSG00000091542	ALKBH5	protein_coding	295.343	-0.433686	0.13933	-3.11266	0.00185412	0.0194641	15.2726	12.2286
ENSG00000127922	SEM1	protein_coding	309.878	-0.458784	0.147384	-3.11284	0.00185294	0.0194641	173.936	135.957
ENSG00000197837	HIST4H4	protein_coding	72.1049	-0.683848	0.219815	-3.11102	0.00186442	0.0195598	27.4612	17.623
ENSG00000105323	HNRNPUL1	protein_coding	1076.08	-0.334157	0.10742	-3.11076	0.00186609	0.0195649	120.509	103.584
ENSG00000170606	HSPA4	protein_coding	1303.77	-0.381831	0.122794	-3.10952	0.00187394	0.0196347	103.601	86.0319
ENSG00000147439	BIN3	protein_coding	110.147	0.698554	0.224673	3.1092	0.00187597	0.0196434	17.2837	32.3155
ENSG00000100368	CSF2RB	protein_coding	283.567	0.571132	0.183715	3.10879	0.00187852	0.0196452	5.27153	8.84695
ENSG00000172888	ZNF621	protein_coding	530.076	0.386016	0.124166	3.10888	0.00187796	0.0196452	10.7146	15.39
ENSG00000189266	PNRC2	protein_coding	589.674	-0.593162	0.190915	-3.10695	0.00189031	0.0197559	396.614	278.584
ENSG00000182621	PLCB1	protein_coding	695.91	0.690964	0.22244	3.10629	0.00189448	0.0197869	138.843	258.794
ENSG00000110092	CCND1	protein_coding	1304.97	-0.699975	0.225395	-3.10556	0.00189922	0.0198064	56.1388	35.5336
ENSG00000117411	B4GALT2	protein_coding	125.356	-0.564868	0.181885	-3.10563	0.00189874	0.0198064	13.9827	10.0452
ENSG00000168078	PBK	protein_coding	70.4551	-0.989301	0.31857	-3.10544	0.00189995	0.0198064	8.6228	3.60738
ENSG00000148308	GTF3C5	protein_coding	170.481	-0.477394	0.153746	-3.10508	0.00190228	0.0198181	21.8827	16.9171
ENSG00000249459	ZNF286B	protein_coding	86.7847	0.648535	0.208887	3.10472	0.00190458	0.0198295	2.10398	3.72809
ENSG00000170160	CCDC144A	protein_coding	488.023	0.467916	0.150733	3.10427	0.00190751	0.0198475	6.60962	10.1079
ENSG00000168961	LGALS9	protein_coding	178.146	0.931816	0.300264	3.10332	0.00191363	0.0198987	24.2058	61.9373
ENSG00000099341	PSMD8	protein_coding	208.578	-0.478427	0.154242	-3.10179	0.00192352	0.0199836	41.0804	31.712
ENSG00000162736	NCSTN	protein_coding	696.42	-0.350633	0.113053	-3.1015	0.00192544	0.0199836	84.1288	71.7408
ENSG00000229807	XIST	lincRNA	20702.8	0.325344	0.104897	3.10155	0.00192513	0.0199836	246.569	338.869
ENSG00000130038	CRACR2A	protein_coding	92.8232	-0.596321	0.192307	-3.10088	0.00192945	0.0200126	4.61377	3.23745
ENSG00000169100	SLC25A6	protein_coding	1119.77	-0.467803	0.150887	-3.10035	0.00193294	0.0200362	107.157	83.2837
ENSG00000078668	VDAC3	protein_coding	374.273	-0.473191	0.152723	-3.09837	0.00194591	0.0201455	159.218	123.178
ENSG00000136295	TTYH3	protein_coding	989.008	-0.669013	0.215935	-3.09821	0.00194691	0.0201455	55.9616	36.8029
ENSG00000205181	LINC00654	lincRNA	15.761	-1.03876	0.335283	-3.09818	0.00194716	0.0201455	0.834734	0.281407
ENSG00000170860	LSM3	protein_coding	118.525	-0.495963	0.160225	-3.09541	0.00196539	0.020314	3.8989	2.96462
ENSG00000188612	SUMO2	protein_coding	950.773	-0.334782	0.108157	-3.09533	0.00196591	0.020314	202.777	174.388
ENSG00000147604	RPL7	protein_coding	2934.84	-0.351711	0.113694	-3.09348	0.00197826	0.0204288	877.273	743.528
ENSG00000186814	ZSCAN30	protein_coding	561.34	0.364142	0.117726	3.09312	0.00198065	0.0204406	20.3391	28.7501
ENSG00000123737	EXOSC9	protein_coding	272.255	-0.548659	0.177475	-3.09147	0.00199168	0.0205416	34.1893	24.9703
ENSG00000160799	CCDC12	protein_coding	90.7596	-0.547796	0.177239	-3.09073	0.00199666	0.0205672	19.3055	14.0162
ENSG00000167555	ZNF528	protein_coding	226.879	0.619223	0.200345	3.09078	0.00199634	0.0205672	11.0478	19.2215
ENSG00000006042	TMEM98	protein_coding	298.124	-0.501339	0.162238	-3.09014	0.00200061	0.0205835	59.1684	44.7236
ENSG00000116120	FARSB	protein_coding	322.522	-0.604064	0.195482	-3.09012	0.00200074	0.0205835	12.559	8.6718
ENSG00000183155	RABIF	protein_coding	125.739	-0.539592	0.174635	-3.08982	0.00200278	0.0205916	6.89019	5.03507
ENSG00000120533	ENY2	protein_coding	519.215	-0.371546	0.120375	-3.08656	0.00202486	0.0208005	122.733	102.828
ENSG00000137106	GRHPR	protein_coding	215.002	-0.439071	0.142258	-3.08645	0.00202562	0.0208005	32.9985	26.2486
ENSG00000144909	OSBPL11	protein_coding	171.191	-0.501575	0.162519	-3.08626	0.00202693	0.020801	5.08811	3.86331
ENSG00000092847	AGO1	protein_coding	804.238	-0.356534	0.115567	-3.0851	0.00203485	0.0208304	9.52063	8.06211
ENSG00000130770	ATPIF1	protein_coding	199.128	-0.442721	0.143497	-3.08523	0.00203395	0.0208304	73.9053	58.5001
ENSG00000140905	GCSH	protein_coding	121.851	-0.760349	0.246452	-3.08519	0.00203423	0.0208304	28.7179	17.129
ENSG00000154175	ABI3BP	protein_coding	370.149	-0.60191	0.195101	-3.08512	0.00203473	0.0208304	93.3706	64.9557
ENSG00000147684	NDUFB9	protein_coding	172.635	-0.500183	0.162165	-3.0844	0.00203962	0.020857	41.1875	31.2839
ENSG00000167004	PDIA3	protein_coding	3629.66	-0.500298	0.162205	-3.08435	0.00203998	0.020857	464.994	352.469
ENSG00000040633	PHF23	protein_coding	149.23	-0.678824	0.220138	-3.08363	0.00204492	0.0208667	27.7665	18.064
ENSG00000087008	ACOX3	protein_coding	131.72	-0.570001	0.184857	-3.08347	0.002046	0.0208667	18.2423	13.0462
ENSG00000108828	VAT1	protein_coding	984.493	-0.451749	0.146488	-3.08385	0.00204339	0.0208667	132.046	104.404
ENSG00000131467	PSME3	protein_coding	524.93	-0.441387	0.14313	-3.08382	0.00204361	0.0208667	50.0294	39.6481
ENSG00000099995	SF3A1	protein_coding	527.811	-0.451128	0.14641	-3.08125	0.00206131	0.0210098	96.3691	75.76
ENSG00000181061	HIGD1A	protein_coding	351.972	-0.485825	0.157736	-3.07999	0.00207005	0.0210858	43.2169	33.0603
ENSG00000129474	AJUBA	protein_coding	239.253	-0.706472	0.229492	-3.07841	0.00208106	0.0211718	24.1815	14.9753
ENSG00000224877	NDUFAF8	protein_coding	44.4019	-0.73418	0.238481	-3.07857	0.00207999	0.0211718	47.18	28.8943
ENSG00000155561	NUP205	protein_coding	834.514	-0.575581	0.187025	-3.07756	0.00208703	0.0212194	43.8049	31.0192
ENSG00000154380	ENAH	protein_coding	1109.87	-0.316751	0.10298	-3.07585	0.00209901	0.0213281	61.592	53.7203
ENSG00000100744	GSKIP	protein_coding	157.606	-0.698802	0.227249	-3.07506	0.00210463	0.0213585	21.4419	13.6344
ENSG00000106976	DNM1	protein_coding	119.355	1.02697	0.333965	3.0751	0.00210432	0.0213585	1.5313	19.3218
ENSG00000164611	PTTG1	protein_coding	121.901	-0.902344	0.293457	-3.07488	0.00210589	0.0213585	49.7878	24.289
ENSG00000122958	VPS26A	protein_coding	613.881	-0.469696	0.152771	-3.07452	0.00210844	0.0213711	80.905	62.9159
ENSG00000148429	USP6NL	protein_coding	686.659	-0.466827	0.151847	-3.07433	0.00210977	0.0213714	17.431	13.6363
ENSG00000072062	PRKACA	protein_coding	238.39	-0.470659	0.153111	-3.07398	0.00211224	0.0213833	33.8805	26.1209
ENSG00000187051	RPS19BP1	protein_coding	71.8501	-0.626785	0.203916	-3.07374	0.00211395	0.0213875	11.0012	7.4451
ENSG00000075785	RAB7A	protein_coding	947.358	-0.336792	0.109609	-3.07265	0.00212165	0.0214402	215.568	185.064
ENSG00000138071	ACTR2	protein_coding	2596.28	-0.388237	0.12636	-3.07246	0.00212306	0.0214402	120.895	99.9445
ENSG00000144635	DYNC1LI1	protein_coding	404.594	-0.445715	0.145066	-3.07249	0.00212281	0.0214402	62.0567	49.2111
ENSG00000164603	BMT2	protein_coding	203.602	-0.550126	0.179067	-3.07218	0.00212502	0.0214468	10.0528	7.32404
ENSG00000070010	UFD1	protein_coding	467.425	-0.582596	0.189659	-3.07181	0.00212763	0.02146	146.702	102.737
ENSG00000188933	USP32P1	transcribed_unprocessed_pseudogene	253.436	0.533433	0.173698	3.07104	0.00213314	0.0214948	12.6109	20.3718
ENSG00000232712	KIZ-AS1	antisense_RNA	27.0194	0.984411	0.320554	3.07096	0.00213369	0.0214948	0.561589	1.53237
ENSG00000100196	KDELR3	protein_coding	242.199	-0.491414	0.160128	-3.06888	0.00214859	0.0216185	23.3524	17.733
ENSG00000148110	MFSD14B	protein_coding	457.384	-0.428449	0.139609	-3.06893	0.00214825	0.0216185	19.6998	15.7749
ENSG00000139182	CLSTN3	protein_coding	225.188	0.543877	0.1773	3.06754	0.00215826	0.0216628	36.4383	59.5576
ENSG00000149485	FADS1	protein_coding	627.66	-0.548382	0.178758	-3.06773	0.00215692	0.0216628	49.0294	35.5513
ENSG00000179271	GADD45GIP1	protein_coding	96.3067	-0.64822	0.211312	-3.06759	0.0021579	0.0216628	7.78403	5.1794
ENSG00000257219	LINC02407	lincRNA	68.364	-0.985146	0.321144	-3.06761	0.00215779	0.0216628	28.8804	12.1341
ENSG00000047410	TPR	protein_coding	2526.54	-0.277229	0.0903848	-3.06721	0.00216065	0.0216709	106.342	95.5816
ENSG00000198826	ARHGAP11A	protein_coding	309.149	-0.845313	0.27561	-3.06707	0.00216169	0.0216709	20.5585	11.1134
ENSG00000005022	SLC25A5	protein_coding	660.216	-0.442547	0.144339	-3.06603	0.00216921	0.0217066	89.8157	70.7489
ENSG00000108561	C1QBP	protein_coding	304.942	-0.628101	0.204854	-3.06609	0.00216881	0.0217066	115.011	77.3432
ENSG00000253729	PRKDC	protein_coding	5305.32	-0.418	0.136327	-3.06615	0.00216831	0.0217066	164.759	133.55
ENSG00000258644	SYNJ2BP-COX16	protein_coding	84.0273	-0.62006	0.202256	-3.06571	0.0021715	0.0217164	69.8149	47.2722
ENSG00000118181	RPS25	protein_coding	1266.52	-0.303613	0.0990776	-3.06439	0.00218113	0.0217994	676.796	595.311
ENSG00000146122	DAAM2	protein_coding	21.3553	1.07815	0.351867	3.06409	0.00218332	0.0218081	0.380203	1.73354
ENSG00000136383	ALPK3	protein_coding	285.568	-0.689801	0.225151	-3.06373	0.00218595	0.021821	6.53135	4.14285
ENSG00000119969	HELLS	protein_coding	457.932	-0.715465	0.233569	-3.06318	0.00218998	0.0218481	37.0206	23.1493
ENSG00000079999	KEAP1	protein_coding	139.658	-0.539752	0.17624	-3.0626	0.00219424	0.0218773	24.6025	17.9574
ENSG00000108984	MAP2K6	protein_coding	62.2327	-0.756119	0.246919	-3.06222	0.00219704	0.0218857	9.29228	5.59554
ENSG00000122786	CALD1	protein_coding	4293.97	-0.646666	0.211182	-3.06212	0.00219774	0.0218857	3676.35	2438.06
ENSG00000105676	ARMC6	protein_coding	77.2535	-0.654183	0.213698	-3.06125	0.00220414	0.021933	13.0277	8.60178
ENSG00000114054	PCCB	protein_coding	155.862	-0.475021	0.155179	-3.06111	0.00220515	0.021933	14.9823	11.5874
ENSG00000047346	FAM214A	protein_coding	920.327	0.359068	0.117385	3.0589	0.00222151	0.0220824	48.4555	68.292
ENSG00000259956	RBM15B	protein_coding	443.046	-0.374755	0.122524	-3.05862	0.0022236	0.0220898	7.8091	6.51577
ENSG00000177700	POLR2L	protein_coding	103.555	-0.658826	0.215519	-3.05693	0.00223614	0.022201	29.214	19.3184
ENSG00000100410	PHF5A	protein_coding	111.222	-0.781071	0.25559	-3.05595	0.00224352	0.0222474	34.9509	20.0123
ENSG00000187147	RNF220	protein_coding	215.537	-0.444598	0.14548	-3.05609	0.00224248	0.0222474	38.4329	30.3629
ENSG00000118655	DCLRE1B	protein_coding	50.5456	-0.729374	0.238866	-3.05349	0.00226199	0.0224171	1.83759	1.12226
ENSG00000129968	ABHD17A	protein_coding	209.233	-0.583651	0.191268	-3.05148	0.00227713	0.0225536	13.0092	9.20119
ENSG00000139180	NDUFA9	protein_coding	348.781	-0.538755	0.176624	-3.0503	0.00228613	0.0226291	66.1423	48.6784
ENSG00000133026	MYH10	protein_coding	3069.98	-0.730645	0.239708	-3.04806	0.00230325	0.0227849	348.569	212.155
ENSG00000092421	SEMA6A	protein_coding	114.663	0.659596	0.216503	3.04659	0.00231455	0.0228829	6.97585	12.6191
ENSG00000159217	IGF2BP1	protein_coding	755.111	-0.343097	0.112643	-3.0459	0.00231988	0.0229219	27.1807	23.2857
ENSG00000133119	RFC3	protein_coding	116.273	-0.610072	0.200311	-3.04562	0.002322	0.022929	7.31602	5.02683
ENSG00000237877	LINC01473	lincRNA	30.0297	0.808077	0.265401	3.04474	0.00232878	0.0229823	3.28616	7.03377
ENSG00000274810	NPHP3-ACAD11	protein_coding	17.8052	1.04158	0.342132	3.04437	0.00233167	0.022997	0.111042	1.1763
ENSG00000021355	SERPINB1	protein_coding	210.816	0.63827	0.209709	3.0436	0.00233765	0.0230284	16.0781	28.5276
ENSG00000141338	ABCA8	protein_coding	224.444	0.840976	0.276308	3.04362	0.00233753	0.0230284	7.16378	16.1513
ENSG00000196468	FGF16	protein_coding	20.5429	-0.961049	0.315848	-3.04276	0.0023442	0.0230791	2.08142	0.916243
ENSG00000102384	CENPI	protein_coding	112.348	-0.797653	0.26219	-3.04227	0.002348	0.0230926	11.8001	6.63932
ENSG00000185215	TNFAIP2	protein_coding	258.708	0.65598	0.215625	3.04222	0.00234837	0.0230926	16.1408	29.0635
ENSG00000107282	APBA1	protein_coding	58.9131	-1.00119	0.329308	-3.04029	0.00236352	0.0232276	2.79706	1.05534
ENSG00000164512	ANKRD55	protein_coding	36.059	1.05282	0.346331	3.03993	0.0023663	0.0232411	1.74585	6.09245
ENSG00000143621	ILF2	protein_coding	722.458	-0.444327	0.146205	-3.03906	0.00237317	0.0232947	69.2292	54.6869
ENSG00000182185	RAD51B	protein_coding	103.684	0.704492	0.231859	3.03846	0.00237793	0.0233275	44.669	84.542
ENSG00000246982	Z84485.1	antisense_RNA	28.9656	0.796688	0.262259	3.03779	0.00238323	0.0233656	3.3227	6.97509
ENSG00000186352	ANKRD37	protein_coding	16.9011	-0.933106	0.307359	-3.03588	0.00239831	0.0234995	4.78266	2.20736
ENSG00000259529	AL136295.5	protein_coding	53.6875	0.725288	0.23898	3.03493	0.0024059	0.0235598	0.850167	1.65528
ENSG00000132463	GRSF1	protein_coding	550.859	-0.457178	0.150672	-3.03426	0.00241125	0.0235982	38.2207	29.9272
ENSG00000153291	SLC25A27	protein_coding	39.0786	0.781202	0.257476	3.03408	0.0024127	0.0235983	5.15646	10.7621
ENSG00000267107	PCAT19	lincRNA	346.114	0.534402	0.176181	3.03325	0.00241931	0.023649	20.645	33.4963
ENSG00000156110	ADK	protein_coding	211.227	-0.715323	0.235927	-3.03197	0.00242964	0.0237359	25.8302	16.0664
ENSG00000115268	RPS15	protein_coding	888.332	-0.426467	0.140714	-3.03074	0.00243956	0.0238186	384.863	308.641
ENSG00000134001	EIF2S1	protein_coding	588.096	-0.488935	0.161368	-3.02995	0.00244597	0.023867	65.4196	49.8501
ENSG00000168874	ATOH8	protein_coding	33.6563	-0.873785	0.288449	-3.02926	0.00245157	0.0239075	2.77284	1.4111
ENSG00000099956	SMARCB1	protein_coding	216.011	-0.489655	0.161667	-3.02879	0.00245536	0.0239303	199.191	152.315
ENSG00000240065	PSMB9	protein_coding	28.7984	0.990767	0.327204	3.02798	0.00246192	0.0239673	2.10032	6.20648
ENSG00000273038	AL365203.3	lincRNA	47.6714	-0.792377	0.261686	-3.02797	0.00246206	0.0239673	3.44639	1.94006
ENSG00000112297	CRYBG1	protein_coding	723.959	0.493536	0.163023	3.02741	0.00246663	0.0239924	10.261	16.0484
ENSG00000128596	CCDC136	protein_coding	21.6239	0.951271	0.314232	3.02729	0.00246755	0.0239924	2.23799	6.10124
ENSG00000118407	FILIP1	protein_coding	99.0937	-0.836223	0.276259	-3.02695	0.00247031	0.024005	2.23511	1.19555
ENSG00000175155	YPEL2	protein_coding	748.223	-0.485887	0.160534	-3.02669	0.00247248	0.0240119	42.0907	32.2104
ENSG00000078018	MAP2	protein_coding	173.248	-0.664772	0.219699	-3.02583	0.00247955	0.0240522	7.28459	4.79119
ENSG00000159261	CLDN14	protein_coding	100.828	0.661643	0.218657	3.02593	0.00247866	0.0240522	5.90634	10.7648
ENSG00000101079	NDRG3	protein_coding	212.211	-0.514717	0.170124	-3.02554	0.00248194	0.0240612	10.8785	8.13115
ENSG00000111481	COPZ1	protein_coding	415.908	-0.353831	0.116975	-3.02484	0.00248763	0.0241022	63.6629	53.8842
ENSG00000185112	FAM43A	protein_coding	1107.3	-0.565462	0.187006	-3.02377	0.00249649	0.0241608	59.3626	42.6694
ENSG00000272462	U91328.2	lincRNA	89.5173	0.507074	0.167697	3.02375	0.00249661	0.0241608	1.87039	2.96907
ENSG00000163430	FSTL1	protein_coding	3362.42	-0.449133	0.148549	-3.02346	0.00249905	0.0241702	340.284	267.925
ENSG00000171530	TBCA	protein_coding	302.674	-0.693183	0.229339	-3.02253	0.00250674	0.0242303	345.134	219.81
ENSG00000251247	ZNF345	protein_coding	90.073	0.584831	0.193527	3.02196	0.00251145	0.0242617	7.70055	12.9612
ENSG00000125912	NCLN	protein_coding	171.16	-0.603819	0.199855	-3.02129	0.00251701	0.0243011	22.8039	15.8739
ENSG00000100216	TOMM22	protein_coding	157.341	-0.557136	0.184447	-3.02057	0.00252301	0.0243447	22.8696	16.4664
ENSG00000198208	RPS6KL1	protein_coding	111.39	0.552576	0.183054	3.01866	0.00253895	0.0244842	6.26706	10.2959
ENSG00000223650	UHRF2P1	processed_pseudogene	70.425	0.765223	0.253619	3.01722	0.00255103	0.0245863	2.28252	4.64415
ENSG00000223770	AC006145.1	antisense_RNA	142.273	0.489866	0.162478	3.01498	0.00256999	0.0247545	8.76424	13.6273
ENSG00000175305	CCNE2	protein_coding	79.2465	-0.870368	0.288812	-3.01361	0.00258161	0.024842	8.99668	4.54091
ENSG00000185813	PCYT2	protein_coding	77.1712	-0.738634	0.245104	-3.01355	0.00258209	0.024842	9.87067	6.00338
ENSG00000130669	PAK4	protein_coding	150.643	-0.509221	0.169021	-3.01277	0.00258874	0.0248915	25.0207	18.7897
ENSG00000139433	GLTP	protein_coding	260.583	-0.418907	0.139062	-3.01239	0.00259203	0.0248934	14.8614	11.9681
ENSG00000170385	SLC30A1	protein_coding	422.565	-0.570615	0.189434	-3.01222	0.00259347	0.0248934	9.77642	6.95872
ENSG00000196597	ZNF782	protein_coding	89.5179	0.579962	0.192515	3.01255	0.00259065	0.0248934	4.64917	7.79257
ENSG00000095564	BTAF1	protein_coding	1136.92	0.365321	0.121307	3.01153	0.00259933	0.0249351	19.7026	27.8113
ENSG00000177853	ZNF518A	protein_coding	545.81	0.421724	0.140046	3.01131	0.0026012	0.0249385	13.6051	20.1033
ENSG00000182534	MXRA7	protein_coding	467.071	-0.479572	0.159304	-3.01041	0.00260895	0.0249982	30.188	23.2616
ENSG00000054690	PLEKHH1	protein_coding	73.9323	1.0414	0.346216	3.00796	0.0026301	0.0250841	1.62355	13.2458
ENSG00000065609	SNAP91	protein_coding	24.0458	1.02931	0.342184	3.00806	0.00262918	0.0250841	1.28952	4.69321
ENSG00000114978	MOB1A	protein_coding	1667.92	-0.313211	0.104105	-3.00861	0.00262446	0.0250841	60.4221	52.9059
ENSG00000121310	ECHDC2	protein_coding	213.669	0.56248	0.186994	3.00801	0.00262962	0.0250841	18.8775	31.3382
ENSG00000124440	HIF3A	protein_coding	56.6695	0.847226	0.281629	3.00831	0.00262709	0.0250841	1.42239	3.20326
ENSG00000136940	PDCL	protein_coding	289.897	-0.509581	0.169375	-3.0086	0.00262455	0.0250841	19.5932	14.6226
ENSG00000164880	INTS1	protein_coding	569.809	-0.517214	0.171916	-3.00853	0.00262515	0.0250841	40.8772	30.448
ENSG00000231252	AC099792.1	lincRNA	60.339	0.766047	0.254633	3.00844	0.00262595	0.0250841	2.2234	4.49487
ENSG00000164164	OTUD4	protein_coding	1282.63	0.343133	0.114095	3.00744	0.0026346	0.025098	43.0265	59.8596
ENSG00000165476	REEP3	protein_coding	1073.09	-0.341728	0.113626	-3.00748	0.00263427	0.025098	40.1507	34.2389
ENSG00000123144	TRIR	protein_coding	227.549	-0.448592	0.149191	-3.00684	0.00263978	0.0251328	40.2673	31.6634
ENSG00000100280	AP1B1	protein_coding	702.575	-0.491411	0.163477	-3.006	0.00264712	0.0251882	46.6586	35.5614
ENSG00000146021	KLHL3	protein_coding	566.615	0.631831	0.210231	3.00541	0.0026522	0.025222	30.8279	54.5275
ENSG00000162636	FAM102B	protein_coding	148.493	-0.535089	0.178062	-3.00508	0.00265513	0.0252352	3.24553	2.37859
ENSG00000109323	MANBA	protein_coding	142.148	0.463052	0.154118	3.00453	0.00265988	0.0252658	7.50167	11.4493
ENSG00000066654	THUMPD1	protein_coding	710.788	-0.50622	0.168579	-3.00287	0.00267449	0.02539	35.7635	26.9704
ENSG00000240849	TMEM189	protein_coding	521.078	-0.508241	0.169285	-3.00228	0.00267965	0.0254243	35.5334	26.7008
ENSG00000064666	CNN2	protein_coding	598.643	-0.446967	0.148884	-3.00211	0.0026812	0.0254243	146.006	114.788
ENSG00000105197	TIMM50	protein_coding	242.988	-0.544564	0.181424	-3.00161	0.00268555	0.0254509	63.2706	46.1261
ENSG00000125977	EIF2S2	protein_coding	826.15	-0.342043	0.113974	-3.00105	0.00269054	0.0254619	38.2072	32.68
ENSG00000131462	TUBG1	protein_coding	125.868	-0.555893	0.185233	-3.00105	0.00269053	0.0254619	17.1673	12.3894
ENSG00000163950	SLBP	protein_coding	296.21	-0.494197	0.16468	-3.00095	0.00269135	0.0254619	41.2935	31.3084
ENSG00000170801	HTRA3	protein_coding	112.382	0.585016	0.194964	3.00064	0.00269416	0.0254739	4.22726	7.20212
ENSG00000172548	NIPAL4	protein_coding	13.7677	1.02565	0.341863	3.00018	0.00269817	0.0254972	0.394362	1.38472
ENSG00000169223	LMAN2	protein_coding	371.602	-0.416221	0.138748	-2.99983	0.00270128	0.025512	86.7736	70.0711
ENSG00000111678	C12orf57	protein_coding	101.164	-0.580893	0.193742	-2.99828	0.0027151	0.0256135	32.494	22.9517
ENSG00000160789	LMNA	protein_coding	1206.56	-0.591605	0.197315	-2.99827	0.00271515	0.0256135	466.775	326.538
ENSG00000011304	PTBP1	protein_coding	1576.75	-0.489387	0.163265	-2.9975	0.002722	0.0256488	283.273	216.233
ENSG00000037042	TUBG2	protein_coding	63.0567	0.639251	0.213258	2.99755	0.00272162	0.0256488	4.66022	8.36837
ENSG00000115539	PDCL3	protein_coding	80.3559	-0.666867	0.222531	-2.99674	0.00272882	0.0256827	10.7892	7.02341
ENSG00000138092	CENPO	protein_coding	104.498	-0.634862	0.21186	-2.99662	0.00272994	0.0256827	9.367	6.37773
ENSG00000266338	NBPF15	protein_coding	571.688	0.448274	0.149595	2.99658	0.00273027	0.0256827	43.0097	65.3898
ENSG00000085662	AKR1B1	protein_coding	321.908	-0.494246	0.164949	-2.99635	0.0027323	0.025687	38.3559	29.1587
ENSG00000144199	FAHD2B	protein_coding	53.3418	0.725938	0.242401	2.99479	0.00274636	0.0258016	5.39353	10.5897
ENSG00000184949	FAM227A	protein_coding	143.164	0.619899	0.207002	2.99465	0.00274762	0.0258016	3.18199	5.5109
ENSG00000081189	MEF2C	protein_coding	998.784	0.902531	0.301572	2.99275	0.00276477	0.0259423	239.719	583.674
ENSG00000105404	RABAC1	protein_coding	144.478	-0.475674	0.158953	-2.99255	0.00276658	0.0259423	32.0448	24.7652
ENSG00000232112	TMA7	protein_coding	230.81	-0.437765	0.146289	-2.99247	0.00276733	0.0259423	84.4741	66.9898
ENSG00000129173	E2F8	protein_coding	101.984	-0.710662	0.237521	-2.99199	0.00277166	0.0259682	6.22853	3.87829
ENSG00000204264	PSMB8	protein_coding	93.8212	0.74911	0.250458	2.99096	0.00278104	0.0260412	7.71764	15.3728
ENSG00000282851	BISPR	lincRNA	77.6079	0.851267	0.284642	2.99066	0.00278372	0.0260515	5.52844	12.8206
ENSG00000003147	ICA1	protein_coding	525.758	0.403079	0.134861	2.98885	0.00280025	0.0261913	110.408	160.517
ENSG00000183955	KMT5A	protein_coding	246.65	-0.560944	0.187709	-2.98837	0.00280471	0.0262182	37.4665	26.8665
ENSG00000124795	DEK	protein_coding	1018.84	-0.53513	0.179134	-2.98731	0.00281443	0.0262807	87.0079	63.4336
ENSG00000173597	SULT1B1	protein_coding	2358.94	-0.334326	0.111916	-2.98729	0.0028146	0.0262807	41.7561	35.872
ENSG00000143153	ATP1B1	protein_coding	239.023	-0.688202	0.230407	-2.98689	0.00281831	0.0263005	14.7113	9.32503
ENSG00000204209	DAXX	protein_coding	126.236	-0.531274	0.178047	-2.9839	0.00284601	0.026544	16.7082	12.1804
ENSG00000225210	DUXAP9	transcribed_processed_pseudogene	55.578	-0.643567	0.215746	-2.98299	0.0028545	0.0266081	15.0946	10.0464
ENSG00000101901	ALG13	protein_coding	627.327	0.624061	0.209299	2.98167	0.00286683	0.0267079	136.183	238.874
ENSG00000197785	ATAD3A	protein_coding	95.9594	-0.776685	0.260541	-2.98105	0.00287261	0.0267466	20.5693	11.8221
ENSG00000069998	HDHD5	protein_coding	74.6728	-0.597876	0.200609	-2.98031	0.00287956	0.0267962	6.22353	4.3418
ENSG00000131018	SYNE1	protein_coding	839.499	0.354666	0.119084	2.97829	0.00289859	0.0269581	20.6796	29.0898
ENSG00000179136	LINC00670	lincRNA	238.899	0.437633	0.146992	2.97726	0.00290839	0.0270339	7.41608	11.1007
ENSG00000106484	MEST	protein_coding	70.6237	-0.960049	0.322597	-2.976	0.00292031	0.0271294	13.2062	5.86261
ENSG00000173209	AHSA2	protein_coding	589.493	0.532928	0.179127	2.97515	0.00292848	0.02719	27.036	43.6046
ENSG00000076706	MCAM	protein_coding	4296.75	-0.650112	0.218529	-2.97494	0.00293044	0.0271928	962.995	641
ENSG00000100591	AHSA1	protein_coding	170.812	-0.530461	0.178326	-2.97468	0.00293295	0.0272008	71.6269	52.7871
ENSG00000152284	TCF7L1	protein_coding	237.609	-0.484509	0.162897	-2.97433	0.00293632	0.0272167	20.1929	15.4673
ENSG00000253731	PCDHGA6	protein_coding	124.678	0.476255	0.160135	2.97408	0.00293865	0.027223	1.92942	2.98391
ENSG00000245958	AC093752.1	transcribed_unprocessed_pseudogene	207.964	0.588272	0.197864	2.97312	0.00294793	0.0272936	30.8876	52.0726
ENSG00000170921	TANC2	protein_coding	1007.22	0.457782	0.153991	2.97277	0.00295122	0.0273087	44.6415	68.3473
ENSG00000125246	CLYBL	protein_coding	13.8264	0.955268	0.321441	2.97184	0.00296025	0.0273769	1.02947	2.90198
ENSG00000162980	ARL5A	protein_coding	862.449	-0.429095	0.144424	-2.97108	0.00296757	0.0274292	36.7473	29.2918
ENSG00000171451	DSEL	protein_coding	181.494	-0.446466	0.150315	-2.9702	0.00297607	0.0274727	2.26314	1.77699
ENSG00000173926	MARCH3	protein_coding	162.93	-0.5971	0.201029	-2.97022	0.00297591	0.0274727	28.564	19.8496
ENSG00000180198	RCC1	protein_coding	146.667	-0.746353	0.251291	-2.97007	0.00297728	0.0274727	12.2703	7.29702
ENSG00000224831	AC117395.2	processed_pseudogene	28.3624	-0.93772	0.315743	-2.96989	0.00297908	0.0274739	4.60418	2.00324
ENSG00000182004	SNRPE	protein_coding	248.849	-0.456391	0.153693	-2.9695	0.00298289	0.0274937	163.443	127.924
ENSG00000197776	KLHDC1	protein_coding	55.8213	0.721778	0.243092	2.96915	0.00298621	0.0274997	2.44259	4.7028
ENSG00000235865	GSN-AS1	antisense_RNA	85.6984	0.546048	0.183911	2.96908	0.00298689	0.0274997	1.50261	2.47247
ENSG00000133812	SBF2	protein_coding	1154.51	0.305201	0.10282	2.96829	0.00299465	0.0275506	50.5673	68.5959
ENSG00000141665	FBXO15	protein_coding	259.44	0.373959	0.125993	2.96809	0.00299661	0.0275506	7.87969	11.2571
ENSG00000267169	AC022098.1	antisense_RNA	39.499	0.830406	0.279786	2.968	0.00299743	0.0275506	2.23289	5.03588
ENSG00000111786	SRSF9	protein_coding	389.21	-0.383498	0.129257	-2.96695	0.00300771	0.0276269	71.3483	59.365
ENSG00000147789	ZNF7	protein_coding	206.335	0.463838	0.156342	2.96681	0.00300908	0.0276269	8.28865	12.6853
ENSG00000000971	CFH	protein_coding	825.225	0.745109	0.251167	2.96658	0.00301128	0.0276317	22.5811	44.763
ENSG00000132334	PTPRE	protein_coding	1243.48	-0.637341	0.214917	-2.96552	0.00302168	0.0276808	61.3307	41.2637
ENSG00000137547	MRPL15	protein_coding	268.542	-0.572056	0.192897	-2.96561	0.00302087	0.0276808	47.5225	33.8215
ENSG00000179242	CDH4	protein_coding	24.3571	1.02042	0.344063	2.96579	0.00301911	0.0276808	0.214734	0.725221
ENSG00000168679	SLC16A4	protein_coding	79.4499	0.576996	0.194638	2.96446	0.00303215	0.0277613	4.34129	7.33356
ENSG00000065154	OAT	protein_coding	452.015	-0.408702	0.137916	-2.96342	0.00304241	0.0278388	32.9019	26.7873
ENSG00000065548	ZC3H15	protein_coding	565.186	-0.398096	0.134344	-2.96326	0.00304399	0.0278388	115.694	95.0023
ENSG00000172893	DHCR7	protein_coding	241.16	-0.841269	0.283942	-2.96282	0.00304836	0.0278633	55.1115	29.0479
ENSG00000135541	AHI1	protein_coding	353.265	0.503185	0.169901	2.96164	0.00306005	0.027939	22.5869	35.8126
ENSG00000147164	SNX12	protein_coding	245.936	-0.441559	0.149092	-2.96165	0.00305995	0.027939	40.0401	31.6472
ENSG00000144026	ZNF514	protein_coding	229.543	0.518324	0.175113	2.95994	0.00307701	0.0280784	4.58064	7.27473
ENSG00000196460	RFX8	protein_coding	29.1123	0.883847	0.298722	2.95876	0.00308876	0.02817	2.03696	4.76999
ENSG00000173559	NABP1	protein_coding	717.354	0.669327	0.226252	2.95833	0.00309313	0.0281786	18.1228	33.4101
ENSG00000174606	ANGEL2	protein_coding	494.935	0.421083	0.142337	2.95835	0.00309295	0.0281786	38.4689	56.6442
ENSG00000148634	HERC4	protein_coding	1142.49	0.3149	0.106461	2.95789	0.00309755	0.0281883	52.1654	71.0724
ENSG00000182220	ATP6AP2	protein_coding	772.275	-0.449369	0.151923	-2.95788	0.00309762	0.0281883	93.9764	73.9617
ENSG00000070718	AP3M2	protein_coding	184.758	0.644142	0.217919	2.95588	0.00311774	0.0283052	13.7093	24.5982
ENSG00000076242	MLH1	protein_coding	150.313	-0.815933	0.276066	-2.95557	0.00312095	0.0283052	64.6147	35.1235
ENSG00000084733	RAB10	protein_coding	1086.49	-0.440918	0.14919	-2.95541	0.00312249	0.0283052	85.9256	68.0799
ENSG00000108622	ICAM2	protein_coding	1107.22	-0.470147	0.159063	-2.95573	0.00311933	0.0283052	209.633	163.076
ENSG00000126062	TMEM115	protein_coding	115.347	-0.491082	0.166118	-2.95622	0.00311433	0.0283052	6.9309	5.29465
ENSG00000135720	DYNC1LI2	protein_coding	1460.59	-0.366782	0.124098	-2.95558	0.00312083	0.0283052	220.464	185.246
ENSG00000148730	EIF4EBP2	protein_coding	1379.27	-0.286742	0.0970103	-2.95579	0.0031187	0.0283052	21.5376	19.1684
ENSG00000183520	UTP11	protein_coding	405.817	-0.34675	0.117346	-2.95494	0.00312734	0.0283336	41.4537	35.4302
ENSG00000100348	TXN2	protein_coding	145.131	-0.432904	0.146516	-2.95465	0.00313025	0.028335	18.9482	15.0846
ENSG00000156273	BACH1	protein_coding	621.347	0.780034	0.264008	2.95458	0.00313093	0.028335	82.8347	170.246
ENSG00000186088	GSAP	protein_coding	100.245	0.775309	0.262439	2.95424	0.00313441	0.0283508	5.28492	11.0411
ENSG00000145354	CISD2	protein_coding	136.742	-0.562818	0.190587	-2.95308	0.00314623	0.0284349	23.4534	17.0059
ENSG00000161960	EIF4A1	protein_coding	2607.45	-0.396085	0.13413	-2.95299	0.00314715	0.0284349	1466.27	1198.21
ENSG00000160131	VMA21	protein_coding	687.752	-0.387942	0.131388	-2.95264	0.0031507	0.0284513	18.5026	15.3499
ENSG00000135451	TROAP	protein_coding	59.2882	-1.02164	0.346052	-2.95227	0.00315447	0.0284541	20.7885	7.11606
ENSG00000167797	CDK2AP2	protein_coding	87.4317	-0.568338	0.192503	-2.95236	0.00315356	0.0284541	12.8375	9.13523
ENSG00000165304	MELK	protein_coding	148.857	-0.871737	0.295451	-2.95053	0.00317228	0.0285992	19.4797	9.80969
ENSG00000185236	RAB11B	protein_coding	212.122	-0.424407	0.143894	-2.94943	0.00318361	0.0286856	45.8181	36.7527
ENSG00000227057	WDR46	protein_coding	129.247	-0.483087	0.163816	-2.94896	0.00318847	0.0287136	24.7008	18.854
ENSG00000165733	BMS1	protein_coding	448.684	-0.374409	0.126975	-2.94867	0.00319143	0.0287246	6.73047	5.62525
ENSG00000110455	ACCS	protein_coding	119.14	0.691833	0.234656	2.94828	0.00319545	0.0287451	11.8217	22.1277
ENSG00000237525	AC012668.3	lincRNA	82.4767	0.843762	0.286347	2.94664	0.0032125	0.0288827	23.7874	53.1489
ENSG00000136888	ATP6V1G1	protein_coding	327.671	-0.358488	0.121727	-2.94501	0.00322946	0.0290193	45.5216	38.4429
ENSG00000156261	CCT8	protein_coding	921.277	-0.345326	0.11727	-2.94471	0.00323259	0.0290316	99.9029	85.6346
ENSG00000052802	MSMO1	protein_coding	813.902	-0.846433	0.287479	-2.94433	0.0032365	0.0290509	74.0189	38.5207
ENSG00000167461	RAB8A	protein_coding	236.775	-0.557771	0.189491	-2.94353	0.00324497	0.029111	57.6405	41.6013
ENSG00000142867	BCL10	protein_coding	819.842	-0.568178	0.193041	-2.9433	0.00324731	0.0291162	60.6271	43.2158
ENSG00000004961	HCCS	protein_coding	105.999	-0.490216	0.166716	-2.94042	0.00327765	0.0293381	9.38771	7.13363
ENSG00000102580	DNAJC3	protein_coding	1097.71	-0.354539	0.120587	-2.94011	0.00328096	0.0293381	25.2062	21.3704
ENSG00000131115	ZNF227	protein_coding	110.676	0.510016	0.173438	2.94063	0.00327543	0.0293381	8.00639	12.81
ENSG00000167863	ATP5H	protein_coding	283.608	-0.408135	0.138815	-2.94014	0.00328066	0.0293381	81.3824	66.154
ENSG00000171792	RHNO1	protein_coding	126.745	-0.478745	0.162826	-2.94023	0.00327965	0.0293381	23.633	18.2207
ENSG00000015133	CCDC88C	protein_coding	621.161	0.478049	0.162628	2.93953	0.0032871	0.029377	48.4323	75.0488
ENSG00000166529	ZSCAN21	protein_coding	41.4804	0.684609	0.232958	2.93877	0.00329522	0.0294336	2.21046	4.10201
ENSG00000119318	RAD23B	protein_coding	985.317	-0.431313	0.146809	-2.93792	0.00330418	0.0294657	65.3887	52.483
ENSG00000158445	KCNB1	protein_coding	116.031	0.453872	0.15447	2.93825	0.0033007	0.0294657	1.81942	2.76234
ENSG00000184900	SUMO3	protein_coding	318.973	-0.459456	0.156381	-2.93806	0.00330268	0.0294657	29.5174	23.0801
ENSG00000151789	ZNF385D	protein_coding	38.0693	1.03821	0.353698	2.93531	0.00333209	0.0296985	0.795333	4.30361
ENSG00000143198	MGST3	protein_coding	414.383	-0.399787	0.136239	-2.93446	0.00334134	0.0297648	113.128	92.4283
ENSG00000253293	HOXA10	protein_coding	106.577	-0.59191	0.201742	-2.93399	0.00334638	0.0297937	8.17183	5.71838
ENSG00000101109	STK4	protein_coding	591.373	0.386232	0.131654	2.93369	0.00334963	0.0298065	19.6374	28.4045
ENSG00000101361	NOP56	protein_coding	423.252	-0.533154	0.18176	-2.93329	0.00335396	0.0298288	82.9626	61.0138
ENSG00000153246	PLA2R1	protein_coding	626.242	0.523218	0.17848	2.93153	0.003373	0.029982	8.43873	13.6672
ENSG00000079616	KIF22	protein_coding	102.476	-0.784481	0.267683	-2.93064	0.00338267	0.0300356	12.998	7.4154
ENSG00000143368	SF3B4	protein_coding	155.972	-0.466984	0.159342	-2.9307	0.00338204	0.0300356	20.8941	16.2289
ENSG00000139291	TMEM19	protein_coding	189.675	-0.585944	0.199957	-2.93036	0.00338572	0.0300464	7.89944	5.49291
ENSG00000166105	GLB1L3	protein_coding	66.6715	0.634114	0.21646	2.92947	0.00339538	0.0300997	3.27775	5.78257
ENSG00000177119	ANO6	protein_coding	1434.81	-0.407511	0.1391	-2.92963	0.0033937	0.0300997	40.9565	33.2842
ENSG00000140564	FURIN	protein_coding	544.506	-0.696418	0.237805	-2.92852	0.00340579	0.0301758	242.24	152.521
ENSG00000165417	GTF2A1	protein_coding	555.61	-0.410248	0.140123	-2.92776	0.00341409	0.0302331	17.321	14.0724
ENSG00000196072	BLOC1S2	protein_coding	180.341	-0.577956	0.197417	-2.92758	0.00341606	0.0302343	44.7758	31.5259
ENSG00000173905	GOLIM4	protein_coding	692.443	-0.488489	0.166936	-2.92621	0.00343121	0.030352	24.3222	18.5278
ENSG00000132475	H3F3B	protein_coding	903.298	-0.409744	0.140171	-2.92316	0.003465	0.0306344	147.638	119.849
ENSG00000053747	LAMA3	protein_coding	246.51	0.59766	0.204521	2.92225	0.00347516	0.0306769	8.47419	14.5719
ENSG00000118922	KLF12	protein_coding	754.118	-0.349892	0.119724	-2.92248	0.00347252	0.0306769	15.7031	13.3438
ENSG00000167513	CDT1	protein_coding	51.1681	-0.866857	0.296643	-2.92223	0.00347538	0.0306769	4.19563	2.18542
ENSG00000120318	ARAP3	protein_coding	613.273	-0.364644	0.124796	-2.92193	0.00347872	0.0306899	20.3954	17.1548
ENSG00000166503	HDGFL3	protein_coding	1470.64	-0.416946	0.142723	-2.92136	0.00348508	0.0307068	71.6508	57.9959
ENSG00000166595	FAM96B	protein_coding	93.0865	-0.5198	0.177932	-2.92134	0.00348525	0.0307068	29.5659	21.9694
ENSG00000227124	ZNF717	protein_coding	108.294	0.544068	0.186245	2.92126	0.00348623	0.0307068	4.9805	8.16629
ENSG00000154146	NRGN	protein_coding	35.5917	-0.83711	0.286629	-2.92054	0.00349428	0.0307604	5.39594	2.85255
ENSG00000237491	AL669831.5	lincRNA	180.539	0.800741	0.274191	2.92038	0.00349605	0.0307604	43.2679	92.823
ENSG00000054118	THRAP3	protein_coding	1170.69	-0.330794	0.113318	-2.91916	0.00350978	0.0308647	140.459	121.215
ENSG00000167526	RPL13	protein_coding	2687.27	-0.412416	0.141324	-2.91824	0.00352017	0.0309396	807.317	655.187
ENSG00000083799	CYLD	protein_coding	391.594	0.478138	0.16387	2.9178	0.00352514	0.0309667	12.5699	19.4592
ENSG00000153130	SCOC	protein_coding	365.981	-0.417932	0.143257	-2.91735	0.00353016	0.0309778	32.8653	26.4592
ENSG00000203709	C1orf132	lincRNA	240.993	0.865613	0.296706	2.91741	0.00352953	0.0309778	1.78013	4.22254
ENSG00000253649	PRSS51	protein_coding	17.6048	0.982809	0.336988	2.91645	0.00354039	0.031051	0.46213	5.19309
ENSG00000187676	B3GLCT	protein_coding	172.459	-0.526963	0.180762	-2.91523	0.00355431	0.0311565	7.07236	5.22103
ENSG00000197782	ZNF780A	protein_coding	232.804	0.520188	0.178487	2.91444	0.00356331	0.0312187	5.07906	8.11041
ENSG00000160075	SSU72	protein_coding	399.91	-0.376786	0.129318	-2.91365	0.00357232	0.031281	33.8087	28.1204
ENSG00000108590	MED31	protein_coding	61.7877	-0.576598	0.197972	-2.91252	0.00358524	0.0313609	18.7415	13.2699
ENSG00000188636	RTL6	protein_coding	253.504	-0.391146	0.134297	-2.91255	0.00358495	0.0313609	5.47513	4.51937
ENSG00000162368	CMPK1	protein_coding	850.747	-0.325918	0.111946	-2.91139	0.00359819	0.0314408	53.2596	46.129
ENSG00000247081	BAALC-AS1	antisense_RNA	27.2505	0.923769	0.317286	2.91147	0.00359729	0.0314408	3.83995	10.1984
ENSG00000105835	NAMPT	protein_coding	2387.37	0.634328	0.217934	2.91063	0.00360695	0.0315006	219.176	391.058
ENSG00000272054	AC007390.2	sense_intronic	218.818	0.435669	0.149691	2.91045	0.00360907	0.0315023	5.16192	7.75665
ENSG00000233783	AP001442.1	processed_transcript	209.591	0.412293	0.141674	2.91016	0.00361249	0.0315155	25.8251	38.0323
ENSG00000205238	SPDYE2	protein_coding	75.2848	0.783803	0.269385	2.9096	0.00361895	0.0315552	4.17918	9.02409
ENSG00000141524	TMC6	protein_coding	78.1532	0.653988	0.224846	2.9086	0.00363045	0.0316365	9.51835	17.2421
ENSG00000259359	AC012409.1	lincRNA	17.7034	0.95588	0.328655	2.90846	0.00363212	0.0316365	3.42183	9.65502
ENSG00000120217	CD274	protein_coding	139.198	-0.75979	0.26129	-2.90784	0.00363932	0.0316825	10.5914	6.14353
ENSG00000231925	TAPBP	protein_coding	1088.81	0.415812	0.143033	2.9071	0.00364793	0.0317407	28.7687	42.5268
ENSG00000153201	RANBP2	protein_coding	3461.37	-0.608969	0.209491	-2.9069	0.00365031	0.0317446	338.39	230.992
ENSG00000169641	LUZP1	protein_coding	1416.73	-0.402963	0.138649	-2.90636	0.00365662	0.0317827	42.3882	34.6876
ENSG00000246130	AC107959.2	antisense_RNA	20.3091	-0.949804	0.326868	-2.90577	0.00366351	0.0318258	1.22529	0.520506
ENSG00000157216	SSBP3	protein_coding	277.571	-0.532462	0.18327	-2.90534	0.00366858	0.031853	59.1662	43.6352
ENSG00000171603	CLSTN1	protein_coding	976.49	-0.486315	0.167401	-2.9051	0.00367138	0.0318605	40.0901	30.6872
ENSG00000101266	CSNK2A1	protein_coding	1036.85	-0.330584	0.113822	-2.90438	0.00367978	0.0319166	81.9549	70.6965
ENSG00000185787	MORF4L1	protein_coding	1861.09	-0.3001	0.103336	-2.90411	0.00368299	0.0319276	300.396	265.124
ENSG00000089248	ERP29	protein_coding	142.216	-0.598951	0.20644	-2.90134	0.00371574	0.0321946	56.9677	39.2242
ENSG00000169679	BUB1	protein_coding	216.055	-0.783082	0.269939	-2.90096	0.00372017	0.0322161	21.0998	11.9057
ENSG00000257524	AL157935.2	processed_transcript	13.9618	0.956553	0.329893	2.89959	0.00373656	0.032341	2.86743	8.1143
ENSG00000198816	ZNF358	protein_coding	136.546	-0.594042	0.204948	-2.8985	0.00374954	0.0324363	9.73059	6.80983
ENSG00000144063	MALL	protein_coding	457.754	-0.46499	0.160517	-2.89683	0.00376958	0.0325925	32.3186	25.2137
ENSG00000187866	FAM122A	protein_coding	127.773	-0.443034	0.15299	-2.89583	0.00378154	0.0326788	3.40469	2.68702
ENSG00000171714	ANO5	protein_coding	84.9012	0.713924	0.246801	2.89272	0.00381926	0.0329701	1.61923	3.07576
ENSG00000226711	FAM66C	antisense_RNA	39.063	0.675734	0.233594	2.89277	0.00381863	0.0329701	4.37502	8.2062
ENSG00000001036	FUCA2	protein_coding	210.233	-0.482186	0.166768	-2.89136	0.00383578	0.0330782	21.3426	16.4221
ENSG00000176700	SCAND2P	transcribed_unprocessed_pseudogene	182.657	0.596777	0.2064	2.89136	0.00383579	0.0330782	5.46175	9.47794
ENSG00000070882	OSBPL3	protein_coding	769.369	0.434539	0.150339	2.89038	0.0038477	0.0331635	64.4222	96.2014
ENSG00000115484	CCT4	protein_coding	1341.6	-0.31783	0.110006	-2.88921	0.00386212	0.0332704	107.93	94.1564
ENSG00000014914	MTMR11	protein_coding	43.5884	0.667886	0.231396	2.88633	0.00389758	0.0335583	2.89669	5.28643
ENSG00000189171	S100A13	protein_coding	134.361	-0.500217	0.173328	-2.88595	0.00390229	0.0335813	34.4729	26.0572
ENSG00000119185	ITGB1BP1	protein_coding	205.655	-0.43297	0.150053	-2.88544	0.00390861	0.0336006	58.2192	46.2372
ENSG00000165995	CACNB2	protein_coding	23.619	0.782277	0.2711	2.88556	0.00390716	0.0336006	0.504318	1.07745
ENSG00000038427	VCAN	protein_coding	15.1802	-1.02085	0.353814	-2.88527	0.00391078	0.0336017	0.555903	0.144353
ENSG00000164402	SEPT8	protein_coding	465.783	-0.426369	0.147821	-2.88436	0.0039221	0.0336639	21.1214	16.9138
ENSG00000236526	AL035448.1	antisense_RNA	45.4103	0.61432	0.212974	2.88448	0.00392061	0.0336639	2.1903	3.84365
ENSG00000244274	DBNDD2	protein_coding	35.8584	0.81855	0.28393	2.88292	0.00394003	0.0338002	2.79459	6.15247
ENSG00000020426	MNAT1	protein_coding	180.6	-0.609977	0.21178	-2.88024	0.00397371	0.0339867	68.0083	46.348
ENSG00000111445	RFC5	protein_coding	117.093	-0.510227	0.177122	-2.88065	0.00396851	0.0339867	16.7505	12.6459
ENSG00000131966	ACTR10	protein_coding	329.074	-0.419027	0.145479	-2.88033	0.00397259	0.0339867	84.8363	68.1922
ENSG00000156802	ATAD2	protein_coding	280.852	-0.531565	0.184566	-2.88008	0.00397569	0.0339867	14.722	10.7242
ENSG00000159579	RSPRY1	protein_coding	728.995	-0.303297	0.105303	-2.88024	0.00397375	0.0339867	86.5988	76.1908
ENSG00000197134	ZNF257	protein_coding	19.5676	-0.924367	0.320956	-2.88004	0.00397622	0.0339867	2.16925	0.972682
ENSG00000272316	AL021368.2	lincRNA	132.285	0.489524	0.169938	2.88061	0.00396901	0.0339867	2.11869	3.31326
ENSG00000101846	STS	protein_coding	142.622	-0.592145	0.205643	-2.87948	0.00398332	0.0340297	2.75556	1.90446
ENSG00000171357	LURAP1	protein_coding	40.2285	0.771602	0.268082	2.87823	0.00399909	0.0341216	1.71991	3.56733
ENSG00000275342	PRAG1	protein_coding	311.53	-0.461791	0.160434	-2.87838	0.00399725	0.0341216	7.93733	6.21208
ENSG00000279110	AL022323.4	antisense_RNA	381.136	0.374537	0.130132	2.87814	0.00400029	0.0341216	2.55325	3.64345
ENSG00000166710	B2M	protein_coding	4351.62	0.525068	0.182469	2.87758	0.00400744	0.0341609	1293.75	2087.39
ENSG00000213719	CLIC1	protein_coding	648.026	-0.462026	0.160568	-2.87745	0.00400904	0.0341609	83.4425	64.9729
ENSG00000126777	KTN1	protein_coding	2514.04	-0.388514	0.135037	-2.87709	0.00401359	0.0341819	439.187	364.378
ENSG00000155363	MOV10	protein_coding	388.161	0.380725	0.132368	2.87625	0.00402429	0.0342553	38.4206	55.3448
ENSG00000129467	ADCY4	protein_coding	472.85	0.411733	0.143191	2.87542	0.00403492	0.0343246	37.8586	55.5496
ENSG00000136169	SETDB2	protein_coding	129.351	0.573414	0.199428	2.87529	0.0040366	0.0343246	5.96488	10.0221
ENSG00000100075	SLC25A1	protein_coding	163.908	-0.756875	0.263257	-2.87505	0.00403967	0.034333	19.2656	11.328
ENSG00000166797	FAM96A	protein_coding	171.31	-0.46543	0.161904	-2.87472	0.00404382	0.0343506	52.7948	40.8753
ENSG00000197956	S100A6	protein_coding	891.801	-0.7939	0.276197	-2.8744	0.004048	0.0343684	943.671	527.985
ENSG00000117859	OSBPL9	protein_coding	931.079	-0.310323	0.107985	-2.87376	0.00405611	0.0344195	454.485	398.551
ENSG00000049192	ADAMTS6	protein_coding	337.962	-0.557768	0.194112	-2.87344	0.0040603	0.0344372	15.052	10.7129
ENSG00000177283	FZD8	protein_coding	127.665	-0.808308	0.281352	-2.87295	0.00406662	0.0344377	4.49477	2.47249
ENSG00000203950	RTL8A	protein_coding	110.929	-0.494208	0.172005	-2.87323	0.00406303	0.0344377	26.6138	20.0806
ENSG00000224891	AC007899.1	processed_pseudogene	16.2977	0.964189	0.335598	2.87305	0.0040653	0.0344377	1.65685	4.94197
ENSG00000262580	AC087741.1	antisense_RNA	53.3069	0.759708	0.264507	2.87216	0.00407673	0.0345055	1.8341	3.79656
ENSG00000169504	CLIC4	protein_coding	5709.27	-0.49259	0.171596	-2.87065	0.00409632	0.0346189	180.649	137.058
ENSG00000197147	LRRC8B	protein_coding	478.589	0.412277	0.143618	2.87064	0.00409642	0.0346189	8.08354	11.8898
ENSG00000255389	Z97989.1	antisense_RNA	21.1099	0.866829	0.301949	2.87078	0.00409457	0.0346189	0.601435	1.44341
ENSG00000169139	UBE2V2	protein_coding	294.383	-0.400124	0.139414	-2.87004	0.00410426	0.0346673	33.2428	27.1543
ENSG00000170348	TMED10	protein_coding	2369.92	-0.428779	0.149425	-2.86953	0.00411088	0.0347055	110.223	88.3102
ENSG00000130311	DDA1	protein_coding	146.912	-0.522444	0.182106	-2.8689	0.00411896	0.0347174	30.4133	22.6041
ENSG00000131873	CHSY1	protein_coding	738.276	0.673922	0.234889	2.8691	0.00411636	0.0347174	57.1983	105.268
ENSG00000135905	DOCK10	protein_coding	577.473	-0.630107	0.219644	-2.86877	0.00412072	0.0347174	47.0836	31.4765
ENSG00000165490	DDIAS	protein_coding	78.5098	-0.602551	0.210016	-2.86907	0.00411681	0.0347174	9.93166	6.74948
ENSG00000038274	MAT2B	protein_coding	500.499	-0.41927	0.146236	-2.86709	0.00414271	0.0348669	34.6488	27.9089
ENSG00000078177	N4BP2	protein_coding	364.861	0.397611	0.138676	2.8672	0.00414116	0.0348669	5.67733	8.2833
ENSG00000029364	SLC39A9	protein_coding	689.013	-0.302387	0.105534	-2.8653	0.00416617	0.0350465	29.6538	26.0831
ENSG00000272918	AC005070.3	antisense_RNA	133.5	0.530072	0.185023	2.8649	0.00417135	0.0350543	4.45707	7.21207
ENSG00000277258	PCGF2	protein_coding	174.543	-0.449982	0.157062	-2.865	0.00417015	0.0350543	13.5992	10.7118
ENSG00000100258	LMF2	protein_coding	169.397	-0.497933	0.173823	-2.8646	0.00417531	0.0350697	19.0997	14.5168
ENSG00000231312	AC007388.1	antisense_RNA	58.5312	0.602534	0.210434	2.8633	0.00419254	0.0351964	13.2142	22.7498
ENSG00000164168	TMEM184C	protein_coding	335.933	-0.354215	0.123724	-2.86295	0.00419714	0.0352171	15.5691	13.1569
ENSG00000260693	AC026150.1	lincRNA	21.0656	0.830656	0.290215	2.86221	0.00420694	0.0352813	2.95753	6.82392
ENSG00000005483	KMT2E	protein_coding	1907.64	0.44745	0.156449	2.86003	0.00423595	0.0354884	102.259	154.006
ENSG00000115648	MLPH	protein_coding	28.9474	1.01164	0.353699	2.86016	0.0042343	0.0354884	1.46027	6.63226
ENSG00000104695	PPP2CB	protein_coding	694.085	-0.42284	0.147991	-2.85719	0.00427406	0.0357895	402.912	322.096
ENSG00000106211	HSPB1	protein_coding	905.361	-0.477018	0.16701	-2.85623	0.00428709	0.0358804	157.866	121.443
ENSG00000125995	ROMO1	protein_coding	74.8572	-0.636852	0.223044	-2.85528	0.00429995	0.0359698	72.2698	47.984
ENSG00000181467	RAP2B	protein_coding	655.508	-0.372648	0.130571	-2.85399	0.00431737	0.0360972	9.11127	7.60612
ENSG00000170855	TRIAP1	protein_coding	125.019	-0.518488	0.181688	-2.85373	0.00432089	0.0361082	15.8582	11.7695
ENSG00000123505	AMD1	protein_coding	622.626	-0.417578	0.146349	-2.85329	0.00432686	0.0361398	32.3491	26.0598
ENSG00000059145	UNKL	protein_coding	135.457	0.528878	0.185369	2.85311	0.00432936	0.0361424	44.7208	72.3027
ENSG00000118193	KIF14	protein_coding	195.141	-0.792146	0.277813	-2.85136	0.00435321	0.0363231	3.71733	2.0542
ENSG00000230551	AC021078.1	processed_transcript	1662.26	0.315796	0.110765	2.85105	0.00435749	0.0363404	17.5385	23.8579
ENSG00000100767	PAPLN	protein_coding	115.942	0.542922	0.190465	2.8505	0.00436503	0.0363696	3.45687	5.65402
ENSG00000167114	SLC27A4	protein_coding	111.982	-0.54653	0.191742	-2.85035	0.00436712	0.0363696	4.9034	3.55828
ENSG00000167515	TRAPPC2L	protein_coding	63.9738	-0.660397	0.231693	-2.85031	0.00436762	0.0363696	79.363	51.9714
ENSG00000130164	LDLR	protein_coding	759.347	-0.751273	0.263657	-2.84943	0.00437974	0.0364521	92.0705	53.8299
ENSG00000137486	ARRB1	protein_coding	810.538	-0.38363	0.134657	-2.84894	0.00438653	0.0364902	96.4413	79.9729
ENSG00000153395	LPCAT1	protein_coding	336.319	-0.408203	0.143324	-2.84811	0.00439791	0.0365664	28.4996	23.1771
ENSG00000163636	PSMD6	protein_coding	593.517	-0.313386	0.110041	-2.8479	0.00440081	0.0365721	65.5339	57.2177
ENSG00000019485	PRDM11	protein_coding	89.474	0.729094	0.256124	2.84664	0.00441828	0.0366802	1.45359	2.87297
ENSG00000100227	POLDIP3	protein_coding	169.671	-0.48987	0.172085	-2.84667	0.00441796	0.0366802	14.1063	10.6606
ENSG00000126787	DLGAP5	protein_coding	280.465	-0.997819	0.35063	-2.84579	0.00443017	0.0367418	20.9518	6.70057
ENSG00000154473	BUB3	protein_coding	853.601	-0.44433	0.156129	-2.84591	0.00442845	0.0367418	68.918	54.357
ENSG00000231711	LINC00899	processed_transcript	30.4314	-0.73029	0.25674	-2.84447	0.00444851	0.0368754	1.50122	0.898381
ENSG00000123700	KCNJ2	protein_coding	257.997	0.657137	0.231045	2.84419	0.00445247	0.0368896	3.80534	6.90224
ENSG00000111875	ASF1A	protein_coding	220.934	-0.471464	0.165791	-2.84373	0.00445887	0.0369241	25.4852	19.7893
ENSG00000187951	ARHGAP11B	protein_coding	164.273	-0.647319	0.227647	-2.84352	0.00446182	0.0369299	21.9682	14.5124
ENSG00000119487	MAPKAP1	protein_coding	525.285	-0.436069	0.153414	-2.84244	0.00447702	0.0370372	75.2175	59.9428
ENSG00000100225	FBXO7	protein_coding	600.54	-0.353795	0.124479	-2.84222	0.0044801	0.037044	68.7426	58.2602
ENSG00000185298	CCDC137	protein_coding	83.3611	-0.776959	0.273459	-2.84122	0.00449408	0.037141	19.743	11.307
ENSG00000112339	HBS1L	protein_coding	522.832	-0.406635	0.143131	-2.841	0.00449728	0.0371488	50.2503	40.8762
ENSG00000108799	EZH1	protein_coding	341.405	0.421434	0.148484	2.83824	0.00453635	0.0374527	30.7208	45.403
ENSG00000226318	RPS3AP38	processed_pseudogene	33.5607	0.808182	0.284776	2.83796	0.00454031	0.0374667	4.31609	9.38662
ENSG00000110108	TMEM109	protein_coding	363.882	-0.462345	0.163008	-2.83634	0.0045634	0.0376384	35.2411	27.5621
ENSG00000219626	FAM228B	protein_coding	674.845	0.349864	0.123377	2.83572	0.00457222	0.0376922	36.5356	50.9793
ENSG00000258727	AL135999.1	antisense_RNA	74.8415	0.540934	0.19078	2.83537	0.00457723	0.0377146	2.00221	3.26045
[truncated: 46,964 more rows]
