# Supplementary material for: Sorting and packaging of RNA into extracellular vesicles shape intracellular transcript levels
Source: BMC Biol. 2022 Mar 24;20:72. doi: 10.1186/s12915-022-01277-4 (PMC8944098; doi:10.1186/s12915-022-01277-4)
Supplement: Supplementary file 13 — Additional file 13. Fold changes, adjusted p-values and TPMs for genes in CD31-selected EVs obtained from cells exposed to tumor cells or not. [file 12915_2022_1277_MOESM13_ESM.xlsx]

## Sheet: Sheet1
Ensembl_ID	Gene_Name	Gene.type	baseMean	log2FoldChange	lfcSE	stat	pvalue	padj	exo_mono_ave	exo_co_ave
ENSG00000254004	ZNF260	protein_coding	35.2871	-3.70688	0.679224	-5.45753	4.82806e-08	0.000365678	65.6487	2.69741
ENSG00000177570	SAMD12	protein_coding	23.057	-3.81568	0.720178	-5.29825	1.16919e-07	0.000442771	122.648	5.04571
ENSG00000067365	METTL22	protein_coding	19.2801	-4.25769	0.839744	-5.07022	3.97358e-07	0.0010032	48.6783	0.34626
ENSG00000078070	MCCC1	protein_coding	11.4336	3.93402	0.787529	4.9954	5.87141e-07	0.00111175	3.63672	123.612
ENSG00000059145	UNKL	protein_coding	26.1524	-4.00956	0.859445	-4.66529	3.08189e-06	0.00466845	120.151	1.13484
ENSG00000123684	LPGAT1	protein_coding	30.699	-2.84155	0.635917	-4.46844	7.87936e-06	0.00596782	34.206	3.26325
ENSG00000124198	ARFGEF2	protein_coding	61.1663	-3.15303	0.695694	-4.53222	5.83678e-06	0.00596782	46.5532	3.46106
ENSG00000135678	CPM	protein_coding	25.1397	-3.48428	0.768869	-4.5317	5.85101e-06	0.00596782	52.2834	1.82002
ENSG00000140564	FURIN	protein_coding	22.6601	-3.3501	0.746425	-4.4882	7.18283e-06	0.00596782	63.2475	3.05691
ENSG00000189266	PNRC2	protein_coding	122.034	3.34052	0.741478	4.50521	6.63064e-06	0.00596782	24.2794	504.797
ENSG00000196569	LAMA2	protein_coding	20.4139	-3.3886	0.7698	-4.40193	1.07293e-05	0.0073876	28.2642	1.8677
ENSG00000143106	PSMA5	protein_coding	35.9171	-2.96102	0.679005	-4.36082	1.29577e-05	0.00811535	278.901	23.8768
ENSG00000181090	EHMT1	protein_coding	42.2051	-3.25955	0.750188	-4.34497	1.39292e-05	0.00811535	273.413	13.7413
ENSG00000139725	RHOF	protein_coding	11.2573	-3.31158	0.768997	-4.30636	1.65966e-05	0.00897878	15.5329	0.718804
ENSG00000090615	GOLGA3	protein_coding	37.3288	-2.65071	0.629218	-4.21271	2.52325e-05	0.0127407	29.0829	3.22664
ENSG00000038219	BOD1L1	protein_coding	199.95	-2.93344	0.701922	-4.17915	2.92596e-05	0.013036	191.087	14.5495
ENSG00000204406	MBD5	protein_coding	100.302	-3.05214	0.728547	-4.18936	2.79742e-05	0.013036	213.477	19.7836
ENSG00000111605	CPSF6	protein_coding	76.4035	2.81197	0.686034	4.09887	4.15173e-05	0.0165815	15.6277	167.124
ENSG00000181264	TMEM136	protein_coding	7.47804	-3.37291	0.822975	-4.09843	4.15961e-05	0.0165815	17.0972	0.767764
ENSG00000148737	TCF7L2	protein_coding	15.8495	3.29772	0.817806	4.0324	5.52109e-05	0.0190076	4.74312	140.509
ENSG00000182552	RWDD4	protein_coding	17.4628	2.95574	0.732976	4.03251	5.51834e-05	0.0190076	5.20747	68.4344
ENSG00000279072	AC118758.3	lincRNA	14.1303	-3.43408	0.851087	-4.03493	5.46176e-05	0.0190076	5.18925	0.144853
ENSG00000204388	HSPA1B	protein_coding	16.0676	3.00287	0.752953	3.98813	6.65971e-05	0.0219307	1.12002	17.8928
ENSG00000005339	CREBBP	protein_coding	84.7925	-3.12094	0.793787	-3.9317	8.43459e-05	0.0236606	338.57	20.2877
ENSG00000178425	NT5DC1	protein_coding	15.7193	2.98822	0.755791	3.95377	7.69297e-05	0.0236606	1.67857	25.0392
ENSG00000182446	NPLOC4	protein_coding	34.9578	2.66352	0.675809	3.94123	8.10634e-05	0.0236606	29.5254	291.087
ENSG00000186111	PIP5K1C	protein_coding	28.5432	-3.36071	0.854266	-3.93404	8.3531e-05	0.0236606	136.642	4.04228
ENSG00000141258	SGSM2	protein_coding	20.858	-3.30363	0.851853	-3.87817	0.000105244	0.0284685	61.0104	1.3663
ENSG00000235162	C12orf75	protein_coding	16.5938	2.83812	0.734691	3.86302	0.000111995	0.02925	12.5338	142.263
ENSG00000249859	PVT1	lincRNA	22.6208	-2.86301	0.75239	-3.80522	0.000141677	0.0357688	257.222	15.5152
ENSG00000065534	MYLK	protein_coding	35.2502	2.83008	0.748996	3.77849	0.00015778	0.0385492	7.7951	93.3467
ENSG00000163625	WDFY3	protein_coding	111.07	2.62769	0.70068	3.7502	0.000176691	0.0418206	31.3	318.997
ENSG00000078967	UBE2D4	protein_coding	28.9146	3.15844	0.859593	3.67435	0.000238456	0.0538306	1.50713	47.3146
ENSG00000196935	SRGAP1	protein_coding	35.9597	-2.59714	0.707483	-3.67095	0.000241648	0.0538306	13.1063	1.38441
ENSG00000115368	WDR75	protein_coding	33.0698	-2.66795	0.733805	-3.63577	0.00027715	0.0599753	84.6942	8.19875
ENSG00000136828	RALGPS1	protein_coding	7.8123	-3.24495	0.899999	-3.6055	0.000311551	0.0655468	13.5496	0.103274
ENSG00000167258	CDK12	protein_coding	16.4502	-2.45175	0.682995	-3.5897	0.000331062	0.0677693	13.7322	1.89052
ENSG00000267023	LRRC37A16P	transcribed_unprocessed_pseudogene	12.3387	-3.04392	0.85851	-3.54558	0.000391744	0.0780808	32.5546	1.32606
ENSG00000058091	CDK14	protein_coding	25.9938	2.69173	0.761524	3.53466	0.000408297	0.0792934	6.73793	83.7769
ENSG00000105722	ERF	protein_coding	8.18753	-3.15842	0.900003	-3.50935	0.000449208	0.0850575	55.8477	0.682077
ENSG00000114166	KAT2B	protein_coding	11.4957	-2.62777	0.757165	-3.47054	0.000519407	0.095951	12.3567	1.25362
ENSG00000010818	HIVEP2	protein_coding	38.581	2.88173	0.833968	3.45544	0.000549395	0.0966381	0.820197	20.9524
ENSG00000089902	RCOR1	protein_coding	39.8918	2.77707	0.802713	3.4596	0.000540973	0.0966381	3.00086	47.6993
ENSG00000178761	FAM219B	protein_coding	25.7955	-2.89069	0.839455	-3.44353	0.000574163	0.0966381	67.9423	2.93633
ENSG00000258297	AP001157.1	antisense_RNA	6.32202	-2.90256	0.842288	-3.44604	0.000568872	0.0966381	16.0462	0.846961
ENSG00000261326	LINC01355	lincRNA	16.8667	-2.58519	0.755583	-3.42146	0.000622869	0.102557	11.9949	1.27311
ENSG00000158555	GDPD5	protein_coding	14.0667	-2.97144	0.870689	-3.41274	0.000643128	0.103639	50.3399	1.61429
ENSG00000173039	RELA	protein_coding	11.7263	2.88458	0.85159	3.38729	0.000705862	0.111379	6.40355	145.144
ENSG00000138035	PNPT1	protein_coding	25.7319	2.34353	0.696033	3.36697	0.000759981	0.117471	8.68911	70.9272
ENSG00000096696	DSP	protein_coding	15.9041	2.46468	0.73704	3.34402	0.000825723	0.122778	0.438749	4.53639
ENSG00000174373	RALGAPA1	protein_coding	21.5815	-2.13528	0.638601	-3.34369	0.000826733	0.122778	30.6695	5.37313
ENSG00000197312	DDI2	protein_coding	37.2859	-2.18734	0.660517	-3.31156	0.000927777	0.132585	19.9051	3.64704
ENSG00000198673	FAM19A2	protein_coding	6.52387	-2.83886	0.856088	-3.31608	0.000912891	0.132585	26.0041	1.3229
ENSG00000167323	STIM1	protein_coding	7.62902	-2.75679	0.835855	-3.29816	0.000973194	0.134828	12.4023	0.678342
ENSG00000170345	FOS	protein_coding	10.0714	2.78031	0.843421	3.29647	0.00097908	0.134828	2.67329	54.089
ENSG00000100596	SPTLC2	protein_coding	20.2149	-2.32868	0.708976	-3.28457	0.00102139	0.136851	19.9754	2.89017
ENSG00000178935	ZNF552	protein_coding	8.47422	-2.82629	0.86109	-3.28223	0.00102991	0.136851	23.7734	1.20923
ENSG00000108509	CAMTA2	protein_coding	9.59738	-2.95236	0.901467	-3.27506	0.0010564	0.137951	65.4701	0.899041
ENSG00000156194	PPEF2	protein_coding	30.2101	-2.75181	0.8467	-3.25004	0.00115391	0.145661	31.7192	1.73273
ENSG00000169710	FASN	protein_coding	32.1277	2.69623	0.829542	3.25026	0.001153	0.145661	5.67549	133.203
ENSG00000005108	THSD7A	protein_coding	24.2868	-2.26428	0.712088	-3.17978	0.00147387	0.159106	8.9582	1.53633
ENSG00000049323	LTBP1	protein_coding	9.04131	-2.52183	0.792611	-3.18168	0.00146424	0.159106	14.5323	1.84946
ENSG00000076984	MAP2K7	protein_coding	24.0952	2.73813	0.862427	3.17491	0.00149884	0.159106	2.82867	69.259
ENSG00000117280	RAB29	protein_coding	28.0533	2.54321	0.799602	3.18059	0.00146975	0.159106	7.15209	98.4197
ENSG00000118596	SLC16A7	protein_coding	25.3721	-2.1396	0.667388	-3.20593	0.00134627	0.159106	12.3191	2.28326
ENSG00000120029	C10orf76	protein_coding	15.3408	-2.69829	0.840564	-3.2101	0.00132689	0.159106	27.2174	1.21746
ENSG00000126261	UBA2	protein_coding	51.3593	2.04122	0.642745	3.17579	0.00149429	0.159106	42.2442	205.225
ENSG00000135482	ZC3H10	protein_coding	10.5093	-2.66254	0.835154	-3.18809	0.00143218	0.159106	8.48579	0.546831
ENSG00000156136	DCK	protein_coding	35.4938	2.70432	0.847154	3.19224	0.00141173	0.159106	3.6433	64.9123
ENSG00000169359	SLC33A1	protein_coding	22.7233	-2.27276	0.711316	-3.19515	0.0013976	0.159106	14.4864	1.95407
ENSG00000174485	DENND4A	protein_coding	27.3124	-2.01416	0.635632	-3.16875	0.00153094	0.159106	20.3952	3.76276
ENSG00000176209	SMIM19	protein_coding	11.7114	2.6753	0.844403	3.16827	0.0015335	0.159106	4.75275	100.241
ENSG00000188419	CHM	protein_coding	22.9079	-2.00993	0.627965	-3.20071	0.00137088	0.159106	30.8882	5.83178
ENSG00000006607	FARP2	protein_coding	14.6269	-2.4091	0.76204	-3.16139	0.00157019	0.160711	33.5801	4.57892
ENSG00000164024	METAP1	protein_coding	43.7843	-2.61477	0.830412	-3.14876	0.00163964	0.165582	193.279	12.9382
ENSG00000145833	DDX46	protein_coding	81.6501	1.89341	0.602311	3.14357	0.00166899	0.166329	32.3539	141.353
ENSG00000151304	SRFBP1	protein_coding	9.50859	2.3637	0.759411	3.11254	0.00185483	0.182448	1.51194	13.2797
ENSG00000116198	CEP104	protein_coding	11.1529	2.43691	0.785975	3.10049	0.00193198	0.1876	3.09521	24.1399
ENSG00000231764	DLX6-AS1	antisense_RNA	8.65336	-2.63725	0.863032	-3.05579	0.00224467	0.215204	9.92121	1.92842
ENSG00000183255	PTTG1IP	protein_coding	20.2697	1.92667	0.631559	3.05066	0.00228342	0.216183	6.46793	31.3394
ENSG00000125863	MKKS	protein_coding	20.995	-2.55008	0.838147	-3.04252	0.00234606	0.219371	43.523	2.66831
ENSG00000105967	TFEC	protein_coding	37.0341	2.30604	0.760699	3.03147	0.00243368	0.22208	9.64242	82.2076
ENSG00000203867	RBM20	protein_coding	5.87782	-2.61827	0.862965	-3.03403	0.00241307	0.22208	4.10495	0.305811
ENSG00000011114	BTBD7	protein_coding	30.768	-1.91944	0.635502	-3.02036	0.00252477	0.22765	36.0944	8.35703
ENSG00000104064	GABPB1	protein_coding	42.5369	-1.75424	0.58333	-3.00728	0.00263599	0.229581	70.8557	17.6326
ENSG00000105982	RNF32	protein_coding	7.17973	-2.64192	0.878831	-3.00618	0.00264552	0.229581	13.8721	0.697168
ENSG00000116396	KCNC4	protein_coding	43.4562	-2.48884	0.826687	-3.01062	0.00260712	0.229581	16.4801	1.02203
ENSG00000186522	SEPT10	protein_coding	65.3771	1.97167	0.656419	3.00367	0.00266744	0.229581	56.1912	287.291
ENSG00000137809	ITGA11	protein_coding	11.4099	2.49902	0.833482	2.99829	0.00271503	0.231052	0.459475	7.4809
ENSG00000101901	ALG13	protein_coding	42.4351	2.20752	0.739465	2.98529	0.00283308	0.236673	62.3331	496.082
ENSG00000124228	DDX27	protein_coding	11.1246	2.38505	0.799235	2.98416	0.00284358	0.236673	1.69731	17.7998
ENSG00000225783	MIAT	lincRNA	6.38053	-2.6812	0.900198	-2.97845	0.00289709	0.238506	3.44843	0.107733
ENSG00000182628	SKA2	protein_coding	31.2341	1.98108	0.670584	2.95426	0.00313423	0.24988	69.3212	322.647
ENSG00000198300	PEG3	protein_coding	12.9825	2.58597	0.873593	2.96015	0.00307486	0.24988	0.375954	13.7591
ENSG00000198538	ZNF28	protein_coding	22.9533	-2.322	0.785435	-2.95632	0.00311331	0.24988	26.0623	2.38997
ENSG00000103194	USP10	protein_coding	14.1401	2.30407	0.781096	2.94979	0.00317989	0.25088	7.37297	54.3071
ENSG00000162814	SPATA17	protein_coding	13.3398	-2.47608	0.846126	-2.92637	0.00342941	0.267777	15.1798	1.23823
ENSG00000204178	TMEM57	protein_coding	9.74754	-2.39629	0.821453	-2.91714	0.00353255	0.273016	13.717	1.15332
ENSG00000072110	ACTN1	protein_coding	49.4937	1.67449	0.576506	2.90455	0.00367781	0.281371	28.6168	103.18
ENSG00000178209	PLEC	protein_coding	34.032	2.16533	0.747959	2.89499	0.00379174	0.284343	3.97524	23.9643
ENSG00000185973	TMLHE	protein_coding	6.39271	-2.40624	0.831173	-2.89499	0.00379174	0.284343	42.3102	3.43903
ENSG00000168283	BMI1	protein_coding	23.1384	1.96927	0.683285	2.88206	0.00395083	0.293368	17.3834	89.0472
ENSG00000102024	PLS3	protein_coding	101.624	-1.83441	0.640522	-2.86394	0.00418412	0.307675	537.606	113.78
ENSG00000111196	MAGOHB	protein_coding	13.6942	-2.15961	0.755368	-2.85902	0.00424957	0.309483	85.1106	11.7163
ENSG00000105983	LMBR1	protein_coding	65.9031	-2.08909	0.734282	-2.84507	0.0044401	0.314963	145.668	21.3764
ENSG00000114423	CBLB	protein_coding	28.6292	-1.84587	0.649366	-2.84257	0.00447511	0.314963	27.8903	6.00254
ENSG00000177707	NECTIN3	protein_coding	11.5072	-2.16859	0.762014	-2.84586	0.00442917	0.314963	21.3635	3.37666
ENSG00000260834	AC009055.2	lincRNA	24.9113	-2.38192	0.83828	-2.84143	0.00449115	0.314963	67.9421	7.26012
ENSG00000134046	MBD2	protein_coding	51.6926	1.95368	0.689895	2.83184	0.00462805	0.318662	164.146	747.386
ENSG00000223642	AC008277.1	antisense_RNA	7.46817	-2.50347	0.883526	-2.8335	0.00460407	0.318662	106.953	4.67302
ENSG00000075426	FOSL2	protein_coding	6.11773	-2.34354	0.828638	-2.82818	0.00468132	0.319426	7.89681	0.73209
ENSG00000006712	PAF1	protein_coding	17.4051	2.16004	0.778291	2.77536	0.00551408	0.322908	39.8902	248.485
ENSG00000053254	FOXN3	protein_coding	25.0702	1.72719	0.619194	2.78942	0.00528018	0.322908	9.89488	41.7263
ENSG00000090061	CCNK	protein_coding	27.4158	2.18742	0.782756	2.79451	0.00519784	0.322908	15.2751	111.72
ENSG00000101445	PPP1R16B	protein_coding	25.2239	-1.92955	0.695149	-2.77574	0.00550765	0.322908	14.0216	2.51976
ENSG00000113161	HMGCR	protein_coding	15.8529	-1.92208	0.690646	-2.78302	0.00538556	0.322908	134.749	27.5336
ENSG00000117143	UAP1	protein_coding	55.8621	2.19077	0.782397	2.80007	0.00510911	0.322908	15.4034	125.771
ENSG00000136824	SMC2	protein_coding	15.5434	2.14686	0.766381	2.80129	0.00508988	0.322908	2.02645	13.6292
ENSG00000146909	NOM1	protein_coding	17.8856	2.04437	0.733996	2.78527	0.00534837	0.322908	4.76077	27.1623
ENSG00000148690	FRA10AC1	protein_coding	27.6333	1.9973	0.710429	2.8114	0.0049327	0.322908	10.5901	63.1477
ENSG00000156970	BUB1B	protein_coding	9.10586	2.13809	0.768832	2.78097	0.00541975	0.322908	3.53236	24.3714
ENSG00000163430	FSTL1	protein_coding	30.9515	-1.87038	0.674328	-2.77369	0.00554239	0.322908	52.7191	11.6658
ENSG00000163817	SLC6A20	protein_coding	12.5314	-2.44418	0.867645	-2.81702	0.00484708	0.322908	12.7465	0.902681
ENSG00000164916	FOXK1	protein_coding	17.6739	2.34696	0.83935	2.79616	0.00517134	0.322908	0.503521	5.83005
ENSG00000167703	SLC43A2	protein_coding	10.0597	-2.19358	0.787881	-2.78415	0.00536677	0.322908	7.2635	0.947272
ENSG00000173852	DPY19L1	protein_coding	18.5502	-1.90318	0.685211	-2.7775	0.00547784	0.322908	93.598	19.6866
ENSG00000183454	GRIN2A	protein_coding	6.90395	-2.49105	0.88999	-2.79896	0.00512679	0.322908	3.2519	0.137386
ENSG00000197971	MBP	protein_coding	6.98101	2.45691	0.871056	2.82061	0.00479324	0.322908	0.51855	7.76078
ENSG00000236008	LINC01814	lincRNA	99.0581	1.97954	0.708705	2.79318	0.00521932	0.322908	6.69626	39.6268
ENSG00000258315	C17orf49	protein_coding	6.91443	2.35097	0.841853	2.79261	0.00522843	0.322908	5.06528	51.5955
ENSG00000160785	SLC25A44	protein_coding	10.2966	-2.43827	0.880086	-2.77049	0.00559714	0.323609	16.7277	1.17347
ENSG00000028310	BRD9	protein_coding	14.0988	1.98997	0.721061	2.75978	0.00578406	0.329851	7.8605	39.0511
ENSG00000146592	CREB5	protein_coding	8.65313	-2.35313	0.852796	-2.75932	0.00579222	0.329851	3.6264	0.361631
ENSG00000159788	RGS12	protein_coding	22.7967	-2.21116	0.803051	-2.75345	0.00589712	0.333319	58.8664	6.95883
ENSG00000127870	RNF6	protein_coding	29.7919	1.80767	0.658017	2.74715	0.00601163	0.337275	8.47927	41.0494
ENSG00000126773	PCNX4	protein_coding	42.6539	-1.62688	0.593235	-2.74238	0.00609952	0.339689	27.8583	7.71914
ENSG00000136098	NEK3	protein_coding	26.3411	-2.37552	0.870466	-2.72903	0.00635217	0.351178	71.6229	5.22992
ENSG00000181704	YIPF6	protein_coding	12.2452	-2.01902	0.74243	-2.71948	0.00653852	0.358861	10.3331	1.96424
ENSG00000097007	ABL1	protein_coding	10.6882	2.02921	0.747153	2.71592	0.00660915	0.360105	1.76129	10.8068
ENSG00000125827	TMX4	protein_coding	10.2224	-2.07069	0.764413	-2.70887	0.00675138	0.360105	8.75479	1.50442
ENSG00000136111	TBC1D4	protein_coding	19.8496	1.85962	0.686084	2.71048	0.0067185	0.360105	7.26443	29.8034
ENSG00000169410	PTPN9	protein_coding	12.081	-2.00311	0.739034	-2.71044	0.00671938	0.360105	21.183	3.76461
ENSG00000039139	DNAH5	protein_coding	9.43878	2.20171	0.81892	2.68855	0.00717629	0.361176	0.500277	5.8468
ENSG00000070366	SMG6	protein_coding	7.68789	-2.11553	0.782926	-2.70208	0.00689079	0.361176	6.72588	0.990361
ENSG00000071794	HLTF	protein_coding	10.6717	2.0402	0.758438	2.69001	0.00714502	0.361176	2.87675	17.934
ENSG00000088367	EPB41L1	protein_coding	16.3574	-2.36305	0.875629	-2.69868	0.00696142	0.361176	34.5386	2.4794
ENSG00000100077	GRK3	protein_coding	6.39197	-2.29112	0.852682	-2.68696	0.00721057	0.361176	3.74729	0.313113
ENSG00000116497	S100PBP	protein_coding	18.7133	-1.921	0.713211	-2.69345	0.00707176	0.361176	40.4825	6.09698
ENSG00000141127	PRPSAP2	protein_coding	11.0679	2.21733	0.824963	2.6878	0.00719251	0.361176	11.5603	118.714
ENSG00000156113	KCNMA1	protein_coding	10.4371	2.21205	0.823923	2.68478	0.00725769	0.361176	0.61005	7.15238
ENSG00000164124	TMEM144	protein_coding	27.5208	-1.76936	0.656066	-2.69692	0.00699838	0.361176	39.2754	9.00601
ENSG00000196199	MPHOSPH8	protein_coding	19.1862	1.73379	0.641081	2.70449	0.00684104	0.361176	6.07048	26.0608
ENSG00000197779	ZNF81	protein_coding	8.69089	-2.08516	0.777647	-2.68137	0.00733225	0.361176	5.11165	0.811723
ENSG00000226994	AC012593.1	lincRNA	6.5305	-2.37074	0.884326	-2.68084	0.0073437	0.361176	138.441	6.89694
ENSG00000175352	NRIP3	protein_coding	6.68013	2.34123	0.876908	2.66988	0.00758793	0.368404	0.775865	11.0042
ENSG00000196646	ZNF136	protein_coding	8.13119	-2.24488	0.840352	-2.67136	0.00755447	0.368404	11.272	0.954831
ENSG00000130803	ZNF317	protein_coding	6.32211	-2.303	0.863738	-2.66631	0.00766881	0.369959	9.154	0.833285
ENSG00000196597	ZNF782	protein_coding	5.87682	-2.30721	0.866328	-2.6632	0.00774009	0.371035	9.62706	0.933767
ENSG00000011465	DCN	protein_coding	10.3587	-2.21663	0.840194	-2.63824	0.00833374	0.384753	32.3447	4.02019
ENSG00000116285	ERRFI1	protein_coding	12.481	2.03393	0.769173	2.64431	0.00818571	0.384753	1.66901	12.4849
ENSG00000119661	DNAL1	protein_coding	16.3072	-1.84005	0.697515	-2.63801	0.00833934	0.384753	14.868	3.15173
ENSG00000124226	RNF114	protein_coding	8.18856	-2.08714	0.788031	-2.64855	0.0080837	0.384753	21.2009	3.06643
ENSG00000179134	SAMD4B	protein_coding	40.8659	-2.18669	0.829459	-2.63629	0.00838186	0.384753	268.821	22.003
ENSG00000184434	LRRC19	protein_coding	5.96481	-2.37452	0.899408	-2.64009	0.00828843	0.384753	6.12024	0.283328
ENSG00000213949	ITGA1	protein_coding	14.2653	-2.19523	0.83017	-2.64431	0.00818576	0.384753	12.0532	0.716042
ENSG00000138386	NAB1	protein_coding	21.9718	-1.81654	0.690145	-2.63211	0.0084856	0.38485	67.1566	13.9891
ENSG00000205707	ETFRF1	protein_coding	9.8273	-2.17886	0.82736	-2.63351	0.00845075	0.38485	84.751	7.35804
ENSG00000109046	WSB1	protein_coding	169.941	-1.52142	0.580646	-2.62021	0.00878746	0.396168	132.361	46.1865
ENSG00000054116	TRAPPC3	protein_coding	8.46855	-2.24301	0.858183	-2.61367	0.0089575	0.401444	59.7824	4.00626
ENSG00000185379	RAD51D	protein_coding	16.0323	-2.05349	0.786407	-2.61123	0.00902162	0.40152	11.5209	1.37504
ENSG00000245904	AC025164.2	antisense_RNA	6.48593	-2.29514	0.879504	-2.60958	0.00906521	0.40152	22.8855	2.74036
ENSG00000150760	DOCK1	protein_coding	37.6082	1.50369	0.579501	2.5948	0.00946459	0.411982	6.96686	22.0706
ENSG00000170322	NFRKB	protein_coding	8.87961	-2.30138	0.886666	-2.59554	0.00944426	0.411982	11.8556	0.675037
ENSG00000184898	RBM43	protein_coding	6.62335	-2.20551	0.84936	-2.59667	0.0094132	0.411982	6.36152	0.542105
ENSG00000110395	CBL	protein_coding	40.5706	-1.91305	0.739232	-2.58789	0.0096567	0.412476	18.9	3.05169
ENSG00000122882	ECD	protein_coding	15.5048	1.7013	0.657745	2.58656	0.0096938	0.412476	10.3699	42.0114
ENSG00000165194	PCDH19	protein_coding	57.8352	-2.39412	0.924563	-2.58947	0.00961247	0.412476	50.0172	0.711478
ENSG00000258168	AC025569.1	antisense_RNA	12.5193	-1.91806	0.740665	-2.58965	0.00960736	0.412476	5.47777	1.09439
ENSG00000075711	DLG1	protein_coding	64.9667	-1.89694	0.73597	-2.57746	0.00995286	0.418657	176.875	32.0319
ENSG00000180747	SMG1P3	transcribed_unprocessed_pseudogene	9.64887	-1.97554	0.767003	-2.57566	0.0100049	0.418657	10.0591	1.63754
ENSG00000182180	MRPS16	protein_coding	15.3032	1.71159	0.664245	2.57675	0.00997339	0.418657	6.41925	27.2765
ENSG00000112118	MCM3	protein_coding	10.0446	1.90464	0.742158	2.56635	0.0102774	0.425842	2.77316	14.3493
ENSG00000227345	PARG	protein_coding	17.0978	-1.75268	0.683049	-2.56596	0.010289	0.425842	30.217	6.5471
ENSG00000170522	ELOVL6	protein_coding	15.2249	-2.20637	0.862961	-2.55674	0.0105657	0.434915	34.6693	2.93408
ENSG00000100297	MCM5	protein_coding	7.34134	-2.08385	0.816225	-2.55304	0.0106789	0.437199	18.6751	2.77424
ENSG00000120694	HSPH1	protein_coding	44.4062	1.60106	0.627874	2.54997	0.0107734	0.438657	25.4794	85.3012
ENSG00000137845	ADAM10	protein_coding	40.8238	-1.51199	0.594239	-2.54441	0.0109462	0.438657	44.1363	13.325
ENSG00000180776	ZDHHC20	protein_coding	29.335	-1.89736	0.745381	-2.54549	0.0109124	0.438657	78.4029	12.8642
ENSG00000180871	CXCR2	protein_coding	17.2304	2.24938	0.883183	2.5469	0.0108685	0.438657	0.932355	37.187
ENSG00000100697	DICER1	protein_coding	34.4426	1.71264	0.675224	2.5364	0.0112	0.443013	9.44507	44.4584
ENSG00000136928	GABBR2	protein_coding	10.5985	-2.20871	0.869885	-2.53909	0.0111142	0.443013	59.4151	4.16753
ENSG00000162994	CLHC1	protein_coding	10.0514	-2.1199	0.836312	-2.53482	0.0112505	0.443013	77.9811	7.74081
ENSG00000197594	ENPP1	protein_coding	12.3104	2.03427	0.802906	2.53363	0.0112888	0.443013	1.45817	10.1426
ENSG00000140199	SLC12A6	protein_coding	13.7512	1.75383	0.695874	2.52033	0.0117246	0.449674	2.85884	12.5036
ENSG00000140563	MCTP2	protein_coding	8.94339	2.02604	0.803249	2.52231	0.0116587	0.449674	0.763878	5.25979
ENSG00000163684	RPP14	protein_coding	11.8254	1.85486	0.735743	2.52107	0.0116999	0.449674	2.07357	11.6016
ENSG00000183091	NEB	protein_coding	10.1422	-2.09508	0.831577	-2.5194	0.0117554	0.449674	3.77167	0.75952
ENSG00000270231	NBPF8	unprocessed_pseudogene	8.29012	2.02301	0.801613	2.52367	0.0116138	0.449674	0.558879	4.02195
ENSG00000002746	HECW1	protein_coding	7.00198	2.25285	0.895523	2.51568	0.0118804	0.449912	0.48349	9.31051
ENSG00000178295	GEN1	protein_coding	13.0289	1.95103	0.775507	2.51581	0.011876	0.449912	2.31405	15.3114
ENSG00000179583	CIITA	protein_coding	11.1954	-2.19788	0.877079	-2.50591	0.0122135	0.460225	5.56094	0.430231
ENSG00000176715	ACSF3	protein_coding	15.3212	-1.73466	0.693271	-2.50214	0.0123446	0.462863	9.66409	2.05519
ENSG00000061455	PRDM6	protein_coding	15.9359	-2.22652	0.89365	-2.49149	0.0127208	0.469379	14.7103	0.236835
ENSG00000118777	ABCG2	protein_coding	11.2259	-2.04993	0.822	-2.49383	0.0126372	0.469379	10.593	1.21356
ENSG00000127329	PTPRB	protein_coding	45.7329	-1.52616	0.612861	-2.49022	0.0127663	0.469379	13.9301	4.33204
ENSG00000173145	NOC3L	protein_coding	12.0312	1.92704	0.772956	2.49308	0.0126642	0.469379	2.64082	17.9391
ENSG00000134532	SOX5	protein_coding	5.73968	-2.05481	0.828325	-2.48067	0.0131134	0.479812	6.24735	0.823534
ENSG00000155827	RNF20	protein_coding	30.0967	1.6488	0.666154	2.4751	0.0133198	0.485018	10.3351	38.1928
ENSG00000116106	EPHA4	protein_coding	9.46153	-1.99566	0.808331	-2.46886	0.0135543	0.491197	9.86769	1.64056
ENSG00000111642	CHD4	protein_coding	45.5418	1.64664	0.668699	2.46246	0.0137989	0.497681	70.491	272.081
ENSG00000183291	SELENOF	protein_coding	21.6137	1.62088	0.659188	2.4589	0.0139364	0.500257	24.5207	99.0082
ENSG00000083168	KAT6A	protein_coding	18.8502	-1.5911	0.648109	-2.45499	0.0140889	0.500984	8.43684	2.48906
ENSG00000140262	TCF12	protein_coding	47.4156	-1.63609	0.666244	-2.4557	0.0140612	0.500984	147.975	44.4031
ENSG00000084733	RAB10	protein_coding	40.547	1.65873	0.677947	2.44669	0.0144174	0.508058	18.7637	70.0155
ENSG00000137960	GIPC2	protein_coding	18.6221	-1.93074	0.789161	-2.44658	0.014422	0.508058	18.2921	2.64243
ENSG00000100393	EP300	protein_coding	33.0521	-1.69352	0.692982	-2.44381	0.014533	0.509599	195.293	51.9161
ENSG00000113194	FAF2	protein_coding	11.7416	1.98052	0.812286	2.4382	0.0147606	0.515194	1.44892	11.1549
ENSG00000143614	GATAD2B	protein_coding	34.0077	-1.96064	0.805073	-2.43536	0.0148771	0.516878	77.9388	10.5505
ENSG00000100749	VRK1	protein_coding	17.8516	1.71379	0.705077	2.43065	0.0150719	0.521252	24.4379	106.779
ENSG00000092820	EZR	protein_coding	33.422	1.39377	0.57508	2.4236	0.0153674	0.521807	9.1446	27.7149
ENSG00000106976	DNM1	protein_coding	17.3189	2.12491	0.876077	2.42549	0.0152879	0.521807	4.16901	122.227
ENSG00000172339	ALG14	protein_coding	20.0655	1.94249	0.802531	2.42045	0.0155013	0.521807	1.51507	11.9052
ENSG00000188107	EYS	protein_coding	17.8213	-1.72488	0.712342	-2.42142	0.0154599	0.521807	11.0909	2.84357
ENSG00000196704	AMZ2	protein_coding	12.974	1.70384	0.703317	2.42258	0.0154108	0.521807	12.1643	49.2541
ENSG00000223509	AC135983.2	transcribed_processed_pseudogene	27.5764	1.80758	0.745644	2.42419	0.0153426	0.521807	269.045	1120.69
ENSG00000072682	P4HA2	protein_coding	5.83451	-2.06642	0.855839	-2.4145	0.0157569	0.525739	13.6244	2.34558
ENSG00000165480	SKA3	protein_coding	7.79555	1.92175	0.795712	2.41513	0.0157295	0.525739	7.12185	39.3512
ENSG00000163029	SMC6	protein_coding	26.1804	1.45202	0.604169	2.40334	0.0162461	0.539683	7.66038	24.8806
ENSG00000111704	NANOG	protein_coding	8.54752	-1.98478	0.827334	-2.399	0.0164399	0.539854	4.31741	0.744999
ENSG00000162367	TAL1	protein_coding	18.0598	1.99572	0.831798	2.39928	0.0164274	0.539854	1.4577	38.5678
ENSG00000170871	KIAA0232	protein_coding	16.6632	1.8015	0.751111	2.39844	0.0164651	0.539854	1.8659	10.2082
ENSG00000080298	RFX3	protein_coding	18.4794	-1.69989	0.713607	-2.38211	0.0172139	0.561976	11.2225	3.08027
ENSG00000171928	TVP23B	protein_coding	10.6679	-1.75092	0.737845	-2.37302	0.0176431	0.571063	24.1512	5.08937
ENSG00000185634	SHC4	protein_coding	6.48943	-1.92432	0.810862	-2.37317	0.0176361	0.571063	12.2085	2.58179
ENSG00000006125	AP2B1	protein_coding	78.4643	1.52519	0.646199	2.36025	0.0182625	0.588595	176.596	651.27
ENSG00000005884	ITGA3	protein_coding	20.84	2.00951	0.853629	2.35408	0.0185686	0.590919	6.26433	51.5491
ENSG00000050344	NFE2L3	protein_coding	14.3677	-1.69597	0.720162	-2.35499	0.0185233	0.590919	20.3917	4.35061
ENSG00000114439	BBX	protein_coding	45.5475	1.72089	0.730744	2.35498	0.0185237	0.590919	22.7129	108.083
ENSG00000111142	METAP2	protein_coding	92.3427	1.40449	0.59746	2.35076	0.0187351	0.593367	239.234	689.278
ENSG00000153207	AHCTF1	protein_coding	38.1522	1.71628	0.730992	2.34788	0.0188806	0.593367	7.06293	32.2055
ENSG00000214021	TTLL3	protein_coding	7.06391	-1.92553	0.819667	-2.34915	0.0188161	0.593367	8.45659	1.47898
ENSG00000109686	SH3D19	protein_coding	45.8752	-1.33313	0.570527	-2.33667	0.0194564	0.601481	56.4949	21.3071
ENSG00000163840	DTX3L	protein_coding	10.8193	1.71792	0.733837	2.34101	0.0192316	0.601481	1.63857	6.94622
ENSG00000205571	SMN2	protein_coding	20.7319	-1.70325	0.728137	-2.33918	0.0193259	0.601481	214.004	52.192
ENSG00000241158	ADAMTS9-AS1	antisense_RNA	9.15184	-1.81547	0.776607	-2.33769	0.0194033	0.601481	24.3593	5.07107
ENSG00000147408	CSGALNACT1	protein_coding	15.7257	-1.67128	0.716119	-2.33381	0.0196059	0.601601	36.286	8.85175
ENSG00000172071	EIF2AK3	protein_coding	6.93164	-1.93415	0.828842	-2.33355	0.0196191	0.601601	7.90308	1.36103
ENSG00000031081	ARHGAP31	protein_coding	27.6663	1.51212	0.650104	2.32597	0.0200201	0.608451	7.07473	26.5565
ENSG00000134313	KIDINS220	protein_coding	31.3685	-1.45679	0.626474	-2.32538	0.0200514	0.608451	27.6139	9.71001
ENSG00000136450	SRSF1	protein_coding	73.3836	1.36353	0.586518	2.32478	0.0200835	0.608451	35.5872	101.479
ENSG00000122435	TRMT13	protein_coding	8.82139	-1.80521	0.777325	-2.32233	0.0202149	0.609992	12.6985	2.37491
ENSG00000271425	NBPF10	protein_coding	25.9953	1.39728	0.602255	2.32007	0.0203369	0.611235	1.50452	4.65739
ENSG00000022567	SLC45A4	protein_coding	5.86754	-2.10696	0.911353	-2.31191	0.0207828	0.614653	5.02109	0.226347
ENSG00000072134	EPN2	protein_coding	10.7991	1.82954	0.791812	2.31058	0.0208563	0.614653	9.07628	44.6716
ENSG00000121989	ACVR2A	protein_coding	7.09071	-1.91411	0.828243	-2.31105	0.0208301	0.614653	24.8578	3.75757
ENSG00000132256	TRIM5	protein_coding	16.6488	-1.61361	0.698147	-2.31127	0.0208179	0.614653	27.2148	7.50458
ENSG00000134109	EDEM1	protein_coding	17.5384	-1.61132	0.697126	-2.31138	0.0208119	0.614653	13.0527	3.47277
ENSG00000196998	WDR45	protein_coding	13.2486	1.93336	0.839141	2.30398	0.0212239	0.623062	15.1631	146.198
ENSG00000181904	C5orf24	protein_coding	62.3017	-1.48534	0.645534	-2.30094	0.0213949	0.625655	172.637	58.419
ENSG00000073060	SCARB1	protein_coding	6.26529	-1.88975	0.822839	-2.29662	0.0216403	0.630398	6.15551	1.04691
ENSG00000176953	NFATC2IP	protein_coding	7.57613	-1.84084	0.802525	-2.2938	0.0218017	0.632667	5.95437	1.08425
ENSG00000108389	MTMR4	protein_coding	20.2364	-1.90198	0.830752	-2.28947	0.0220519	0.63421	26.7012	3.50989
ENSG00000110514	MADD	protein_coding	38.1182	2.11121	0.923674	2.28567	0.0222736	0.63421	4.14808	185.141
ENSG00000132953	XPO4	protein_coding	48.0821	1.73524	0.758805	2.28681	0.0222069	0.63421	6.49343	30.8301
ENSG00000187764	SEMA4D	protein_coding	21.0276	1.99482	0.871117	2.28995	0.0220241	0.63421	5.38016	69.903
ENSG00000198901	PRC1	protein_coding	10.4863	1.67739	0.73361	2.28649	0.0222256	0.63421	12.6163	57.3603
ENSG00000137601	NEK1	protein_coding	14.7173	1.58701	0.696013	2.28014	0.0225992	0.636305	3.41118	14.2834
ENSG00000151923	TIAL1	protein_coding	36.6858	1.44528	0.633328	2.28205	0.0224865	0.636305	46.9116	140.983
ENSG00000169554	ZEB2	protein_coding	89.1761	-1.62479	0.712235	-2.28126	0.0225332	0.636305	108.804	33.1563
ENSG00000134644	PUM1	protein_coding	39.0797	-1.40123	0.616256	-2.27378	0.022979	0.639863	35.3587	11.7845
ENSG00000170004	CHD3	protein_coding	92.3848	1.61888	0.711345	2.2758	0.0228578	0.639863	83.4385	304.218
ENSG00000214189	ZNF788	protein_coding	9.88647	-1.72974	0.760305	-2.27506	0.0229023	0.639863	12.4633	3.17342
ENSG00000147526	TACC1	protein_coding	104.234	-1.41413	0.622887	-2.27028	0.0231906	0.643391	164.628	51.7836
ENSG00000214894	LINC00243	lincRNA	7.00322	2.03456	0.896937	2.26835	0.0233081	0.644291	0.833885	19.3116
ENSG00000101158	NELFCD	protein_coding	14.224	1.51587	0.671505	2.25743	0.0239815	0.652936	7.86317	28.4426
ENSG00000163328	GPR155	protein_coding	21.2254	1.85632	0.821742	2.25901	0.0238828	0.652936	2.03227	14.4642
ENSG00000198786	MT-ND5	protein_coding	169.008	1.17329	0.519957	2.25651	0.0240386	0.652936	79.8222	212.939
ENSG00000198824	CHAMP1	protein_coding	5.86559	-1.8984	0.841377	-2.2563	0.0240519	0.652936	14.5834	2.52514
ENSG00000215417	MIR17HG	processed_transcript	12.8997	-1.65648	0.732566	-2.2612	0.0237467	0.652936	13.2641	3.3889
ENSG00000174839	DENND6A	protein_coding	14.7114	1.73236	0.770941	2.24707	0.0246355	0.66639	4.7814	19.9284
ENSG00000122786	CALD1	protein_coding	139.698	1.23554	0.551363	2.24089	0.0250335	0.674746	219.537	573.453
ENSG00000167491	GATAD2A	protein_coding	23.7349	1.63926	0.733351	2.2353	0.0253974	0.675575	9.98013	41.029
ENSG00000168502	MTCL1	protein_coding	7.67114	1.83143	0.818443	2.2377	0.0252408	0.675575	5.63511	29.7253
ENSG00000186566	GPATCH8	protein_coding	19.2179	-1.7001	0.760689	-2.23494	0.025421	0.675575	22.5982	5.22666
ENSG00000235724	AC009299.3	antisense_RNA	5.85269	-2.03082	0.908299	-2.23584	0.025362	0.675575	41.061	1.90663
ENSG00000078142	PIK3C3	protein_coding	33.9007	-1.58967	0.713082	-2.2293	0.025794	0.680557	120.581	28.1624
ENSG00000146463	ZMYM4	protein_coding	43.1819	1.41942	0.636944	2.22848	0.0258486	0.680557	16.1787	52.6635
ENSG00000163904	SENP2	protein_coding	14.7191	1.60677	0.721158	2.22804	0.025878	0.680557	7.9545	31.9974
ENSG00000113645	WWC1	protein_coding	6.59052	1.91353	0.861545	2.22104	0.0263481	0.690521	0.803939	7.4759
ENSG00000080824	HSP90AA1	protein_coding	234.438	1.21059	0.545873	2.21772	0.0265741	0.69365	111.7	273.092
ENSG00000269713	NBPF9	protein_coding	106.909	1.27834	0.576713	2.2166	0.0266507	0.69365	30.0321	80.8468
ENSG00000084112	SSH1	protein_coding	20.9057	-1.43946	0.655991	-2.19433	0.0282117	0.717678	9.41165	3.24748
ENSG00000100522	GNPNAT1	protein_coding	40.8316	-1.61932	0.737242	-2.19645	0.0280596	0.717678	161.413	39.7455
ENSG00000103326	CAPN15	protein_coding	6.81532	-1.97449	0.898584	-2.19734	0.0279965	0.717678	11.2169	1.19989
ENSG00000134852	CLOCK	protein_coding	35.385	-1.41395	0.64438	-2.19428	0.0282154	0.717678	20.0136	6.81043
ENSG00000154529	CNTNAP3B	protein_coding	92.694	-1.17802	0.535878	-2.1983	0.0279278	0.717678	96.831	41.9573
ENSG00000164961	WASHC5	protein_coding	15.5099	1.58857	0.724496	2.19266	0.0283319	0.717678	8.78597	32.45
ENSG00000241258	CRCP	protein_coding	7.22587	1.77278	0.80743	2.19559	0.0281213	0.717678	7.45794	30.365
ENSG00000260455	NBAT1	lincRNA	6.35896	-1.82168	0.830729	-2.19286	0.0283172	0.717678	8.09363	1.51668
ENSG00000100650	SRSF5	protein_coding	35.4565	-1.31422	0.600337	-2.18915	0.0285863	0.720257	96.726	36.6511
ENSG00000144320	LNPK	protein_coding	20.6364	1.82524	0.83456	2.18707	0.0287371	0.720257	3.55252	25.0265
ENSG00000180353	HCLS1	protein_coding	9.30758	1.67536	0.766398	2.18602	0.0288141	0.720257	4.80214	20.6612
ENSG00000197044	ZNF441	protein_coding	9.91939	1.88304	0.861007	2.18702	0.028741	0.720257	1.00828	9.43694
ENSG00000011566	MAP4K3	protein_coding	28.4687	-1.53859	0.706921	-2.17647	0.0295205	0.721249	173.555	40.749
ENSG00000037241	RPL26L1	protein_coding	9.8628	1.67568	0.772095	2.17031	0.0299834	0.721249	16.3809	72.3538
ENSG00000055332	EIF2AK2	protein_coding	30.146	1.27965	0.594444	2.15269	0.0313433	0.721249	5.27007	14.155
ENSG00000068878	PSME4	protein_coding	35.4323	1.23887	0.569621	2.17491	0.0296368	0.721249	14.4485	37.7944
ENSG00000078018	MAP2	protein_coding	7.69716	-1.6667	0.774792	-2.15116	0.0314634	0.721249	6.0796	1.33706
ENSG00000078747	ITCH	protein_coding	31.2515	1.37165	0.638771	2.14733	0.0317671	0.721249	15.0877	43.9741
ENSG00000082068	WDR70	protein_coding	7.60081	-1.77703	0.829607	-2.14201	0.0321925	0.721249	15.4723	2.30813
ENSG00000099331	MYO9B	protein_coding	23.5578	1.72737	0.803012	2.15112	0.031467	0.721249	16.6248	94.3383
ENSG00000103942	HOMER2	protein_coding	9.31054	1.87944	0.866504	2.169	0.030083	0.721249	1.08497	8.01059
ENSG00000105497	ZNF175	protein_coding	8.18935	-1.81024	0.844931	-2.14247	0.0321556	0.721249	7.44094	1.13614
ENSG00000108788	MLX	protein_coding	6.92585	-1.70736	0.787061	-2.16928	0.0300615	0.721249	17.5816	4.26577
ENSG00000112992	NNT	protein_coding	35.2447	-1.28276	0.593319	-2.162	0.030618	0.721249	34.6916	13.1934
ENSG00000113615	SEC24A	protein_coding	22.4833	1.58535	0.735809	2.15457	0.0311955	0.721249	4.22996	16.8755
ENSG00000114021	NIT2	protein_coding	11.0313	1.79	0.834033	2.1462	0.0318568	0.721249	1.45318	9.00087
ENSG00000117707	PROX1	protein_coding	8.42887	1.74718	0.815669	2.14202	0.032192	0.721249	0.721309	4.57361
ENSG00000118263	KLF7	protein_coding	11.0077	-1.68574	0.783895	-2.15047	0.031518	0.721249	9.17263	2.71697
ENSG00000127948	POR	protein_coding	6.49964	1.92623	0.892588	2.15802	0.030926	0.721249	3.91584	45.05
ENSG00000134352	IL6ST	protein_coding	133.099	-1.24287	0.579216	-2.14579	0.0318899	0.721249	314.276	123.838
ENSG00000136536	MARCH7	protein_coding	45.3548	-1.39549	0.642841	-2.17082	0.0299446	0.721249	59.281	20.1881
ENSG00000141867	BRD4	protein_coding	13.8977	1.53955	0.718983	2.14129	0.0322505	0.721249	9.89383	39.9306
ENSG00000155957	TMBIM4	protein_coding	10.2988	-1.66329	0.767301	-2.16772	0.0301801	0.721249	66.9268	13.5237
ENSG00000157349	DDX19B	protein_coding	7.16659	1.861	0.862212	2.1584	0.0308967	0.721249	2.16466	15.7157
ENSG00000159792	PSKH1	protein_coding	23.8079	-1.91257	0.884463	-2.16241	0.0305868	0.721249	61.5967	2.75907
ENSG00000163743	RCHY1	protein_coding	15.5009	1.56961	0.721676	2.17495	0.0296341	0.721249	8.35986	36.8041
ENSG00000164035	EMCN	protein_coding	71.0658	-1.66494	0.776395	-2.14446	0.0319964	0.721249	231.177	65.4766
ENSG00000166260	COX11	protein_coding	15.6022	-1.4855	0.689224	-2.15532	0.0311368	0.721249	23.0189	7.10649
ENSG00000173692	PSMD1	protein_coding	38.3732	1.42096	0.663075	2.14299	0.0321142	0.721249	34.0823	108.742
ENSG00000175497	DPP10	protein_coding	6.43849	-1.90792	0.889961	-2.14383	0.0320468	0.721249	5.21923	0.64309
ENSG00000196576	PLXNB2	protein_coding	9.70211	1.76147	0.814799	2.16185	0.03063	0.721249	9.27935	60.04
ENSG00000197081	IGF2R	protein_coding	43.3742	1.60137	0.738323	2.16893	0.030088	0.721249	6.51497	24.6178
ENSG00000198682	PAPSS2	protein_coding	22.1408	-1.57736	0.736775	-2.1409	0.0322819	0.721249	19.142	4.20191
ENSG00000198909	MAP3K3	protein_coding	13.5396	-1.51149	0.705006	-2.14394	0.0320377	0.721249	19.2409	5.66424
ENSG00000236532	LINC01695	lincRNA	11.5969	-1.6756	0.76913	-2.17857	0.0293635	0.721249	7.67489	1.80252
ENSG00000255529	POLR2M	protein_coding	25.7025	1.39354	0.646165	2.15664	0.0310338	0.721249	12.2229	37.2749
ENSG00000273173	SNURF	protein_coding	5.97401	-1.85983	0.854604	-2.17624	0.029537	0.721249	115.35	14.8321
ENSG00000276293	PIP4K2B	protein_coding	8.66485	-1.61889	0.748211	-2.16368	0.0304886	0.721249	9.27593	2.19887
ENSG00000009694	TENM1	protein_coding	8.74449	-1.89336	0.88965	-2.12821	0.0333196	0.724423	4.08235	0.288669
ENSG00000024526	DEPDC1	protein_coding	11.2595	1.78042	0.835163	2.13182	0.0330213	0.724423	3.17581	15.438
ENSG00000038295	TLL1	protein_coding	7.5968	-1.8651	0.872512	-2.13763	0.0325471	0.724423	6.0947	0.750085
ENSG00000105701	FKBP8	protein_coding	8.44015	-1.85563	0.868461	-2.13668	0.0326237	0.724423	100.751	12.0384
ENSG00000106686	SPATA6L	protein_coding	11.3422	-1.58757	0.749014	-2.11955	0.0340439	0.724423	6.96323	2.10618
ENSG00000109171	SLAIN2	protein_coding	19.2417	-1.5188	0.712599	-2.13135	0.0330604	0.724423	61.3305	19.0513
ENSG00000111725	PRKAB1	protein_coding	7.864	1.7472	0.825674	2.11609	0.0343369	0.724423	4.80434	30.2777
ENSG00000112182	BACH2	protein_coding	8.28822	1.79516	0.845994	2.12195	0.0338417	0.724423	0.61112	4.42025
ENSG00000119522	DENND1A	protein_coding	7.78137	-1.6957	0.797355	-2.12666	0.0334482	0.724423	13.0675	2.96061
ENSG00000132204	LINC00470	lincRNA	9.34888	-1.91689	0.901043	-2.12741	0.0333863	0.724423	37.5308	2.95173
ENSG00000132294	EFR3A	protein_coding	19.7193	1.39864	0.658283	2.12468	0.0336129	0.724423	7.8486	25.8656
ENSG00000135269	TES	protein_coding	14.7867	-1.40713	0.664542	-2.11744	0.0342224	0.724423	42.0362	13.1952
ENSG00000166263	STXBP4	protein_coding	16.9161	1.64715	0.773707	2.1289	0.0332623	0.724423	1.81915	8.61937
ENSG00000170265	ZNF282	protein_coding	30.2911	-1.92309	0.908771	-2.11615	0.0343324	0.724423	55.0448	0.467608
ENSG00000173588	CEP83	protein_coding	10.3658	-1.62281	0.765661	-2.1195	0.0340486	0.724423	32.5472	7.53237
ENSG00000177058	SLC38A9	protein_coding	12.6526	-1.59628	0.752783	-2.1205	0.0339639	0.724423	48.8635	14.2398
ENSG00000182256	GABRG3	protein_coding	8.65966	-1.69429	0.797163	-2.1254	0.0335535	0.724423	2.64516	0.604635
ENSG00000182621	PLCB1	protein_coding	55.2189	-1.64197	0.770362	-2.13142	0.0330545	0.724423	106.953	29.955
ENSG00000182827	ACBD3	protein_coding	64.751	1.59602	0.753989	2.11677	0.0342797	0.724423	57.7487	219.5
ENSG00000197183	NOL4L	protein_coding	12.0527	-1.50475	0.707521	-2.12679	0.0334372	0.724423	8.27497	2.41332
ENSG00000164219	PGGT1B	protein_coding	27.1739	1.46749	0.694559	2.11283	0.0346151	0.728263	7.16161	24.1423
ENSG00000066294	CD84	protein_coding	6.74704	-1.80801	0.857626	-2.10815	0.0350176	0.732573	2.8823	0.471616
ENSG00000076513	ANKRD13A	protein_coding	14.6661	1.4503	0.689454	2.10355	0.0354174	0.732573	5.9317	21.4176
ENSG00000104823	ECH1	protein_coding	7.17509	-1.86866	0.888541	-2.10306	0.0354604	0.732573	246.235	25.7911
ENSG00000123636	BAZ2B	protein_coding	88.1723	-1.1616	0.552446	-2.10264	0.035497	0.732573	90.1348	38.5859
ENSG00000132510	KDM6B	protein_coding	45.7861	-1.94365	0.92169	-2.10879	0.0349627	0.732573	34.3926	1.09511
ENSG00000136383	ALPK3	protein_coding	9.01969	-1.76227	0.836729	-2.10615	0.0351917	0.732573	3.05624	0.43212
ENSG00000151746	BICD1	protein_coding	15.234	-1.47031	0.698985	-2.1035	0.0354222	0.732573	14.1445	5.04767
ENSG00000198521	ZNF43	protein_coding	9.4735	-1.72949	0.823909	-2.09913	0.0358057	0.736937	12.2729	2.97158
ENSG00000110925	CSRNP2	protein_coding	11.6501	-1.52739	0.728407	-2.0969	0.0360027	0.736985	46.1252	13.2929
ENSG00000170312	CDK1	protein_coding	17.7662	1.58402	0.755208	2.09746	0.0359529	0.736985	11.3362	66.4805
ENSG00000173611	SCAI	protein_coding	21.9691	-1.56797	0.750101	-2.09034	0.0365871	0.746928	12.4117	3.59714
ENSG00000146802	TMEM168	protein_coding	13.4558	1.65369	0.791588	2.08908	0.0367003	0.747226	2.23018	11.4019
ENSG00000130816	DNMT1	protein_coding	20.2396	1.44918	0.69557	2.08344	0.0372108	0.75559	42.4837	134.43
ENSG00000166444	ST5	protein_coding	22.4727	-1.91324	0.920402	-2.0787	0.0376446	0.762354	218.158	8.50459
ENSG00000120159	CAAP1	protein_coding	13.8775	-1.51759	0.731301	-2.07519	0.0379689	0.765527	25.129	7.52798
ENSG00000272617	COG8	protein_coding	6.15791	-1.75088	0.843872	-2.07482	0.0380034	0.765527	6.36994	1.06978
ENSG00000135049	AGTPBP1	protein_coding	20.3246	1.43164	0.692096	2.06856	0.0385876	0.773182	4.18045	13.734
ENSG00000169249	ZRSR2	protein_coding	22.1774	1.66296	0.803631	2.06931	0.0385166	0.773182	25.1152	102.34
ENSG00000203685	STUM	protein_coding	11.8699	-1.85804	0.899361	-2.06595	0.0388331	0.774004	11.3625	0.863573
ENSG00000250033	SLC7A11-AS1	processed_transcript	7.16773	-1.7689	0.856068	-2.06631	0.0387995	0.774004	6.03286	1.06748
ENSG00000163138	PACRGL	protein_coding	19.5914	-1.70446	0.827097	-2.06077	0.0393246	0.781744	64.1025	11.6281
ENSG00000076108	BAZ2A	protein_coding	21.2965	1.33273	0.647561	2.05808	0.0395822	0.783981	15.345	43.1921
ENSG00000160818	GPATCH4	protein_coding	41.1971	1.36467	0.663285	2.05744	0.0396441	0.783981	22.5984	67.4295
ENSG00000163808	KIF15	protein_coding	7.80924	1.71369	0.834859	2.05267	0.040105	0.791029	2.19553	8.92263
ENSG00000186868	MAPT	protein_coding	7.47691	-1.81675	0.889163	-2.04321	0.0410313	0.807198	4.45192	0.589232
ENSG00000169946	ZFPM2	protein_coding	9.93348	1.49772	0.733756	2.04117	0.0412343	0.80909	4.90331	18.6031
ENSG00000168610	STAT3	protein_coding	41.3928	-1.5124	0.744477	-2.03149	0.0422049	0.825994	139.455	30.5355
ENSG00000225572	DOCK4-AS1	antisense_RNA	7.90877	-1.58266	0.780137	-2.02869	0.0424894	0.82942	7.73357	1.82118
ENSG00000174574	AKIRIN1	protein_coding	11.8004	1.43483	0.70815	2.02617	0.0427479	0.829574	6.40886	21.0601
ENSG00000183747	ACSM2A	protein_coding	7.90775	-1.60647	0.793158	-2.0254	0.0428259	0.829574	11.3599	2.70943
ENSG00000237298	TTN-AS1	antisense_RNA	8.15034	-1.55234	0.766239	-2.02592	0.0427731	0.829574	28.0105	7.6675
ENSG00000065357	DGKA	protein_coding	9.37749	-1.73206	0.859793	-2.01451	0.0439557	0.839831	85.9085	11.1103
ENSG00000076685	NT5C2	protein_coding	18.5803	-1.5327	0.760285	-2.01596	0.0438045	0.839831	98.3693	25.3715
ENSG00000080608	PUM3	protein_coding	20.5526	1.48073	0.734347	2.01639	0.0437591	0.839831	14.9189	53.4919
ENSG00000141569	TRIM65	protein_coding	7.69056	1.5724	0.781469	2.0121	0.044209	0.839831	2.47159	11.4105
ENSG00000142207	URB1	protein_coding	9.48884	-1.6668	0.827612	-2.01398	0.0440112	0.839831	2.44906	0.478805
ENSG00000170385	SLC30A1	protein_coding	11.7023	-1.50009	0.744941	-2.0137	0.0440408	0.839831	5.19361	1.30037
ENSG00000180592	SKIDA1	protein_coding	28.8519	1.40517	0.698471	2.01179	0.0442425	0.839831	5.61953	22.6007
ENSG00000205323	SARNP	protein_coding	13.717	1.39759	0.694384	2.01271	0.0441456	0.839831	17.4695	56.5075
ENSG00000074219	TEAD2	protein_coding	15.9036	1.7078	0.855475	1.99632	0.0458995	0.846423	5.53698	57.1772
ENSG00000083093	PALB2	protein_coding	7.7572	1.6799	0.840836	1.9979	0.0457277	0.846423	2.69612	16.2272
ENSG00000091622	PITPNM3	protein_coding	12.3902	1.66085	0.83003	2.00096	0.045397	0.846423	0.85396	5.86245
ENSG00000092531	SNAP23	protein_coding	68.9769	-1.44893	0.722056	-2.00667	0.0447847	0.846423	744.585	188.535
ENSG00000106346	USP42	protein_coding	6.41143	-1.7171	0.857497	-2.00245	0.0452361	0.846423	3.57512	0.731373
ENSG00000130477	UNC13A	protein_coding	6.00626	1.79447	0.898868	1.99636	0.0458944	0.846423	0.199277	2.17427
ENSG00000132612	VPS4A	protein_coding	8.40978	-1.64869	0.822789	-2.00378	0.0450933	0.846423	14.6394	3.86417
ENSG00000144810	COL8A1	protein_coding	45.1052	1.60067	0.800167	2.00042	0.0454551	0.846423	11.3898	61.8171
ENSG00000182504	CEP97	protein_coding	78.7918	1.83791	0.916529	2.0053	0.0449312	0.846423	2.65208	132.284
ENSG00000183604	SMG1P5	transcribed_unprocessed_pseudogene	6.87039	-1.65075	0.826306	-1.99775	0.0457436	0.846423	6.87823	1.55949
ENSG00000226996	AP000477.1	lincRNA	9.70663	-1.75021	0.873912	-2.00273	0.0452058	0.846423	37.9414	6.75834
ENSG00000231889	TRAF3IP2-AS1	antisense_RNA	7.49551	-1.63408	0.818668	-1.99603	0.0459308	0.846423	21.1922	5.49719
ENSG00000036054	TBC1D23	protein_coding	9.90783	1.4697	0.738325	1.99058	0.0465272	0.84871	5.06715	17.5077
ENSG00000048028	USP28	protein_coding	8.99881	1.55233	0.780098	1.98992	0.0465996	0.84871	4.07471	18.7038
ENSG00000106546	AHR	protein_coding	28.6138	-1.19639	0.601072	-1.99043	0.0465439	0.84871	24.878	10.4572
ENSG00000130669	PAK4	protein_coding	6.51979	-1.74644	0.877706	-1.98978	0.0466152	0.84871	20.2554	4.56344
ENSG00000171262	FAM98B	protein_coding	106.148	1.52226	0.763719	1.99322	0.0462374	0.84871	79.5214	278.358
ENSG00000001460	STPG1	protein_coding	6.29916	-1.63912	0.826689	-1.98275	0.047395	0.850639	9.37521	2.01769
ENSG00000130348	QRSL1	protein_coding	10.0713	1.62407	0.819023	1.98293	0.0473748	0.850639	1.8246	10.1123
ENSG00000148334	PTGES2	protein_coding	11.5582	-1.80912	0.912198	-1.98325	0.0473393	0.850639	46.7156	1.26028
ENSG00000172183	ISG20	protein_coding	46.7055	-1.77652	0.894882	-1.9852	0.0471227	0.850639	112.161	0.225298
ENSG00000175322	ZNF519	protein_coding	26.0109	-1.23207	0.620136	-1.98677	0.0469483	0.850639	13.8812	5.31348
ENSG00000185164	NOMO2	protein_coding	8.29545	-1.53022	0.771543	-1.98332	0.0473312	0.850639	14.2911	3.58428
ENSG00000088970	KIZ	protein_coding	9.3951	-1.80373	0.912148	-1.97746	0.04799	0.85476	44.5019	1.23121
ENSG00000107186	MPDZ	protein_coding	34.6479	-1.30335	0.659359	-1.9767	0.048076	0.85476	40.7823	15.4494
ENSG00000196428	TSC22D2	protein_coding	22.5989	1.46745	0.741652	1.97862	0.0478593	0.85476	5.78077	25.2537
ENSG00000196562	SULF2	protein_coding	19.3236	-1.28285	0.648528	-1.9781	0.0479175	0.85476	36.6404	13.4369
ENSG00000183506	PI4KAP2	transcribed_unprocessed_pseudogene	9.20005	1.73275	0.877797	1.97397	0.0483849	0.858238	1.0017	18.0414
ENSG00000188153	COL4A5	protein_coding	8.4049	-1.69297	0.858577	-1.97183	0.0486287	0.860546	11.821	3.06854
ENSG00000074416	MGLL	protein_coding	19.7421	-1.6197	0.82372	-1.96632	0.0492613	0.866467	42.8373	6.80726
ENSG00000140526	ABHD2	protein_coding	10.2044	-1.62671	0.827812	-1.96507	0.0494064	0.866467	4.65459	0.863977
ENSG00000150938	CRIM1	protein_coding	79.6016	-1.2437	0.63268	-1.96576	0.0493259	0.866467	59.8539	21.6636
ENSG00000170089	AC106795.1	transcribed_unprocessed_pseudogene	13.9683	-1.66509	0.847825	-1.96396	0.0495353	0.866467	80.8982	10.6445
ENSG00000197694	SPTAN1	protein_coding	91.297	-1.2326	0.627404	-1.9646	0.0494608	0.866467	633.544	221.689
ENSG00000141431	ASXL3	protein_coding	7.84159	-1.66949	0.85176	-1.96005	0.04999	0.868405	4.06904	0.606763
ENSG00000154124	OTULIN	protein_coding	12.5975	-1.37432	0.700933	-1.9607	0.0499141	0.868405	9.4173	3.12585
ENSG00000198121	LPAR1	protein_coding	6.53403	1.58717	0.809167	1.96148	0.0498229	0.868405	1.34249	5.39632
ENSG00000189212	DPY19L2P1	transcribed_unprocessed_pseudogene	5.94704	-1.64675	0.840793	-1.95857	0.0501635	0.869424	4.04371	0.882371
ENSG00000156642	NPTN	protein_coding	15.0592	-1.28841	0.658935	-1.95529	0.0505488	0.874102	25.9096	9.2857
ENSG00000117602	RCAN3	protein_coding	14.6506	1.60512	0.821706	1.9534	0.0507719	0.875325	3.95531	21.4595
ENSG00000260742	AC009962.1	antisense_RNA	6.52191	-1.63122	0.835349	-1.95274	0.0508507	0.875325	3.67417	0.857816
ENSG00000023287	RB1CC1	protein_coding	38.1775	-1.15616	0.59581	-1.94049	0.0523207	0.876991	27.7192	11.2276
ENSG00000038532	CLEC16A	protein_coding	9.75322	-1.41619	0.728365	-1.94435	0.0518536	0.876991	17.7499	5.33078
ENSG00000057252	SOAT1	protein_coding	15.5515	-1.46853	0.753387	-1.94924	0.0512663	0.876991	11.675	3.12952
ENSG00000063601	MTMR1	protein_coding	8.91262	1.46829	0.760047	1.93184	0.053379	0.876991	5.38167	20.5654
ENSG00000106244	PDAP1	protein_coding	28.6479	1.3834	0.715128	1.93447	0.0530551	0.876991	54.4134	184.427
ENSG00000109458	GAB1	protein_coding	42.692	-1.0848	0.557113	-1.94717	0.0515141	0.876991	42.8851	19.6418
ENSG00000128052	KDR	protein_coding	68.8003	-1.03766	0.535841	-1.93651	0.0528051	0.876991	28.4373	12.6381
ENSG00000134884	ARGLU1	protein_coding	34.0576	1.24875	0.642052	1.94493	0.0517831	0.876991	36.9258	105.8
ENSG00000135870	RC3H1	protein_coding	60.7777	1.48986	0.766744	1.9431	0.0520035	0.876991	16.5141	60.7974
ENSG00000137959	IFI44L	protein_coding	13.3544	1.4043	0.726054	1.93416	0.0530935	0.876991	3.43784	11.8042
ENSG00000139324	TMTC3	protein_coding	12.4622	-1.5353	0.790481	-1.94223	0.0521089	0.876991	8.33925	1.9564
ENSG00000144791	LIMD1	protein_coding	18.0242	-1.31444	0.676179	-1.94392	0.0519053	0.876991	5.987	1.96139
ENSG00000160293	VAV2	protein_coding	5.84142	-1.62508	0.840967	-1.93239	0.0533117	0.876991	6.37171	1.04838
ENSG00000162433	AK4	protein_coding	9.90228	1.45393	0.752393	1.9324	0.0533101	0.876991	1.48996	5.64733
ENSG00000180694	TMEM64	protein_coding	8.41601	1.52841	0.7904	1.93372	0.0531473	0.876991	1.83145	8.13144
ENSG00000182004	SNRPE	protein_coding	23.2695	1.24942	0.645196	1.93649	0.0528078	0.876991	180.54	518.167
ENSG00000182149	IST1	protein_coding	17.6321	1.45522	0.746858	1.94846	0.0513601	0.876991	32.2848	131.424
ENSG00000186854	TRABD2A	protein_coding	7.82174	-1.57078	0.812233	-1.93391	0.0531245	0.876991	8.56137	2.01754
ENSG00000224063	AC007319.1	antisense_RNA	12.2302	-1.53632	0.793376	-1.93643	0.0528148	0.876991	60.853	14.7987
ENSG00000226777	FAM30A	lincRNA	7.82272	1.74264	0.901599	1.93284	0.0532564	0.876991	0.298211	4.81957
ENSG00000246273	SBF2-AS1	antisense_RNA	10.558	-1.4652	0.752029	-1.94833	0.0513757	0.876991	8.98974	2.7509
ENSG00000085224	ATRX	protein_coding	168.416	-1.25138	0.648093	-1.93086	0.0535005	0.877084	389.841	138.852
ENSG00000178977	LINC00324	lincRNA	12.4759	1.36357	0.707783	1.92654	0.0540374	0.883972	4.57162	14.3924
ENSG00000063245	EPN1	protein_coding	37.5792	-1.6145	0.838667	-1.92508	0.054219	0.885032	22.529	6.29381
ENSG00000112640	PPP2R5D	protein_coding	6.48141	1.59835	0.831125	1.92311	0.0544657	0.887147	4.50214	17.1498
ENSG00000116117	PARD3B	protein_coding	20.6474	-1.36589	0.711384	-1.92004	0.0548527	0.891532	27.4316	8.78615
ENSG00000088325	TPX2	protein_coding	19.6788	1.26895	0.661627	1.91793	0.0551201	0.893961	4.61692	12.4005
ENSG00000198420	TCAF1	protein_coding	24.2895	1.26214	0.658535	1.91659	0.0552902	0.894803	3.99298	10.5128
ENSG00000166450	PRTG	protein_coding	15.0659	-1.61165	0.841927	-1.91424	0.0555895	0.897729	6.91348	1.71194
ENSG00000005801	ZNF195	protein_coding	9.43984	-1.48957	0.781279	-1.90658	0.0565747	0.90034	19.6723	5.29646
ENSG00000085449	WDFY1	protein_coding	25.846	-1.13025	0.592757	-1.90677	0.0565498	0.90034	23.7802	10.0798
ENSG00000101224	CDC25B	protein_coding	5.74068	1.63563	0.856062	1.91065	0.0560502	0.90034	2.19188	14.0292
ENSG00000112414	ADGRG6	protein_coding	31.2078	-1.53923	0.807351	-1.90652	0.0565833	0.90034	27.22	10.5302
ENSG00000164187	LMBRD2	protein_coding	12.3152	1.63717	0.858499	1.90702	0.0565179	0.90034	0.69304	6.2082
ENSG00000166206	GABRB3	protein_coding	15.0938	1.7363	0.909283	1.90952	0.0561949	0.90034	2.13987	112.748
ENSG00000255112	CHMP1B	protein_coding	16.6707	-1.28771	0.673992	-1.91058	0.0560587	0.90034	15.9681	5.49405
ENSG00000113555	PCDH12	protein_coding	7.8333	-1.50581	0.790685	-1.90444	0.0568534	0.902451	10.9615	3.29643
ENSG00000129595	EPB41L4A	protein_coding	13.9344	1.45136	0.763131	1.90185	0.0571913	0.902451	25.6925	102.122
ENSG00000151116	UEVLD	protein_coding	9.70424	-1.55221	0.816004	-1.90221	0.0571432	0.902451	8.63674	2.74552
ENSG00000162601	MYSM1	protein_coding	40.8123	-1.37842	0.724785	-1.90184	0.0571925	0.902451	33.753	10.9161
ENSG00000087586	AURKA	protein_coding	9.34727	1.4737	0.77757	1.89527	0.0580568	0.903264	7.05888	24.5231
ENSG00000155096	AZIN1	protein_coding	35.031	1.12675	0.594205	1.89623	0.0579303	0.903264	15.0958	35.276
ENSG00000160218	TRAPPC10	protein_coding	8.55237	-1.44601	0.761112	-1.89986	0.0574512	0.903264	13.9265	3.88475
ENSG00000166033	HTRA1	protein_coding	13.8346	-1.28301	0.677013	-1.8951	0.0580789	0.903264	21.4697	7.48537
ENSG00000169891	REPS2	protein_coding	10.1229	-1.54708	0.815355	-1.89744	0.0577704	0.903264	8.04999	1.65659
ENSG00000185480	PARPBP	protein_coding	6.7078	1.55896	0.821088	1.89865	0.0576108	0.903264	3.09844	12.8717
ENSG00000233057	EEF1A1P14	processed_pseudogene	6.16859	1.5369	0.8099	1.89764	0.0577437	0.903264	3.15879	11.8846
ENSG00000130150	MOSPD2	protein_coding	16.0708	-1.34665	0.711274	-1.89329	0.0583195	0.904069	49.6441	18.3984
ENSG00000166762	CATSPER2	protein_coding	25.2534	-1.58101	0.835227	-1.89291	0.0583694	0.904069	23.132	5.94253
ENSG00000118194	TNNT2	protein_coding	7.81095	-1.7129	0.906341	-1.88991	0.0587701	0.906362	25.5012	3.29674
ENSG00000165115	KIF27	protein_coding	6.8945	1.55059	0.820803	1.88911	0.0588764	0.906362	1.34632	6.82943
ENSG00000174718	KIAA1551	protein_coding	44.7795	-1.11357	0.589227	-1.88988	0.0587743	0.906362	40.7748	16.8828
ENSG00000024422	EHD2	protein_coding	30.1051	1.56744	0.830752	1.88678	0.0591904	0.909347	12.0546	74.0145
ENSG00000171100	MTM1	protein_coding	7.38714	-1.46902	0.780204	-1.88286	0.0597192	0.915614	9.05215	2.40718
ENSG00000018280	SLC11A1	protein_coding	7.4165	-1.61536	0.858845	-1.88085	0.0599919	0.915718	8.15749	1.66442
ENSG00000075651	PLD1	protein_coding	34.2383	-1.32346	0.706379	-1.87359	0.0609873	0.915718	104.672	32.1374
ENSG00000081154	PCNP	protein_coding	65.5162	1.14787	0.612484	1.87412	0.0609141	0.915718	59.0376	151.553
ENSG00000083844	ZNF264	protein_coding	19.2695	1.26686	0.675817	1.87455	0.060854	0.915718	1.83194	6.05135
ENSG00000153147	SMARCA5	protein_coding	67.417	1.31778	0.702027	1.8771	0.0605037	0.915718	30.3688	84.4955
ENSG00000167085	PHB	protein_coding	7.15288	1.51738	0.809492	1.87449	0.0608633	0.915718	13.0934	52.1106
ENSG00000167196	FBXO22	protein_coding	34.2707	-1.32345	0.706346	-1.87366	0.0609773	0.915718	33.9747	11.4042
ENSG00000169155	ZBTB43	protein_coding	103.085	-1.72353	0.920991	-1.87139	0.0612909	0.915718	164.931	1.84545
ENSG00000171105	INSR	protein_coding	12.5047	-1.48447	0.791977	-1.87439	0.060877	0.915718	6.04753	1.61442
ENSG00000196867	ZFP28	protein_coding	9.28832	-1.40206	0.749547	-1.87055	0.0614076	0.915718	7.16649	2.0299
ENSG00000214182	PTMAP5	transcribed_processed_pseudogene	14.4008	1.60747	0.854254	1.88173	0.0598731	0.915718	36.3719	182.794
ENSG00000224032	EPB41L4A-AS1	lincRNA	9.11929	-1.54704	0.827154	-1.87032	0.0614392	0.915718	56.6171	24.3988
ENSG00000232807	AL137186.2	antisense_RNA	6.41681	-1.6151	0.860004	-1.87801	0.0603794	0.915718	8.72982	1.33726
ENSG00000233327	USP32P2	transcribed_unprocessed_pseudogene	14.1017	-1.63209	0.872962	-1.8696	0.0615395	0.915718	10.5453	2.00907
ENSG00000260923	LINC02193	lincRNA	11.1208	-1.5476	0.827657	-1.86986	0.0615034	0.915718	108.17	14.6605
ENSG00000074266	EED	protein_coding	10.3479	-1.36727	0.73238	-1.86688	0.0619179	0.919541	17.9254	5.27775
ENSG00000119844	AFTPH	protein_coding	5.99134	-1.49145	0.801075	-1.86182	0.062629	0.919792	5.16488	1.29012
ENSG00000139842	CUL4A	protein_coding	45.3046	1.41182	0.756822	1.86546	0.0621167	0.919792	21.3078	85.4874
ENSG00000148396	SEC16A	protein_coding	9.32698	1.38629	0.743318	1.865	0.0621808	0.919792	1.6366	5.42047
ENSG00000159399	HK2	protein_coding	6.00509	1.60842	0.864054	1.86148	0.0626764	0.919792	0.572186	3.80728
ENSG00000166912	MTMR10	protein_coding	17.2284	-1.36206	0.732009	-1.86071	0.0627848	0.919792	10.7305	3.73086
ENSG00000231170	AC002451.1	antisense_RNA	6.53292	-1.6351	0.87775	-1.86283	0.0624857	0.919792	136.756	28.5326
ENSG00000246090	AP002026.1	antisense_RNA	6.18013	-1.64016	0.881116	-1.86146	0.0626795	0.919792	2.93183	0.628096
ENSG00000072274	TFRC	protein_coding	17.1281	1.29724	0.699363	1.85489	0.0636123	0.921245	16.317	46.2584
ENSG00000073712	FERMT2	protein_coding	28.6647	1.11534	0.600512	1.85731	0.063267	0.921245	17.0327	40.8866
ENSG00000101782	RIOK3	protein_coding	24.0038	1.19319	0.641852	1.85899	0.0630292	0.921245	10.6846	27.1594
ENSG00000135048	TMEM2	protein_coding	16.4069	-1.35217	0.728433	-1.85627	0.0634154	0.921245	19.8798	7.99666
ENSG00000160741	CRTC2	protein_coding	7.15286	1.65149	0.89035	1.85488	0.0636139	0.921245	3.05689	55.6906
ENSG00000264112	AC015813.1	lincRNA	7.82807	-1.43583	0.773563	-1.85612	0.0634363	0.921245	3.89986	1.20063
ENSG00000107560	RAB11FIP2	protein_coding	22.721	-1.57371	0.849702	-1.85207	0.0640156	0.923532	40.707	4.65601
ENSG00000272419	AC241585.2	transcribed_unprocessed_pseudogene	30.2897	-1.60513	0.866382	-1.85268	0.0639284	0.923532	81.2289	1.56922
ENSG00000127481	UBR4	protein_coding	34.8806	-1.16629	0.630168	-1.85076	0.0642037	0.924484	42.0447	15.6025
ENSG00000108840	HDAC5	protein_coding	6.06622	1.62582	0.879234	1.84913	0.0644393	0.926116	2.39019	15.3365
ENSG00000011028	MRC2	protein_coding	11.7397	1.65183	0.897065	1.84137	0.0655678	0.926513	5.60948	48.5127
ENSG00000090470	PDCD7	protein_coding	9.63558	1.4883	0.80712	1.84396	0.0651888	0.926513	2.15942	11.0366
ENSG00000111843	TMEM14C	protein_coding	13.741	1.23519	0.670225	1.84295	0.0653362	0.926513	15.5532	43.4534
ENSG00000127989	MTERF1	protein_coding	9.7348	-1.48751	0.806032	-1.84547	0.064969	0.926513	15.097	3.50384
ENSG00000134539	KLRD1	protein_coding	28.7962	-1.24236	0.674275	-1.84251	0.0654006	0.926513	7.3218	2.45409
ENSG00000163389	POGLUT1	protein_coding	6.57979	-1.53358	0.832651	-1.8418	0.0655038	0.926513	9.61892	1.74579
ENSG00000166526	ZNF3	protein_coding	7.70001	1.42276	0.771801	1.84343	0.0652668	0.926513	4.95585	18.5006
ENSG00000175066	GK5	protein_coding	19.7794	-1.23746	0.671803	-1.842	0.0654754	0.926513	8.54127	3.44984
ENSG00000183666	GUSBP1	transcribed_unprocessed_pseudogene	8.92809	1.54257	0.835288	1.84675	0.064783	0.926513	4.13403	18.2118
ENSG00000162616	DNAJB4	protein_coding	34.1438	-1.09748	0.596746	-1.83911	0.0658987	0.929454	35.5089	15.0745
ENSG00000133773	CCDC59	protein_coding	9.87503	1.42631	0.776423	1.83703	0.0662052	0.930311	12.052	42.3194
ENSG00000198626	RYR2	protein_coding	57.0876	-1.63831	0.89155	-1.83759	0.0661224	0.930311	79.8406	1.1113
ENSG00000139174	PRICKLE1	protein_coding	9.27825	-1.40017	0.762712	-1.83578	0.0663905	0.931188	23.5258	6.21116
ENSG00000100439	ABHD4	protein_coding	8.94226	1.64332	0.895726	1.83462	0.0665621	0.93187	4.12546	73.4599
ENSG00000119801	YPEL5	protein_coding	16.2342	-1.25686	0.686171	-1.8317	0.0669963	0.936054	22.5638	7.65014
ENSG00000177853	ZNF518A	protein_coding	25.1371	1.41687	0.773843	1.83095	0.0671082	0.936054	6.13562	28.4237
ENSG00000139644	TMBIM6	protein_coding	22.8879	-1.17417	0.642067	-1.82873	0.0674403	0.938958	90.0911	37.3757
ENSG00000136153	LMO7	protein_coding	13.1321	1.25165	0.685352	1.82628	0.0678075	0.940612	14.5727	41.9851
ENSG00000178567	EPM2AIP1	protein_coding	14.59	-1.45195	0.794922	-1.82653	0.0677705	0.940612	4.11582	1.26081
ENSG00000143179	UCK2	protein_coding	7.16377	-1.4146	0.775445	-1.82424	0.0681159	0.941915	20.819	6.31462
ENSG00000143458	GABPB2	protein_coding	13.5968	-1.43213	0.785152	-1.82401	0.0681502	0.941915	5.70929	1.71157
ENSG00000165410	CFL2	protein_coding	38.5069	1.20664	0.664295	1.81642	0.0693054	0.956137	21.9702	54.1732
ENSG00000123739	PLA2G12A	protein_coding	23.8586	1.51154	0.833595	1.81328	0.0697892	0.961061	1.37841	29.7561
ENSG00000100632	ERH	protein_coding	42.7737	1.28867	0.711597	1.81095	0.0701479	0.961666	185.75	572.3
ENSG00000157933	SKI	protein_coding	13.1574	1.55401	0.858318	1.81053	0.0702141	0.961666	1.61964	10.6303
ENSG00000170100	ZNF778	protein_coding	20.8015	-1.53834	0.849517	-1.81084	0.0701654	0.961666	9.98157	1.67383
ENSG00000051825	MPHOSPH9	protein_coding	17.5325	1.26919	0.703658	1.80371	0.071277	0.964864	21.1516	55.4942
ENSG00000116138	DNAJC16	protein_coding	8.35819	1.40732	0.781657	1.80043	0.071792	0.964864	3.32769	12.694
ENSG00000137166	FOXP4	protein_coding	7.13859	1.55831	0.863474	1.8047	0.0711221	0.964864	0.799259	5.58347
ENSG00000151148	UBE3B	protein_coding	12.8335	-1.29115	0.716231	-1.8027	0.0714351	0.964864	10.7243	3.91662
ENSG00000158373	HIST1H2BD	protein_coding	14.0548	1.22597	0.679737	1.8036	0.0712942	0.964864	39.4045	111.044
ENSG00000165181	C9orf84	protein_coding	8.33696	-1.41426	0.782313	-1.80779	0.0706393	0.964864	4.38407	1.33121
ENSG00000166347	CYB5A	protein_coding	7.58107	1.39929	0.777349	1.80007	0.0718489	0.964864	4.0688	13.7157
ENSG00000170653	ATF7	protein_coding	12.3348	-1.25911	0.697774	-1.80446	0.0711593	0.964864	42.6828	15.6838
ENSG00000185070	FLRT2	protein_coding	56.2603	-1.21018	0.671768	-1.80148	0.0716266	0.964864	36.9769	16.4067
ENSG00000196705	ZNF431	protein_coding	26.1401	-1.2485	0.690844	-1.80721	0.0707299	0.964864	12.1796	5.17167
ENSG00000277991	FP236241.1	lincRNA	18.5803	1.21243	0.672715	1.8023	0.071499	0.964864	7.25916	17.4329
ENSG00000075568	TMEM131	protein_coding	17.9968	1.29113	0.719852	1.7936	0.0728769	0.965608	5.05221	17.3314
ENSG00000111696	NT5DC3	protein_coding	14.3886	1.54307	0.86	1.79427	0.0727707	0.965608	1.96201	13.1167
ENSG00000119537	KDSR	protein_coding	10.4826	-1.37279	0.76442	-1.79586	0.0725164	0.965608	12.173	4.28685
ENSG00000134108	ARL8B	protein_coding	41.7992	1.27827	0.712416	1.79428	0.0727689	0.965608	72.6578	223.86
ENSG00000146426	TIAM2	protein_coding	9.96173	-1.54038	0.860095	-1.79094	0.0733029	0.965608	19.7795	9.51323
ENSG00000170421	KRT8	protein_coding	10.8594	1.40441	0.782751	1.7942	0.0727813	0.965608	9.33059	36.2457
ENSG00000182240	BACE2	protein_coding	35.4267	-1.27663	0.71139	-1.79456	0.0727239	0.965608	138.963	48.5646
ENSG00000185220	PGBD2	protein_coding	14.8087	1.3874	0.774688	1.79092	0.0733066	0.965608	3.9822	17.7585
ENSG00000185829	ARL17A	protein_coding	10.0438	-1.41927	0.791708	-1.79267	0.0730259	0.965608	10.6606	3.49754
ENSG00000225889	AC012368.1	antisense_RNA	13.0816	-1.36346	0.760888	-1.79193	0.0731448	0.965608	54.7664	19.4451
ENSG00000283403	AC005394.2	processed_transcript	7.1941	-1.44109	0.804151	-1.79207	0.0731225	0.965608	4.83967	1.51693
ENSG00000004455	AK2	protein_coding	20.0353	-1.30441	0.734509	-1.77589	0.0757512	0.966086	161.802	58.1208
ENSG00000054523	KIF1B	protein_coding	33.277	-1.28316	0.717929	-1.7873	0.0738888	0.966086	11.5539	4.5931
ENSG00000067334	DNTTIP2	protein_coding	100.277	0.9835	0.552048	1.78155	0.0748229	0.966086	15.8801	36.9944
ENSG00000102910	LONP2	protein_coding	19.9213	1.18748	0.664986	1.78573	0.0741433	0.966086	4.9926	13.4731
ENSG00000104866	PPP1R37	protein_coding	6.20214	-1.52643	0.858804	-1.77739	0.0755041	0.966086	9.27853	2.05506
ENSG00000111732	AICDA	protein_coding	18.3094	1.60302	0.903905	1.77344	0.0761565	0.966086	1.00137	44.9844
ENSG00000117682	DHDDS	protein_coding	6.3554	1.51743	0.856254	1.77218	0.0763654	0.966086	5.72956	31.729
ENSG00000122512	PMS2	protein_coding	30.1014	-1.64972	0.924189	-1.78504	0.0742547	0.966086	117.595	7.94867
ENSG00000126001	CEP250	protein_coding	14.4155	1.21718	0.684352	1.77859	0.0753063	0.966086	12.5167	35.7088
ENSG00000132313	MRPL35	protein_coding	13.2843	1.30994	0.739127	1.77228	0.0763484	0.966086	10.119	28.1849
ENSG00000133627	ACTR3B	protein_coding	14.3968	1.53459	0.864297	1.77554	0.075809	0.966086	1.7281	15.7146
ENSG00000148153	INIP	protein_coding	12.6151	1.26	0.708901	1.77739	0.0755034	0.966086	14.28	40.2196
ENSG00000151503	NCAPD3	protein_coding	6.86445	1.56057	0.87629	1.78088	0.0749314	0.966086	2.7574	11.7298
ENSG00000164323	CFAP97	protein_coding	20.3969	1.15856	0.653598	1.77259	0.0762959	0.966086	4.81211	12.8684
ENSG00000164405	UQCRQ	protein_coding	14.4649	1.47336	0.826321	1.78304	0.0745806	0.966086	134.504	469.554
ENSG00000165959	CLMN	protein_coding	10.0047	1.51054	0.850489	1.77608	0.0757195	0.966086	1.27325	5.58562
ENSG00000175893	ZDHHC21	protein_coding	122.415	-1.05798	0.591127	-1.78976	0.0734921	0.966086	44.003	21.9761
ENSG00000176658	MYO1D	protein_coding	22.3404	-1.11423	0.626579	-1.77828	0.0753582	0.966086	47.1006	20.0567
ENSG00000181847	TIGIT	protein_coding	10.577	-1.5841	0.889927	-1.78003	0.0750708	0.966086	32.7129	0.19244
ENSG00000196233	LCOR	protein_coding	47.3429	1.28081	0.721374	1.77552	0.0758125	0.966086	54.8725	154.431
ENSG00000213024	NUP62	protein_coding	8.0623	1.42265	0.797529	1.78382	0.0744526	0.966086	2.26901	8.16248
ENSG00000213918	DNASE1	protein_coding	10.5364	-1.40495	0.78797	-1.783	0.0745871	0.966086	5.4798	1.29211
ENSG00000267041	ZNF850	protein_coding	15.4387	1.38382	0.780964	1.77194	0.0764042	0.966086	1.47664	6.24558
ENSG00000269001	AC092070.2	transcribed_unprocessed_pseudogene	7.58106	-1.56539	0.875376	-1.78825	0.0737351	0.966086	6.31821	1.31294
ENSG00000110799	VWF	protein_coding	197.961	-0.916515	0.518018	-1.76927	0.0768486	0.967478	149.467	77.1593
ENSG00000111358	GTF2H3	protein_coding	6.462	1.47299	0.832148	1.77011	0.0767093	0.967478	3.2877	13.2434
ENSG00000146263	MMS22L	protein_coding	26.8293	1.129	0.638221	1.76898	0.0768975	0.967478	4.20388	11.8583
ENSG00000090273	NUDC	protein_coding	11.9	1.29535	0.733402	1.76623	0.0773576	0.97056	6.98962	19.3491
ENSG00000173933	RBM4	protein_coding	11.2031	1.26846	0.718276	1.76598	0.0773988	0.97056	10.5099	31.9725
ENSG00000064393	HIPK2	protein_coding	47.3442	0.996591	0.566447	1.75937	0.0785143	0.976246	4.43287	9.36549
ENSG00000102241	HTATSF1	protein_coding	53.4665	1.06576	0.605654	1.75969	0.0784611	0.976246	23.595	51.5597
ENSG00000142188	TMEM50B	protein_coding	6.89488	-1.4309	0.813254	-1.75948	0.0784966	0.976246	22.3042	5.95824
ENSG00000149480	MTA2	protein_coding	12.5739	1.19461	0.679252	1.75872	0.0786256	0.976246	8.58814	23.0769
ENSG00000206149	HERC2P9	transcribed_unprocessed_pseudogene	9.72304	-1.31437	0.746752	-1.76012	0.0783878	0.976246	19.5694	7.8476
ENSG00000261728	AL138690.1	lincRNA	8.54041	-1.31703	0.74867	-1.75916	0.0785511	0.976246	8.8029	2.83561
ENSG00000089351	GRAMD1A	protein_coding	9.58001	1.31808	0.751193	1.75465	0.0793194	0.976854	12.6644	37.5144
ENSG00000093000	NUP50	protein_coding	21.3135	1.18734	0.676203	1.7559	0.0791062	0.976854	10.3335	30.6488
ENSG00000124380	SNRNP27	protein_coding	10.4784	1.31919	0.751606	1.75516	0.0792328	0.976854	12.2407	37.5072
ENSG00000173218	VANGL1	protein_coding	10.8784	1.50593	0.857071	1.75706	0.0789071	0.976854	0.658633	4.42988
ENSG00000244879	GABPB1-AS1	antisense_RNA	41.8514	-1.13781	0.648069	-1.7557	0.0791396	0.976854	24.7841	10.7358
ENSG00000251136	AF117829.1	lincRNA	10.5273	-1.40921	0.803642	-1.75353	0.0795103	0.977615	19.7957	6.61393
ENSG00000083720	OXCT1	protein_coding	17.661	1.42325	0.813804	1.74889	0.0803099	0.979496	17.172	79.2548
ENSG00000131089	ARHGEF9	protein_coding	9.95914	-1.31002	0.747845	-1.75172	0.0798217	0.979496	10.4755	3.53199
ENSG00000172175	MALT1	protein_coding	10.3602	1.43449	0.820109	1.74915	0.0802652	0.979496	1.17866	4.75575
ENSG00000178607	ERN1	protein_coding	11.9145	-1.38254	0.790279	-1.74944	0.0802155	0.979496	20.928	7.62893
ENSG00000254505	CHMP4A	protein_coding	8.52252	1.44154	0.823641	1.7502	0.080084	0.979496	25.3823	90.4577
ENSG00000020922	MRE11	protein_coding	14.3342	1.18903	0.680831	1.74644	0.0807344	0.980966	3.29215	9.35578
ENSG00000130702	LAMA5	protein_coding	5.88931	1.50133	0.860068	1.7456	0.0808805	0.980966	1.8671	9.03718
ENSG00000157106	SMG1	protein_coding	156.063	-0.943804	0.540797	-1.74521	0.0809485	0.980966	111.457	59.0939
ENSG00000159842	ABR	protein_coding	23.2659	1.33238	0.762973	1.7463	0.0807584	0.980966	48.5379	158.018
ENSG00000128595	CALU	protein_coding	45.2327	-1.09008	0.625042	-1.74401	0.081157	0.981922	50.3123	21.0482
ENSG00000050438	SLC4A8	protein_coding	11.5789	-1.30978	0.75334	-1.73862	0.0821009	0.983912	10.031	3.79522
ENSG00000112514	CUTA	protein_coding	8.97195	-1.46906	0.844678	-1.73919	0.0820008	0.983912	76.5163	13.938
ENSG00000170959	DCDC1	protein_coding	10.8968	1.53654	0.882677	1.74078	0.0817228	0.983912	1.97139	13.527
ENSG00000175115	PACS1	protein_coding	14.6299	1.16402	0.669495	1.73866	0.0820947	0.983912	19.2301	53.3804
ENSG00000186300	ZNF555	protein_coding	6.54039	1.50686	0.866568	1.73888	0.0820553	0.983912	0.676582	4.82729
ENSG00000215114	UBXN2B	protein_coding	9.17227	-1.30436	0.748942	-1.7416	0.081578	0.983912	7.94683	2.58037
ENSG00000113575	PPP2CA	protein_coding	28.7316	1.09642	0.631122	1.73726	0.0823413	0.985234	24.2439	54.7849
ENSG00000011451	WIZ	protein_coding	6.71059	-1.39764	0.806442	-1.7331	0.0830781	0.989547	7.74745	2.11232
ENSG00000104728	ARHGEF10	protein_coding	28.6132	-1.18233	0.682404	-1.7326	0.0831666	0.989547	25.0597	9.51057
ENSG00000107371	EXOSC3	protein_coding	9.45209	-1.54349	0.891021	-1.73228	0.0832244	0.989547	86.0303	9.50335
ENSG00000131747	TOP2A	protein_coding	20.9086	1.10883	0.640047	1.73241	0.0831998	0.989547	11.4456	27.1878
ENSG00000006747	SCIN	protein_coding	14.0903	-1.20276	0.695381	-1.72964	0.0836938	0.993569	5.76099	2.14511
ENSG00000007392	LUC7L	protein_coding	12.8985	-1.22268	0.707668	-1.72776	0.0840308	0.994046	33.7556	12.8884
ENSG00000134146	DPH6	protein_coding	7.43104	-1.43837	0.832078	-1.72865	0.0838725	0.994046	9.86083	3.0469
ENSG00000136267	DGKB	protein_coding	7.07349	1.52964	0.885608	1.72722	0.0841277	0.994046	1.52499	9.80058
ENSG00000072786	STK10	protein_coding	12.9967	1.28816	0.746819	1.72487	0.0845516	0.994656	11.8624	37.9914
ENSG00000113140	SPARC	protein_coding	116.62	-0.968308	0.561491	-1.72453	0.0846126	0.994656	416.33	190.083
ENSG00000125844	RRBP1	protein_coding	19.8076	1.15997	0.672252	1.72549	0.0844385	0.994656	6.56835	16.6009
ENSG00000177034	MTX3	protein_coding	10.7651	1.26461	0.733527	1.72402	0.0847047	0.994656	1.52613	5.34507
ENSG00000082258	CCNT2	protein_coding	16.1617	-1.20936	0.702756	-1.72088	0.0852732	0.99712	13.3101	5.1299
ENSG00000131732	ZCCHC9	protein_coding	16.5383	1.37131	0.79696	1.72068	0.0853095	0.99712	10.1919	37.5217
ENSG00000139973	SYT16	protein_coding	12.1437	-1.46316	0.8497	-1.72197	0.0850755	0.99712	2.27868	0.618314
ENSG00000000003	TSPAN6	protein_coding	10.4294	-0.640164	0.779242	-0.821522	0.411349	0.997817	7.85106	4.4471
ENSG00000000419	DPM1	protein_coding	7.51888	0.12422	0.785866	0.158068	0.874404	0.997817	17.6408	18.7162
ENSG00000000460	C1orf112	protein_coding	5.74543	0.592167	0.867531	0.682588	0.494867	0.997817	4.77733	9.11637
ENSG00000000971	CFH	protein_coding	12.0678	-0.92391	0.760729	-1.21451	0.224554	0.997817	10.7755	5.30753
ENSG00000001084	GCLC	protein_coding	14.2887	0.197773	0.802945	0.24631	0.805442	0.997817	11.3172	16.0722
ENSG00000001167	NFYA	protein_coding	10.1052	-0.133903	0.743694	-0.180051	0.857113	0.997817	6.15089	5.18234
ENSG00000001497	LAS1L	protein_coding	7.66591	-0.474753	0.788016	-0.602466	0.546864	0.997817	5.53393	3.27051
ENSG00000001629	ANKIB1	protein_coding	24.7303	-0.722949	0.683592	-1.05757	0.29025	0.997817	31.0589	16.6962
ENSG00000001630	CYP51A1	protein_coding	16.0896	-0.32207	0.675529	-0.476767	0.633528	0.997817	18.7135	15.3334
ENSG00000001631	KRIT1	protein_coding	19.4131	0.16155	0.631196	0.255943	0.797995	0.997817	16.5117	18.706
ENSG00000002549	LAP3	protein_coding	9.75819	-0.401149	0.756384	-0.530351	0.595869	0.997817	18.9521	13.0735
ENSG00000002586	CD99	protein_coding	11.5148	-0.276185	0.710733	-0.388592	0.697578	0.997817	43.8447	34.6228
ENSG00000002834	LASP1	protein_coding	21.5505	0.48971	0.621765	0.787612	0.430923	0.997817	12.6017	19.3165
ENSG00000003147	ICA1	protein_coding	12.8276	0.255643	0.701547	0.364399	0.71556	0.997817	29.8383	34.4354
ENSG00000003393	ALS2	protein_coding	12.935	-0.658455	0.687132	-0.958266	0.337929	0.997817	16.8048	10.0527
ENSG00000003400	CASP10	protein_coding	11.4006	0.0800149	0.737225	0.108535	0.913571	0.997817	8.13959	9.56334
ENSG00000003402	CFLAR	protein_coding	145.436	-0.497964	0.534639	-0.931402	0.351646	0.997817	67.9346	46.0763
ENSG00000003436	TFPI	protein_coding	148.937	-0.0819473	0.541617	-0.151301	0.879738	0.997817	82.9796	82.7035
ENSG00000003756	RBM5	protein_coding	37.0915	-0.23043	0.621951	-0.370496	0.711013	0.997817	73.9995	68.6309
ENSG00000004142	POLDIP2	protein_coding	6.21822	0.13694	0.794455	0.172369	0.863147	0.997817	4.35314	5.4374
ENSG00000004399	PLXND1	protein_coding	42.88	-0.370635	0.581594	-0.637274	0.523946	0.997817	85.089	63.1579
ENSG00000004478	FKBP4	protein_coding	10.9746	-0.97006	0.763011	-1.27136	0.203601	0.997817	23.5509	11.0071
ENSG00000004487	KDM1A	protein_coding	22.0176	0.277784	0.616336	0.450702	0.652204	0.997817	19.4221	24.7955
ENSG00000004534	RBM6	protein_coding	13.6197	-0.211088	0.703724	-0.299958	0.764209	0.997817	35.6322	31.1305
ENSG00000004700	RECQL	protein_coding	14.3384	-0.321154	0.670308	-0.479113	0.631858	0.997817	10.7555	8.63969
ENSG00000004766	VPS50	protein_coding	8.35545	-0.58911	0.7561	-0.779143	0.435896	0.997817	31.3234	18.6551
ENSG00000004779	NDUFAB1	protein_coding	13.8807	0.55035	0.780293	0.705312	0.480616	0.997817	45.8757	70.584
ENSG00000004799	PDK4	protein_coding	8.04497	0.550256	0.803472	0.684847	0.49344	0.997817	5.05482	7.87844
ENSG00000004846	ABCB5	protein_coding	128.037	-0.882677	0.580752	-1.51988	0.12854	0.997817	455.558	258.673
ENSG00000004848	ARX	protein_coding	21.618	-0.824961	0.764616	-1.07892	0.280623	0.997817	86.4768	0.185467
ENSG00000004864	SLC25A13	protein_coding	7.39201	0.638307	0.768391	0.830706	0.40614	0.997817	5.13079	9.00833
ENSG00000004897	CDC27	protein_coding	54.9597	-0.0721695	0.544892	-0.132447	0.894631	0.997817	60.2898	60.8497
ENSG00000005020	SKAP2	protein_coding	21.698	-0.999575	0.677371	-1.47567	0.140033	0.997817	28.8085	14.4355
ENSG00000005022	SLC25A5	protein_coding	29.6041	0.167452	0.596583	0.280685	0.778952	0.997817	60.1256	66.7975
ENSG00000005059	MCUB	protein_coding	13.5639	-0.309367	0.69796	-0.443245	0.657589	0.997817	25.9069	19.9447
ENSG00000005100	DHX33	protein_coding	7.92902	0.360982	0.769247	0.469267	0.638879	0.997817	2.39782	3.50319
ENSG00000005175	RPAP3	protein_coding	14.7033	-0.412792	0.730933	-0.564747	0.572246	0.997817	18.4114	13.9661
ENSG00000005187	ACSM3	protein_coding	23.5726	-0.509583	0.636839	-0.800176	0.423609	0.997817	48.041	32.4114
ENSG00000005249	PRKAR2B	protein_coding	30.285	-0.257212	0.710333	-0.3621	0.717277	0.997817	25.7512	23.7748
ENSG00000005302	MSL3	protein_coding	24.3835	0.614775	0.670354	0.91709	0.359096	0.997817	34.2052	61.8317
ENSG00000005436	GCFC2	protein_coding	10.6892	-0.255559	0.743016	-0.343948	0.730885	0.997817	14.7677	12.9757
ENSG00000005483	KMT2E	protein_coding	70.7109	0.674311	0.535859	1.25837	0.208256	0.997817	42.1299	75.5847
ENSG00000005700	IBTK	protein_coding	22.0343	0.44134	0.615757	0.716743	0.473533	0.997817	7.167	10.6488
ENSG00000005810	MYCBP2	protein_coding	50.6459	-0.31973	0.614836	-0.520026	0.603046	0.997817	38.2597	27.8558
ENSG00000005812	FBXL3	protein_coding	12.3915	0.125359	0.700867	0.178863	0.858045	0.997817	9.80894	12.8726
ENSG00000005889	ZFX	protein_coding	34.7606	0.625263	0.705834	0.88585	0.375698	0.997817	30.1247	56.1388
ENSG00000005893	LAMP2	protein_coding	21.8058	-0.136609	0.658702	-0.207392	0.835704	0.997817	11.2335	10.5347
ENSG00000006007	GDE1	protein_coding	8.5118	-0.368151	0.760565	-0.484049	0.628351	0.997817	9.93282	7.82204
ENSG00000006451	RALA	protein_coding	117.07	0.650986	0.562863	1.15656	0.247451	0.997817	174.31	289.945
ENSG00000006459	KDM7A	protein_coding	10.9285	-0.64147	0.733886	-0.874072	0.382079	0.997817	2.59675	1.43093
ENSG00000006468	ETV1	protein_coding	9.79016	0.308171	0.768495	0.401006	0.688416	0.997817	9.14795	10.5496
ENSG00000006530	AGK	protein_coding	11.1382	-0.257561	0.771455	-0.333864	0.738482	0.997817	10.8655	9.50722
ENSG00000006576	PHTF2	protein_coding	7.67737	0.489231	0.788192	0.6207	0.534797	0.997817	10.5021	17.9455
ENSG00000006634	DBF4	protein_coding	10.509	0.467574	0.770133	0.607133	0.543762	0.997817	7.02586	10.8474
ENSG00000006652	IFRD1	protein_coding	17.8645	0.247644	0.631421	0.392202	0.694909	0.997817	35.8113	43.4729
ENSG00000006715	VPS41	protein_coding	19.2463	0.0269936	0.64355	0.0419449	0.966543	0.997817	45.0371	47.1402
ENSG00000006756	ARSD	protein_coding	7.38315	0.20727	0.777654	0.266532	0.789829	0.997817	5.0949	6.49946
ENSG00000006757	PNPLA4	protein_coding	7.09425	0.620906	0.811394	0.765233	0.444133	0.997817	3.43265	7.31692
ENSG00000006831	ADIPOR2	protein_coding	9.27381	-0.436637	0.752917	-0.579927	0.561964	0.997817	23.8717	17.5638
ENSG00000006837	CDKL3	protein_coding	7.81218	-0.837734	0.797493	-1.05046	0.293507	0.997817	18.0704	7.62533
ENSG00000007047	MARK4	protein_coding	6.74774	0.62305	0.819024	0.760722	0.446823	0.997817	7.54366	15.3917
ENSG00000007168	PAFAH1B1	protein_coding	32.1001	0.349736	0.634912	0.550842	0.581742	0.997817	28.5863	37.6354
ENSG00000007202	KIAA0100	protein_coding	20.3517	-0.292698	0.709745	-0.412398	0.680047	0.997817	40.3237	32.0844
ENSG00000007341	ST7L	protein_coding	8.19194	0.0399567	0.760711	0.0525254	0.95811	0.997817	13.9809	14.1676
ENSG00000007545	CRAMP1	protein_coding	6.28972	-0.68715	0.903898	-0.760207	0.447131	0.997817	3.62208	0.540743
ENSG00000008018	PSMB1	protein_coding	21.749	0.577973	0.737489	0.783704	0.433214	0.997817	32.1526	48.511
ENSG00000008086	CDKL5	protein_coding	25.1777	-0.0449306	0.647137	-0.0694299	0.944647	0.997817	13.9335	14.475
ENSG00000008128	CDK11A	protein_coding	13.3929	1.19397	0.726911	1.64253	0.10048	0.997817	22.4735	56.5547
ENSG00000008130	NADK	protein_coding	7.22016	1.20435	0.871954	1.38121	0.167213	0.997817	6.77421	23.9969
ENSG00000008277	ADAM22	protein_coding	6.72718	1.44414	0.877887	1.64502	0.0999658	0.997817	0.699017	5.33658
ENSG00000008282	SYPL1	protein_coding	9.53635	0.142519	0.743768	0.191617	0.848042	0.997817	9.86011	12.5466
ENSG00000008294	SPAG9	protein_coding	26.3077	0.179369	0.607355	0.295329	0.767743	0.997817	45.1631	54.0708
ENSG00000008300	CELSR3	protein_coding	6.18353	-0.826853	0.909428	-0.909201	0.363244	0.997817	2.5375	0.661913
ENSG00000008311	AASS	protein_coding	8.46669	0.111415	0.787981	0.141392	0.88756	0.997817	5.27547	6.39173
ENSG00000008394	MGST1	protein_coding	21.9082	-0.511926	0.792253	-0.646165	0.518173	0.997817	191.073	101.338
ENSG00000008405	CRY1	protein_coding	6.58306	0.336026	0.810259	0.414715	0.678351	0.997817	2.75436	3.6444
ENSG00000008441	NFIX	protein_coding	8.86066	-0.13027	0.867425	-0.15018	0.880623	0.997817	8.68987	9.08117
ENSG00000008513	ST3GAL1	protein_coding	8.45707	-1.22792	0.759699	-1.61632	0.106025	0.997817	14.4062	4.58158
ENSG00000008517	IL32	protein_coding	8.6465	-0.171507	0.773029	-0.221864	0.82442	0.997817	33.7387	27.4083
ENSG00000008710	PKD1	protein_coding	10.1203	-1.08249	0.860226	-1.25838	0.208253	0.997817	11.6942	4.59193
ENSG00000008869	HEATR5B	protein_coding	9.53895	-0.923227	0.768904	-1.20071	0.229865	0.997817	9.58758	4.90249
ENSG00000008952	SEC62	protein_coding	30.9044	0.607932	0.609708	0.997088	0.318722	0.997817	29.151	49.6768
ENSG00000008988	RPS20	protein_coding	259.675	0.376579	0.590542	0.637683	0.52368	0.997817	1321.77	1667.11
ENSG00000009307	CSDE1	protein_coding	231.136	0.676146	0.563166	1.20062	0.2299	0.997817	251.141	403.2
ENSG00000009335	UBE3C	protein_coding	26.8842	0.281626	0.642337	0.43844	0.661068	0.997817	27.8718	32.5375
ENSG00000009413	REV3L	protein_coding	41.5066	-0.410495	0.65465	-0.627045	0.53063	0.997817	52.8186	45.1866
ENSG00000009844	VTA1	protein_coding	22.1225	-0.914615	0.660966	-1.38376	0.166433	0.997817	19.8297	8.99886
ENSG00000009954	BAZ1B	protein_coding	61.7839	0.613709	0.598396	1.02559	0.305085	0.997817	14.2671	21.6485
ENSG00000010017	RANBP9	protein_coding	23.1889	0.897368	0.608803	1.47399	0.140485	0.997817	8.33097	17.5138
ENSG00000010072	SPRTN	protein_coding	7.28345	0.347452	0.824376	0.421473	0.67341	0.997817	6.01797	9.84088
ENSG00000010244	ZNF207	protein_coding	102.51	-0.578382	0.560854	-1.03125	0.302422	0.997817	100.146	65.4141
ENSG00000010270	STARD3NL	protein_coding	13.4736	-0.187425	0.685827	-0.273283	0.784636	0.997817	15.5125	12.8362
ENSG00000010278	CD9	protein_coding	11.996	-0.157254	0.687915	-0.228594	0.819184	0.997817	22.7288	19.7917
ENSG00000010292	NCAPD2	protein_coding	8.62122	-0.152731	0.75782	-0.20154	0.840277	0.997817	22.4981	20.0047
ENSG00000010322	NISCH	protein_coding	6.58577	0.0184085	0.777144	0.0236873	0.981102	0.997817	17.1854	17.4176
ENSG00000010327	STAB1	protein_coding	8.91371	-0.390418	0.829167	-0.470856	0.637743	0.997817	10.2158	6.71382
ENSG00000010404	IDS	protein_coding	32.9902	0.566777	0.637518	0.889037	0.373983	0.997817	12.4583	18.083
ENSG00000010539	ZNF200	protein_coding	7.85622	0.175836	0.816377	0.215385	0.829467	0.997817	3.56148	4.64375
ENSG00000010803	SCMH1	protein_coding	6.97135	-0.0177753	0.840892	-0.0211387	0.983135	0.997817	12.4712	14.9189
ENSG00000010810	FYN	protein_coding	22.2133	-0.31189	0.613559	-0.508329	0.611223	0.997817	63.3803	49.2701
ENSG00000011007	ELOA	protein_coding	16.691	-0.167357	0.711525	-0.235209	0.814047	0.997817	6.61679	5.53432
ENSG00000011258	MBTD1	protein_coding	13.5612	-0.668208	0.771819	-0.865757	0.386623	0.997817	11.3611	7.53502
ENSG00000011260	UTP18	protein_coding	12.5062	0.897116	0.794618	1.12899	0.258902	0.997817	20.775	41.4734
ENSG00000011275	RNF216	protein_coding	7.50943	0.664667	0.785583	0.846081	0.397507	0.997817	7.8795	14.938
ENSG00000011295	TTC19	protein_coding	12.7094	0.147854	0.767336	0.192685	0.847205	0.997817	12.9701	14.885
ENSG00000011304	PTBP1	protein_coding	24.53	-0.0373526	0.663769	-0.0562734	0.955124	0.997817	161.689	152.722
ENSG00000011405	PIK3C2A	protein_coding	74.818	-0.518209	0.70951	-0.730376	0.46516	0.997817	61.9731	33.5955
ENSG00000011426	ANLN	protein_coding	27.0989	-0.117984	0.584801	-0.201751	0.840111	0.997817	36.4068	34.1844
ENSG00000011454	RABGAP1	protein_coding	17.4522	0.755265	0.654409	1.15412	0.248452	0.997817	19.2524	36.6508
ENSG00000011485	PPP5C	protein_coding	7.69168	0.225713	0.791319	0.285237	0.775463	0.997817	23.8393	32.2212
ENSG00000011523	CEP68	protein_coding	10.362	-0.819423	0.723494	-1.13259	0.257386	0.997817	4.14662	2.01709
ENSG00000012048	BRCA1	protein_coding	6.86358	1.19985	0.791517	1.51589	0.129548	0.997817	7.68052	23.7441
ENSG00000012232	EXTL3	protein_coding	15.9826	-0.657966	0.856413	-0.768281	0.44232	0.997817	13.0492	7.96745
ENSG00000012660	ELOVL5	protein_coding	29.631	0.260715	0.619257	0.421013	0.673746	0.997817	15.2587	19.7237
ENSG00000012983	MAP4K5	protein_coding	34.0963	0.444535	0.608458	0.730593	0.465028	0.997817	28.034	42.5673
ENSG00000013293	SLC7A14	protein_coding	6.72302	1.0902	0.906979	1.20202	0.229357	0.997817	2.25605	6.64708
ENSG00000013297	CLDN11	protein_coding	8.11492	-0.82229	0.768777	-1.06961	0.284796	0.997817	12.0623	6.52012
ENSG00000013364	MVP	protein_coding	21.1067	1.01201	0.848543	1.19265	0.233007	0.997817	33.5047	110.775
ENSG00000013374	NUB1	protein_coding	15.8393	0.80238	0.655161	1.22471	0.220686	0.997817	24.6397	47.4546
ENSG00000013375	PGM3	protein_coding	57.3522	0.18828	0.92305	0.203976	0.838372	0.997817	81.4974	146.58
ENSG00000013441	CLK1	protein_coding	46.2516	-0.792962	0.666011	-1.19061	0.233806	0.997817	79.4712	48.4222
ENSG00000013561	RNF14	protein_coding	11.5127	-0.285046	0.708687	-0.402217	0.687524	0.997817	19.4698	14.9668
ENSG00000013563	DNASE1L1	protein_coding	5.91089	-0.0384704	0.804309	-0.0478304	0.961851	0.997817	5.07698	4.43342
ENSG00000013588	GPRC5A	protein_coding	6.88796	-0.565352	0.840634	-0.67253	0.501246	0.997817	1.90369	1.44886
ENSG00000014123	UFL1	protein_coding	12.4506	-0.767732	0.725718	-1.05789	0.290104	0.997817	5.9664	3.287
ENSG00000014641	MDH1	protein_coding	13.6717	0.454139	0.674267	0.67353	0.50061	0.997817	36.6686	53.65
ENSG00000014824	SLC30A9	protein_coding	22.2536	0.109924	0.658934	0.166822	0.86751	0.997817	12.6264	14.2723
ENSG00000014919	COX15	protein_coding	9.52891	-0.168603	0.819624	-0.205708	0.837019	0.997817	8.91199	9.83465
ENSG00000015133	CCDC88C	protein_coding	10.3854	0.528745	0.79449	0.665515	0.505721	0.997817	10.8792	18.8629
ENSG00000015153	YAF2	protein_coding	19.2933	0.67021	0.652993	1.02637	0.304719	0.997817	17.8011	28.3191
ENSG00000015171	ZMYND11	protein_coding	27.325	0.715408	0.599806	1.19273	0.232974	0.997817	20.2477	35.6226
ENSG00000015475	BID	protein_coding	11.1345	0.211977	0.767522	0.276184	0.782407	0.997817	11.7286	14.4993
ENSG00000015479	MATR3	protein_coding	106.847	0.240191	0.514537	0.46681	0.640636	0.997817	116.511	137.854
ENSG00000015568	RGPD5	protein_coding	40.8667	-0.0262457	0.825253	-0.0318032	0.974629	0.997817	248.225	250.166
ENSG00000015676	NUDCD3	protein_coding	8.30604	0.810959	0.794261	1.02102	0.307243	0.997817	9.58747	18.4903
ENSG00000017260	ATP2C1	protein_coding	26.6767	-0.439455	0.584465	-0.751892	0.452116	0.997817	50.3061	37.4361
ENSG00000017797	RALBP1	protein_coding	44.1601	0.323941	0.568636	0.56968	0.568894	0.997817	25.4424	32.018
ENSG00000018189	RUFY3	protein_coding	14.5303	0.996868	0.718685	1.38707	0.16542	0.997817	13.8264	32.6623
ENSG00000018408	WWTR1	protein_coding	421.244	0.207677	0.595961	0.348474	0.727484	0.997817	137.893	150.122
ENSG00000018510	AGPS	protein_coding	38.9587	-0.516943	0.627708	-0.82354	0.410201	0.997817	20.4108	13.0171
ENSG00000018699	TTC27	protein_coding	9.73495	1.1899	0.836027	1.42328	0.154656	0.997817	9.46421	35.4694
ENSG00000019144	PHLDB1	protein_coding	15.2748	-0.625033	0.667904	-0.935812	0.34937	0.997817	17.141	11.5084
ENSG00000019995	ZRANB1	protein_coding	19.65	-0.551426	0.796709	-0.69213	0.488856	0.997817	10.8145	5.50543
ENSG00000020256	ZFP64	protein_coding	6.09101	0.45586	0.877921	0.51925	0.603587	0.997817	6.81205	9.37273
ENSG00000020426	MNAT1	protein_coding	10.2058	0.895103	0.742909	1.20486	0.228257	0.997817	30.0776	66.2091
ENSG00000020577	SAMD4A	protein_coding	198.881	0.118953	0.650892	0.182754	0.854991	0.997817	50.7053	52.7101
ENSG00000021355	SERPINB1	protein_coding	8.64105	0.718731	0.760643	0.944899	0.34471	0.997817	10.2456	20.2
ENSG00000021574	SPAST	protein_coding	11.7493	0.385625	0.696298	0.553822	0.579701	0.997817	3.6508	5.02537
ENSG00000021776	AQR	protein_coding	19.5334	-0.756345	0.709442	-1.06611	0.286373	0.997817	10.2684	6.40503
ENSG00000021826	CPS1	protein_coding	20.7607	-1.52015	0.911666	-1.66744	0.0954273	0.997817	16.8606	1.19295
ENSG00000022267	FHL1	protein_coding	8.75242	-0.166667	0.752251	-0.221557	0.824659	0.997817	12.4618	11.2698
ENSG00000022277	RTFDC1	protein_coding	10.2511	-0.218442	0.743044	-0.293983	0.768771	0.997817	28.3951	24.4666
ENSG00000022840	RNF10	protein_coding	22.0516	0.229521	0.608792	0.37701	0.706166	0.997817	115.591	140.788
ENSG00000023041	ZDHHC6	protein_coding	7.99822	0.280227	0.861855	0.325144	0.745072	0.997817	10.5339	18.6978
ENSG00000023228	NDUFS1	protein_coding	33.4594	0.0700146	0.639761	0.109439	0.912855	0.997817	13.4412	14.3895
ENSG00000023318	ERP44	protein_coding	7.54806	0.0423377	0.751153	0.0563637	0.955052	0.997817	2.16534	2.32204
ENSG00000023516	AKAP11	protein_coding	23.3035	0.14942	0.619514	0.241189	0.809409	0.997817	2.92149	3.53191
ENSG00000023608	SNAPC1	protein_coding	8.7111	0.911564	0.772457	1.18008	0.237967	0.997817	2.96114	6.97251
ENSG00000023697	DERA	protein_coding	9.41426	-0.970923	0.765193	-1.26886	0.204491	0.997817	19.9705	8.39222
ENSG00000023734	STRAP	protein_coding	28.3395	-0.181146	0.616212	-0.293968	0.768782	0.997817	67.9979	57.8671
ENSG00000024048	UBR2	protein_coding	19.6323	0.926226	0.672644	1.37699	0.168515	0.997817	3.69526	7.6942
ENSG00000025293	PHF20	protein_coding	17.6345	-0.311104	0.737397	-0.421894	0.673102	0.997817	33.1678	24.9608
ENSG00000025772	TOMM34	protein_coding	6.307	0.647269	0.809637	0.799456	0.424026	0.997817	3.42112	6.25655
ENSG00000025796	SEC63	protein_coding	32.0829	0.259711	0.656988	0.395306	0.692617	0.997817	68.1456	88.2526
ENSG00000025800	KPNA6	protein_coding	21.2492	0.316927	0.701216	0.451968	0.651292	0.997817	11.6464	14.6345
ENSG00000026025	VIM	protein_coding	1108.28	0.30824	0.550592	0.559834	0.575592	0.997817	878.454	1062.15
ENSG00000026508	CD44	protein_coding	13.4212	0.699768	0.717816	0.974857	0.329631	0.997817	19.3483	35.6662
ENSG00000027075	PRKCH	protein_coding	16.6533	-0.60286	0.710006	-0.849091	0.395831	0.997817	94.973	60.7121
ENSG00000027697	IFNGR1	protein_coding	6.88222	-0.784483	0.847569	-0.925568	0.35467	0.997817	8.00543	3.99166
ENSG00000028116	VRK2	protein_coding	11.4305	-0.517753	0.724982	-0.71416	0.475128	0.997817	23.1075	16.9805
ENSG00000028203	VEZT	protein_coding	35.0232	-0.437302	0.566692	-0.771675	0.440307	0.997817	62.218	47.3004
ENSG00000028277	POU2F2	protein_coding	16.6508	1.09521	0.898303	1.2192	0.222769	0.997817	4.05834	54.3324
ENSG00000028528	SNX1	protein_coding	25.2764	0.124436	0.697478	0.178409	0.858402	0.997817	29.2014	35.6195
ENSG00000028839	TBPL1	protein_coding	12.9745	-0.040966	0.772828	-0.0530079	0.957726	0.997817	46.3375	49.5336
ENSG00000029153	ARNTL2	protein_coding	37.1065	1.14188	0.703077	1.62412	0.104351	0.997817	10.2156	25.3376
ENSG00000029363	BCLAF1	protein_coding	49.3641	-0.311456	0.56705	-0.549256	0.58283	0.997817	31.0144	27.0941
ENSG00000029364	SLC39A9	protein_coding	8.60554	-0.251848	0.765223	-0.329117	0.742067	0.997817	4.35016	3.3204
ENSG00000029725	RABEP1	protein_coding	33.3499	0.388249	0.652032	0.595445	0.551546	0.997817	18.8329	24.9281
ENSG00000029993	HMGB3	protein_coding	27.6509	0.720912	0.682049	1.05698	0.290521	0.997817	36.7556	65.236
ENSG00000030066	NUP160	protein_coding	14.3577	-0.248049	0.803377	-0.308758	0.757506	0.997817	11.8199	10.7714
ENSG00000030419	IKZF2	protein_coding	7.02102	0.0432708	0.905149	0.0478051	0.961872	0.997817	1.85044	3.06695
ENSG00000031003	FAM13B	protein_coding	19.8598	-0.0327663	0.70023	-0.0467936	0.962678	0.997817	16.0721	17.2094
ENSG00000031698	SARS	protein_coding	17.6949	0.067568	0.658604	0.102593	0.918286	0.997817	27.7838	28.654
ENSG00000032219	ARID4A	protein_coding	18.8903	0.511978	0.654732	0.781967	0.434234	0.997817	13.4179	21.6929
ENSG00000032742	IFT88	protein_coding	6.94775	-0.71512	0.783113	-0.913177	0.36115	0.997817	11.6782	6.29707
ENSG00000033030	ZCCHC8	protein_coding	9.62682	0.0875058	0.770926	0.113507	0.909628	0.997817	7.13373	9.11906
ENSG00000033050	ABCF2	protein_coding	10.3046	-0.2776	0.73108	-0.379712	0.704159	0.997817	14.031	10.3997
ENSG00000033170	FUT8	protein_coding	14.5463	0.236475	0.760622	0.310897	0.755879	0.997817	37.4281	52.0505
ENSG00000033178	UBA6	protein_coding	35.6629	-0.015174	0.58398	-0.0259838	0.97927	0.997817	25.2452	26.0505
ENSG00000033327	GAB2	protein_coding	114.398	0.340595	0.6062	0.561851	0.574217	0.997817	77.9407	97.8938
ENSG00000033627	ATP6V0A1	protein_coding	7.03962	1.21786	0.795956	1.53006	0.126001	0.997817	7.26982	22.1648
ENSG00000033800	PIAS1	protein_coding	15.963	-0.879931	0.687149	-1.28055	0.200351	0.997817	19.7919	10.7185
ENSG00000033867	SLC4A7	protein_coding	72.2889	-0.41232	0.532	-0.775037	0.438318	0.997817	35.2303	26.1785
ENSG00000034510	TMSB10	protein_coding	105.516	0.0799791	0.591448	0.135226	0.892433	0.997817	600.722	603.159
ENSG00000034533	ASTE1	protein_coding	6.3678	0.617074	0.91449	0.674774	0.49982	0.997817	4.05975	14.7933
ENSG00000034677	RNF19A	protein_coding	81.5369	0.693291	0.684198	1.01329	0.310922	0.997817	114.059	184.499
ENSG00000034713	GABARAPL2	protein_coding	13.2835	0.388724	0.686701	0.566074	0.571344	0.997817	20.0188	27.5812
ENSG00000035115	SH3YL1	protein_coding	11.2164	-0.724121	0.749538	-0.96609	0.333999	0.997817	30.1925	18.1365
ENSG00000035141	FAM136A	protein_coding	11.2886	-0.476057	0.701178	-0.678939	0.497176	0.997817	13.9653	10.1083
ENSG00000035403	VCL	protein_coding	16.0445	0.279176	0.655962	0.425598	0.670401	0.997817	5.24068	6.71499
ENSG00000035664	DAPK2	protein_coding	7.33086	0.641562	0.824118	0.778482	0.436285	0.997817	4.91192	8.40796
ENSG00000035681	NSMAF	protein_coding	7.33936	0.550794	0.788563	0.698478	0.484878	0.997817	17.2733	28.555
ENSG00000035687	ADSS	protein_coding	31.0742	0.333731	0.598505	0.557608	0.577112	0.997817	19.3368	25.1311
ENSG00000035862	TIMP2	protein_coding	23.9623	-0.280687	0.607249	-0.462226	0.643919	0.997817	11.5717	9.25219
ENSG00000035928	RFC1	protein_coding	20.5502	0.222639	0.6812	0.326834	0.743794	0.997817	48.4628	59.6061
ENSG00000036257	CUL3	protein_coding	33.767	0.0621916	0.621493	0.100068	0.92029	0.997817	75.4797	81.9545
ENSG00000036530	CYP46A1	protein_coding	44.8838	-0.183235	0.629059	-0.291284	0.770834	0.997817	9.27937	9.2054
ENSG00000036549	ZZZ3	protein_coding	24.0716	0.55575	0.654093	0.849649	0.39552	0.997817	19.5056	29.372
ENSG00000036828	CASR	protein_coding	14.8169	0.378906	0.73483	0.515637	0.606108	0.997817	1.49808	2.44514
ENSG00000037474	NSUN2	protein_coding	12.9672	0.0294031	0.686127	0.0428538	0.965818	0.997817	16.9787	17.8577
ENSG00000038210	PI4K2B	protein_coding	9.89324	0.929606	0.738939	1.25803	0.208381	0.997817	2.64933	5.67163
ENSG00000038274	MAT2B	protein_coding	22.8101	-0.796687	0.646538	-1.23223	0.217861	0.997817	40.616	21.8361
ENSG00000038382	TRIO	protein_coding	56.2956	-0.193829	0.556851	-0.34808	0.72778	0.997817	64.5441	54.4323
ENSG00000038427	VCAN	protein_coding	6.75861	-0.91131	0.907761	-1.00391	0.315422	0.997817	5.16661	3.5453
ENSG00000039123	SKIV2L2	protein_coding	17.284	0.581988	0.662788	0.878091	0.379894	0.997817	23.3279	39.4423
ENSG00000039319	ZFYVE16	protein_coding	32.8486	-0.101621	0.61718	-0.164653	0.869217	0.997817	24.8749	25.5906
ENSG00000039560	RAI14	protein_coding	325.505	0.761303	0.596723	1.27581	0.202024	0.997817	621.486	1088.13
ENSG00000040199	PHLPP2	protein_coding	11.2414	0.826566	0.782569	1.05622	0.290867	0.997817	4.99029	10.3098
ENSG00000040275	SPDL1	protein_coding	11.6739	0.232043	0.735987	0.315282	0.752548	0.997817	38.1674	48.1906
ENSG00000040341	STAU2	protein_coding	48.3937	1.07532	0.801717	1.34127	0.179834	0.997817	128.465	331.077
ENSG00000040933	INPP4A	protein_coding	12.5647	-0.693739	0.730574	-0.949582	0.342325	0.997817	3.08415	1.97657
ENSG00000041357	PSMA4	protein_coding	30.1378	0.4562	0.589249	0.774206	0.438809	0.997817	59.2228	85.1783
ENSG00000041802	LSG1	protein_coding	10.1388	-0.0984035	0.709393	-0.138715	0.889675	0.997817	12.1639	11.6508
ENSG00000042317	SPATA7	protein_coding	9.71258	-0.13944	0.737709	-0.189018	0.850079	0.997817	16.4958	14.0818
ENSG00000042429	MED17	protein_coding	20.1741	-0.6027	0.682877	-0.88259	0.377458	0.997817	18.5468	11.3508
ENSG00000042753	AP2S1	protein_coding	19.0981	-0.264097	0.681559	-0.387489	0.698394	0.997817	268.31	201.636
ENSG00000043093	DCUN1D1	protein_coding	33.735	-0.648941	0.643989	-1.00769	0.313603	0.997817	39.717	23.832
ENSG00000044115	CTNNA1	protein_coding	67.3112	0.283483	0.526541	0.538389	0.590309	0.997817	182.2	238.495
ENSG00000044459	CNTLN	protein_coding	19.2338	-0.388329	0.72134	-0.538344	0.590339	0.997817	17.2578	15.6136
ENSG00000044574	HSPA5	protein_coding	33.6819	0.126422	0.582944	0.216867	0.828312	0.997817	11.9774	13.2057
ENSG00000046651	OFD1	protein_coding	7.30133	-0.184105	0.828772	-0.222141	0.824204	0.997817	11.3814	10.6252
ENSG00000046889	PREX2	protein_coding	48.2297	-0.350081	0.592571	-0.590783	0.554666	0.997817	15.3886	11.5303
ENSG00000047056	WDR37	protein_coding	9.12878	0.35754	0.732963	0.487802	0.62569	0.997817	8.67781	11.7709
ENSG00000047188	YTHDC2	protein_coding	21.4235	-0.503462	0.675111	-0.745747	0.45582	0.997817	12.395	8.92069
ENSG00000047230	CTPS2	protein_coding	7.53515	1.28503	0.780591	1.64623	0.0997167	0.997817	2.00192	7.47158
ENSG00000047249	ATP6V1H	protein_coding	12.6847	-0.395307	0.755198	-0.523448	0.600662	0.997817	40.737	29.2627
ENSG00000047315	POLR2B	protein_coding	22.9637	0.0527726	0.699072	0.0754896	0.939825	0.997817	37.96	39.1794
ENSG00000047346	FAM214A	protein_coding	37.2243	-0.473443	0.579692	-0.816714	0.414092	0.997817	40.7262	30.5036
ENSG00000047410	TPR	protein_coding	138.883	0.0882327	0.66472	0.132737	0.894402	0.997817	67.0202	64.1384
ENSG00000047617	ANO2	protein_coding	11.4249	-0.210915	0.742266	-0.28415	0.776295	0.997817	26.2566	21.3688
ENSG00000047621	C12orf4	protein_coding	10.0771	0.114788	0.734109	0.156363	0.875747	0.997817	25.0345	29.5762
ENSG00000047644	WWC3	protein_coding	9.67129	-0.101047	0.71661	-0.141007	0.887864	0.997817	2.22595	2.0054
ENSG00000047849	MAP4	protein_coding	147.203	0.895868	0.588522	1.52223	0.127951	0.997817	137.347	257.36
ENSG00000047932	GOPC	protein_coding	9.23913	0.408498	0.726858	0.562005	0.574112	0.997817	2.48743	3.49154
ENSG00000048052	HDAC9	protein_coding	5.82682	0.266227	0.840571	0.316722	0.751454	0.997817	6.88275	8.16998
ENSG00000048342	CC2D2A	protein_coding	13.5909	-0.630906	0.787961	-0.800682	0.423316	0.997817	20.4486	14.348
ENSG00000048392	RRM2B	protein_coding	28.4023	-1.05372	0.707883	-1.48855	0.136605	0.997817	177.885	75.2317
ENSG00000048405	ZNF800	protein_coding	19.1122	0.784183	0.687712	1.14028	0.254171	0.997817	10.4224	20.6468
ENSG00000048544	MRPS10	protein_coding	10.5224	0.536651	0.696945	0.770005	0.441297	0.997817	5.96727	9.36313
ENSG00000048649	RSF1	protein_coding	41.5376	0.461836	0.651501	0.70888	0.478399	0.997817	19.8933	28.9622
ENSG00000048707	VPS13D	protein_coding	22.4502	1.06439	0.77994	1.36471	0.172344	0.997817	8.31354	21.3112
ENSG00000048740	CELF2	protein_coding	16.0582	-0.313038	0.708339	-0.441932	0.658538	0.997817	5.30453	4.11726
ENSG00000048828	FAM120A	protein_coding	35.8929	0.237972	0.587892	0.404789	0.685633	0.997817	13.48	15.5926
ENSG00000048991	R3HDM1	protein_coding	30.6105	-0.616546	0.620922	-0.992952	0.320733	0.997817	148.339	95.308
ENSG00000049130	KITLG	protein_coding	9.26191	-0.706816	0.7702	-0.917704	0.358774	0.997817	9.01223	4.67713
ENSG00000049192	ADAMTS6	protein_coding	12.4898	0.0556335	0.724678	0.0767699	0.938807	0.997817	14.0374	15.5483
ENSG00000049239	H6PD	protein_coding	7.50574	0.114643	0.776411	0.147658	0.882613	0.997817	1.78451	2.29413
ENSG00000049245	VAMP3	protein_coding	62.3845	0.229095	0.695808	0.32925	0.741967	0.997817	219.408	277.947
ENSG00000049449	RCN1	protein_coding	39.5084	-0.704217	0.662702	-1.06264	0.287943	0.997817	84.4435	45.7872
ENSG00000049618	ARID1B	protein_coding	82.3422	-0.516917	0.560361	-0.922472	0.356283	0.997817	60.0416	40.5746
ENSG00000049656	CLPTM1L	protein_coding	8.86763	0.354214	0.774353	0.457432	0.647361	0.997817	19.2425	30.1883
ENSG00000049759	NEDD4L	protein_coding	13.8767	0.0475562	0.742145	0.0640794	0.948907	0.997817	43.0529	55.1305
ENSG00000049860	HEXB	protein_coding	7.05409	0.0711947	0.799821	0.0890133	0.929071	0.997817	12.5205	14.8823
ENSG00000049883	PTCD2	protein_coding	6.03131	-0.460273	0.81117	-0.567419	0.57043	0.997817	4.93327	2.89577
ENSG00000050130	JKAMP	protein_coding	5.99228	-0.464839	0.819069	-0.567522	0.57036	0.997817	14.4065	11.6282
ENSG00000050393	MCUR1	protein_coding	14.2116	0.675711	0.711076	0.950266	0.341977	0.997817	7.43283	13.8827
ENSG00000050405	LIMA1	protein_coding	12.9638	-0.18577	0.692936	-0.268091	0.788629	0.997817	16.1064	14.5994
ENSG00000050426	LETMD1	protein_coding	9.59283	1.06812	0.790803	1.35068	0.176799	0.997817	11.5738	31.2596
ENSG00000050748	MAPK9	protein_coding	20.8868	0.485955	0.700487	0.693738	0.487846	0.997817	14.6877	24.9526
ENSG00000050820	BCAR1	protein_coding	5.84885	-1.26675	0.841121	-1.50602	0.132061	0.997817	16.3324	4.84649
ENSG00000051108	HERPUD1	protein_coding	8.85055	-0.398124	0.77329	-0.514844	0.606662	0.997817	24.6303	19.6152
ENSG00000051128	HOMER3	protein_coding	8.34252	0.232448	0.745417	0.311837	0.755165	0.997817	18.4546	21.5376
ENSG00000051341	POLQ	protein_coding	10.7346	0.182014	0.814164	0.22356	0.8231	0.997817	7.61407	11.4417
ENSG00000051382	PIK3CB	protein_coding	18.8046	0.95679	0.730898	1.30906	0.190513	0.997817	7.69042	19.1832
ENSG00000051620	HEBP2	protein_coding	27.4935	0.708746	0.671967	1.05473	0.291547	0.997817	32.6486	57.0471
ENSG00000052126	PLEKHA5	protein_coding	27.4304	-0.426679	0.631196	-0.675984	0.499051	0.997817	19.3389	15.6639
ENSG00000052723	SIKE1	protein_coding	19.5951	-0.410297	0.704983	-0.581995	0.56057	0.997817	20.0917	13.8155
ENSG00000052795	FNIP2	protein_coding	12.4461	-0.717932	0.7943	-0.903855	0.366072	0.997817	5.87297	3.94407
ENSG00000052802	MSMO1	protein_coding	18.7707	-0.323682	0.64047	-0.505383	0.61329	0.997817	42.4279	32.7398
ENSG00000052841	TTC17	protein_coding	15.7116	-0.94681	0.718778	-1.31725	0.187755	0.997817	43.0301	20.7528
ENSG00000053524	MCF2L2	protein_coding	16.408	0.44267	0.732392	0.604416	0.545567	0.997817	3.64601	6.33788
ENSG00000053770	AP5M1	protein_coding	26.2225	0.171302	0.642949	0.266432	0.789907	0.997817	24.6973	27.2372
ENSG00000053900	ANAPC4	protein_coding	7.50193	-0.624605	0.802384	-0.778436	0.436312	0.997817	12.4195	9.05672
ENSG00000054118	THRAP3	protein_coding	29.9758	0.0850212	0.733176	0.115963	0.907682	0.997817	30.7639	29.6384
ENSG00000054267	ARID4B	protein_coding	29.2797	0.818366	0.598972	1.36628	0.17185	0.997817	10.1609	19.7856
ENSG00000054282	SDCCAG8	protein_coding	18.1092	0.208394	0.680034	0.306446	0.759265	0.997817	38.8455	45.3338
ENSG00000054611	TBC1D22A	protein_coding	6.44178	0.102889	0.813368	0.126498	0.899338	0.997817	3.57775	4.71099
ENSG00000054654	SYNE2	protein_coding	32.8035	0.697252	0.628372	1.10962	0.267164	0.997817	12.9723	24.4084
ENSG00000054793	ATP9A	protein_coding	6.91705	0.135364	0.792263	0.170857	0.864336	0.997817	1.33402	1.46615
ENSG00000054983	GALC	protein_coding	6.75275	-0.386322	0.803002	-0.481097	0.630447	0.997817	24.5958	19.7091
ENSG00000055044	NOP58	protein_coding	17.4494	1.06735	0.679622	1.5705	0.116299	0.997817	26.2581	62.2272
ENSG00000055070	SZRD1	protein_coding	15.9847	-0.810735	0.674215	-1.20249	0.229175	0.997817	15.845	8.25805
ENSG00000055130	CUL1	protein_coding	17.074	0.700346	0.680235	1.02956	0.303215	0.997817	6.67708	11.5306
ENSG00000055147	FAM114A2	protein_coding	7.75816	0.327572	0.795922	0.411563	0.68066	0.997817	13.1243	19.1445
ENSG00000055163	CYFIP2	protein_coding	6.56787	-0.0411633	0.786051	-0.0523672	0.958236	0.997817	11.4773	11.7327
ENSG00000055208	TAB2	protein_coding	19.4036	-0.11251	0.634518	-0.177316	0.85926	0.997817	28.802	27.1291
ENSG00000055211	GINM1	protein_coding	8.35607	-0.557958	0.748448	-0.745487	0.455977	0.997817	11.0206	7.00908
ENSG00000055609	KMT2C	protein_coding	41.7716	0.562596	0.566052	0.993893	0.320275	0.997817	17.0853	28.5763
ENSG00000055917	PUM2	protein_coding	32.3045	0.409298	0.621343	0.658731	0.510068	0.997817	15.5575	23.2021
ENSG00000056097	ZFR	protein_coding	41.1648	0.345957	0.565401	0.611879	0.540618	0.997817	17.5775	22.574
ENSG00000056277	ZNF280C	protein_coding	6.10372	0.684456	0.800674	0.854849	0.392635	0.997817	1.55847	3.35272
ENSG00000056586	RC3H2	protein_coding	44.7244	0.252011	0.60514	0.416451	0.67708	0.997817	25.1741	29.529
ENSG00000056972	TRAF3IP2	protein_coding	23.2983	-0.282254	0.918253	-0.307382	0.758553	0.997817	16.6356	13.8654
ENSG00000057019	DCBLD2	protein_coding	20.9949	0.490007	0.608882	0.804765	0.420955	0.997817	30.0434	44.713
ENSG00000057608	GDI2	protein_coding	90.2349	0.387699	0.569066	0.68129	0.495688	0.997817	110.894	146.107
ENSG00000057657	PRDM1	protein_coding	7.3968	0.14063	0.86387	0.162791	0.870683	0.997817	6.25225	8.8526
ENSG00000057663	ATG5	protein_coding	12.6767	0.69606	0.711835	0.977839	0.328154	0.997817	16.6612	30.6842
ENSG00000057704	TMCC3	protein_coding	12.758	1.08615	0.761546	1.42624	0.153799	0.997817	4.84314	15.0329
ENSG00000057935	MTA3	protein_coding	10.3493	0.276062	0.70197	0.393268	0.694122	0.997817	16.8491	22.2161
ENSG00000058056	USP13	protein_coding	13.2932	0.962137	0.805059	1.19511	0.232043	0.997817	3.50502	8.81831
ENSG00000058085	LAMC2	protein_coding	18.7632	0.252798	0.887301	0.284906	0.775716	0.997817	25.9195	30.9731
ENSG00000058262	SEC61A1	protein_coding	16.2028	-0.105186	0.66976	-0.15705	0.875206	0.997817	19.7108	19.4256
ENSG00000058272	PPP1R12A	protein_coding	43.9569	0.272648	0.550669	0.495121	0.620515	0.997817	51.5113	64.7353
ENSG00000058600	POLR3E	protein_coding	7.0842	-0.518545	0.852279	-0.608422	0.542907	0.997817	9.80378	6.88239
ENSG00000058668	ATP2B4	protein_coding	36.2873	-0.94359	0.604277	-1.56152	0.118401	0.997817	13.1291	6.16169
ENSG00000058673	ZC3H11A	protein_coding	45.2724	-0.546078	0.58938	-0.926528	0.354171	0.997817	35.1057	25.5539
ENSG00000058729	RIOK2	protein_coding	6.57671	-0.544264	0.869307	-0.626089	0.531257	0.997817	19.6904	12.4172
ENSG00000059122	FLYWCH1	protein_coding	14.3417	-0.888956	0.913347	-0.973294	0.330407	0.997817	14.2368	4.46025
ENSG00000059573	ALDH18A1	protein_coding	6.57644	1.08075	0.780002	1.38558	0.165876	0.997817	5.11021	13.8815
ENSG00000059588	TARBP1	protein_coding	8.51413	-0.914927	0.810233	-1.12922	0.258807	0.997817	23.0591	9.50161
ENSG00000059728	MXD1	protein_coding	8.67536	-0.386366	0.881087	-0.43851	0.661017	0.997817	7.74453	5.33888
ENSG00000059758	CDK17	protein_coding	61.2932	-0.58064	0.532729	-1.08993	0.275742	0.997817	124.483	81.6552
ENSG00000059804	SLC2A3	protein_coding	7.56089	0.195885	0.812969	0.24095	0.809594	0.997817	7.50567	9.34329
ENSG00000060138	YBX3	protein_coding	169.665	0.516157	0.628404	0.821379	0.411431	0.997817	701.697	980.215
ENSG00000060237	WNK1	protein_coding	57.0505	0.221868	0.575344	0.385627	0.699773	0.997817	50.968	58.5038
ENSG00000060339	CCAR1	protein_coding	59.9451	0.475427	0.639718	0.743182	0.457372	0.997817	72.9562	104.899
ENSG00000060688	SNRNP40	protein_coding	7.58634	0.406824	0.763047	0.533157	0.593925	0.997817	11.1873	17.4349
ENSG00000060749	QSER1	protein_coding	59.7342	-0.381815	0.781409	-0.488624	0.625108	0.997817	36.9948	23.2465
ENSG00000060982	BCAT1	protein_coding	120.261	0.148362	0.562869	0.263581	0.792102	0.997817	49.453	56.2612
ENSG00000061273	HDAC7	protein_coding	12.2076	0.0344249	0.817819	0.0420936	0.966424	0.997817	15.3832	14.8009
ENSG00000061676	NCKAP1	protein_coding	98.306	-0.634612	0.554494	-1.14449	0.252421	0.997817	168.364	99.7429
ENSG00000061936	SFSWAP	protein_coding	11.1861	-0.230242	0.735144	-0.313193	0.754134	0.997817	10.0586	8.7077
ENSG00000061987	MON2	protein_coding	27.0454	0.552764	0.686302	0.805424	0.420575	0.997817	15.1488	28.4713
ENSG00000062194	GPBP1	protein_coding	21.7158	0.0602917	0.649162	0.0928763	0.926002	0.997817	20.3765	22.3099
ENSG00000062370	ZNF112	protein_coding	6.18651	-0.0260659	0.882699	-0.0295298	0.976442	0.997817	3.44499	3.01855
ENSG00000062485	CS	protein_coding	30.1891	0.27463	0.585775	0.468831	0.63919	0.997817	72.7616	89.1594
ENSG00000062598	ELMO2	protein_coding	7.0944	0.202675	0.775516	0.261342	0.793829	0.997817	16.3165	19.9639
ENSG00000062650	WAPL	protein_coding	31.6528	0.863204	0.65976	1.30836	0.190751	0.997817	12.4925	22.9505
ENSG00000062716	VMP1	protein_coding	43.5204	0.501961	0.681916	0.736104	0.461668	0.997817	44.778	72.2163
ENSG00000062725	APPBP2	protein_coding	20.0726	-0.106666	0.628549	-0.169702	0.865245	0.997817	9.49365	9.25258
ENSG00000063046	EIF4B	protein_coding	233.116	-0.0783203	0.564294	-0.138793	0.889613	0.997817	204.534	187.263
ENSG00000063177	RPL18	protein_coding	64.2024	0.325749	0.597624	0.545074	0.585703	0.997817	315.73	386.101
ENSG00000063244	U2AF2	protein_coding	6.09067	-0.205795	0.824039	-0.249739	0.802789	0.997817	10.2265	8.93392
ENSG00000063322	MED29	protein_coding	5.9338	0.928854	0.842986	1.10186	0.270522	0.997817	2.06857	4.66103
ENSG00000063854	HAGH	protein_coding	5.92529	0.772568	0.845635	0.913595	0.36093	0.997817	4.81628	11.2463
ENSG00000063978	RNF4	protein_coding	18.6547	1.10848	0.724221	1.53058	0.125872	0.997817	24.1159	72.7439
ENSG00000064012	CASP8	protein_coding	7.07187	0.197088	0.81826	0.240862	0.809662	0.997817	4.60324	5.64631
ENSG00000064042	LIMCH1	protein_coding	16.6927	0.855496	0.740525	1.15526	0.247986	0.997817	12.9577	30.5002
ENSG00000064102	INTS13	protein_coding	14.3241	0.765568	0.685421	1.11693	0.264024	0.997817	27.075	49.4448
ENSG00000064115	TM7SF3	protein_coding	9.97396	-0.140896	0.819858	-0.171854	0.863552	0.997817	33.9309	40.3051
ENSG00000064199	SPA17	protein_coding	5.85384	-0.571886	0.854375	-0.669362	0.503265	0.997817	5.3873	2.8879
ENSG00000064225	ST3GAL6	protein_coding	12.5837	0.280666	0.691413	0.405931	0.684793	0.997817	24.4881	31.4377
ENSG00000064313	TAF2	protein_coding	11.5704	0.063698	0.708988	0.0898437	0.928411	0.997817	17.9494	21.2195
ENSG00000064419	TNPO3	protein_coding	13.9152	0.365713	0.686075	0.533051	0.593998	0.997817	4.51062	6.08818
ENSG00000064607	SUGP2	protein_coding	10.4552	1.07291	0.745539	1.43911	0.150119	0.997817	5.26257	13.3675
ENSG00000064651	SLC12A2	protein_coding	37.5732	0.813795	0.622117	1.30811	0.190837	0.997817	18.7821	33.4505
ENSG00000064666	CNN2	protein_coding	20.2279	0.527108	0.625984	0.842046	0.399762	0.997817	29.3858	45.0895
ENSG00000064692	SNCAIP	protein_coding	9.39521	-0.190487	0.761005	-0.25031	0.802347	0.997817	16.2727	14.685
ENSG00000064703	DDX20	protein_coding	6.99453	-0.088176	0.805918	-0.109411	0.912877	0.997817	5.76106	4.88302
ENSG00000064726	BTBD1	protein_coding	60.8992	-0.0672021	0.575705	-0.11673	0.907074	0.997817	128.518	132.874
ENSG00000064763	FAR2	protein_coding	13.8279	0.022457	0.684029	0.0328304	0.97381	0.997817	18.2103	19.2536
ENSG00000064933	PMS1	protein_coding	9.00106	0.440499	0.770632	0.571608	0.567588	0.997817	11.1865	15.5507
ENSG00000064999	ANKS1A	protein_coding	5.89958	-0.315623	0.848724	-0.37188	0.709982	0.997817	2.34128	1.37125
ENSG00000065000	AP3D1	protein_coding	22.8469	0.363303	0.674666	0.538492	0.590237	0.997817	14.3687	20.1671
ENSG00000065135	GNAI3	protein_coding	52.7853	0.0377349	0.529677	0.0712414	0.943206	0.997817	2.57461	2.74466
ENSG00000065150	IPO5	protein_coding	89.3648	-0.899043	0.585387	-1.53581	0.124585	0.997817	129.473	70.4972
ENSG00000065154	OAT	protein_coding	13.6264	0.893494	0.710275	1.25795	0.208408	0.997817	11.1191	25.6121
ENSG00000065183	WDR3	protein_coding	16.187	-0.596212	0.712044	-0.837324	0.40241	0.997817	6.07573	3.9084
ENSG00000065243	PKN2	protein_coding	27.8544	0.674117	0.669857	1.00636	0.314243	0.997817	13.1992	22.2952
ENSG00000065308	TRAM2	protein_coding	13.5215	-0.35258	0.662123	-0.5325	0.59438	0.997817	3.05558	2.39402
ENSG00000065361	ERBB3	protein_coding	14.1844	0.710728	0.855016	0.831244	0.405836	0.997817	4.98171	20.0878
ENSG00000065427	KARS	protein_coding	21.836	0.258861	0.662507	0.39073	0.695997	0.997817	26.6402	34.2449
ENSG00000065518	NDUFB4	protein_coding	18.3144	0.798414	0.682453	1.16992	0.242034	0.997817	102.906	206.69
ENSG00000065526	SPEN	protein_coding	18.4678	-0.601367	0.708483	-0.848809	0.395988	0.997817	6.19018	3.36796
ENSG00000065548	ZC3H15	protein_coding	32.5545	0.887952	0.633388	1.40191	0.160942	0.997817	47.9158	101.985
ENSG00000065559	MAP2K4	protein_coding	9.84191	-0.169051	0.748405	-0.225882	0.821293	0.997817	22.6132	19.1495
ENSG00000065613	SLK	protein_coding	48.6528	0.929726	0.620048	1.49944	0.133759	0.997817	10.0595	21.7492
ENSG00000065615	CYB5R4	protein_coding	30.4298	-0.247276	0.668451	-0.369924	0.711439	0.997817	6.44753	5.80537
ENSG00000065621	GSTO2	protein_coding	13.933	-0.33827	0.831193	-0.406969	0.684031	0.997817	3.8715	3.43164
ENSG00000065809	FAM107B	protein_coding	63.3764	-0.0247353	0.596311	-0.0414804	0.966913	0.997817	94.3617	90.397
ENSG00000065833	ME1	protein_coding	11.1723	0.82911	0.77831	1.06527	0.286754	0.997817	2.94831	6.68971
ENSG00000065882	TBC1D1	protein_coding	23.7436	0.121205	0.641826	0.188843	0.850216	0.997817	34.2676	40.3414
ENSG00000065883	CDK13	protein_coding	17.4601	0.0465018	0.646708	0.0719054	0.942677	0.997817	11.4551	12.5082
ENSG00000065911	MTHFD2	protein_coding	23.7608	0.568873	0.711061	0.800034	0.423691	0.997817	17.1529	25.4067
ENSG00000065923	SLC9A7	protein_coding	14.4046	0.95517	0.762562	1.25258	0.210359	0.997817	1.43223	4.00033
ENSG00000065978	YBX1	protein_coding	348.629	0.445376	0.584135	0.762453	0.44579	0.997817	359.024	483.068
ENSG00000066027	PPP2R5A	protein_coding	18.7262	-0.31632	0.638833	-0.495153	0.620492	0.997817	18.8053	14.1416
ENSG00000066044	ELAVL1	protein_coding	20.7172	0.0297988	0.616913	0.0483031	0.961475	0.997817	17.4593	18.1284
ENSG00000066056	TIE1	protein_coding	26.1717	-0.764073	0.608746	-1.25516	0.209421	0.997817	51.7848	28.6306
ENSG00000066084	DIP2B	protein_coding	21.9014	-0.713416	0.665185	-1.07251	0.283492	0.997817	8.34893	4.54651
ENSG00000066117	SMARCD1	protein_coding	11.034	0.910212	0.745615	1.22075	0.222179	0.997817	10.3087	24.1059
ENSG00000066135	KDM4A	protein_coding	6.40741	-0.274705	0.84157	-0.32642	0.744107	0.997817	8.32392	6.60581
ENSG00000066136	NFYC	protein_coding	10.3484	0.284054	0.792614	0.358377	0.720061	0.997817	24.672	38.7072
ENSG00000066279	ASPM	protein_coding	16.1514	0.42778	0.666352	0.641973	0.520891	0.997817	1.88327	2.88681
ENSG00000066382	MPPED2	protein_coding	7.35296	0.161108	0.879122	0.18326	0.854594	0.997817	2.92217	4.14812
ENSG00000066422	ZBTB11	protein_coding	11.6282	-0.225254	0.781957	-0.288064	0.773297	0.997817	5.65783	6.06894
ENSG00000066427	ATXN3	protein_coding	236.245	0.852061	0.591063	1.44157	0.149423	0.997817	15.5858	32.4509
ENSG00000066455	GOLGA5	protein_coding	14.9361	0.765804	0.70656	1.08385	0.278432	0.997817	6.72427	12.6509
ENSG00000066468	FGFR2	protein_coding	5.88779	-0.454814	0.884751	-0.514059	0.607211	0.997817	6.23648	5.30399
ENSG00000066557	LRRC40	protein_coding	6.86464	-0.784354	0.830143	-0.944842	0.344739	0.997817	5.01786	2.23511
ENSG00000066629	EML1	protein_coding	9.13109	-0.468768	0.760665	-0.61626	0.537723	0.997817	25.5603	17.1886
ENSG00000066654	THUMPD1	protein_coding	48.462	-0.514796	0.550211	-0.935634	0.349462	0.997817	33.7385	23.029
ENSG00000066697	MSANTD3	protein_coding	19.8364	0.190542	0.684736	0.278271	0.780804	0.997817	25.3497	28.4328
ENSG00000066739	ATG2B	protein_coding	22.6065	-1.19757	0.78443	-1.52668	0.126841	0.997817	39.945	14.2176
ENSG00000066777	ARFGEF1	protein_coding	35.1755	-0.22814	0.580036	-0.393321	0.694082	0.997817	11.4445	10.1135
ENSG00000066813	ACSM2B	protein_coding	10.6806	0.515387	0.860057	0.599247	0.549008	0.997817	8.11206	18.5804
ENSG00000066855	MTFR1	protein_coding	19.1036	0.0223189	0.683414	0.032658	0.973947	0.997817	24.703	26.6544
ENSG00000066933	MYO9A	protein_coding	25.4121	-0.947536	0.776397	-1.22043	0.222303	0.997817	61.4721	22.7184
ENSG00000067057	PFKP	protein_coding	30.8407	-1.23246	0.795032	-1.5502	0.121093	0.997817	84.0867	22.2888
ENSG00000067064	IDI1	protein_coding	25.118	0.0294378	0.740878	0.0397337	0.968305	0.997817	27.4667	26.0178
ENSG00000067066	SP100	protein_coding	47.4812	0.482634	0.5994	0.805196	0.420707	0.997817	58.3872	89.6628
ENSG00000067082	KLF6	protein_coding	36.6755	0.0284829	0.575677	0.0494773	0.960539	0.997817	13.2028	13.3817
ENSG00000067167	TRAM1	protein_coding	39.7722	0.410157	0.592373	0.692396	0.488689	0.997817	22.2575	30.5771
ENSG00000067208	EVI5	protein_coding	21.7548	0.103646	0.655602	0.158092	0.874384	0.997817	21.7923	24.3059
ENSG00000067225	PKM	protein_coding	58.0753	0.632556	0.629626	1.00465	0.315064	0.997817	124.244	191.393
ENSG00000067248	DHX29	protein_coding	6.87511	-0.310458	0.82041	-0.378419	0.70512	0.997817	6.77083	5.30427
ENSG00000067369	TP53BP1	protein_coding	12.6861	-0.135128	0.748444	-0.180545	0.856725	0.997817	23.3567	23.6469
ENSG00000067560	RHOA	protein_coding	139.849	0.304732	0.546726	0.557377	0.57727	0.997817	142.913	175.48
ENSG00000067596	DHX8	protein_coding	26.3053	1.37049	0.845949	1.62006	0.10522	0.997817	7.20015	31.7475
ENSG00000067704	IARS2	protein_coding	13.8609	0.991071	0.749439	1.32242	0.186029	0.997817	7.19448	15.66
ENSG00000067798	NAV3	protein_coding	30.1484	0.142268	0.612805	0.232158	0.816415	0.997817	87.8709	105.143
ENSG00000067900	ROCK1	protein_coding	45.7782	0.216708	0.617601	0.350887	0.725673	0.997817	28.189	34.469
ENSG00000067955	CBFB	protein_coding	25.4928	-0.328726	0.629147	-0.522495	0.601326	0.997817	34.8577	29.6131
ENSG00000068024	HDAC4	protein_coding	7.32396	-1.16171	0.851001	-1.36511	0.172218	0.997817	8.68327	2.94738
ENSG00000068305	MEF2A	protein_coding	18.8487	0.661261	0.640401	1.03257	0.301803	0.997817	15.0649	27.1702
ENSG00000068366	ACSL4	protein_coding	27.9506	0.575312	0.603411	0.953433	0.340371	0.997817	11.5185	18.8037
ENSG00000068400	GRIPAP1	protein_coding	6.8771	0.628611	0.796097	0.789617	0.429752	0.997817	8.93223	17.7575
ENSG00000068489	PRR11	protein_coding	26.0624	0.362191	0.756682	0.478657	0.632182	0.997817	196.454	298.367
ENSG00000068650	ATP11A	protein_coding	10.106	-1.16457	0.749987	-1.55278	0.120475	0.997817	15.0835	6.0231
ENSG00000068654	POLR1A	protein_coding	7.97033	-0.578483	0.795365	-0.727318	0.467031	0.997817	4.9771	2.85868
ENSG00000068697	LAPTM4A	protein_coding	10.6976	0.404506	0.74493	0.543012	0.587121	0.997817	10.6515	15.6225
ENSG00000068745	IP6K2	protein_coding	7.62332	-0.444292	0.776287	-0.572329	0.567099	0.997817	23.1688	16.2175
ENSG00000068784	SRBD1	protein_coding	7.86493	0.644874	0.76889	0.838708	0.401633	0.997817	7.13778	11.2745
ENSG00000068796	KIF2A	protein_coding	34.5884	-0.399674	0.771706	-0.517909	0.604522	0.997817	148.593	93.6323
ENSG00000068885	IFT80	protein_coding	14.6523	0.236514	0.677922	0.348881	0.727179	0.997817	23.4327	30.8823
ENSG00000068912	ERLEC1	protein_coding	7.39679	-0.233015	0.781373	-0.298212	0.765541	0.997817	6.94164	6.46909
ENSG00000069020	MAST4	protein_coding	41.938	-0.471935	0.5925	-0.796515	0.425733	0.997817	99.9823	75.069
ENSG00000069122	ADGRF5	protein_coding	28.3643	-0.202036	0.6341	-0.318618	0.750016	0.997817	13.028	10.9074
ENSG00000069248	NUP133	protein_coding	10.2506	0.80301	0.706374	1.13681	0.25562	0.997817	7.58216	14.9744
ENSG00000069275	NUCKS1	protein_coding	194.053	0.703722	0.776521	0.90625	0.364803	0.997817	358.937	601.621
ENSG00000069329	VPS35	protein_coding	30.8979	0.687199	0.637204	1.07846	0.280828	0.997817	23.6084	38.1967
ENSG00000069345	DNAJA2	protein_coding	20.5323	0.638628	0.632856	1.00912	0.312917	0.997817	12.8578	21.2509
ENSG00000069431	ABCC9	protein_coding	44.8193	-0.445776	0.63035	-0.707187	0.47945	0.997817	8.17993	6.72712
ENSG00000069493	CLEC2D	protein_coding	13.7768	-1.13201	0.797554	-1.41935	0.155796	0.997817	10.8899	3.9509
ENSG00000069667	RORA	protein_coding	26.9295	-0.280182	0.684784	-0.409154	0.682427	0.997817	10.6243	9.23061
ENSG00000069702	TGFBR3	protein_coding	7.85137	-0.961054	0.831416	-1.15592	0.247712	0.997817	9.23955	4.34469
ENSG00000069849	ATP1B3	protein_coding	20.5762	0.359357	0.759402	0.473211	0.636063	0.997817	170.858	203.557
ENSG00000069869	NEDD4	protein_coding	1914.13	0.17687	0.591381	0.299079	0.76488	0.997817	2983.55	3987.37
ENSG00000069943	PIGB	protein_coding	6.44333	-0.299621	0.80299	-0.373132	0.70905	0.997817	23.4259	19.8249
ENSG00000069956	MAPK6	protein_coding	28.4372	-0.0458389	0.580339	-0.0789864	0.937043	0.997817	23.6446	24.0611
ENSG00000069966	GNB5	protein_coding	9.79231	0.142338	0.801051	0.177689	0.858967	0.997817	5.22766	6.20344
ENSG00000069974	RAB27A	protein_coding	10.7362	-0.223443	0.732409	-0.30508	0.760305	0.997817	12.1363	10.6542
ENSG00000070010	UFD1	protein_coding	17.9613	0.396494	0.822781	0.481894	0.629881	0.997817	46.7875	64.1521
ENSG00000070018	LRP6	protein_coding	24.9536	-0.520678	0.676461	-0.769708	0.441473	0.997817	5.36679	3.89886
ENSG00000070061	ELP1	protein_coding	7.36747	-0.619513	0.789909	-0.784284	0.432874	0.997817	3.33329	1.78864
ENSG00000070081	NUCB2	protein_coding	17.2482	-0.102952	0.643669	-0.159946	0.872924	0.997817	59.7152	56.3093
ENSG00000070087	PFN2	protein_coding	32.8936	0.0774809	0.581972	0.133135	0.894087	0.997817	38.7934	42.2605
ENSG00000070214	SLC44A1	protein_coding	23.5852	-0.318088	0.709778	-0.448151	0.654044	0.997817	9.66604	8.40351
ENSG00000070269	TMEM260	protein_coding	8.30755	-0.112415	0.856184	-0.131298	0.895539	0.997817	6.21596	6.05
ENSG00000070367	EXOC5	protein_coding	69.4298	-0.380009	0.578901	-0.656433	0.511546	0.997817	55.7707	41.8738
ENSG00000070501	POLB	protein_coding	8.61607	0.686393	0.784696	0.874725	0.381723	0.997817	18.0173	37.0686
ENSG00000070540	WIPI1	protein_coding	11.2425	-0.616968	0.720351	-0.856482	0.391731	0.997817	33.893	21.7128
ENSG00000070614	NDST1	protein_coding	15.6234	-0.554038	0.669465	-0.827583	0.407907	0.997817	16.8676	11.3355
ENSG00000070718	AP3M2	protein_coding	6.82763	0.27911	0.777592	0.358941	0.719639	0.997817	9.54915	13.6487
ENSG00000070756	PABPC1	protein_coding	974.047	0.3421	0.619256	0.552437	0.580649	0.997817	2285.38	2787.09
ENSG00000070770	CSNK2A2	protein_coding	47.6739	0.199507	0.659476	0.302524	0.762253	0.997817	45.9788	49.1871
ENSG00000070778	PTPN21	protein_coding	10.1335	0.185362	0.806765	0.22976	0.818279	0.997817	8.62395	8.94431
ENSG00000070814	TCOF1	protein_coding	7.81087	0.100434	0.785047	0.127933	0.898202	0.997817	6.30581	7.32784
ENSG00000070831	CDC42	protein_coding	108.609	0.353658	0.580486	0.609245	0.542362	0.997817	128.297	161.928
ENSG00000070882	OSBPL3	protein_coding	23.5816	1.13115	0.683097	1.65591	0.0977401	0.997817	14.076	39.0197
ENSG00000070950	RAD18	protein_coding	8.23052	0.791584	0.829027	0.954835	0.339661	0.997817	4.88004	11.088
ENSG00000070961	ATP2B1	protein_coding	14.0067	0.0768967	0.726556	0.105837	0.915712	0.997817	8.3054	10.1772
ENSG00000071054	MAP4K4	protein_coding	602.454	0.597059	0.632841	0.943458	0.345447	0.997817	178.965	268.687
ENSG00000071073	MGAT4A	protein_coding	17.135	-0.457685	0.726416	-0.63006	0.528656	0.997817	7.70779	5.52154
ENSG00000071082	RPL31	protein_coding	273.024	0.127813	0.559436	0.228468	0.819282	0.997817	1974.77	2084.89
ENSG00000071127	WDR1	protein_coding	36.2263	-0.428645	0.655513	-0.653908	0.513171	0.997817	170.738	118.809
ENSG00000071189	SNX13	protein_coding	40.2431	-0.356021	0.659423	-0.539897	0.589268	0.997817	18.9351	16.0316
ENSG00000071205	ARHGAP10	protein_coding	6.67795	-0.296504	0.792482	-0.374146	0.708296	0.997817	4.59127	3.57723
ENSG00000071242	RPS6KA2	protein_coding	25.463	-0.607068	0.634934	-0.956111	0.339016	0.997817	20.5825	12.9553
ENSG00000071246	VASH1	protein_coding	155.169	0.433249	0.57247	0.756807	0.449166	0.997817	68.5548	89.527
ENSG00000071462	BUD23	protein_coding	6.08098	0.597748	0.886027	0.674639	0.499905	0.997817	8.61066	15.4041
ENSG00000071537	SEL1L	protein_coding	26.0882	0.0228958	0.694232	0.0329801	0.97369	0.997817	11.112	13.6964
ENSG00000071539	TRIP13	protein_coding	7.48893	-0.707433	0.855451	-0.826971	0.408254	0.997817	40.3792	17.2965
ENSG00000071564	TCF3	protein_coding	10.1903	0.554892	0.704954	0.787133	0.431204	0.997817	13.7862	22.1501
ENSG00000071626	DAZAP1	protein_coding	14.0467	0.655939	0.813048	0.806766	0.419801	0.997817	10.4918	21.6104
ENSG00000071655	MBD3	protein_coding	5.78045	1.38709	0.885244	1.5669	0.117137	0.997817	2.03727	9.36764
ENSG00000071859	FAM50A	protein_coding	7.77313	-0.136254	0.800921	-0.170122	0.864914	0.997817	32.3463	29.5315
ENSG00000071894	CPSF1	protein_coding	6.22583	0.473512	0.865273	0.54724	0.584214	0.997817	8.15728	14.0391
ENSG00000071967	CYBRD1	protein_coding	8.54676	0.0949007	0.846719	0.112081	0.91076	0.997817	7.34729	10.8544
ENSG00000071994	PDCD2	protein_coding	17.0467	0.312645	0.655231	0.477152	0.633254	0.997817	30.2854	41.4162
ENSG00000072042	RDH11	protein_coding	9.06098	-0.457603	0.734037	-0.623406	0.533018	0.997817	15.0745	10.604
ENSG00000072062	PRKACA	protein_coding	6.60248	-0.492761	0.812599	-0.606402	0.544248	0.997817	16.5934	9.45936
ENSG00000072071	ADGRL1	protein_coding	7.43976	0.549563	0.898133	0.611895	0.540607	0.997817	1.21196	4.44518
ENSG00000072080	SPP2	protein_coding	133.261	0.0482802	0.620316	0.0778316	0.937962	0.997817	1185.77	1439.13
ENSG00000072121	ZFYVE26	protein_coding	8.3938	-0.0914679	0.743691	-0.122992	0.902114	0.997817	2.62126	2.70764
ENSG00000072210	ALDH3A2	protein_coding	5.81621	0.636256	0.845354	0.75265	0.451661	0.997817	12.5812	21.8314
ENSG00000072364	AFF4	protein_coding	51.6427	0.392239	0.57843	0.67811	0.497702	0.997817	25.3209	35.2171
ENSG00000072401	UBE2D1	protein_coding	14.0465	-0.336646	0.740187	-0.454812	0.649245	0.997817	19.7363	13.5468
ENSG00000072415	MPP5	protein_coding	12.366	0.510942	0.681946	0.749242	0.453712	0.997817	4.68522	7.29875
ENSG00000072422	RHOBTB1	protein_coding	7.46404	0.365969	0.824258	0.443998	0.657044	0.997817	8.34525	12.1781
ENSG00000072501	SMC1A	protein_coding	74.094	0.610474	0.671509	0.909107	0.363293	0.997817	34.485	52.0338
ENSG00000072609	CHFR	protein_coding	10.4001	0.0370429	0.721037	0.0513745	0.959027	0.997817	15.6392	16.788
ENSG00000072736	NFATC3	protein_coding	12.4686	0.241688	0.713083	0.338934	0.734659	0.997817	8.60946	11.1958
ENSG00000072756	TRNT1	protein_coding	25.1919	-0.121462	0.662276	-0.1834	0.854484	0.997817	43.7328	45.4753
ENSG00000072803	FBXW11	protein_coding	15.4419	-0.309813	0.739118	-0.419166	0.675095	0.997817	43.2147	33.6782
ENSG00000072849	DERL2	protein_coding	6.22294	0.335745	0.866319	0.387554	0.698346	0.997817	5.98519	10.3594
ENSG00000072864	NDE1	protein_coding	6.79343	-0.0214043	0.808866	-0.0264621	0.978889	0.997817	28.0932	31.7714
ENSG00000072958	AP1M1	protein_coding	31.2827	-0.467008	0.717108	-0.651238	0.514893	0.997817	18.6989	11.1989
ENSG00000073331	ALPK1	protein_coding	15.9194	0.557303	0.673725	0.827197	0.408125	0.997817	11.0545	18.6704
ENSG00000073578	SDHA	protein_coding	11.7566	-0.228188	0.747382	-0.305317	0.760125	0.997817	28.3003	21.529
ENSG00000073584	SMARCE1	protein_coding	44.8082	0.176245	0.610545	0.288669	0.772834	0.997817	76.226	84.073
ENSG00000073605	GSDMB	protein_coding	7.99926	-1.26908	0.885352	-1.43341	0.151739	0.997817	8.26483	4.23284
ENSG00000073614	KDM5A	protein_coding	18.4797	0.0690861	0.668218	0.103389	0.917655	0.997817	11.7211	13.4082
ENSG00000073711	PPP2R3A	protein_coding	12.867	-0.614101	0.721054	-0.851672	0.394396	0.997817	4.70883	3.20848
ENSG00000073756	PTGS2	protein_coding	5.77079	-0.568624	0.85735	-0.663234	0.507181	0.997817	6.703	4.08093
ENSG00000073792	IGF2BP2	protein_coding	43.4605	0.722578	0.796902	0.906734	0.364548	0.997817	138.705	279.556
ENSG00000073803	MAP3K13	protein_coding	10.321	-0.690423	0.723136	-0.954763	0.339698	0.997817	26.5982	13.6808
ENSG00000073849	ST6GAL1	protein_coding	13.9227	-0.0952472	0.701416	-0.135793	0.891985	0.997817	28.1765	29.5713
ENSG00000073910	FRY	protein_coding	10.1779	-0.0957252	0.858123	-0.111552	0.911179	0.997817	6.07739	6.67092
ENSG00000073969	NSF	protein_coding	6.96163	0.262638	0.856453	0.306658	0.759103	0.997817	6.10348	8.01219
ENSG00000074054	CLASP1	protein_coding	16.4676	0.0305816	0.703133	0.0434933	0.965308	0.997817	16.0698	14.7959
ENSG00000074319	TSG101	protein_coding	9.66384	-0.578131	0.788925	-0.732808	0.463676	0.997817	42.7908	21.3598
ENSG00000074356	NCBP3	protein_coding	23.5613	-0.0294308	0.690089	-0.0426478	0.965982	0.997817	7.39154	8.68665
ENSG00000074527	NTN4	protein_coding	32.5495	1.1689	0.791364	1.47706	0.139658	0.997817	18.5502	65.7241
ENSG00000074590	NUAK1	protein_coding	19.4646	0.223003	0.726399	0.306997	0.758845	0.997817	6.7317	9.534
ENSG00000074603	DPP8	protein_coding	30.2807	-1.0258	0.636046	-1.61277	0.106794	0.997817	25.9472	11.7625
ENSG00000074621	SLC24A1	protein_coding	22.8916	0.809367	0.670573	1.20698	0.227441	0.997817	16.5582	32.1831
ENSG00000074657	ZNF532	protein_coding	23.2366	0.406141	0.632266	0.642357	0.520641	0.997817	23.7492	33.6666
ENSG00000074695	LMAN1	protein_coding	15.5258	0.406062	0.70435	0.576506	0.564273	0.997817	13.31	20.4091
ENSG00000074696	HACD3	protein_coding	25.2069	-0.0234479	0.688858	-0.0340389	0.972846	0.997817	12.4831	14.0269
ENSG00000074755	ZZEF1	protein_coding	9.8452	-0.32797	0.77932	-0.420841	0.673871	0.997817	6.23424	5.0345
ENSG00000074800	ENO1	protein_coding	68.0122	0.518466	0.596773	0.868782	0.384966	0.997817	80.6894	116.181
ENSG00000074935	TUBE1	protein_coding	6.5976	-0.901436	0.796435	-1.13184	0.257702	0.997817	17.0517	7.09074
ENSG00000075043	KCNQ2	protein_coding	8.50917	-0.56691	0.758983	-0.746935	0.455103	0.997817	73.5188	1.62249
ENSG00000075142	SRI	protein_coding	18.6276	0.0197784	0.689034	0.0287045	0.9771	0.997817	45.0268	41.5834
ENSG00000075151	EIF4G3	protein_coding	33.8889	-0.162269	0.633095	-0.25631	0.797711	0.997817	25.8819	23.4937
ENSG00000075234	TTC38	protein_coding	5.99346	-1.36377	0.899564	-1.51603	0.129512	0.997817	59.4879	9.48723
ENSG00000075239	ACAT1	protein_coding	15.9179	0.255866	0.659736	0.38783	0.698142	0.997817	44.3415	58.6697
ENSG00000075292	ZNF638	protein_coding	47.4735	-0.06808	0.578077	-0.11777	0.90625	0.997817	81.3725	83.283
ENSG00000075303	SLC25A40	protein_coding	10.3807	-1.21268	0.774074	-1.56662	0.117203	0.997817	10.1888	3.53885
ENSG00000075336	TIMM21	protein_coding	8.75428	-0.540395	0.781367	-0.691603	0.489187	0.997817	17.1381	9.7996
ENSG00000075391	RASAL2	protein_coding	21.3996	-0.67608	0.676305	-0.999668	0.317471	0.997817	5.77391	3.81963
ENSG00000075407	ZNF37A	protein_coding	32.0812	-0.472478	0.625128	-0.75581	0.449763	0.997817	8.92793	6.85786
ENSG00000075413	MARK3	protein_coding	23.8432	0.0589949	0.649495	0.090832	0.927626	0.997817	62.8312	61.6004
ENSG00000075415	SLC25A3	protein_coding	86.1498	0.0533631	0.519381	0.102744	0.918166	0.997817	183.582	190.78
ENSG00000075420	FNDC3B	protein_coding	98.8211	-0.575013	0.606521	-0.948051	0.343104	0.997817	72.8363	49.1244
ENSG00000075539	FRYL	protein_coding	62.3195	-0.159931	0.635203	-0.251778	0.801212	0.997817	108.842	106.991
ENSG00000075618	FSCN1	protein_coding	26.239	0.720467	0.609068	1.1829	0.236848	0.997817	15.0992	25.9824
ENSG00000075624	ACTB	protein_coding	398.563	0.185919	0.552773	0.336338	0.736616	0.997817	618.082	671.814
ENSG00000075785	RAB7A	protein_coding	32.6569	0.494951	0.689954	0.717367	0.473147	0.997817	117.866	165.499
ENSG00000075790	BCAP29	protein_coding	29.731	-0.0404223	0.72302	-0.0559076	0.955415	0.997817	172.074	160.975
ENSG00000075856	SART3	protein_coding	6.39899	0.240675	0.789831	0.304717	0.760582	0.997817	12.3193	16.097
ENSG00000075884	ARHGAP15	protein_coding	20.4697	0.575688	0.714233	0.806023	0.42023	0.997817	8.29308	16.1049
ENSG00000075945	KIFAP3	protein_coding	6.30642	0.956542	0.828494	1.15455	0.248273	0.997817	2.27092	6.36126
ENSG00000075975	MKRN2	protein_coding	7.47693	-0.0775487	0.854837	-0.0907176	0.927717	0.997817	5.24978	4.35785
ENSG00000076043	REXO2	protein_coding	17.1227	0.16283	0.640736	0.254129	0.799396	0.997817	57.9258	70.5471
ENSG00000076053	RBM7	protein_coding	17.9838	-0.41674	0.729883	-0.570969	0.568021	0.997817	15.2702	9.87534
ENSG00000076067	RBMS2	protein_coding	72.5299	-0.0777777	0.919743	-0.0845646	0.932608	0.997817	356.514	293.332
ENSG00000076201	PTPN23	protein_coding	6.92661	-1.5237	0.917703	-1.66034	0.0968468	0.997817	13.5682	1.11473
ENSG00000076321	KLHL20	protein_coding	6.7332	0.455297	0.818369	0.556347	0.577973	0.997817	7.64426	11.6323
ENSG00000076356	PLXNA2	protein_coding	23.2737	0.0338296	0.749851	0.0451151	0.964016	0.997817	7.25037	7.99752
ENSG00000076382	SPAG5	protein_coding	6.24111	0.29131	0.799334	0.36444	0.715529	0.997817	12.4735	16.8349
ENSG00000076554	TPD52	protein_coding	13.9668	1.04589	0.698238	1.4979	0.13416	0.997817	14.0725	37.3227
ENSG00000076706	MCAM	protein_coding	67.6681	-1.06756	0.747347	-1.42847	0.153156	0.997817	175.286	63.9533
ENSG00000076770	MBNL3	protein_coding	7.43558	0.833315	0.805319	1.03476	0.30078	0.997817	1.88563	4.5132
ENSG00000077097	TOP2B	protein_coding	41.0254	-0.288761	0.564611	-0.511434	0.609047	0.997817	33.1603	27.0346
ENSG00000077147	TM9SF3	protein_coding	29.0576	-0.0860447	0.62387	-0.137921	0.890303	0.997817	26.0596	23.5094
ENSG00000077157	PPP1R12B	protein_coding	14.479	-0.131399	0.838492	-0.156709	0.875474	0.997817	10.6427	11.3719
ENSG00000077232	DNAJC10	protein_coding	111.152	0.817216	0.626986	1.3034	0.192437	0.997817	22.6789	45.2187
ENSG00000077235	GTF3C1	protein_coding	6.67337	-0.94882	0.865322	-1.09649	0.272863	0.997817	7.91907	3.7418
ENSG00000077254	USP33	protein_coding	130.025	-0.226251	0.604113	-0.374518	0.708019	0.997817	472.324	451.294
ENSG00000077312	SNRPA	protein_coding	5.97479	-0.530153	0.815612	-0.650006	0.515688	0.997817	32.497	17.8438
ENSG00000077380	DYNC1I2	protein_coding	28.1529	0.210668	0.624136	0.337536	0.735713	0.997817	51.1896	57.6517
ENSG00000077458	FAM76B	protein_coding	15.5026	-0.910447	0.664178	-1.37079	0.170441	0.997817	38.4818	18.5102
ENSG00000077549	CAPZB	protein_coding	23.1008	0.156285	0.703234	0.222238	0.824129	0.997817	36.1733	38.8418
ENSG00000077684	JADE1	protein_coding	12.2033	1.0357	0.777941	1.33133	0.18308	0.997817	3.83725	10.6364
ENSG00000077713	SLC25A43	protein_coding	23.1043	-0.395075	0.794156	-0.497477	0.618852	0.997817	36.9864	22.6095
ENSG00000077721	UBE2A	protein_coding	15.4488	0.782789	0.686204	1.14075	0.253973	0.997817	14.7529	27.0935
ENSG00000077782	FGFR1	protein_coding	11.329	-0.0282473	0.761077	-0.0371149	0.970393	0.997817	48.9739	43.057
ENSG00000078043	PIAS2	protein_coding	32.729	0.936127	0.702119	1.33329	0.182437	0.997817	13.1444	30.9127
ENSG00000078124	ACER3	protein_coding	8.19878	-0.229882	0.751767	-0.305789	0.759765	0.997817	12.1517	10.2298
ENSG00000078140	UBE2K	protein_coding	45.4597	-0.30532	0.605752	-0.504034	0.614238	0.997817	64.8151	50.1298
ENSG00000078177	N4BP2	protein_coding	15.1017	0.202682	0.659825	0.307175	0.75871	0.997817	2.66401	3.24261
ENSG00000078237	TIGAR	protein_coding	9.32119	-0.328312	0.785243	-0.418102	0.675872	0.997817	9.66338	6.83367
ENSG00000078269	SYNJ2	protein_coding	17.4484	0.921409	0.655959	1.40467	0.160118	0.997817	7.20318	15.9328
ENSG00000078295	ADCY2	protein_coding	8.84246	0.337995	0.814838	0.414801	0.678288	0.997817	3.41195	5.27549
ENSG00000078304	PPP2R5C	protein_coding	28.4672	-0.396695	0.642504	-0.61742	0.536958	0.997817	106.717	79.7317
ENSG00000078369	GNB1	protein_coding	63.0728	0.0905578	0.557432	0.162455	0.870947	0.997817	87.6677	94.3671
ENSG00000078401	EDN1	protein_coding	16.9233	-0.936011	0.658184	-1.42211	0.154994	0.997817	17.2493	8.22788
ENSG00000078403	MLLT10	protein_coding	16.9102	-1.38326	0.80628	-1.7156	0.0862349	0.997817	196.598	82.4791
ENSG00000078618	NRDC	protein_coding	37.7889	0.488189	0.601109	0.812148	0.416707	0.997817	29.9601	43.1717
ENSG00000078668	VDAC3	protein_coding	22.9424	1.03371	0.70397	1.46839	0.141997	0.997817	70.3595	156.049
ENSG00000078674	PCM1	protein_coding	59.5645	0.240926	0.545007	0.44206	0.658446	0.997817	113.612	148.471
ENSG00000078687	TNRC6C	protein_coding	7.34884	-0.148625	0.867746	-0.171278	0.864006	0.997817	3.47959	2.9383
ENSG00000078699	CBFA2T2	protein_coding	7.10561	0.419194	0.800275	0.523812	0.600409	0.997817	3.85355	4.84714
ENSG00000078804	TP53INP2	protein_coding	52.7683	0.31696	0.607182	0.522018	0.601658	0.997817	17.5459	21.4221
ENSG00000079102	RUNX1T1	protein_coding	14.9031	-0.746398	0.71242	-1.04769	0.294779	0.997817	25.982	13.9593
ENSG00000079134	THOC1	protein_coding	9.25302	-0.31461	0.727727	-0.432318	0.66551	0.997817	20.523	16.7724
ENSG00000079150	FKBP7	protein_coding	6.3177	0.522532	0.844706	0.618595	0.536183	0.997817	9.56108	13.6999
ENSG00000079156	OSBPL6	protein_coding	6.26733	-0.127964	0.842459	-0.151893	0.879271	0.997817	4.52793	4.4537
ENSG00000079246	XRCC5	protein_coding	48.3685	-0.363243	0.564734	-0.643211	0.520087	0.997817	90.3585	70.132
ENSG00000079257	LXN	protein_coding	32.3061	-0.0733789	0.589397	-0.124498	0.900921	0.997817	53.2693	49.5301
ENSG00000079277	MKNK1	protein_coding	7.39261	-0.031599	0.762588	-0.0414365	0.966948	0.997817	19.9023	19.94
ENSG00000079308	TNS1	protein_coding	18.0073	0.496466	0.722813	0.686852	0.492176	0.997817	13.4774	20.8694
ENSG00000079332	SAR1A	protein_coding	27.9619	-0.822091	0.683417	-1.20291	0.22901	0.997817	33.2442	15.9475
ENSG00000079335	CDC14A	protein_coding	11.0913	-1.0698	0.73633	-1.45288	0.146258	0.997817	10.3822	3.82471
ENSG00000079387	SENP1	protein_coding	7.22483	0.53057	0.787243	0.67396	0.500337	0.997817	6.48819	12.1276
ENSG00000079459	FDFT1	protein_coding	29.1363	0.357682	0.672951	0.531513	0.595063	0.997817	48.5578	61.5348
ENSG00000079482	OPHN1	protein_coding	96.6566	-0.229568	0.573473	-0.400311	0.688928	0.997817	17.7711	16.7456
ENSG00000079691	CARMIL1	protein_coding	5.90884	-0.185321	0.853158	-0.217218	0.828038	0.997817	4.77639	3.77271
ENSG00000079785	DDX1	protein_coding	31.7663	0.91252	0.621675	1.46784	0.142147	0.997817	25.7155	54.4602
ENSG00000079805	DNM2	protein_coding	14.3867	-0.166016	0.66918	-0.248088	0.804066	0.997817	33.4815	31.1818
ENSG00000079819	EPB41L2	protein_coding	32.0843	0.0486909	0.622887	0.0781697	0.937693	0.997817	49.4176	53.2061
ENSG00000079950	STX7	protein_coding	46.0672	0.0755871	0.620494	0.121818	0.903043	0.997817	22.2162	27.0517
ENSG00000079999	KEAP1	protein_coding	6.17481	-0.957687	0.799403	-1.198	0.230916	0.997817	9.93884	3.8432
ENSG00000080200	CRYBG3	protein_coding	14.5027	-0.34376	0.745746	-0.460961	0.644827	0.997817	3.78101	3.32943
ENSG00000080345	RIF1	protein_coding	32.0161	-0.385521	0.613033	-0.628875	0.529431	0.997817	13.9641	11.2989
ENSG00000080371	RAB21	protein_coding	35.4134	0.421123	0.64789	0.649991	0.515698	0.997817	29.7996	40.1412
ENSG00000080503	SMARCA2	protein_coding	41.0825	-0.363914	0.663146	-0.548769	0.583164	0.997817	112.713	74.232
ENSG00000080546	SESN1	protein_coding	7.76726	0.774445	0.810005	0.956099	0.339022	0.997817	7.73966	13.5806
ENSG00000080603	SRCAP	protein_coding	11.9628	-0.274558	0.766589	-0.358155	0.720227	0.997817	3.29228	2.99668
ENSG00000080802	CNOT4	protein_coding	19.6023	-0.914609	0.623815	-1.46615	0.142606	0.997817	22.4115	10.7273
ENSG00000080815	PSEN1	protein_coding	16.0834	-0.235408	0.755366	-0.311647	0.755309	0.997817	25.2901	21.509
ENSG00000080822	CLDND1	protein_coding	15.0205	-0.461571	0.65885	-0.700571	0.483571	0.997817	32.3821	22.1693
ENSG00000080839	RBL1	protein_coding	9.02329	0.896256	0.833995	1.07465	0.28253	0.997817	2.17739	5.96161
ENSG00000080845	DLGAP4	protein_coding	9.36244	0.31576	0.756839	0.417208	0.676526	0.997817	17.6493	21.7468
ENSG00000080986	NDC80	protein_coding	5.96324	-0.290361	0.813715	-0.356834	0.721216	0.997817	8.46358	7.6197
ENSG00000081014	AP4E1	protein_coding	7.67158	-0.791909	0.821503	-0.963976	0.335058	0.997817	6.49154	3.5007
ENSG00000081019	RSBN1	protein_coding	10.4196	0.820811	0.814967	1.00717	0.313853	0.997817	2.1215	5.00981
ENSG00000081026	MAGI3	protein_coding	9.43897	0.154815	0.796239	0.194433	0.845837	0.997817	3.14978	3.29449
ENSG00000081087	OSTM1	protein_coding	7.95058	0.466398	0.788311	0.591643	0.55409	0.997817	5.79869	8.95489
ENSG00000081189	MEF2C	protein_coding	67.4741	-0.452251	0.920171	-0.491486	0.623083	0.997817	182.41	141.474
ENSG00000081237	PTPRC	protein_coding	6.37229	0.375748	0.803508	0.467635	0.640046	0.997817	7.52662	9.8361
ENSG00000081307	UBA5	protein_coding	9.7581	0.122212	0.742889	0.164509	0.869331	0.997817	14.4221	18.7261
ENSG00000081320	STK17B	protein_coding	9.52059	-0.99107	0.86822	-1.1415	0.253663	0.997817	7.77334	2.82644
ENSG00000081665	ZNF506	protein_coding	21.2609	0.545119	0.628899	0.866783	0.386061	0.997817	13.2477	22.2963
ENSG00000081760	AACS	protein_coding	13.1136	0.263666	0.708729	0.372027	0.709872	0.997817	21.1938	29.6934
ENSG00000081791	KIAA0141	protein_coding	8.38543	0.874423	0.756137	1.15644	0.247503	0.997817	3.58933	8.2102
ENSG00000081803	CADPS2	protein_coding	7.95018	-0.0665415	0.791952	-0.0840222	0.933039	0.997817	4.69612	4.73259
ENSG00000081870	HSPB11	protein_coding	6.3169	-0.364555	0.810998	-0.449514	0.653061	0.997817	18.609	14.6064
ENSG00000081923	ATP8B1	protein_coding	24.3037	-0.780115	0.621356	-1.2555	0.209296	0.997817	27.4057	14.5209
ENSG00000082126	MPP4	protein_coding	10.3324	0.236409	0.743552	0.317946	0.750526	0.997817	7.52763	9.04798
ENSG00000082153	BZW1	protein_coding	130.532	0.192712	0.684439	0.281562	0.778279	0.997817	254.564	277.776
ENSG00000082175	PGR	protein_coding	7.58964	-0.413941	0.894658	-0.462681	0.643593	0.997817	2.33865	1.36385
ENSG00000082212	ME2	protein_coding	38.8053	-0.149604	0.572935	-0.26112	0.794	0.997817	17.5791	15.841
ENSG00000082213	C5orf22	protein_coding	14.0454	0.128061	0.751976	0.170299	0.864775	0.997817	14.5523	16.126
ENSG00000082269	FAM135A	protein_coding	10.1782	-0.469706	0.75281	-0.623936	0.53267	0.997817	12.7497	8.17976
ENSG00000082397	EPB41L3	protein_coding	30.9194	0.156045	0.594346	0.262549	0.792898	0.997817	48.505	52.8616
ENSG00000082438	COBLL1	protein_coding	16.4517	0.124933	0.674535	0.185214	0.853061	0.997817	13.2491	15.4364
ENSG00000082512	TRAF5	protein_coding	10.0092	-0.0726874	0.742495	-0.0978961	0.922015	0.997817	4.68102	5.14531
ENSG00000082515	MRPL22	protein_coding	11.7317	-0.0396759	0.715535	-0.0554493	0.95578	0.997817	21.9094	20.9757
ENSG00000082641	NFE2L1	protein_coding	26.2545	0.272836	0.61467	0.443874	0.657134	0.997817	64.2897	77.5191
ENSG00000082701	GSK3B	protein_coding	23.077	-0.128062	0.603436	-0.212222	0.831934	0.997817	23.0405	21.3855
ENSG00000082805	ERC1	protein_coding	46.4524	0.856951	0.596136	1.43751	0.150574	0.997817	75.4877	145.827
ENSG00000082898	XPO1	protein_coding	71.7829	0.352918	0.599285	0.588898	0.55593	0.997817	173.721	222.84
ENSG00000082996	RNF13	protein_coding	8.26098	-1.02922	0.808037	-1.27372	0.202762	0.997817	27.6411	11.5122
ENSG00000083097	DOPEY1	protein_coding	9.83307	0.368801	0.828429	0.445181	0.656189	0.997817	2.55065	4.45638
ENSG00000083099	LYRM2	protein_coding	18.57	-0.767538	0.72638	-1.05666	0.290666	0.997817	27.7075	14.7521
ENSG00000083123	BCKDHB	protein_coding	7.65541	-0.630186	0.857942	-0.734532	0.462625	0.997817	9.06752	5.85615
ENSG00000083223	ZCCHC6	protein_coding	14.1457	-0.0337131	0.673006	-0.0500933	0.960048	0.997817	5.90452	5.73192
ENSG00000083290	ULK2	protein_coding	12.0699	1.12989	0.703631	1.60581	0.108317	0.997817	6.80676	18.4249
ENSG00000083312	TNPO1	protein_coding	234.422	0.526298	0.619122	0.850071	0.395286	0.997817	141.351	197.781
ENSG00000083444	PLOD1	protein_coding	10.4446	-0.505696	0.774561	-0.652881	0.513833	0.997817	16.5242	12.369
ENSG00000083520	DIS3	protein_coding	21.2031	-0.24637	0.637172	-0.386662	0.699007	0.997817	6.151	5.49513
ENSG00000083535	PIBF1	protein_coding	15.61	-0.387443	0.761883	-0.508533	0.611079	0.997817	29.338	17.1712
ENSG00000083544	TDRD3	protein_coding	14.0357	-0.455928	0.678633	-0.671834	0.50169	0.997817	18.7614	13.3251
ENSG00000083642	PDS5B	protein_coding	27.2129	-0.443375	0.639324	-0.693507	0.487992	0.997817	14.2605	10.2743
ENSG00000083799	CYLD	protein_coding	13.7623	0.0903272	0.682957	0.132259	0.89478	0.997817	6.2061	7.40133
ENSG00000083807	SLC27A5	protein_coding	16.2998	0.459457	0.666151	0.689719	0.490371	0.997817	6.27268	10.1133
ENSG00000083845	RPS5	protein_coding	58.7261	-0.0327958	0.552514	-0.0593573	0.952667	0.997817	175.825	172.81
ENSG00000083857	FAT1	protein_coding	11.6918	1.02439	0.838682	1.22143	0.221922	0.997817	7.1739	18.6698
ENSG00000083896	YTHDC1	protein_coding	48.011	0.396352	0.657832	0.602513	0.546833	0.997817	153.112	194.438
ENSG00000083937	CHMP2B	protein_coding	14.2077	0.290031	0.707858	0.409731	0.682003	0.997817	9.63595	11.7326
ENSG00000084072	PPIE	protein_coding	11.9049	1.25947	0.76781	1.64034	0.100935	0.997817	4.11148	14.5788
ENSG00000084090	STARD7	protein_coding	24.6618	-0.0148003	0.694509	-0.0213104	0.982998	0.997817	31.513	33.5125
ENSG00000084092	NOA1	protein_coding	11.2972	0.575727	0.714706	0.805543	0.420506	0.997817	3.86273	6.11915
ENSG00000084093	REST	protein_coding	35.5923	-0.28075	0.599233	-0.468516	0.639415	0.997817	13.9633	11.7552
ENSG00000084207	GSTP1	protein_coding	16.5194	-0.828024	0.83215	-0.995042	0.319716	0.997817	227.73	92.1826
ENSG00000084234	APLP2	protein_coding	105.094	-0.900292	0.588859	-1.52888	0.126295	0.997817	277.58	131.307
ENSG00000084453	SLCO1A2	protein_coding	6.18175	-1.27726	0.822719	-1.55249	0.120545	0.997817	6.91721	1.93362
ENSG00000084463	WBP11	protein_coding	20.151	0.531745	0.703729	0.755611	0.449883	0.997817	22.3363	34.0094
ENSG00000084623	EIF3I	protein_coding	21.6807	0.496072	0.626903	0.791305	0.428766	0.997817	21.1024	30.8759
ENSG00000084652	TXLNA	protein_coding	7.92485	-0.231486	0.763677	-0.30312	0.761798	0.997817	2.62216	2.08579
ENSG00000084676	NCOA1	protein_coding	7.0782	-0.237637	0.867688	-0.273873	0.784182	0.997817	7.69946	6.28763
ENSG00000084731	KIF3C	protein_coding	8.31923	0.896737	0.847293	1.05836	0.289894	0.997817	2.79242	6.91012
ENSG00000084754	HADHA	protein_coding	31.462	-0.332957	0.641614	-0.518937	0.603804	0.997817	28.3271	20.2362
ENSG00000084774	CAD	protein_coding	8.08341	-0.697408	0.860799	-0.810187	0.417833	0.997817	11.3564	5.60529
ENSG00000085063	CD59	protein_coding	31.05	-0.63346	0.621848	-1.01867	0.308358	0.997817	60.3773	35.9311
ENSG00000085231	AK6	protein_coding	10.2931	0.0178149	0.731838	0.0243427	0.980579	0.997817	38.3967	38.5928
ENSG00000085274	MYNN	protein_coding	6.97199	0.512808	0.789857	0.649242	0.516182	0.997817	2.71174	4.72309
ENSG00000085276	MECOM	protein_coding	41.648	-0.324039	0.56812	-0.57037	0.568427	0.997817	91.8396	74.9809
ENSG00000085365	SCAMP1	protein_coding	13.2179	0.179024	0.771387	0.232081	0.816475	0.997817	11.7405	13.0576
ENSG00000085377	PREP	protein_coding	8.4448	-0.843797	0.750326	-1.12457	0.26077	0.997817	7.2518	3.61923
ENSG00000085382	HACE1	protein_coding	17.233	0.108157	0.701692	0.154137	0.877501	0.997817	11.1638	13.0341
ENSG00000085415	SEH1L	protein_coding	16.2883	-0.451305	0.685043	-0.658798	0.510026	0.997817	9.4243	6.16835
ENSG00000085433	WDR47	protein_coding	6.3872	0.471511	0.824278	0.572029	0.567302	0.997817	2.9222	4.42513
ENSG00000085491	SLC25A24	protein_coding	24.2241	0.0638799	0.610501	0.104635	0.916665	0.997817	10.4288	10.9046
ENSG00000085511	MAP3K4	protein_coding	12.1332	-0.722467	0.811015	-0.890818	0.373027	0.997817	24.6117	11.7119
ENSG00000085662	AKR1B1	protein_coding	10.2993	0.14647	0.751342	0.194944	0.845437	0.997817	25.3684	28.1955
ENSG00000085719	CPNE3	protein_coding	23.7319	0.409523	0.642084	0.637802	0.523602	0.997817	16.7348	25.3335
ENSG00000085733	CTTN	protein_coding	29.1318	0.780411	0.604577	1.29084	0.19676	0.997817	40.5848	72.5409
ENSG00000085760	MTIF2	protein_coding	8.69565	-0.174239	0.762629	-0.228471	0.81928	0.997817	9.74672	8.81648
ENSG00000085788	DDHD2	protein_coding	28.7427	-0.0805811	0.692105	-0.116429	0.907312	0.997817	99.634	89.6603
ENSG00000085832	EPS15	protein_coding	35.783	0.67446	0.636809	1.05912	0.289543	0.997817	18.5232	32.8247
ENSG00000085871	MGST2	protein_coding	6.69704	-0.341956	0.781029	-0.437827	0.661512	0.997817	28.8647	21.7112
ENSG00000085982	USP40	protein_coding	8.62913	-1.36076	0.808879	-1.68228	0.092515	0.997817	18.0956	6.39788
ENSG00000086015	MAST2	protein_coding	6.87175	-0.0779621	0.849051	-0.0918227	0.926839	0.997817	13.9864	11.9532
ENSG00000086061	DNAJA1	protein_coding	58.1751	0.418627	0.619783	0.675442	0.499395	0.997817	40.8013	53.2853
ENSG00000086065	CHMP5	protein_coding	13.356	-0.0620283	0.677235	-0.0915905	0.927023	0.997817	16.7167	16.0067
ENSG00000086102	NFX1	protein_coding	24.0546	-0.0374453	0.622353	-0.0601673	0.952022	0.997817	12.1776	11.4478
ENSG00000086189	DIMT1	protein_coding	17.438	0.219652	0.657954	0.333841	0.7385	0.997817	14.6894	17.8202
ENSG00000086200	IPO11	protein_coding	25.76	0.130506	0.607279	0.214903	0.829843	0.997817	35.6088	39.8616
ENSG00000086232	EIF2AK1	protein_coding	17.7713	0.469048	0.638979	0.734059	0.462913	0.997817	33.2223	48.8876
ENSG00000086475	SEPHS1	protein_coding	14.649	0.152505	0.730887	0.208658	0.834715	0.997817	10.5698	10.6828
ENSG00000086589	RBM22	protein_coding	7.75163	0.165969	0.751352	0.220894	0.825175	0.997817	10.008	11.3837
ENSG00000086598	TMED2	protein_coding	33.3203	-0.270024	0.647473	-0.417044	0.676647	0.997817	45.6748	34.767
ENSG00000086666	ZFAND6	protein_coding	20.5523	-0.479007	0.627883	-0.762893	0.445527	0.997817	55.0467	36.8979
ENSG00000086696	HSD17B2	protein_coding	23.7651	0.140241	0.704881	0.198956	0.842297	0.997817	3.54213	4.7486
ENSG00000086758	HUWE1	protein_coding	120.961	0.343843	0.580861	0.591953	0.553882	0.997817	44.9226	55.1706
ENSG00000086848	ALG9	protein_coding	10.7493	0.769341	0.789455	0.974522	0.329797	0.997817	4.92063	11.1905
ENSG00000086991	NOX4	protein_coding	24.0805	-0.455887	0.634136	-0.718911	0.472196	0.997817	19.9576	14.0445
ENSG00000087053	MTMR2	protein_coding	31.9483	0.616433	0.647951	0.951357	0.341423	0.997817	19.9878	30.1833
ENSG00000087074	PPP1R15A	protein_coding	8.13672	1.2133	0.750568	1.61651	0.105983	0.997817	2.9282	8.48544
ENSG00000087086	FTL	protein_coding	160.958	0.256567	0.529476	0.484567	0.627984	0.997817	330.499	392.429
ENSG00000087095	NLK	protein_coding	11.6325	-0.954307	0.700812	-1.36172	0.173288	0.997817	10.0314	4.52005
ENSG00000087152	ATXN7L3	protein_coding	8.77235	-1.13108	0.828864	-1.36461	0.172374	0.997817	31.1976	11.0789
ENSG00000087191	PSMC5	protein_coding	17.5445	-0.0960326	0.661736	-0.145122	0.884614	0.997817	28.5731	25.4248
ENSG00000087206	UIMC1	protein_coding	18.2585	0.31095	0.698244	0.445331	0.656081	0.997817	171.206	211.439
ENSG00000087245	MMP2	protein_coding	41.2635	0.372678	0.549308	0.678449	0.497487	0.997817	65.0977	88.5657
ENSG00000087253	LPCAT2	protein_coding	32.9631	-0.548462	0.629795	-0.870858	0.383832	0.997817	44.1416	31.6319
ENSG00000087263	OGFOD1	protein_coding	10.0118	0.0717684	0.73869	0.0971562	0.922602	0.997817	12.2967	13.922
ENSG00000087266	SH3BP2	protein_coding	15.5135	0.0385751	0.729403	0.0528859	0.957823	0.997817	2.98574	3.55044
ENSG00000087269	NOP14	protein_coding	11.3875	0.252415	0.740215	0.341002	0.733102	0.997817	4.89745	5.64465
ENSG00000087274	ADD1	protein_coding	27.3753	0.785805	0.673425	1.16688	0.243259	0.997817	33.6664	70.0224
ENSG00000087299	L2HGDH	protein_coding	14.0504	0.61133	0.695167	0.8794	0.379184	0.997817	2.74402	4.95272
ENSG00000087302	C14orf166	protein_coding	44.5636	0.127373	0.602702	0.211337	0.832624	0.997817	90.4691	94.8109
ENSG00000087303	NID2	protein_coding	7.89037	-1.18508	0.757389	-1.56469	0.117655	0.997817	10.2068	3.59153
ENSG00000087338	GMCL1	protein_coding	9.28071	0.912473	0.740418	1.23238	0.217809	0.997817	6.00767	13.443
ENSG00000087365	SF3B2	protein_coding	24.1099	0.584208	0.664891	0.878652	0.37959	0.997817	31.2937	47.3453
ENSG00000087448	KLHL42	protein_coding	12.0883	-0.205108	0.69948	-0.293229	0.769347	0.997817	3.25259	2.93591
ENSG00000087460	GNAS	protein_coding	179.812	0.69614	0.53469	1.30195	0.192933	0.997817	397.499	657.31
ENSG00000087470	DNM1L	protein_coding	29.4899	-0.525508	0.584639	-0.898858	0.368728	0.997817	54.7442	37.4701
ENSG00000087502	ERGIC2	protein_coding	15.3147	0.4828	0.740504	0.651989	0.514408	0.997817	34.7263	53.3999
ENSG00000087842	PIR	protein_coding	19.1235	0.253352	0.655647	0.386416	0.699189	0.997817	40.2238	54.1251
ENSG00000087995	METTL2A	protein_coding	6.5213	0.0398907	0.84613	0.0471449	0.962398	0.997817	4.86416	4.77541
ENSG00000088179	PTPN4	protein_coding	16.3604	0.0204826	0.733773	0.0279141	0.977731	0.997817	8.25142	10.1882
ENSG00000088205	DDX18	protein_coding	49.396	0.503899	0.618294	0.814983	0.415082	0.997817	17.0044	27.664
ENSG00000088247	KHSRP	protein_coding	12.73	-0.263901	0.735333	-0.358886	0.71968	0.997817	35.0957	25.9101
ENSG00000088256	GNA11	protein_coding	8.92768	-0.153012	0.863009	-0.1773	0.859273	0.997817	15.0332	11.5276
ENSG00000088387	DOCK9	protein_coding	82.7578	-0.930311	0.552669	-1.68331	0.0923157	0.997817	128.575	67.2525
ENSG00000088448	ANKRD10	protein_coding	43.198	-0.584985	0.725959	-0.80581	0.420353	0.997817	932.258	642.644
ENSG00000088756	ARHGAP28	protein_coding	34.5331	-0.10693	0.594224	-0.179949	0.857192	0.997817	31.6491	30.1307
ENSG00000088766	CRLS1	protein_coding	11.0042	-0.235275	0.721102	-0.326271	0.744219	0.997817	16.7581	15.1099
ENSG00000088808	PPP1R13B	protein_coding	11.3447	0.10216	0.784674	0.130195	0.896412	0.997817	10.6338	13.3604
ENSG00000088812	ATRN	protein_coding	9.1018	-0.872677	0.749606	-1.16418	0.244351	0.997817	2.60998	1.16969
ENSG00000088832	FKBP1A	protein_coding	120.705	0.217332	0.536888	0.4048	0.685625	0.997817	179.532	210.186
ENSG00000088833	NSFL1C	protein_coding	7.64217	0.360943	0.813568	0.443654	0.657293	0.997817	8.42721	12.9519
ENSG00000088854	C20orf194	protein_coding	7.34283	-1.00164	0.771224	-1.29876	0.194025	0.997817	2.64029	1.0332
ENSG00000088888	MAVS	protein_coding	16.6577	-0.0335349	0.633941	-0.052899	0.957812	0.997817	2.02792	1.98707
ENSG00000088930	XRN2	protein_coding	40.6026	0.680648	0.62575	1.08773	0.276714	0.997817	13.6414	22.2603
ENSG00000088986	DYNLL1	protein_coding	42.307	0.0758362	0.575708	0.131727	0.8952	0.997817	128.437	132.041
ENSG00000089006	SNX5	protein_coding	33.6733	0.237872	0.599871	0.396539	0.691707	0.997817	55.1226	62.9347
ENSG00000089009	RPL6	protein_coding	452.632	0.335371	0.560242	0.598619	0.549427	0.997817	1278.48	1598.33
ENSG00000089022	MAPKAPK5	protein_coding	21.3802	-0.0638538	0.643415	-0.0992419	0.920946	0.997817	13.0162	13.1586
ENSG00000089048	ESF1	protein_coding	59.0323	0.55532	0.690583	0.804133	0.42132	0.997817	27.1708	40.1727
ENSG00000089050	RBBP9	protein_coding	5.93089	0.626669	0.810134	0.773537	0.439204	0.997817	1.70212	3.2492
ENSG00000089053	ANAPC5	protein_coding	24.4404	0.877938	0.628162	1.39763	0.162224	0.997817	31.9493	67.0613
ENSG00000089063	TMEM230	protein_coding	24.8137	-0.773288	0.618026	-1.25122	0.210853	0.997817	70.6204	36.5386
ENSG00000089094	KDM2B	protein_coding	6.06016	-0.109611	0.786026	-0.139449	0.889095	0.997817	3.59049	3.19455
ENSG00000089154	GCN1	protein_coding	9.96213	-0.0394404	0.807246	-0.048858	0.961032	0.997817	11.1812	11.4127
ENSG00000089157	RPLP0	protein_coding	231.233	-0.0861522	0.541215	-0.159183	0.873525	0.997817	781.232	713.733
ENSG00000089159	PXN	protein_coding	8.9771	-0.453935	0.734041	-0.618405	0.536308	0.997817	12.0492	8.35943
ENSG00000089177	KIF16B	protein_coding	8.55408	0.176697	0.8585	0.205821	0.836931	0.997817	10.4174	13.7469
ENSG00000089220	PEBP1	protein_coding	8.98051	-0.344119	0.742098	-0.463712	0.642854	0.997817	10.7296	8.28074
ENSG00000089234	BRAP	protein_coding	7.22013	0.391168	0.78869	0.495971	0.619915	0.997817	4.32902	5.57256
ENSG00000089248	ERP29	protein_coding	9.17757	0.994481	0.866919	1.14714	0.251322	0.997817	10.6474	29.2322
ENSG00000089280	FUS	protein_coding	46.045	-0.0802393	0.634959	-0.126369	0.89944	0.997817	67.5155	63.9405
ENSG00000089289	IGBP1	protein_coding	14.7074	-0.416647	0.736237	-0.565913	0.571453	0.997817	17.99	11.5007
ENSG00000089597	GANAB	protein_coding	16.3349	-0.296154	0.738093	-0.401242	0.688242	0.997817	35.2035	30.9416
ENSG00000089682	RBM41	protein_coding	7.4977	0.476264	0.775519	0.614123	0.539134	0.997817	6.32188	9.80179
ENSG00000089685	BIRC5	protein_coding	7.6901	-0.270263	0.776528	-0.34804	0.72781	0.997817	14.2935	11.5915
ENSG00000089737	DDX24	protein_coding	14.2281	0.557066	0.686794	0.811111	0.417302	0.997817	13.3692	21.0282
ENSG00000089775	ZBTB25	protein_coding	13.274	0.349885	0.760827	0.459874	0.645606	0.997817	2.54589	3.1447
ENSG00000089818	NECAP1	protein_coding	7.59637	0.518062	0.786421	0.658759	0.510051	0.997817	2.88542	5.44592
ENSG00000089876	DHX32	protein_coding	8.15412	-0.392156	0.775784	-0.505496	0.61321	0.997817	6.01185	4.46876
ENSG00000089916	GPATCH2L	protein_coding	36.3592	-0.206497	0.606843	-0.340281	0.733645	0.997817	20.7555	18.6054
ENSG00000090054	SPTLC1	protein_coding	7.86285	-0.585818	0.780863	-0.750219	0.453123	0.997817	21.6673	13.8744
ENSG00000090060	PAPOLA	protein_coding	87.4131	-0.0989493	0.528801	-0.18712	0.851566	0.997817	154.335	144.661
ENSG00000090263	MRPS33	protein_coding	5.81973	0.421236	0.813409	0.517865	0.604553	0.997817	11.9322	16.9736
ENSG00000090266	NDUFB2	protein_coding	13.539	-0.0465481	0.70997	-0.0655634	0.947725	0.997817	76.4245	72.1027
ENSG00000090316	MAEA	protein_coding	6.60498	-1.11962	0.834719	-1.34132	0.179817	0.997817	13.6088	5.11998
ENSG00000090376	IRAK3	protein_coding	7.97864	0.939677	0.776957	1.20943	0.226497	0.997817	2.23814	4.71146
ENSG00000090487	SPG21	protein_coding	25.5216	-0.131435	0.601297	-0.218586	0.826972	0.997817	40.5434	39.665
ENSG00000090520	DNAJB11	protein_coding	6.79125	-0.879243	0.839478	-1.04737	0.294929	0.997817	12.202	4.59736
ENSG00000090565	RAB11FIP3	protein_coding	6.02459	0.111194	0.833947	0.133334	0.893929	0.997817	6.86801	8.50367
ENSG00000090612	ZNF268	protein_coding	23.2834	-0.183781	0.734829	-0.250101	0.802509	0.997817	5.47469	4.70677
ENSG00000090621	PABPC4	protein_coding	44.2645	0.292582	0.56168	0.520905	0.602433	0.997817	193.915	240.125
ENSG00000090686	USP48	protein_coding	35.4211	-0.396685	0.58542	-0.677608	0.49802	0.997817	61.1666	47.3978
ENSG00000090857	PDPR	protein_coding	12.1309	-0.585747	0.711612	-0.823127	0.410436	0.997817	3.84261	2.38124
ENSG00000090861	AARS	protein_coding	7.15013	-0.800764	0.796488	-1.00537	0.314719	0.997817	16.1195	7.59448
ENSG00000090863	GLG1	protein_coding	23.8551	-0.700162	0.667767	-1.04851	0.294403	0.997817	19.9106	12.756
ENSG00000090889	KIF4A	protein_coding	6.8005	0.633786	0.772197	0.820756	0.411785	0.997817	1.67055	2.98074
ENSG00000090905	TNRC6A	protein_coding	27.319	-0.0180389	0.736111	-0.0245056	0.980449	0.997817	28.5352	26.8603
ENSG00000090924	PLEKHG2	protein_coding	9.62433	0.548676	0.766405	0.715909	0.474048	0.997817	7.18701	14.0676
ENSG00000090989	EXOC1	protein_coding	16.1116	0.669854	0.674405	0.993251	0.320588	0.997817	13.8324	26.5055
ENSG00000091009	RBM27	protein_coding	14.0298	-0.219398	0.719354	-0.304993	0.760372	0.997817	4.24528	3.39272
ENSG00000091039	OSBPL8	protein_coding	35.8182	0.569993	0.668045	0.853225	0.393535	0.997817	18.8035	31.0007
ENSG00000091127	PUS7	protein_coding	15.1395	0.467022	0.838383	0.557051	0.577493	0.997817	24.2658	35.1837
ENSG00000091129	NRCAM	protein_coding	9.85657	0.164926	0.731573	0.225441	0.821636	0.997817	11.4373	14.174
ENSG00000091136	LAMB1	protein_coding	100.916	0.439616	0.523085	0.84043	0.400667	0.997817	86.5985	122.019
ENSG00000091140	DLD	protein_coding	18.4644	0.741445	0.712707	1.04032	0.298191	0.997817	13.9261	24.6635
ENSG00000091157	WDR7	protein_coding	9.59159	-0.757144	0.781994	-0.968222	0.332933	0.997817	12.2388	6.3409
ENSG00000091164	TXNL1	protein_coding	44.8841	1.02639	0.671507	1.52848	0.126393	0.997817	25.2424	56.3579
ENSG00000091317	CMTM6	protein_coding	12.3093	0.630239	0.712724	0.884269	0.376551	0.997817	4.63278	7.71427
ENSG00000091409	ITGA6	protein_coding	50.7264	0.158647	0.584516	0.271416	0.786071	0.997817	26.7211	31.6722
ENSG00000091436	MAP3K20	protein_coding	15.0069	0.348642	0.666444	0.523138	0.600878	0.997817	4.10053	5.46951
ENSG00000091483	FH	protein_coding	16.2808	-0.37258	0.76673	-0.485934	0.627014	0.997817	37.0455	29.1542
ENSG00000091490	SEL1L3	protein_coding	12.5582	-0.260472	0.68013	-0.382974	0.701739	0.997817	30.2075	25.5152
ENSG00000091542	ALKBH5	protein_coding	7.74167	0.121883	0.76728	0.158851	0.873786	0.997817	4.93325	5.32321
ENSG00000091592	NLRP1	protein_coding	6.64295	0.0175169	0.818315	0.021406	0.982922	0.997817	4.15533	4.41174
ENSG00000091640	SPAG7	protein_coding	12.2138	-0.0257812	0.679088	-0.0379644	0.969716	0.997817	47.8516	49.3967
ENSG00000091651	ORC6	protein_coding	29.214	0.0973642	0.637618	0.1527	0.878635	0.997817	22.9007	28.0109
ENSG00000091656	ZFHX4	protein_coding	8.20641	0.126665	0.872057	0.145248	0.884515	0.997817	1.99768	2.97167
ENSG00000091844	RGS17	protein_coding	8.53115	-1.16418	0.768001	-1.51585	0.129556	0.997817	2.14084	0.846227
ENSG00000091879	ANGPT2	protein_coding	29.1892	-0.837176	0.630453	-1.3279	0.184213	0.997817	14.9905	7.36171
ENSG00000091986	CCDC80	protein_coding	15.6721	0.159578	0.667657	0.239013	0.811096	0.997817	8.17308	9.54687
ENSG00000092010	PSME1	protein_coding	8.02488	1.0266	0.815967	1.25814	0.20834	0.997817	13.799	32.8047
ENSG00000092020	PPP2R3C	protein_coding	13.5766	0.251457	0.70908	0.354625	0.72287	0.997817	35.3792	40.2983
ENSG00000092108	SCFD1	protein_coding	12.8848	-0.440875	0.710604	-0.620422	0.53498	0.997817	56.9338	38.3149
ENSG00000092140	G2E3	protein_coding	15.503	-0.198638	0.672311	-0.295455	0.767646	0.997817	24.8533	23.7382
ENSG00000092148	HECTD1	protein_coding	46.1283	-0.54314	0.570495	-0.952049	0.341072	0.997817	61.5165	39.214
ENSG00000092199	HNRNPC	protein_coding	84.1948	0.304749	0.550131	0.553958	0.579608	0.997817	145.258	178.412
ENSG00000092201	SUPT16H	protein_coding	25.6763	0.646748	0.653927	0.989023	0.322652	0.997817	14.3905	25.6713
ENSG00000092203	TOX4	protein_coding	14.098	-0.203819	0.706897	-0.288329	0.773095	0.997817	11.279	8.9274
ENSG00000092421	SEMA6A	protein_coding	5.95017	-0.838342	0.84089	-0.99697	0.318779	0.997817	5.35561	2.35225
ENSG00000092439	TRPM7	protein_coding	27.7664	-0.856193	0.640293	-1.33719	0.181161	0.997817	25.3207	12.9067
ENSG00000092445	TYRO3	protein_coding	8.98375	0.83825	0.747552	1.12133	0.262149	0.997817	2.59984	5.12374
ENSG00000092470	WDR76	protein_coding	7.81191	0.447564	0.762273	0.587144	0.557107	0.997817	6.09998	8.18541
ENSG00000092841	MYL6	protein_coding	103.443	0.291273	0.607528	0.479439	0.631626	0.997817	542.932	639.415
ENSG00000092847	AGO1	protein_coding	116.879	0.584293	0.59038	0.98969	0.322325	0.997817	10.7843	16.1692
ENSG00000092853	CLSPN	protein_coding	32.5667	0.804066	0.713424	1.12705	0.25972	0.997817	10.1457	18.9797
ENSG00000092964	DPYSL2	protein_coding	47.9887	0.271219	0.619127	0.438066	0.661339	0.997817	27.7506	34.2073
ENSG00000092978	GPATCH2	protein_coding	14.5459	0.57285	0.71727	0.798653	0.424492	0.997817	6.10724	11.8413
ENSG00000093144	ECHDC1	protein_coding	17.8442	0.0670474	0.690376	0.0971172	0.922633	0.997817	52.9461	59.3647
ENSG00000093167	LRRFIP2	protein_coding	23.7953	-0.324668	0.66591	-0.487556	0.625865	0.997817	52.7854	37.6256
ENSG00000093183	SEC22C	protein_coding	11.571	0.46076	0.732025	0.629432	0.529066	0.997817	7.17181	11.9087
ENSG00000094631	HDAC6	protein_coding	8.47787	0.0889334	0.854913	0.104026	0.917149	0.997817	9.2289	11.9264
ENSG00000094661	OR1I1	protein_coding	14.2263	-0.210513	0.739466	-0.284682	0.775888	0.997817	3.26627	3.18975
ENSG00000094880	CDC23	protein_coding	9.27994	-0.58243	0.80146	-0.726711	0.467403	0.997817	12.4741	8.23247
ENSG00000094916	CBX5	protein_coding	71.4782	0.429682	0.639663	0.671733	0.501754	0.997817	17.3042	23.7062
ENSG00000094975	SUCO	protein_coding	16.2814	0.140102	0.717122	0.195367	0.845106	0.997817	16.6447	19.625
ENSG00000095002	MSH2	protein_coding	13.0576	-0.420133	0.779005	-0.53932	0.589666	0.997817	21.4894	12.0977
ENSG00000095015	MAP3K1	protein_coding	8.93408	-0.226498	0.772024	-0.293382	0.76923	0.997817	2.67682	2.18407
ENSG00000095139	ARCN1	protein_coding	33.3461	-0.0242173	0.628267	-0.0385462	0.969252	0.997817	20.3676	18.6784
ENSG00000095261	PSMD5	protein_coding	13.6247	0.591762	0.75541	0.783364	0.433413	0.997817	13.2852	20.7296
ENSG00000095319	NUP188	protein_coding	8.37441	-0.857258	0.802289	-1.06851	0.285288	0.997817	7.63247	3.1871
ENSG00000095564	BTAF1	protein_coding	16.9978	-0.997056	0.756741	-1.31757	0.187649	0.997817	6.64899	2.49678
ENSG00000095574	IKZF5	protein_coding	9.57744	-0.538794	0.734485	-0.733567	0.463213	0.997817	6.78437	4.31078
ENSG00000095787	WAC	protein_coding	49.1191	0.69108	0.634637	1.08894	0.276181	0.997817	43.3395	74.9915
ENSG00000095794	CREM	protein_coding	7.33128	0.195887	0.776336	0.252322	0.800792	0.997817	15.0858	18.2798
ENSG00000095951	HIVEP1	protein_coding	17.2936	1.19817	0.729771	1.64185	0.100622	0.997817	4.95228	13.6742
ENSG00000096060	FKBP5	protein_coding	14.1216	0.486127	0.669735	0.725849	0.467931	0.997817	3.47323	5.51084
ENSG00000096063	SRPK1	protein_coding	30.5933	0.637683	0.613387	1.03961	0.298521	0.997817	42.5858	67.0513
ENSG00000096070	BRPF3	protein_coding	8.51467	-0.38436	0.811882	-0.473419	0.635914	0.997817	11.7903	7.4081
ENSG00000096093	EFHC1	protein_coding	34.6898	0.172392	0.616795	0.279497	0.779864	0.997817	84.5644	107.644
ENSG00000096384	HSP90AB1	protein_coding	361.68	0.660909	0.580135	1.13923	0.254606	0.997817	169.029	266.494
ENSG00000096401	CDC5L	protein_coding	35.175	0.224553	0.562864	0.398947	0.689932	0.997817	7.31102	8.63806
ENSG00000096433	ITPR3	protein_coding	7.15395	0.625856	0.787574	0.794663	0.42681	0.997817	0.870935	1.4663
ENSG00000096717	SIRT1	protein_coding	9.47896	-0.848673	0.763828	-1.11108	0.266534	0.997817	10.85	5.7186
ENSG00000096746	HNRNPH3	protein_coding	304.875	0.347922	0.659958	0.527188	0.598063	0.997817	377.794	465.562
ENSG00000096968	JAK2	protein_coding	6.61725	0.416305	0.817197	0.50943	0.610451	0.997817	2.42283	4.29994
ENSG00000097033	SH3GLB1	protein_coding	77.7248	-0.067252	0.57582	-0.116794	0.907024	0.997817	48.4356	48.9158
ENSG00000099139	PCSK5	protein_coding	1014.56	0.215712	0.561945	0.383866	0.701078	0.997817	448.898	595.788
ENSG00000099194	SCD	protein_coding	21.0122	0.995158	0.641139	1.55217	0.120621	0.997817	3.54732	7.95339
ENSG00000099204	ABLIM1	protein_coding	57.0422	0.126046	0.541373	0.232827	0.815895	0.997817	31.6258	34.6164
ENSG00000099219	ERMP1	protein_coding	6.46701	0.0353241	0.834456	0.0423319	0.966234	0.997817	2.96602	3.26206
ENSG00000099246	RAB18	protein_coding	32.3046	-0.066007	0.616386	-0.107087	0.91472	0.997817	48.0237	50.4719
ENSG00000099250	NRP1	protein_coding	53.6761	0.306869	0.574653	0.534008	0.593336	0.997817	41.9376	52.1307
ENSG00000099260	PALMD	protein_coding	42.4014	0.0634067	0.566996	0.111829	0.910959	0.997817	26.4098	27.2854
ENSG00000099290	WASHC2A	protein_coding	29.1065	-0.293759	0.827239	-0.355108	0.722509	0.997817	72.4724	47.7425
ENSG00000099337	KCNK6	protein_coding	25.3379	0.34245	0.674772	0.507505	0.611801	0.997817	13.0817	19.0536
ENSG00000099341	PSMD8	protein_coding	9.72386	0.532154	0.722721	0.73632	0.461536	0.997817	22.596	36.0871
ENSG00000099385	BCL7C	protein_coding	6.67629	0.624363	0.770843	0.809974	0.417955	0.997817	5.08709	9.10692
ENSG00000099622	CIRBP	protein_coding	18.6705	0.075763	0.664688	0.113983	0.909251	0.997817	72.0271	71.5805
ENSG00000099624	ATP5D	protein_coding	8.01549	0.732642	0.874564	0.837723	0.402186	0.997817	9.8419	23.3482
ENSG00000099725	PRKY	transcribed_unprocessed_pseudogene	6.1024	-0.331283	0.917652	-0.361011	0.718091	0.997817	10.3688	7.02384
ENSG00000099783	HNRNPM	protein_coding	139.594	0.822537	0.699735	1.1755	0.239795	0.997817	367.938	656.661
ENSG00000099810	MTAP	protein_coding	33.513	-0.188396	0.709301	-0.265607	0.790542	0.997817	18.5211	14.6882
ENSG00000099817	POLR2E	protein_coding	14.7247	-0.164466	0.701744	-0.234368	0.814699	0.997817	43.072	35.6483
ENSG00000099901	RANBP1	protein_coding	18.1755	0.0560229	0.637102	0.0879339	0.929929	0.997817	73.4382	82.857
ENSG00000099917	MED15	protein_coding	9.4206	0.130461	0.758874	0.171913	0.863506	0.997817	23.9014	26.1614
ENSG00000099940	SNAP29	protein_coding	10.6168	-0.455812	0.747539	-0.60975	0.542027	0.997817	7.29526	4.85335
ENSG00000099942	CRKL	protein_coding	10.3998	0.136403	0.709441	0.192268	0.847532	0.997817	3.35181	3.84601
ENSG00000099956	SMARCB1	protein_coding	7.74014	0.643375	0.849676	0.7572	0.44893	0.997817	42.9891	81.6361
ENSG00000099968	BCL2L13	protein_coding	23.344	1.10098	0.737422	1.49301	0.135435	0.997817	12.8563	41.0012
ENSG00000099995	SF3A1	protein_coding	13.098	-0.454949	0.779886	-0.583353	0.559656	0.997817	29.8811	23.7627
ENSG00000099998	GGT5	protein_coding	7.84724	-0.569628	0.821057	-0.693774	0.487824	0.997817	9.60158	5.63431
ENSG00000100014	SPECC1L	protein_coding	15.3449	-0.585757	0.715118	-0.819105	0.412726	0.997817	16.1378	9.91431
ENSG00000100028	SNRPD3	protein_coding	9.91443	-0.113721	0.761263	-0.149384	0.88125	0.997817	30.6996	28.3391
ENSG00000100030	MAPK1	protein_coding	37.2869	-0.0538069	0.611974	-0.0879234	0.929938	0.997817	24.5817	22.3364
ENSG00000100034	PPM1F	protein_coding	21.0073	-0.193458	0.702365	-0.275437	0.78298	0.997817	23.2321	21.3461
ENSG00000100058	CRYBB2P1	transcribed_unprocessed_pseudogene	14.2784	-0.457884	0.69792	-0.65607	0.511779	0.997817	14.5661	10.5908
ENSG00000100060	MFNG	protein_coding	7.3166	-1.25065	0.784715	-1.59377	0.110988	0.997817	25.3245	8.04729
ENSG00000100083	GGA1	protein_coding	8.40816	0.301727	0.761592	0.39618	0.691972	0.997817	10.9382	15.7804
ENSG00000100099	HPS4	protein_coding	8.96081	-0.329957	0.782802	-0.421508	0.673384	0.997817	7.01942	5.72878
ENSG00000100104	SRRD	protein_coding	9.38773	-0.0909059	0.86304	-0.105332	0.916112	0.997817	10.5876	9.95096
ENSG00000100129	EIF3L	protein_coding	75.1954	-0.0584924	0.585351	-0.099927	0.920402	0.997817	272.098	250.23
ENSG00000100138	SNU13	protein_coding	7.73922	-0.863622	0.795171	-1.08608	0.277442	0.997817	33.1957	13.5657
ENSG00000100150	DEPDC5	protein_coding	6.92389	0.342487	0.856462	0.399885	0.689241	0.997817	63.3376	86.6199
ENSG00000100154	TTC28	protein_coding	21.5974	0.044502	0.772243	0.0576269	0.954046	0.997817	11.3903	12.619
ENSG00000100181	TPTEP1	transcribed_unprocessed_pseudogene	35.0388	-0.0801765	0.791371	-0.101313	0.919302	0.997817	41.6046	50.2287
ENSG00000100201	DDX17	protein_coding	110.178	-0.399332	0.515085	-0.775275	0.438177	0.997817	44.7164	33.9935
ENSG00000100207	TCF20	protein_coding	6.0597	-0.732086	0.814275	-0.899065	0.368618	0.997817	2.33296	1.12835
ENSG00000100216	TOMM22	protein_coding	11.038	0.655192	0.771016	0.849777	0.395449	0.997817	9.14271	15.3128
ENSG00000100220	RTCB	protein_coding	7.96389	-0.171505	0.754136	-0.227419	0.820098	0.997817	12.7329	11.8292
ENSG00000100221	JOSD1	protein_coding	17.2987	-0.238417	0.73553	-0.324143	0.74583	0.997817	26.2565	24.3872
ENSG00000100225	FBXO7	protein_coding	18.1718	-1.13373	0.684762	-1.65565	0.0977918	0.997817	37.1306	14.7788
ENSG00000100241	SBF1	protein_coding	8.64342	0.208105	0.859873	0.242018	0.808766	0.997817	4.76944	6.33362
ENSG00000100243	CYB5R3	protein_coding	10.7691	-0.346738	0.727827	-0.476402	0.633788	0.997817	13.4217	9.89778
ENSG00000100266	PACSIN2	protein_coding	8.73984	-0.158485	0.769241	-0.206028	0.836769	0.997817	11.0226	9.47018
ENSG00000100280	AP1B1	protein_coding	10.9868	0.154698	0.743173	0.208159	0.835105	0.997817	11.6676	13.0905
ENSG00000100281	HMGXB4	protein_coding	7.66786	-0.307605	0.854813	-0.359851	0.718959	0.997817	5.51899	3.41105
ENSG00000100296	THOC5	protein_coding	14.6659	0.516533	0.70523	0.732432	0.463905	0.997817	20.2152	32.565
ENSG00000100316	RPL3	protein_coding	278.493	0.341667	0.541315	0.631179	0.527923	0.997817	462.455	591.462
ENSG00000100320	RBFOX2	protein_coding	46.5345	-0.600755	0.584347	-1.02808	0.303913	0.997817	31.4575	21.252
ENSG00000100330	MTMR3	protein_coding	7.30017	0.682105	0.862224	0.7911	0.428886	0.997817	1.78388	3.97657
ENSG00000100335	MIEF1	protein_coding	13.4747	-1.28772	0.853834	-1.50816	0.131514	0.997817	33.4624	9.83253
ENSG00000100336	APOL4	protein_coding	6.62948	0.248522	0.790861	0.314243	0.753337	0.997817	2.539	3.54299
ENSG00000100345	MYH9	protein_coding	152.411	0.136692	0.598897	0.228239	0.819461	0.997817	163.156	169.499
ENSG00000100347	SAMM50	protein_coding	13.1641	-0.0601614	0.706886	-0.0851077	0.932176	0.997817	19.7908	17.9543
ENSG00000100348	TXN2	protein_coding	7.62792	-1.14218	0.802522	-1.42324	0.154667	0.997817	19.5287	6.33447
ENSG00000100353	EIF3D	protein_coding	28.6088	0.14731	0.631728	0.233186	0.815617	0.997817	48.8979	52.7468
ENSG00000100354	TNRC6B	protein_coding	37.4428	-0.864043	0.689473	-1.25319	0.210136	0.997817	29.6015	14.3341
ENSG00000100364	KIAA0930	protein_coding	6.07418	-1.12434	0.820732	-1.36993	0.17071	0.997817	9.44463	3.6905
ENSG00000100380	ST13	protein_coding	109.133	0.159202	0.62552	0.254511	0.799101	0.997817	210.389	219.347
ENSG00000100387	RBX1	protein_coding	14.2927	0.617692	0.751733	0.821691	0.411253	0.997817	21.3397	32.3598
ENSG00000100401	RANGAP1	protein_coding	8.95484	0.116454	0.791773	0.14708	0.883069	0.997817	8.42631	8.29786
ENSG00000100403	ZC3H7B	protein_coding	8.86094	-0.304902	0.753326	-0.404741	0.685668	0.997817	2.68398	2.02578
ENSG00000100410	PHF5A	protein_coding	6.48621	-0.553659	0.803586	-0.688986	0.490832	0.997817	20.9535	11.1069
ENSG00000100412	ACO2	protein_coding	11.7735	0.627961	0.788702	0.796196	0.425918	0.997817	12.8119	23.869
ENSG00000100418	DESI1	protein_coding	11.1294	-0.551412	0.841327	-0.655407	0.512206	0.997817	16.3811	7.97195
ENSG00000100422	CERK	protein_coding	24.0694	0.01732	0.667098	0.0259632	0.979287	0.997817	9.51365	9.01222
ENSG00000100441	KHNYN	protein_coding	10.1986	-0.0880171	0.754587	-0.116643	0.907143	0.997817	3.09935	2.6393
ENSG00000100442	FKBP3	protein_coding	21.9793	0.455861	0.68071	0.669684	0.503059	0.997817	29.9385	41.1168
ENSG00000100461	RBM23	protein_coding	18.9767	0.393387	0.688747	0.571164	0.567888	0.997817	92.3113	152.376
ENSG00000100478	AP4S1	protein_coding	8.09977	-1.03729	0.775107	-1.33825	0.180815	0.997817	8.63681	3.33904
ENSG00000100485	SOS2	protein_coding	26.4707	-0.222757	0.599158	-0.371784	0.710054	0.997817	11.7383	9.74046
ENSG00000100490	CDKL1	protein_coding	18.4411	0.522705	0.867209	0.602744	0.546679	0.997817	328.653	636.768
ENSG00000100503	NIN	protein_coding	40.1854	0.1542	0.583413	0.264306	0.791544	0.997817	14.4338	16.2588
ENSG00000100504	PYGL	protein_coding	9.06694	0.365629	0.743139	0.492007	0.622715	0.997817	11.9058	16.4921
ENSG00000100519	PSMC6	protein_coding	27.3137	0.270346	0.639375	0.422829	0.67242	0.997817	44.8936	61.5245
ENSG00000100523	DDHD1	protein_coding	42.2093	-0.969125	0.658738	-1.47118	0.141242	0.997817	28.4369	14.6609
ENSG00000100528	CNIH1	protein_coding	27.5275	0.158333	0.663474	0.238643	0.811383	0.997817	40.2481	45.8007
ENSG00000100554	ATP6V1D	protein_coding	15.2563	0.461487	0.649581	0.710439	0.477432	0.997817	37.8955	55.9834
ENSG00000100567	PSMA3	protein_coding	31.2021	0.660237	0.578616	1.14106	0.253844	0.997817	86.8215	149.322
ENSG00000100568	VTI1B	protein_coding	22.7881	0.544427	0.713903	0.762606	0.445698	0.997817	35.0853	51.4695
ENSG00000100578	KIAA0586	protein_coding	14.6834	-0.422732	0.727551	-0.581034	0.561218	0.997817	10.7689	6.11727
ENSG00000100580	TMED8	protein_coding	10.7226	-0.0815475	0.711339	-0.114639	0.908731	0.997817	2.01636	1.94719
ENSG00000100591	AHSA1	protein_coding	9.56359	0.755443	0.723221	1.04455	0.296229	0.997817	31.3056	58.4929
ENSG00000100592	DAAM1	protein_coding	25.9137	0.174193	0.700385	0.24871	0.803585	0.997817	39.8661	42.5729
ENSG00000100603	SNW1	protein_coding	15.0084	0.298633	0.734948	0.406332	0.684499	0.997817	23.9249	29.6998
ENSG00000100614	PPM1A	protein_coding	28.4203	0.169645	0.642206	0.264159	0.791657	0.997817	14.5077	16.2127
ENSG00000100629	CEP128	protein_coding	10.24	0.528999	0.822146	0.643437	0.519941	0.997817	10.9847	15.8384
ENSG00000100644	HIF1A	protein_coding	69.6739	-0.440038	0.537926	-0.818028	0.413341	0.997817	73.2009	52.1479
ENSG00000100664	EIF5	protein_coding	59.9854	0.0914239	0.543438	0.168232	0.8664	0.997817	126.37	133.114
ENSG00000100711	ZFYVE21	protein_coding	6.77771	0.253211	0.826022	0.306543	0.759191	0.997817	5.17029	7.46624
ENSG00000100714	MTHFD1	protein_coding	13.3407	0.712658	0.720995	0.988437	0.322939	0.997817	23.2447	48.549
ENSG00000100722	ZC3H14	protein_coding	36.1214	-0.211239	0.659924	-0.320097	0.748895	0.997817	31.1388	29.6404
ENSG00000100731	PCNX1	protein_coding	37.9315	-1.01778	0.74244	-1.37086	0.170419	0.997817	29.4287	14.2743
ENSG00000100744	GSKIP	protein_coding	9.52937	0.378472	0.814161	0.464861	0.642031	0.997817	6.95618	12.4833
ENSG00000100764	PSMC1	protein_coding	24.5259	0.0435898	0.634071	0.068746	0.945192	0.997817	60.283	62.4402
ENSG00000100784	RPS6KA5	protein_coding	60.8221	0.229974	0.808907	0.284302	0.776179	0.997817	13.8842	16.5921
ENSG00000100796	PPP4R3A	protein_coding	21.5012	0.0234682	0.712516	0.0329371	0.973725	0.997817	35.3297	33.5141
ENSG00000100804	PSMB5	protein_coding	11.6028	0.382867	0.71877	0.532669	0.594262	0.997817	33.4216	45.1153
ENSG00000100811	YY1	protein_coding	26.6041	0.762762	0.6369	1.19762	0.231066	0.997817	9.69118	18.2305
ENSG00000100813	ACIN1	protein_coding	23.0782	0.504893	0.638766	0.79042	0.429282	0.997817	26.8868	39.4403
ENSG00000100814	CCNB1IP1	protein_coding	13.0884	0.122124	0.713301	0.171209	0.864059	0.997817	39.5802	44.8484
ENSG00000100815	TRIP11	protein_coding	23.1674	0.250317	0.637416	0.392706	0.694537	0.997817	5.22738	6.41501
ENSG00000100823	APEX1	protein_coding	20.0489	0.627885	0.641627	0.978582	0.327786	0.997817	45.5376	77.8208
ENSG00000100836	PABPN1	protein_coding	12.3881	-0.137579	0.72556	-0.189617	0.849609	0.997817	27.3335	24.2765
ENSG00000100852	ARHGAP5	protein_coding	44.6144	0.644677	0.689739	0.934668	0.349959	0.997817	18.4454	30.8833
ENSG00000100883	SRP54	protein_coding	29.0231	-0.710682	0.813986	-0.873088	0.382615	0.997817	213.754	104.969
ENSG00000100888	CHD8	protein_coding	15.727	0.0485918	0.682847	0.0711606	0.94327	0.997817	8.45162	9.83176
ENSG00000100890	KIAA0391	protein_coding	8.7163	-0.26906	0.748534	-0.35945	0.719259	0.997817	5.56579	4.43083
ENSG00000100897	DCAF11	protein_coding	10.0981	0.299704	0.835931	0.358528	0.719948	0.997817	10.5075	14.9537
ENSG00000100902	PSMA6	protein_coding	28.2993	0.965695	0.6084	1.58727	0.112451	0.997817	71.3552	158.146
ENSG00000100906	NFKBIA	protein_coding	13.2085	1.36516	0.871512	1.56643	0.117249	0.997817	10.0776	53.8615
ENSG00000100911	PSME2	protein_coding	12.2073	0.795878	0.857709	0.927912	0.353453	0.997817	96.5963	208.065
ENSG00000100916	BRMS1L	protein_coding	9.85354	1.23832	0.775362	1.59708	0.110248	0.997817	6.04306	20.3729
ENSG00000100934	SEC23A	protein_coding	49.4839	0.416088	0.654657	0.635581	0.52505	0.997817	101.752	166.6
ENSG00000100941	PNN	protein_coding	117.096	0.443114	0.662889	0.668458	0.503841	0.997817	110.921	153.609
ENSG00000100991	TRPC4AP	protein_coding	6.34019	-0.0505093	0.783799	-0.0644417	0.948619	0.997817	2.93675	2.94204
ENSG00000100994	PYGB	protein_coding	7.09172	0.794956	0.801009	0.992444	0.320981	0.997817	4.14479	7.52047
ENSG00000101000	PROCR	protein_coding	10.0289	-0.963438	0.728338	-1.32279	0.185905	0.997817	27.933	12.6119
ENSG00000101003	GINS1	protein_coding	7.84578	0.305672	0.7805	0.391636	0.695327	0.997817	3.40005	4.69492
ENSG00000101019	UQCC1	protein_coding	6.83375	-0.450174	0.798328	-0.563896	0.572825	0.997817	18.2372	11.6479
ENSG00000101040	ZMYND8	protein_coding	74.9445	-0.412564	0.920596	-0.448148	0.654046	0.997817	144.262	77.0807
ENSG00000101052	IFT52	protein_coding	13.1878	1.1569	0.765684	1.51094	0.130805	0.997817	105.732	318.751
ENSG00000101079	NDRG3	protein_coding	7.15058	0.242423	0.807655	0.300156	0.764058	0.997817	4.76315	5.89237
ENSG00000101084	C20orf24	protein_coding	7.59102	1.13614	0.780909	1.45489	0.1457	0.997817	10.1173	29.1238
ENSG00000101096	NFATC2	protein_coding	12.0326	0.24228	0.787442	0.30768	0.758326	0.997817	3.00202	3.80856
ENSG00000101109	STK4	protein_coding	20.0035	0.356162	0.677124	0.525993	0.598893	0.997817	14.6076	22.1302
ENSG00000101126	ADNP	protein_coding	16.4055	-0.224526	0.657305	-0.341585	0.732663	0.997817	5.42601	4.4865
ENSG00000101132	PFDN4	protein_coding	26.244	1.10017	0.655278	1.67894	0.0931638	0.997817	101.332	233.633
ENSG00000101138	CSTF1	protein_coding	8.94089	0.428868	0.82296	0.521129	0.602277	0.997817	6.11384	8.99315
ENSG00000101146	RAE1	protein_coding	6.21126	-0.914471	0.816885	-1.11946	0.262943	0.997817	8.86408	3.91181
ENSG00000101150	TPD52L2	protein_coding	10.6434	0.12368	0.701703	0.176257	0.860092	0.997817	7.77465	8.91465
ENSG00000101160	CTSZ	protein_coding	7.20755	-0.258238	0.781732	-0.330341	0.741142	0.997817	12.5664	9.60941
ENSG00000101161	PRPF6	protein_coding	8.28956	-0.290446	0.764179	-0.380075	0.70389	0.997817	4.88665	3.6342
ENSG00000101166	PRELID3B	protein_coding	20.5612	0.509994	0.692695	0.736246	0.461581	0.997817	17.9735	27.0146
ENSG00000101182	PSMA7	protein_coding	33.1595	0.257324	0.597586	0.430606	0.666755	0.997817	73.8694	87.5444
ENSG00000101191	DIDO1	protein_coding	10.1258	0.505025	0.725946	0.695678	0.48663	0.997817	2.41545	3.71658
ENSG00000101193	GID8	protein_coding	11.5227	-0.709944	0.776862	-0.913861	0.36079	0.997817	8.16489	3.36849
ENSG00000101236	RNF24	protein_coding	5.8356	0.935958	0.815842	1.14723	0.251287	0.997817	0.836548	2.16757
ENSG00000101247	NDUFAF5	protein_coding	12.9152	0.519919	0.826149	0.629328	0.529134	0.997817	23.4167	44.5478
ENSG00000101265	RASSF2	protein_coding	10.361	0.256499	0.706658	0.362974	0.716624	0.997817	2.63731	3.25018
ENSG00000101266	CSNK2A1	protein_coding	32.5443	0.193459	0.604645	0.319955	0.749003	0.997817	47.3143	57.2071
ENSG00000101290	CDS2	protein_coding	9.32725	0.472032	0.741496	0.636594	0.524389	0.997817	3.78887	5.77602
ENSG00000101294	HM13	protein_coding	7.73183	-0.639076	0.790829	-0.808109	0.419028	0.997817	34.3269	21.4436
ENSG00000101310	SEC23B	protein_coding	16.4983	-1.41035	0.840989	-1.67701	0.0935405	0.997817	25.9714	4.27347
ENSG00000101343	CRNKL1	protein_coding	12.5731	0.610446	0.798864	0.764142	0.444783	0.997817	7.4204	11.5388
ENSG00000101347	SAMHD1	protein_coding	10.5342	0.70263	0.711821	0.987088	0.323599	0.997817	2.29715	4.11256
ENSG00000101350	KIF3B	protein_coding	65.3645	0.504728	0.656467	0.768854	0.44198	0.997817	12.9329	18.1033
ENSG00000101361	NOP56	protein_coding	15.164	-0.0469668	0.66792	-0.070318	0.943941	0.997817	42.1158	40.1312
ENSG00000101367	MAPRE1	protein_coding	30.9924	0.514023	0.632177	0.8131	0.416161	0.997817	15.2237	21.9337
ENSG00000101384	JAG1	protein_coding	7.72829	0.0731806	0.879249	0.0832308	0.933668	0.997817	2.91753	3.16108
ENSG00000101413	RPRD1B	protein_coding	5.83407	-0.535457	0.891223	-0.600812	0.547965	0.997817	9.26095	5.74967
ENSG00000101421	CHMP4B	protein_coding	20.1085	0.426054	0.638686	0.667079	0.504722	0.997817	17.2114	23.5592
ENSG00000101444	AHCY	protein_coding	12.0542	-0.284786	0.687883	-0.414003	0.678872	0.997817	15.3603	11.6851
ENSG00000101493	ZNF516	protein_coding	6.24161	-1.00589	0.881329	-1.14133	0.253733	0.997817	12.1194	3.86962
ENSG00000101544	ADNP2	protein_coding	7.44544	-0.918576	0.790307	-1.1623	0.245113	0.997817	4.78843	2.24689
ENSG00000101557	USP14	protein_coding	33.5215	0.236207	0.616492	0.383147	0.701611	0.997817	27.5033	32.6842
ENSG00000101558	VAPA	protein_coding	52.9445	0.774377	0.567159	1.36536	0.17214	0.997817	51.6883	91.0592
ENSG00000101574	METTL4	protein_coding	10.183	0.435279	0.840899	0.517636	0.604712	0.997817	6.58095	11.7442
ENSG00000101577	LPIN2	protein_coding	7.7486	0.659217	0.806086	0.817799	0.413472	0.997817	1.58221	3.03458
ENSG00000101596	SMCHD1	protein_coding	29.571	-0.204262	0.664147	-0.307555	0.758421	0.997817	39.0843	31.6537
ENSG00000101608	MYL12A	protein_coding	93.7092	0.309882	0.581039	0.533325	0.593809	0.997817	246.307	297.512
ENSG00000101624	CEP76	protein_coding	6.36887	0.101599	0.802908	0.126538	0.899306	0.997817	10.7771	12.6144
ENSG00000101639	CEP192	protein_coding	16.4637	0.903415	0.650153	1.38954	0.164668	0.997817	4.56895	9.43748
ENSG00000101654	RNMT	protein_coding	14.2439	0.152719	0.741302	0.206014	0.83678	0.997817	9.06075	10.8798
ENSG00000101670	LIPG	protein_coding	10.5444	0.113532	0.747415	0.1519	0.879266	0.997817	3.33499	3.74646
ENSG00000101695	RNF125	protein_coding	9.66998	-0.677001	0.736542	-0.919161	0.358011	0.997817	3.46026	2.00589
ENSG00000101745	ANKRD12	protein_coding	43.4431	0.573982	0.653832	0.877873	0.380013	0.997817	56.0653	92.808
ENSG00000101751	POLI	protein_coding	13.2125	-0.324853	0.717899	-0.452505	0.650905	0.997817	23.6916	18.5097
ENSG00000101752	MIB1	protein_coding	54.0127	-0.417249	0.618909	-0.674168	0.500204	0.997817	21.3269	16.0726
ENSG00000101773	RBBP8	protein_coding	9.19183	0.680432	0.750615	0.9065	0.364671	0.997817	16.0047	28.3979
ENSG00000101843	PSMD10	protein_coding	12.6564	0.782061	0.773603	1.01093	0.312048	0.997817	14.5829	28.0553
ENSG00000101868	POLA1	protein_coding	11.8352	0.110187	0.824299	0.133674	0.89366	0.997817	6.5201	7.18286
ENSG00000101871	MID1	protein_coding	11.7045	-0.530101	0.717912	-0.738394	0.460275	0.997817	6.00479	3.692
ENSG00000101882	NKAP	protein_coding	10.9668	0.243669	0.750372	0.324731	0.745384	0.997817	4.70639	5.6667
ENSG00000101911	PRPS2	protein_coding	7.46741	-0.859884	0.801189	-1.07326	0.283155	0.997817	11.4774	4.99141
ENSG00000101928	MOSPD1	protein_coding	6.52905	0.314096	0.814903	0.385439	0.699912	0.997817	6.1836	8.88822
ENSG00000101966	XIAP	protein_coding	33.8651	-0.88121	0.686791	-1.28308	0.199463	0.997817	25.3716	11.2166
ENSG00000101972	STAG2	protein_coding	35.5572	0.0373583	0.609327	0.0613107	0.951112	0.997817	86.8127	86.6084
ENSG00000101974	ATP11C	protein_coding	16.112	-0.316572	0.735915	-0.430175	0.667069	0.997817	12.1199	10.3212
ENSG00000102010	BMX	protein_coding	30.1773	0.387783	0.675607	0.573978	0.565983	0.997817	26.0861	35.4804
ENSG00000102034	ELF4	protein_coding	9.37249	0.133325	0.855829	0.155785	0.876203	0.997817	6.11223	9.92268
ENSG00000102038	SMARCA1	protein_coding	15.9991	1.01112	0.705916	1.43235	0.152044	0.997817	5.37534	13.0238
ENSG00000102054	RBBP7	protein_coding	18.3167	-0.717376	0.71269	-1.00657	0.314139	0.997817	90.1869	43.577
ENSG00000102081	FMR1	protein_coding	26.073	-0.360948	0.611632	-0.590139	0.555097	0.997817	29.4558	21.9274
ENSG00000102144	PGK1	protein_coding	42.3848	0.0787218	0.634508	0.124068	0.901262	0.997817	119.438	124.541
ENSG00000102158	MAGT1	protein_coding	10.5404	-0.311123	0.701361	-0.443599	0.657333	0.997817	5.25091	4.14663
ENSG00000102172	SMS	protein_coding	30.4389	0.336485	0.595956	0.564614	0.572336	0.997817	26.4319	33.8493
ENSG00000102174	PHEX	protein_coding	6.91302	1.13847	0.861257	1.32187	0.186211	0.997817	0.76509	3.91469
ENSG00000102189	EEA1	protein_coding	31.2097	-0.142109	0.604547	-0.235067	0.814157	0.997817	13.3022	12.4599
ENSG00000102218	RP2	protein_coding	14.1811	-0.018056	0.68852	-0.0262244	0.979078	0.997817	5.75225	5.55854
ENSG00000102225	CDK16	protein_coding	10.1967	0.384638	0.72075	0.533663	0.593574	0.997817	18.4017	26.2403
ENSG00000102271	KLHL4	protein_coding	6.42023	0.130991	0.803009	0.163125	0.87042	0.997817	2.35504	2.52153
ENSG00000102287	GABRE	protein_coding	5.92044	-1.35527	0.889308	-1.52396	0.127518	0.997817	7.07118	1.27186
ENSG00000102309	PIN4	protein_coding	6.79967	-0.236657	0.794469	-0.297881	0.765794	0.997817	23.0062	18.4314
ENSG00000102316	MAGED2	protein_coding	18.6504	-0.93595	0.707912	-1.32213	0.186125	0.997817	47.2695	19.7315
ENSG00000102317	RBM3	protein_coding	106.878	0.137731	0.608662	0.226285	0.82098	0.997817	172.293	181.072
ENSG00000102359	SRPX2	protein_coding	11.8207	-0.473625	0.78954	-0.599874	0.54859	0.997817	12.3852	8.82304
ENSG00000102362	SYTL4	protein_coding	7.24753	0.40825	0.774707	0.526973	0.598212	0.997817	2.32146	3.5624
ENSG00000102383	ZDHHC15	protein_coding	21.8564	0.199923	0.671916	0.297542	0.766053	0.997817	35.6442	48.2987
ENSG00000102384	CENPI	protein_coding	17.4649	0.924525	0.695315	1.32965	0.183634	0.997817	6.38583	12.9956
ENSG00000102390	PBDC1	protein_coding	6.75624	1.39877	0.815573	1.71507	0.0863323	0.997817	5.30696	18.9222
ENSG00000102401	ARMCX3	protein_coding	28.0923	0.327208	0.63599	0.514487	0.606912	0.997817	14.968	19.303
ENSG00000102471	NDFIP2	protein_coding	11.1597	-0.568894	0.810981	-0.701489	0.482998	0.997817	13.1143	7.82305
ENSG00000102531	FNDC3A	protein_coding	25.9482	-0.0550944	0.661594	-0.0832752	0.933633	0.997817	8.90877	9.35986
ENSG00000102572	STK24	protein_coding	21.3705	0.386839	0.652032	0.593282	0.552992	0.997817	21.8959	27.967
ENSG00000102580	DNAJC3	protein_coding	15.349	0.246165	0.66982	0.367509	0.71324	0.997817	4.16359	5.15285
ENSG00000102595	UGGT2	protein_coding	21.0548	-0.316236	0.671118	-0.471207	0.637493	0.997817	36.5679	31.8555
ENSG00000102606	ARHGEF7	protein_coding	25.3664	-0.502485	0.616855	-0.814591	0.415306	0.997817	36.0037	24.9529
ENSG00000102699	PARP4	protein_coding	27.087	-0.731584	0.719494	-1.0168	0.309247	0.997817	14.0624	6.40757
ENSG00000102710	SUPT20H	protein_coding	28.7178	-0.773605	0.600864	-1.28749	0.197924	0.997817	64.3832	36.3525
ENSG00000102753	KPNA3	protein_coding	33.3838	-0.220926	0.611159	-0.361487	0.717735	0.997817	25.0638	19.8986
ENSG00000102755	FLT1	protein_coding	29.4486	-0.248571	0.661588	-0.375719	0.707126	0.997817	8.78772	7.39948
ENSG00000102760	RGCC	protein_coding	10.9996	-0.740715	0.807234	-0.917596	0.35883	0.997817	66.4345	37.4512
ENSG00000102780	DGKH	protein_coding	72.9892	0.645813	0.672504	0.960311	0.336899	0.997817	9.1949	17.7651
ENSG00000102781	KATNAL1	protein_coding	48.9132	-0.140064	0.641558	-0.218319	0.827181	0.997817	24.3261	24.5173
ENSG00000102786	INTS6	protein_coding	63.56	-0.0334026	0.582051	-0.0573878	0.954236	0.997817	23.6066	24.3582
ENSG00000102802	MEDAG	protein_coding	7.20884	0.625446	0.825769	0.75741	0.448804	0.997817	6.26939	11.3064
ENSG00000102804	TSC22D1	protein_coding	26.2824	-0.136408	0.638027	-0.213796	0.830706	0.997817	54.035	55.0836
ENSG00000102805	CLN5	protein_coding	86.28	-0.125962	0.61241	-0.205683	0.837039	0.997817	50.5174	51.4753
ENSG00000102882	MAPK3	protein_coding	6.41244	-0.486569	0.831626	-0.585082	0.558493	0.997817	26.2092	17.1321
ENSG00000102893	PHKB	protein_coding	38.0671	-0.351854	0.680307	-0.5172	0.605017	0.997817	52.2126	39.8918
ENSG00000102897	LYRM1	protein_coding	12.5452	-0.0225828	0.70627	-0.0319747	0.974492	0.997817	22.6228	21.611
ENSG00000102898	NUTF2	protein_coding	21.9402	-0.139118	0.688109	-0.202175	0.83978	0.997817	54.4538	46.0351
ENSG00000102900	NUP93	protein_coding	11.7512	0.388276	0.791207	0.490739	0.623611	0.997817	18.4905	22.1018
ENSG00000102921	N4BP1	protein_coding	10.1133	1.15709	0.8692	1.33121	0.183119	0.997817	14.2947	38.7133
ENSG00000102931	ARL2BP	protein_coding	27.6574	0.197641	0.609329	0.324359	0.745666	0.997817	30.6967	35.5687
ENSG00000102934	PLLP	protein_coding	7.47193	1.02934	0.849692	1.21143	0.22573	0.997817	0.855176	3.20337
ENSG00000102974	CTCF	protein_coding	8.89817	0.324658	0.73055	0.444402	0.656752	0.997817	3.70912	5.02546
ENSG00000102978	POLR2C	protein_coding	6.91542	0.275873	0.789054	0.349626	0.72662	0.997817	7.62902	10.2664
ENSG00000103005	USB1	protein_coding	10.0552	-0.348023	0.782622	-0.444689	0.656544	0.997817	9.613	7.50302
ENSG00000103018	CYB5B	protein_coding	28.4934	0.159029	0.621189	0.256007	0.797945	0.997817	35.7563	39.0266
ENSG00000103035	PSMD7	protein_coding	23.2329	-0.19701	0.687883	-0.2864	0.774572	0.997817	45.7946	36.4238
ENSG00000103051	COG4	protein_coding	8.62035	0.0577235	0.777627	0.0742303	0.940827	0.997817	10.8777	12.46
ENSG00000103061	SLC7A6OS	protein_coding	6.09993	-0.490593	0.867232	-0.565699	0.571598	0.997817	8.83693	7.04596
ENSG00000103064	SLC7A6	protein_coding	8.92347	0.274372	0.782959	0.350429	0.726017	0.997817	14.7771	16.4099
ENSG00000103091	WDR59	protein_coding	7.15792	0.163761	0.78228	0.209338	0.834184	0.997817	17.8141	18.966
ENSG00000103111	MON1B	protein_coding	8.54046	-0.087598	0.819301	-0.106918	0.914854	0.997817	4.45682	3.90816
ENSG00000103121	CMC2	protein_coding	21.4892	-0.553447	0.736747	-0.751204	0.45253	0.997817	83.8906	45.9045
ENSG00000103150	MLYCD	protein_coding	20.1391	0.871054	0.638653	1.36389	0.172601	0.997817	1.6643	3.37228
ENSG00000103160	HSDL1	protein_coding	19.5533	0.685854	0.618146	1.10953	0.2672	0.997817	6.86627	12.4415
ENSG00000103175	WFDC1	protein_coding	20.29	0.230722	0.7199	0.320492	0.748596	0.997817	5.49629	7.96463
ENSG00000103187	COTL1	protein_coding	22.7206	-0.657358	0.671578	-0.978827	0.327666	0.997817	25.2296	15.8437
ENSG00000103197	TSC2	protein_coding	8.95011	0.764808	0.852735	0.896888	0.369779	0.997817	15.137	30.9678
ENSG00000103226	NOMO3	protein_coding	8.50834	-0.0870265	0.797668	-0.109101	0.913122	0.997817	30.3325	37.1505
ENSG00000103275	UBE2I	protein_coding	19.0645	-0.997175	0.712139	-1.40025	0.161438	0.997817	58.9269	22.6709
ENSG00000103319	EEF2K	protein_coding	11.257	-0.0626523	0.74133	-0.0845134	0.932648	0.997817	2.42828	2.73361
ENSG00000103335	PIEZO1	protein_coding	11.6183	-0.575325	0.873313	-0.658784	0.510035	0.997817	11.1978	5.77821
ENSG00000103342	GSPT1	protein_coding	50.0494	0.781867	0.658842	1.18673	0.235335	0.997817	54.522	98.5276
ENSG00000103351	CLUAP1	protein_coding	11.218	-0.999643	0.780237	-1.2812	0.200122	0.997817	14.4971	5.89536
ENSG00000103353	UBFD1	protein_coding	12.129	-0.0766845	0.710507	-0.107929	0.914052	0.997817	12.4911	11.9486
ENSG00000103365	GGA2	protein_coding	35.835	0.700261	0.794202	0.881717	0.37793	0.997817	58.6145	102.105
ENSG00000103381	CPPED1	protein_coding	12.8876	-0.531795	0.72011	-0.738491	0.460216	0.997817	5.1907	3.27464
ENSG00000103404	USP31	protein_coding	25.0864	-0.517175	0.596502	-0.867013	0.385935	0.997817	6.35189	4.34073
ENSG00000103415	HMOX2	protein_coding	12.9194	-0.597654	0.70919	-0.842728	0.399381	0.997817	40.4496	24.5599
ENSG00000103423	DNAJA3	protein_coding	10.256	1.31451	0.850852	1.54493	0.122363	0.997817	6.42103	33.2818
ENSG00000103429	BFAR	protein_coding	10.7307	0.035418	0.694176	0.0510216	0.959308	0.997817	12.5633	13.4744
ENSG00000103479	RBL2	protein_coding	12.369	0.0908513	0.694296	0.130854	0.895891	0.997817	16.3014	19.0481
ENSG00000103494	RPGRIP1L	protein_coding	7.41423	0.964767	0.824134	1.17064	0.241742	0.997817	3.66498	9.48409
ENSG00000103495	MAZ	protein_coding	10.5504	0.587778	0.724397	0.811403	0.417134	0.997817	26.3302	43.1883
ENSG00000103540	CCP110	protein_coding	9.14546	-0.497822	0.741739	-0.671155	0.502122	0.997817	5.01751	3.66136
ENSG00000103544	C16orf62	protein_coding	16.6131	0.363417	0.674075	0.539134	0.589794	0.997817	25.5952	36.7631
ENSG00000103549	RNF40	protein_coding	9.78762	0.536673	0.779672	0.688331	0.491245	0.997817	9.07931	14.2703
ENSG00000103550	KNOP1	protein_coding	12.8994	0.294578	0.706631	0.416876	0.676769	0.997817	11.996	16.9868
ENSG00000103642	LACTB	protein_coding	9.74511	0.684716	0.753817	0.908331	0.363703	0.997817	16.9526	33.4238
ENSG00000103657	HERC1	protein_coding	27.5848	-0.732863	0.596992	-1.22759	0.2196	0.997817	42.5438	24.1769
ENSG00000103707	MTFMT	protein_coding	16.9027	-0.184577	0.898591	-0.205407	0.837254	0.997817	51.538	57.3984
ENSG00000103769	RAB11A	protein_coding	53.334	-0.396634	0.593171	-0.668667	0.503708	0.997817	147.842	104.273
ENSG00000103852	TTC23	protein_coding	7.72857	0.166411	0.879067	0.189304	0.849854	0.997817	9.08878	13.7788
ENSG00000103855	CD276	protein_coding	8.54054	-0.742925	0.759931	-0.977623	0.328261	0.997817	26.4947	13.7363
ENSG00000103966	EHD4	protein_coding	22.4206	-0.362508	0.609644	-0.594623	0.552095	0.997817	6.60785	5.28215
ENSG00000103994	ZNF106	protein_coding	25.9011	0.921947	0.595845	1.54729	0.121792	0.997817	9.71566	21.2031
ENSG00000103995	CEP152	protein_coding	6.40926	-0.382467	0.853396	-0.448171	0.654029	0.997817	4.60323	3.30117
ENSG00000104047	DTWD1	protein_coding	11.2064	0.704721	0.70361	1.00158	0.316547	0.997817	9.72419	18.1518
ENSG00000104067	TJP1	protein_coding	88.2149	-0.451554	0.556229	-0.811813	0.416899	0.997817	77.3815	55.0947
ENSG00000104093	DMXL2	protein_coding	9.01279	-1.142	0.765288	-1.49225	0.135634	0.997817	9.11686	3.58323
ENSG00000104131	EIF3J	protein_coding	35.6304	-0.283507	0.6293	-0.450511	0.652342	0.997817	115.807	95.6184
ENSG00000104133	SPG11	protein_coding	12.1478	0.0825629	0.683882	0.120727	0.903907	0.997817	29.963	34.2463
ENSG00000104164	BLOC1S6	protein_coding	445.552	-0.113823	0.58154	-0.195727	0.844824	0.997817	328.101	345.808
ENSG00000104205	SGK3	protein_coding	12.2937	0.489388	0.759971	0.643957	0.519603	0.997817	11.1901	21.2949
ENSG00000104218	CSPP1	protein_coding	13.6486	-0.0774201	0.670187	-0.11552	0.908033	0.997817	8.79098	8.90763
ENSG00000104219	ZDHHC2	protein_coding	27.8408	-0.873507	0.715043	-1.22161	0.221853	0.997817	37.4664	18.166
ENSG00000104228	TRIM35	protein_coding	10.2227	-0.502946	0.877795	-0.572965	0.566668	0.997817	15.2079	7.12588
ENSG00000104231	ZFAND1	protein_coding	8.98579	-0.0892023	0.771224	-0.115663	0.907919	0.997817	25.7663	24.1289
ENSG00000104290	FZD3	protein_coding	9.74965	-1.04111	0.772315	-1.34803	0.177648	0.997817	2.2948	0.752541
ENSG00000104320	NBN	protein_coding	14.3297	-0.997427	0.763419	-1.30653	0.191374	0.997817	24.0997	11.9463
ENSG00000104324	CPQ	protein_coding	13.4837	-0.483299	0.694029	-0.696367	0.486199	0.997817	36.4874	26.5705
ENSG00000104325	DECR1	protein_coding	8.9648	-0.844962	0.744556	-1.13485	0.256436	0.997817	55.1541	25.1169
ENSG00000104327	CALB1	protein_coding	12.1822	0.815539	0.8033	1.01524	0.309993	0.997817	5.1854	13.1827
ENSG00000104331	IMPAD1	protein_coding	26.39	0.031216	0.673982	0.0463158	0.963059	0.997817	27.2175	31.0692
ENSG00000104343	UBE2W	protein_coding	29.9502	-0.225808	0.709667	-0.318189	0.750342	0.997817	9.93201	8.95947
ENSG00000104361	NIPAL2	protein_coding	13.5579	-1.35466	0.809275	-1.67391	0.094148	0.997817	17.1384	4.98766
ENSG00000104365	IKBKB	protein_coding	10.2053	-0.731197	0.779141	-0.938466	0.348005	0.997817	51.4669	22.8002
ENSG00000104368	PLAT	protein_coding	6.52327	-0.595275	0.8555	-0.695822	0.486541	0.997817	5.50858	3.17729
ENSG00000104375	STK3	protein_coding	53.4302	0.0791728	0.657777	0.120364	0.904195	0.997817	99.6866	126.761
ENSG00000104388	RAB2A	protein_coding	23.3308	-0.140117	0.638607	-0.21941	0.826331	0.997817	57.1139	50.6973
ENSG00000104408	EIF3E	protein_coding	150.258	0.545402	0.65937	0.827156	0.408148	0.997817	1387.87	2039.22
ENSG00000104412	EMC2	protein_coding	16.9457	0.657157	0.705102	0.932002	0.351336	0.997817	29.8457	56.5303
ENSG00000104419	NDRG1	protein_coding	8.1438	1.02465	0.807349	1.26915	0.204387	0.997817	8.74386	19.4187
ENSG00000104427	ZC2HC1A	protein_coding	15.1239	-0.806506	0.678547	-1.18858	0.234606	0.997817	16.6505	9.18172
ENSG00000104442	ARMC1	protein_coding	17.5553	0.136969	0.705409	0.19417	0.846043	0.997817	10.7581	11.8094
ENSG00000104447	TRPS1	protein_coding	7.09979	-0.445418	0.803084	-0.554634	0.579145	0.997817	2.58803	1.29313
ENSG00000104450	SPAG1	protein_coding	8.17237	1.02667	0.772306	1.32936	0.183731	0.997817	8.93008	22.6082
ENSG00000104472	CHRAC1	protein_coding	8.74756	0.125445	0.745129	0.168353	0.866306	0.997817	8.47465	10.4667
ENSG00000104497	SNX16	protein_coding	10.081	0.214955	0.75123	0.286137	0.774773	0.997817	10.8063	14.2438
ENSG00000104517	UBR5	protein_coding	46.0202	-0.0351117	0.558996	-0.062812	0.949916	0.997817	67.5897	67.7106
ENSG00000104529	EEF1D	protein_coding	38.987	-0.0150588	0.603063	-0.0249706	0.980078	0.997817	241.754	234.731
ENSG00000104549	SQLE	protein_coding	5.8882	-0.0402481	0.81301	-0.0495051	0.960517	0.997817	5.43967	5.8291
ENSG00000104613	INTS10	protein_coding	13.6881	0.42599	0.785715	0.542168	0.587703	0.997817	65.6702	84.2955
ENSG00000104626	ERI1	protein_coding	13.0615	1.05895	0.876252	1.2085	0.226855	0.997817	3.86825	11.8811
ENSG00000104643	MTMR9	protein_coding	10.4888	-1.04221	0.75463	-1.38109	0.167251	0.997817	6.39481	2.3799
ENSG00000104660	LEPROTL1	protein_coding	10.0902	0.357	0.768859	0.464324	0.642416	0.997817	11.8939	18.4378
ENSG00000104671	DCTN6	protein_coding	8.52315	0.0925801	0.758767	0.122014	0.902888	0.997817	19.3101	20.9583
ENSG00000104687	GSR	protein_coding	14.2412	-0.883634	0.690443	-1.27981	0.200613	0.997817	15.91	8.07008
ENSG00000104695	PPP2CB	protein_coding	26.1238	0.636325	0.733642	0.867351	0.385749	0.997817	174.585	304.416
ENSG00000104714	ERICH1	protein_coding	7.11796	-0.757299	0.852382	-0.888451	0.374298	0.997817	33.6564	19.1773
ENSG00000104738	MCM4	protein_coding	12.3316	0.470347	0.693263	0.678454	0.497484	0.997817	21.5721	33.4087
ENSG00000104756	KCTD9	protein_coding	20.4478	0.046694	0.70501	0.0662316	0.947193	0.997817	19.1784	19.0866
ENSG00000104763	ASAH1	protein_coding	7.63894	0.107989	0.746379	0.144684	0.88496	0.997817	7.0649	7.56247
ENSG00000104765	BNIP3L	protein_coding	48.1397	-0.170621	0.612887	-0.278388	0.780714	0.997817	30.2092	24.6099
ENSG00000104805	NUCB1	protein_coding	7.06286	0.290895	0.773179	0.376232	0.706744	0.997817	12.1516	16.8132
ENSG00000104812	GYS1	protein_coding	7.70095	-1.40538	0.848459	-1.65639	0.0976437	0.997817	13.7212	4.40164
ENSG00000104824	HNRNPL	protein_coding	24.9442	0.461551	0.648643	0.711564	0.476735	0.997817	57.8751	80.121
ENSG00000104852	SNRNP70	protein_coding	8.37036	0.0583629	0.779651	0.0748577	0.940328	0.997817	25.5782	27.5506
ENSG00000104886	PLEKHJ1	protein_coding	11.9957	-0.756064	0.732877	-1.03164	0.302241	0.997817	8.66206	4.86651
ENSG00000104904	OAZ1	protein_coding	34.7013	0.29995	0.588003	0.510117	0.60997	0.997817	53.2487	65.7449
ENSG00000104964	AES	protein_coding	27.6305	0.419406	0.687864	0.609722	0.542046	0.997817	440.655	577.527
ENSG00000104967	NOVA2	protein_coding	7.15931	0.489725	0.836714	0.585295	0.558349	0.997817	3.60369	6.52968
ENSG00000104970	KIR3DX1	protein_coding	8.10381	0.0607889	0.77342	0.0785975	0.937353	0.997817	2.80164	3.14865
ENSG00000105058	FAM32A	protein_coding	10.9262	0.226723	0.722726	0.313705	0.753745	0.997817	16.8651	19.0785
ENSG00000105127	AKAP8	protein_coding	7.07048	0.230992	0.784862	0.294309	0.768522	0.997817	3.89853	4.54975
ENSG00000105136	ZNF419	protein_coding	5.73229	0.934664	0.863132	1.08288	0.278864	0.997817	1.06201	3.8674
ENSG00000105171	POP4	protein_coding	5.96545	0.481802	0.798468	0.603408	0.546237	0.997817	10.1701	16.2319
ENSG00000105176	URI1	protein_coding	24.0272	0.799898	0.671705	1.19085	0.233714	0.997817	34.8261	67.9912
ENSG00000105185	PDCD5	protein_coding	26.2102	0.153771	0.689215	0.22311	0.82345	0.997817	168.967	174.574
ENSG00000105186	ANKRD27	protein_coding	9.57146	-0.338188	0.768764	-0.439912	0.660001	0.997817	13.1127	9.02788
ENSG00000105193	RPS16	protein_coding	90.3655	0.0963242	0.592195	0.162656	0.870789	0.997817	431.114	433.954
ENSG00000105197	TIMM50	protein_coding	13.5163	-0.623673	0.712673	-0.875117	0.38151	0.997817	33.4768	21.7851
ENSG00000105202	FBL	protein_coding	22.4527	0.0581377	0.628045	0.0925692	0.926246	0.997817	72.9112	76.7324
ENSG00000105220	GPI	protein_coding	25.8486	0.462983	0.664314	0.696934	0.485844	0.997817	21.9964	29.4103
ENSG00000105221	AKT2	protein_coding	7.7199	0.238384	0.778556	0.306188	0.759462	0.997817	7.74834	10.7228
ENSG00000105223	PLD3	protein_coding	7.69242	-0.437795	0.788649	-0.555119	0.578813	0.997817	51.8377	36.5096
ENSG00000105254	TBCB	protein_coding	5.78815	0.430938	0.79596	0.541407	0.588227	0.997817	25.957	40.3149
ENSG00000105270	CLIP3	protein_coding	6.43068	0.356244	0.793533	0.448935	0.653479	0.997817	3.09589	4.3021
ENSG00000105287	PRKD2	protein_coding	7.03679	-0.564865	0.780593	-0.723635	0.46929	0.997817	27.011	15.5998
ENSG00000105298	CACTIN	protein_coding	7.92584	0.140266	0.793262	0.176822	0.859648	0.997817	5.23306	6.52106
ENSG00000105323	HNRNPUL1	protein_coding	38.4434	0.141832	0.614455	0.230825	0.817451	0.997817	62.2981	66.9334
ENSG00000105325	FZR1	protein_coding	7.04101	1.11705	0.855454	1.3058	0.19162	0.997817	2.36954	7.14339
ENSG00000105329	TGFB1	protein_coding	10.9195	-0.856782	0.729855	-1.17391	0.240432	0.997817	40.8739	19.865
ENSG00000105341	DMAC2	protein_coding	5.81684	0.357679	0.824024	0.434064	0.664242	0.997817	7.80212	12.2144
ENSG00000105372	RPS19	protein_coding	162.175	0.326948	0.573303	0.570288	0.568482	0.997817	1245.11	1533.94
ENSG00000105373	NOP53	protein_coding	30.1687	0.423022	0.713203	0.59313	0.553094	0.997817	241.157	324.106
ENSG00000105379	ETFB	protein_coding	40.3382	0.169755	0.584129	0.290613	0.771348	0.997817	16.6833	20.3909
ENSG00000105393	BABAM1	protein_coding	6.23586	0.826458	0.799326	1.03394	0.301163	0.997817	18.3406	37.0484
ENSG00000105402	NAPA	protein_coding	7.34199	-0.586344	0.783551	-0.748317	0.454269	0.997817	41.7639	26.5405
ENSG00000105426	PTPRS	protein_coding	7.92602	0.262622	0.758231	0.346361	0.729071	0.997817	1.74177	2.39738
ENSG00000105438	KDELR1	protein_coding	10.3204	0.109764	0.727113	0.150958	0.880009	0.997817	15.0895	17.4665
ENSG00000105443	CYTH2	protein_coding	6.49375	0.124196	0.77869	0.159494	0.87328	0.997817	4.22816	4.49578
ENSG00000105447	GRWD1	protein_coding	6.2531	1.28092	0.819509	1.56303	0.118046	0.997817	1.06131	4.1353
ENSG00000105483	CARD8	protein_coding	45.3934	-0.418017	0.578875	-0.722119	0.470221	0.997817	80.6181	58.9445
ENSG00000105514	RAB3D	protein_coding	5.88054	-0.13642	0.8034	-0.169804	0.865165	0.997817	2.52747	2.44164
ENSG00000105516	DBP	protein_coding	6.55897	-0.563871	0.836313	-0.674235	0.500162	0.997817	1.86511	1.28323
ENSG00000105556	MIER2	protein_coding	28.3118	-0.530001	0.698458	-0.758816	0.447963	0.997817	10.2925	7.8275
ENSG00000105559	PLEKHA4	protein_coding	42.7456	0.283346	0.560132	0.505856	0.612958	0.997817	30.3699	37.3702
ENSG00000105568	PPP2R1A	protein_coding	14.5899	-0.973557	0.712803	-1.36581	0.171997	0.997817	40.5004	18.4833
ENSG00000105576	TNPO2	protein_coding	6.74135	-0.245767	0.776324	-0.316578	0.751564	0.997817	20.6354	16.4821
ENSG00000105583	WDR83OS	protein_coding	6.49908	-0.0733216	0.858212	-0.0854353	0.931915	0.997817	13.8774	12.3736
ENSG00000105640	RPL18A	protein_coding	62.7317	-0.157481	0.539042	-0.292151	0.770171	0.997817	222.748	195.513
ENSG00000105698	USF2	protein_coding	7.34876	0.716162	0.771279	0.928538	0.353129	0.997817	19.559	34.7748
ENSG00000105700	KXD1	protein_coding	9.8604	1.22612	0.718922	1.70549	0.0881023	0.997817	10.2281	29.4984
ENSG00000105738	SIPA1L3	protein_coding	6.55424	1.38156	0.891875	1.54905	0.121369	0.997817	14.4898	78.4732
ENSG00000105778	AVL9	protein_coding	22.6314	0.0682052	0.692158	0.0985399	0.921504	0.997817	6.9197	8.61208
ENSG00000105792	CFAP69	protein_coding	32.7574	0.257739	0.637145	0.404521	0.685829	0.997817	8.92966	12.1112
ENSG00000105793	GTPBP10	protein_coding	10.3149	0.50552	0.780372	0.647793	0.517119	0.997817	2.90779	6.45134
ENSG00000105808	RASA4	protein_coding	6.57639	-0.363186	0.838973	-0.432893	0.665092	0.997817	6.39125	4.89503
ENSG00000105810	CDK6	protein_coding	26.9201	-0.722459	0.604341	-1.19545	0.231912	0.997817	5.52171	3.20734
ENSG00000105819	PMPCB	protein_coding	10.5839	0.916612	0.722246	1.26911	0.2044	0.997817	6.78522	15.3554
ENSG00000105821	DNAJC2	protein_coding	29.7805	1.01654	0.634332	1.60253	0.109039	0.997817	32.6082	68.7628
ENSG00000105825	TFPI2	protein_coding	14.6062	0.784405	0.671502	1.16814	0.242752	0.997817	13.6204	27.2768
ENSG00000105829	BET1	protein_coding	12.5557	-0.948472	0.731919	-1.29587	0.19502	0.997817	16.8393	8.03066
ENSG00000105835	NAMPT	protein_coding	106.054	0.344082	0.571855	0.601694	0.547378	0.997817	122.58	161.807
ENSG00000105849	TWISTNB	protein_coding	7.2483	-0.626325	0.821415	-0.762495	0.445765	0.997817	6.60197	3.09988
ENSG00000105854	PON2	protein_coding	13.0148	-0.533294	0.697929	-0.76411	0.444802	0.997817	42.1014	27.6862
ENSG00000105855	ITGB8	protein_coding	10.799	-1.15736	0.789079	-1.46673	0.14245	0.997817	5.08395	1.64867
ENSG00000105856	HBP1	protein_coding	27.1499	0.165004	0.623542	0.264624	0.791299	0.997817	50.1355	61.2104
ENSG00000105865	DUS4L	protein_coding	5.75282	0.403647	0.804325	0.501846	0.615776	0.997817	6.92829	10.0044
ENSG00000105866	SP4	protein_coding	24.6525	-0.94963	0.862717	-1.10074	0.271008	0.997817	20.5529	9.82496
ENSG00000105879	CBLL1	protein_coding	20.536	-1.10952	0.689183	-1.6099	0.107419	0.997817	25.0683	11.0727
ENSG00000105887	MTPN	protein_coding	78.4999	0.5124	0.585933	0.874503	0.381844	0.997817	28.1482	39.3803
ENSG00000105926	MPP6	protein_coding	33.0364	-1.05044	0.734463	-1.43021	0.152656	0.997817	42.2502	15.5436
ENSG00000105939	ZC3HAV1	protein_coding	15.4144	0.175615	0.694695	0.252794	0.800427	0.997817	4.18123	5.17092
ENSG00000105968	H2AFV	protein_coding	24.2946	0.135628	0.640923	0.211614	0.832408	0.997817	45.2643	48.7053
ENSG00000105971	CAV2	protein_coding	69.4353	-0.158571	0.562147	-0.282081	0.777881	0.997817	84.456	76.5447
ENSG00000105974	CAV1	protein_coding	186.953	-0.323161	0.51612	-0.626134	0.531227	0.997817	171.585	130.355
ENSG00000105976	MET	protein_coding	16.803	-1.02041	0.739275	-1.38028	0.1675	0.997817	14.6708	5.68181
ENSG00000105993	DNAJB6	protein_coding	37.7109	0.0373316	0.631453	0.05912	0.952856	0.997817	46.699	49.7095
ENSG00000106028	SSBP1	protein_coding	28.7229	0.241366	0.606831	0.397748	0.690816	0.997817	73.2585	86.0171
ENSG00000106052	TAX1BP1	protein_coding	34.3831	0.784353	0.578344	1.3562	0.175034	0.997817	23.0657	45.8293
ENSG00000106070	GRB10	protein_coding	36.475	-0.341429	0.704601	-0.48457	0.627981	0.997817	50.9999	46.7704
ENSG00000106080	FKBP14	protein_coding	7.18478	-0.628994	0.79594	-0.790253	0.42938	0.997817	3.44011	1.83966
ENSG00000106086	PLEKHA8	protein_coding	18.7015	-0.728306	0.680031	-1.07099	0.284174	0.997817	6.26369	3.54469
ENSG00000106105	GARS	protein_coding	26.4857	0.718441	0.629134	1.14195	0.253473	0.997817	40.48	69.7908
ENSG00000106144	CASP2	protein_coding	12.8012	0.407379	0.734622	0.554542	0.579208	0.997817	4.87508	7.55133
ENSG00000106153	CHCHD2	protein_coding	13.8434	-0.0922464	0.678468	-0.135963	0.891851	0.997817	31.9417	28.8481
ENSG00000106211	HSPB1	protein_coding	18.7586	-0.349042	0.66963	-0.521246	0.602195	0.997817	51.3422	35.6914
ENSG00000106245	BUD31	protein_coding	14.6213	0.815226	0.684491	1.191	0.233655	0.997817	56.7158	105.127
ENSG00000106258	CYP3A5	protein_coding	21.6331	-0.336723	0.651884	-0.516538	0.605479	0.997817	16.1092	13.395
ENSG00000106261	ZKSCAN1	protein_coding	35.7823	-0.625333	0.65277	-0.957969	0.338078	0.997817	23.4813	15.0966
ENSG00000106263	EIF3B	protein_coding	20.2848	0.0813644	0.651035	0.124977	0.900542	0.997817	31.9716	35.591
ENSG00000106266	SNX8	protein_coding	20.9237	0.174976	0.710681	0.246209	0.805521	0.997817	37.8744	39.7594
ENSG00000106299	WASL	protein_coding	21.4401	0.152187	0.627838	0.242398	0.808472	0.997817	6.52698	7.45931
ENSG00000106344	RBM28	protein_coding	37.0434	0.893921	0.628305	1.42275	0.154809	0.997817	25.7025	49.9243
ENSG00000106348	IMPDH1	protein_coding	6.88774	-0.0254126	0.796928	-0.0318881	0.974561	0.997817	10.7841	10.5635
ENSG00000106355	LSM5	protein_coding	18.1258	0.146657	0.743708	0.197197	0.843674	0.997817	61.9868	63.2543
ENSG00000106366	SERPINE1	protein_coding	29.8181	-0.326724	0.626691	-0.521348	0.602124	0.997817	16.5165	12.2419
ENSG00000106392	C1GALT1	protein_coding	12.369	0.301502	0.729153	0.413497	0.679243	0.997817	5.50483	6.52787
ENSG00000106397	PLOD3	protein_coding	6.70869	-0.560874	0.799766	-0.701298	0.483117	0.997817	24.848	16.1515
ENSG00000106399	RPA3	protein_coding	5.96964	0.0482684	0.863156	0.0559208	0.955405	0.997817	19.6923	16.7622
ENSG00000106400	ZNHIT1	protein_coding	7.867	-0.242841	0.77185	-0.314622	0.753049	0.997817	8.94851	8.26608
ENSG00000106443	PHF14	protein_coding	60.4963	-0.281006	0.56533	-0.497065	0.619143	0.997817	53.7526	42.372
ENSG00000106460	TMEM106B	protein_coding	49.3261	-0.559148	0.684401	-0.816989	0.413935	0.997817	15.8898	11.1814
ENSG00000106462	EZH2	protein_coding	13.597	0.883995	0.677517	1.30476	0.191975	0.997817	5.96315	12.8636
ENSG00000106477	CEP41	protein_coding	9.80055	-0.234584	0.777854	-0.301578	0.762973	0.997817	8.00847	6.08257
ENSG00000106511	MEOX2	protein_coding	13.6246	1.14429	0.752581	1.52049	0.128387	0.997817	3.70943	12.2913
ENSG00000106554	CHCHD3	protein_coding	14.611	0.597901	0.689422	0.867251	0.385805	0.997817	15.8516	25.9111
ENSG00000106560	GIMAP2	protein_coding	12.0204	0.540511	0.698846	0.773433	0.439266	0.997817	25.0137	41.7172
ENSG00000106571	GLI3	protein_coding	13.5922	-0.980513	0.770066	-1.27328	0.202917	0.997817	9.10509	3.92569
ENSG00000106588	PSMA2	protein_coding	32.644	0.736669	0.682392	1.07954	0.280347	0.997817	44.2283	75.0606
ENSG00000106591	MRPL32	protein_coding	6.84406	-0.0806287	0.779687	-0.103412	0.917636	0.997817	9.69002	9.46609
ENSG00000106603	COA1	protein_coding	23.4371	0.831077	0.786594	1.05655	0.290716	0.997817	20.646	66.0627
ENSG00000106609	TMEM248	protein_coding	9.20934	-0.382105	0.773959	-0.493701	0.621517	0.997817	14.9376	10.1813
ENSG00000106615	RHEB	protein_coding	26.4828	0.351603	0.695375	0.50563	0.613116	0.997817	49.5348	63.1609
ENSG00000106617	PRKAG2	protein_coding	10.3185	0.0462929	0.724086	0.0639329	0.949024	0.997817	22.9692	23.7602
ENSG00000106628	POLD2	protein_coding	7.58565	-0.1296	0.85633	-0.151344	0.879704	0.997817	79.8032	62.9581
ENSG00000106636	YKT6	protein_coding	13.2181	0.454502	0.705758	0.643992	0.519581	0.997817	15.8823	22.285
ENSG00000106682	EIF4H	protein_coding	46.3792	-0.355604	0.603846	-0.588899	0.555929	0.997817	69.0294	50.0113
ENSG00000106683	LIMK1	protein_coding	6.87568	0.181388	0.773358	0.234546	0.814561	0.997817	3.71182	4.61754
ENSG00000106692	FKTN	protein_coding	9.75771	0.60815	0.875487	0.694642	0.48728	0.997817	11.4693	24.6687
ENSG00000106701	FSD1L	protein_coding	17.4323	1.08555	0.69048	1.57216	0.115913	0.997817	3.69281	10.4164
ENSG00000106714	CNTNAP3	protein_coding	23.7728	0.547357	0.819274	0.6681	0.50407	0.997817	9.83189	21.4646
ENSG00000106723	SPIN1	protein_coding	21.4455	0.324365	0.629166	0.515547	0.606171	0.997817	12.1334	16.3027
ENSG00000106733	NMRK1	protein_coding	6.29718	0.016146	0.778668	0.0207354	0.983457	0.997817	8.36021	8.47442
ENSG00000106771	TMEM245	protein_coding	21.6891	-0.148235	0.627394	-0.236271	0.813222	0.997817	6.10454	5.63203
ENSG00000106772	PRUNE2	protein_coding	6.22706	-0.350292	0.833528	-0.420252	0.674302	0.997817	6.15568	5.32989
ENSG00000106780	MEGF9	protein_coding	8.45586	-0.522273	0.743434	-0.702514	0.482358	0.997817	2.43521	1.51049
ENSG00000106799	TGFBR1	protein_coding	9.62068	0.603947	0.769692	0.784661	0.432652	0.997817	2.50052	4.56142
ENSG00000106803	SEC61B	protein_coding	8.19357	-0.162862	0.742121	-0.219455	0.826296	0.997817	40.1765	34.0857
ENSG00000106829	TLE4	protein_coding	15.2485	-0.770216	0.700506	-1.09951	0.271544	0.997817	34.9816	18.2195
ENSG00000106853	PTGR1	protein_coding	26.4526	-0.214339	0.594298	-0.36066	0.718354	0.997817	54.5117	46.5917
ENSG00000106868	SUSD1	protein_coding	6.12965	-0.895944	0.903273	-0.991886	0.321253	0.997817	7.8106	3.64557
ENSG00000106991	ENG	protein_coding	13.41	-1.00361	0.691078	-1.45224	0.146436	0.997817	19.4239	8.05217
ENSG00000107036	RIC1	protein_coding	18.2134	-0.818685	0.696609	-1.17524	0.239897	0.997817	8.37237	4.37342
ENSG00000107099	DOCK8	protein_coding	13.962	-1.19884	0.827874	-1.4481	0.147589	0.997817	10.1116	3.33295
ENSG00000107104	KANK1	protein_coding	9.59722	0.373832	0.729309	0.512584	0.608242	0.997817	2.29386	3.21245
ENSG00000107130	NCS1	protein_coding	6.36284	0.425507	0.842868	0.504832	0.613677	0.997817	2.35608	3.48285
ENSG00000107164	FUBP3	protein_coding	22.1608	-0.862031	0.765908	-1.1255	0.260376	0.997817	32.7572	19.5022
ENSG00000107185	RGP1	protein_coding	8.36786	-0.28187	0.74427	-0.37872	0.704896	0.997817	2.14133	1.62276
ENSG00000107201	DDX58	protein_coding	7.40847	0.41501	0.846525	0.490251	0.623956	0.997817	2.32624	3.29486
ENSG00000107223	EDF1	protein_coding	15.0079	0.173563	0.721644	0.240511	0.809934	0.997817	52.4026	56.4832
ENSG00000107263	RAPGEF1	protein_coding	18.0806	-0.472838	0.748809	-0.631453	0.527744	0.997817	15.0479	9.1403
ENSG00000107290	SETX	protein_coding	38.3961	-0.433296	0.68502	-0.632531	0.52704	0.997817	12.5071	8.83932
ENSG00000107341	UBE2R2	protein_coding	24.7421	-0.0987455	0.613109	-0.161057	0.872049	0.997817	9.27349	8.6359
ENSG00000107362	ABHD17B	protein_coding	5.92456	-0.111079	0.787717	-0.141013	0.887859	0.997817	3.85988	3.56714
ENSG00000107372	ZFAND5	protein_coding	66.4344	0.159407	0.569058	0.280124	0.779382	0.997817	44.2948	50.4774
ENSG00000107438	PDLIM1	protein_coding	22.3012	0.630197	0.648261	0.972134	0.330984	0.997817	36.4476	66.1911
ENSG00000107443	CCNJ	protein_coding	15.2058	-0.0807313	0.655584	-0.123144	0.901993	0.997817	6.17179	5.86862
ENSG00000107485	GATA3	protein_coding	6.03484	0.706491	0.823225	0.858199	0.390783	0.997817	2.60209	4.83282
ENSG00000107554	DNMBP	protein_coding	12.4144	0.265922	0.695331	0.382439	0.702136	0.997817	2.97357	3.61544
ENSG00000107566	ERLIN1	protein_coding	5.91431	-0.871081	0.855983	-1.01764	0.30885	0.997817	6.18481	2.41132
ENSG00000107581	EIF3A	protein_coding	541.852	0.528878	0.649014	0.814895	0.415133	0.997817	134.779	188.841
ENSG00000107614	TRDMT1	protein_coding	15.9311	-0.113368	0.763345	-0.148515	0.881937	0.997817	20.6079	16.3106
ENSG00000107625	DDX50	protein_coding	12.3239	-0.13986	0.735806	-0.190077	0.849249	0.997817	21.1924	19.1454
ENSG00000107651	SEC23IP	protein_coding	18.1604	0.503546	0.71854	0.70079	0.483434	0.997817	18.3355	29.5987
ENSG00000107669	ATE1	protein_coding	18.7693	0.139674	0.809286	0.172589	0.862975	0.997817	129.11	156.432
ENSG00000107679	PLEKHA1	protein_coding	58.4382	0.305317	0.562808	0.542488	0.587482	0.997817	15.8218	20.7904
ENSG00000107745	MICU1	protein_coding	10.5427	0.0687319	0.731415	0.0939711	0.925132	0.997817	16.736	18.0847
[truncated: 46,964 more rows]
