# Supplementary material for: Sorting and packaging of RNA into extracellular vesicles shape intracellular transcript levels
Source: BMC Biol. 2022 Mar 24;20:72. doi: 10.1186/s12915-022-01277-4 (PMC8944098; doi:10.1186/s12915-022-01277-4)
Supplement: Supplementary file 16 — Additional file 16. Fold changes, adjusted p-values and TPMs for genes in cells treated with GW4869 or not. [file 12915_2022_1277_MOESM16_ESM.xlsx]

## Sheet: Sheet1
Ensembl_ID	Gene_Name	Gene.type	baseMean	log2FoldChange	lfcSE	stat	pvalue	padj	DMSO_ave_TPM	GW_ave_TPM
ENSG00000073756	PTGS2	protein_coding	1014.94	1.21402	0.0760216	15.9694	2.08913e-57	2.85041e-53	7.32797	18.1578
ENSG00000100292	HMOX1	protein_coding	676.454	0.990952	0.097564	10.1569	3.08609e-24	2.10533e-20	9.86222	22.1299
ENSG00000105825	TFPI2	protein_coding	3701.78	0.773742	0.079949	9.67795	3.74155e-22	1.70166e-18	109.845	196.17
ENSG00000167996	FTH1	protein_coding	13498.9	0.451556	0.0474401	9.51844	1.75806e-21	5.99675e-18	756.739	1024.07
ENSG00000196352	CD55	protein_coding	4087.15	0.511296	0.056196	9.09844	9.1637e-20	2.50059e-16	75.0194	106.517
ENSG00000122641	INHBA	protein_coding	445.901	0.953502	0.106081	8.98841	2.50827e-19	5.70381e-16	1.99089	4.50829
ENSG00000159167	STC1	protein_coding	643.217	0.849903	0.0962255	8.83241	1.02448e-18	1.99685e-15	4.47873	8.86284
ENSG00000166670	MMP10	protein_coding	529.436	0.857512	0.101307	8.46448	2.57294e-17	4.38815e-14	9.17453	18.6668
ENSG00000136630	HLX	protein_coding	344.074	0.943917	0.112538	8.38756	4.96341e-17	7.52453e-14	8.94779	21.044
ENSG00000134363	FST	protein_coding	402.691	0.934184	0.112134	8.33094	8.01996e-17	1.09424e-13	7.82304	18.1805
ENSG00000198838	RYR3	protein_coding	59.5181	-1.00261	0.120799	-8.29986	1.04238e-16	1.29293e-13	10.5173	1.04869
ENSG00000125740	FOSB	protein_coding	111.381	1.04164	0.127663	8.15927	3.37065e-16	3.83242e-13	0.517723	3.53433
ENSG00000218336	TENM3	protein_coding	820.676	0.796945	0.0978356	8.14576	3.76905e-16	3.95576e-13	3.35636	6.40486
ENSG00000186918	ZNF395	protein_coding	346.338	-0.987798	0.123563	-7.99427	1.30345e-15	1.2703e-12	12.8085	4.36376
ENSG00000087086	FTL	protein_coding	11985.3	0.52912	0.0666065	7.94398	1.95797e-15	1.78097e-12	569.214	826.327
ENSG00000133800	LYVE1	protein_coding	422.881	0.802312	0.102709	7.81154	5.64919e-15	4.81735e-12	7.25993	14.1732
ENSG00000161011	SQSTM1	protein_coding	3575.52	0.595189	0.0765426	7.77591	7.49067e-15	6.01192e-12	59.7711	92.3907
ENSG00000091879	ANGPT2	protein_coding	2257.81	0.471614	0.0617938	7.63206	2.31036e-14	1.75125e-11	27.6679	38.3265
ENSG00000035862	TIMP2	protein_coding	7096.79	0.394571	0.0521987	7.55903	4.06098e-14	2.91621e-11	72.5572	94.4531
ENSG00000230606	AC092683.1	lincRNA	560.419	-0.778092	0.103809	-7.4954	6.60946e-14	4.50897e-11	39.6967	19.8323
ENSG00000169429	CXCL8	protein_coding	224.041	0.877991	0.118714	7.39582	1.40539e-13	9.131e-11	3.74885	8.74227
ENSG00000154734	ADAMTS1	protein_coding	704.875	0.915443	0.124421	7.35762	1.87213e-13	1.16106e-10	8.21488	21.4436
ENSG00000115602	IL1RL1	protein_coding	1553.27	-0.55454	0.0765601	-7.2432	4.38215e-13	2.59957e-10	40.5934	25.9265
ENSG00000116711	PLA2G4A	protein_coding	594.911	0.64003	0.0890755	7.18525	6.70831e-13	3.81367e-10	6.29451	10.2889
ENSG00000112972	HMGCS1	protein_coding	2592.92	0.563166	0.0810683	6.94681	3.73634e-12	2.03915e-09	30.2372	45.9146
ENSG00000006451	RALA	protein_coding	7249.67	0.381178	0.0562893	6.77177	1.2722e-11	6.61896e-09	253.352	327.454
ENSG00000166833	NAV2	protein_coding	2319.28	0.62633	0.0925489	6.76755	1.30982e-11	6.61896e-09	8.5457	13.9494
ENSG00000177191	B3GNT8	protein_coding	65.2354	-0.840802	0.124991	-6.72692	1.73287e-11	8.44401e-09	14.5257	2.78461
ENSG00000183578	TNFAIP8L3	protein_coding	1100.55	0.496228	0.0747009	6.64286	3.07654e-11	1.44746e-08	18.8437	26.913
ENSG00000114841	DNAH1	protein_coding	166.272	-0.824159	0.126083	-6.53665	6.29125e-11	2.86126e-08	3.20276	0.664839
ENSG00000131016	AKAP12	protein_coding	15806.8	0.290872	0.0447212	6.50411	7.81527e-11	3.43973e-08	80.9233	97.4491
ENSG00000049130	KITLG	protein_coding	1783	0.42375	0.0652149	6.49775	8.15326e-11	3.47635e-08	16.0211	21.4883
ENSG00000070610	GBA2	protein_coding	3164.92	-0.421988	0.0657494	-6.41813	1.37958e-10	5.70396e-08	103.603	74.0301
ENSG00000135002	RFK	protein_coding	1287.78	0.516454	0.0807807	6.39328	1.62362e-10	6.51551e-08	34.5965	50.5793
ENSG00000138050	THUMPD2	protein_coding	195.255	-0.822039	0.129815	-6.33238	2.41409e-10	9.4108e-08	14.5348	4.34183
ENSG00000001617	SEMA3F	protein_coding	2932.48	0.583386	0.0929019	6.27959	3.39465e-10	1.28657e-07	61.8778	97.4176
ENSG00000186480	INSIG1	protein_coding	2257.7	0.386794	0.0619026	6.24843	4.14592e-10	1.52884e-07	33.5946	43.6808
ENSG00000197355	UAP1L1	protein_coding	667.7	0.591178	0.0950607	6.21895	5.00478e-10	1.79698e-07	6.0138	9.56012
ENSG00000204386	NEU1	protein_coding	1015.36	0.477961	0.0772745	6.18524	6.20079e-10	2.16932e-07	16.8067	23.7405
ENSG00000148158	SNX30	protein_coding	429.15	0.727293	0.119905	6.0656	1.31464e-09	4.48423e-07	2.33514	4.71814
ENSG00000079308	TNS1	protein_coding	1905.67	-0.490453	0.081776	-5.99751	2.00364e-09	6.66773e-07	23.8828	15.9291
ENSG00000163661	PTX3	protein_coding	3282.65	-0.473425	0.0793868	-5.96353	2.46851e-09	8.01912e-07	85.2202	57.6966
ENSG00000125845	BMP2	protein_coding	580.919	0.550762	0.0926171	5.94665	2.73688e-09	8.68419e-07	5.00512	7.68168
ENSG00000116133	DHCR24	protein_coding	4461.48	0.408274	0.0715599	5.70535	1.16104e-08	3.60029e-06	41.8923	55.7344
ENSG00000162407	PLPP3	protein_coding	624.001	0.605568	0.106241	5.69996	1.19838e-08	3.63349e-06	8.18761	13.6188
ENSG00000109099	PMP22	protein_coding	1062.5	0.464855	0.0817741	5.68462	1.31102e-08	3.8886e-06	22.3608	31.4373
ENSG00000215788	TNFRSF25	protein_coding	451.283	-0.570449	0.100516	-5.6752	1.38528e-08	4.02145e-06	19.0274	11.4751
ENSG00000120437	ACAT2	protein_coding	1461.76	0.412904	0.0729493	5.66015	1.51241e-08	4.29902e-06	41.7748	55.9142
ENSG00000099194	SCD	protein_coding	15516.4	0.282022	0.0501336	5.6254	1.85082e-08	5.1536e-06	101.202	121.268
ENSG00000130702	LAMA5	protein_coding	1892.33	-0.450529	0.0808295	-5.57382	2.49212e-08	6.80048e-06	64.9245	44.7612
ENSG00000145860	RNF145	protein_coding	1443.09	0.41544	0.0747355	5.55881	2.71618e-08	7.26659e-06	30.6983	41.1786
ENSG00000108395	TRIM37	protein_coding	1175.22	-0.544749	0.0982622	-5.54383	2.9592e-08	7.76449e-06	45.034	27.8986
ENSG00000164713	BRI3	protein_coding	1181.35	0.437474	0.0793994	5.50979	3.59262e-08	9.24862e-06	83.4443	114.66
ENSG00000010278	CD9	protein_coding	9571.74	0.302224	0.0549334	5.50164	3.76275e-08	9.50722e-06	368.861	449.265
ENSG00000103034	NDRG4	protein_coding	608.187	0.628214	0.114529	5.48519	4.13022e-08	1.0246e-05	26.419	46.757
ENSG00000119655	NPC2	protein_coding	1566.72	0.417189	0.0769224	5.42351	5.84406e-08	1.42386e-05	116.834	157.474
ENSG00000087074	PPP1R15A	protein_coding	2291.72	0.368343	0.0682716	5.39526	6.8423e-08	1.60959e-05	34.9218	45.0122
ENSG00000090339	ICAM1	protein_coding	194.347	0.686392	0.127169	5.39747	6.75867e-08	1.60959e-05	2.11662	4.57927
ENSG00000082641	NFE2L1	protein_coding	6954.37	0.297386	0.0551892	5.38848	7.10568e-08	1.64322e-05	180.252	219.01
ENSG00000158109	TPRG1L	protein_coding	1311.26	0.389326	0.0728058	5.34746	8.91987e-08	2.02838e-05	20.0419	26.3532
ENSG00000064225	ST3GAL6	protein_coding	452.781	0.558718	0.104619	5.3405	9.26916e-08	2.07325e-05	14.1919	22.5068
ENSG00000108828	VAT1	protein_coding	9602.27	0.265841	0.0498545	5.33235	9.69523e-08	2.13358e-05	303.018	358.905
ENSG00000186908	ZDHHC17	protein_coding	575.593	0.494193	0.0932403	5.30021	1.15669e-07	2.50506e-05	9.80171	14.3336
ENSG00000052802	MSMO1	protein_coding	1841.31	0.392484	0.0743358	5.27988	1.2927e-07	2.75588e-05	44.0081	58.011
ENSG00000120885	CLU	protein_coding	1871.5	0.457522	0.0872698	5.24262	1.58316e-07	3.32317e-05	214.985	303.23
ENSG00000091656	ZFHX4	protein_coding	53.3571	-0.654366	0.125001	-5.23487	1.65101e-07	3.41308e-05	0.552742	0.154424
ENSG00000108861	DUSP3	protein_coding	1339.42	0.443765	0.0853231	5.201	1.98224e-07	4.03667e-05	12.4519	17.3026
ENSG00000001630	CYP51A1	protein_coding	1953.04	0.37899	0.0733056	5.16999	2.34104e-07	4.69722e-05	30.1993	39.3986
ENSG00000157557	ETS2	protein_coding	1587.66	0.411782	0.0797197	5.16537	2.39965e-07	4.74506e-05	19.5998	26.3589
ENSG00000111799	COL12A1	protein_coding	2770.78	-0.50927	0.0989769	-5.14534	2.67041e-07	5.11544e-05	25.29	16.1276
ENSG00000166900	STX3	protein_coding	801.828	0.439462	0.0854434	5.14331	2.69944e-07	5.11544e-05	15.9342	22.0292
ENSG00000169203	NPIPB12	protein_coding	409.898	-0.525059	0.102	-5.14764	2.63782e-07	5.11544e-05	22.9031	14.251
ENSG00000095303	PTGS1	protein_coding	1030	0.418237	0.081376	5.13956	2.75384e-07	5.14704e-05	10.2441	13.8903
ENSG00000244161	FLNB-AS1	antisense_RNA	97.34	-0.659576	0.129699	-5.08543	3.668e-07	6.76299e-05	2.40871	0.979115
ENSG00000176225	RTTN	protein_coding	508.373	-0.478888	0.0947725	-5.05303	4.34861e-07	7.91098e-05	5.99877	3.95649
ENSG00000128567	PODXL	protein_coding	17309.2	0.30327	0.0602608	5.03263	4.838e-07	8.68549e-05	116.105	141.765
ENSG00000120306	CYSTM1	protein_coding	358.168	0.559583	0.11338	4.93544	7.99694e-07	0.000141702	13.8877	22.8827
ENSG00000111859	NEDD9	protein_coding	1849.77	0.402904	0.081813	4.92469	8.44933e-07	0.000147798	15.6003	20.8537
ENSG00000148834	GSTO1	protein_coding	2330.42	0.346261	0.0704102	4.91777	8.75352e-07	0.000151181	152.308	193.53
ENSG00000228526	MIR34AHG	lincRNA	177.057	-0.618172	0.126223	-4.89746	9.7081e-07	0.000165572	2.38628	1.16818
ENSG00000167615	LENG8	protein_coding	2193.56	-0.487171	0.0996422	-4.88921	1.01241e-06	0.000170535	40.2516	26.1475
ENSG00000135480	KRT7	protein_coding	1518.17	-0.398808	0.081991	-4.86405	1.15005e-06	0.000189052	260.372	186.496
ENSG00000163625	WDFY3	protein_coding	3093.88	-0.49639	0.102032	-4.86503	1.14438e-06	0.000189052	37.3215	23.8067
ENSG00000264112	AC015813.1	lincRNA	205.415	-0.580519	0.119743	-4.84805	1.24683e-06	0.00020252	2.63592	1.44104
ENSG00000138834	MAPK8IP3	protein_coding	1056.65	-0.454907	0.0940329	-4.83775	1.31317e-06	0.000210787	47.2209	31.8211
ENSG00000160213	CSTB	protein_coding	1248.17	0.363117	0.0752108	4.82799	1.37921e-06	0.000218813	20.7782	26.8353
ENSG00000137463	MGARP	protein_coding	288.521	-0.566816	0.11773	-4.81453	1.47548e-06	0.000231396	12.5021	7.01867
ENSG00000141458	NPC1	protein_coding	1322.39	0.445662	0.0926581	4.80975	1.51121e-06	0.000234307	29.3936	41.2108
ENSG00000232931	LINC00342	lincRNA	221.982	-0.579768	0.121015	-4.79088	1.66049e-06	0.000254559	6.20778	3.3719
ENSG00000103855	CD276	protein_coding	1899.71	0.395228	0.0825415	4.78824	1.6825e-06	0.000255066	54.827	73.1043
ENSG00000114857	NKTR	protein_coding	1852.9	-0.465236	0.0973006	-4.78143	1.74054e-06	0.000260967	18.0404	11.9952
ENSG00000184588	PDE4B	protein_coding	3712.51	0.384159	0.0804836	4.77313	1.81382e-06	0.000268997	44.4318	58.6495
ENSG00000123358	NR4A1	protein_coding	74.8141	0.616793	0.129869	4.74935	2.04074e-06	0.000299397	1.14574	2.67808
ENSG00000158470	B4GALT5	protein_coding	2498.13	0.293704	0.0619689	4.73954	2.14199e-06	0.000310908	18.474	22.452
ENSG00000104936	DMPK	protein_coding	514.976	-0.585612	0.123682	-4.73482	2.19254e-06	0.000314896	43.0698	22.591
ENSG00000077585	GPR137B	protein_coding	202.349	0.584589	0.123803	4.72191	2.33639e-06	0.000332059	9.65628	17.4676
ENSG00000135404	CD63	protein_coding	6526.5	0.314153	0.0666636	4.71251	2.44682e-06	0.000344169	2169.3	2682.29
ENSG00000096433	ITPR3	protein_coding	4972.42	0.303839	0.0650025	4.67427	2.95e-06	0.000402498	18.6304	22.8254
ENSG00000197183	NOL4L	protein_coding	3453.05	-0.314617	0.0672684	-4.67705	2.91036e-06	0.000402498	31.4532	24.3363
ENSG00000213145	CRIP1	protein_coding	29.0921	0.507383	0.108518	4.67555	2.93165e-06	0.000402498	1.25543	7.1876
ENSG00000074047	GLI2	protein_coding	35.9584	0.510832	0.110389	4.62758	3.69961e-06	0.000488547	0.170401	0.806794
ENSG00000164597	COG5	protein_coding	1188.44	0.561085	0.121225	4.62845	3.68418e-06	0.000488547	38.4632	66.9413
ENSG00000185404	SP140L	protein_coding	366.186	-0.501531	0.10841	-4.62623	3.7239e-06	0.000488547	18.4793	11.5762
ENSG00000196549	MME	protein_coding	1227.69	0.3743	0.0808629	4.62881	3.67765e-06	0.000488547	26.4427	34.6039
ENSG00000161996	WDR90	protein_coding	411.436	-0.502385	0.108866	-4.61472	3.93634e-06	0.000511499	24.5889	15.3119
ENSG00000204681	GABBR1	protein_coding	435.413	-0.50612	0.110464	-4.58177	4.61049e-06	0.000593449	11.134	6.86859
ENSG00000139218	SCAF11	protein_coding	2741.23	-0.276633	0.0605914	-4.56555	4.98181e-06	0.000629369	50.3698	40.1953
ENSG00000262319	AC007952.6	antisense_RNA	103.565	-0.590259	0.12927	-4.56608	4.96919e-06	0.000629369	2.14926	0.993479
ENSG00000122705	CLTA	protein_coding	2616.66	0.284081	0.0622621	4.56266	5.05089e-06	0.000632242	148.221	178.903
ENSG00000136859	ANGPTL2	protein_coding	600.239	0.510649	0.112659	4.5327	5.82335e-06	0.000722308	10.9452	17.1447
ENSG00000050405	LIMA1	protein_coding	2539.51	-0.379845	0.0847168	-4.4837	7.33614e-06	0.00090175	47.9664	34.7721
ENSG00000116005	PCYOX1	protein_coding	1322.71	0.317348	0.0712311	4.45518	8.38213e-06	0.00102112	14.7267	18.3101
ENSG00000164211	STARD4	protein_coding	2006.77	0.341202	0.0767017	4.44843	8.64996e-06	0.00104443	24.59	31.2711
ENSG00000060140	STYK1	protein_coding	341.215	-0.504273	0.113434	-4.44551	8.76831e-06	0.00104943	33.0604	20.2915
ENSG00000005206	SPPL2B	protein_coding	401.084	-0.478729	0.107907	-4.43649	9.14394e-06	0.00107552	16.7983	10.7148
ENSG00000154529	CNTNAP3B	protein_coding	1594.44	-0.345751	0.077924	-4.43703	9.12095e-06	0.00107552	47.8871	35.9535
ENSG00000185513	L3MBTL1	protein_coding	50.4104	-0.564166	0.127232	-4.43416	9.243e-06	0.00107788	2.19748	0.796549
ENSG00000125648	SLC25A23	protein_coding	793.472	0.504605	0.113941	4.42866	9.4822e-06	0.00108719	12.2277	19.2346
ENSG00000127920	GNG11	protein_coding	10148.1	0.294009	0.0663614	4.43042	9.40499e-06	0.00108719	119.344	145.581
ENSG00000114480	GBE1	protein_coding	3099.88	0.265705	0.0601365	4.41837	9.94477e-06	0.00113072	43.7562	51.9906
ENSG00000176697	BDNF	protein_coding	128.335	0.557293	0.126554	4.40361	1.06463e-05	0.00120048	0.893188	1.63966
ENSG00000108854	SMURF2	protein_coding	4969.09	-0.245668	0.0558282	-4.40043	1.08037e-05	0.00120824	76.1634	62.2536
ENSG00000214548	MEG3	lincRNA	2996.37	-0.434432	0.0990505	-4.38596	1.15474e-05	0.00128092	74.199	50.4095
ENSG00000079459	FDFT1	protein_coding	3792.86	0.301871	0.0693281	4.35423	1.33533e-05	0.0014693	170.866	209.665
ENSG00000067064	IDI1	protein_coding	1656.88	0.294563	0.0678161	4.34355	1.40196e-05	0.00153027	31.2917	38.1186
ENSG00000154310	TNIK	protein_coding	1197.94	-0.350499	0.0812163	-4.31562	1.59156e-05	0.00172344	15.901	11.8311
ENSG00000165209	STRBP	protein_coding	388.274	0.500347	0.11632	4.30148	1.69661e-05	0.00181491	5.06017	8.01459
ENSG00000167978	SRRM2	protein_coding	11231.2	-0.269425	0.062647	-4.30069	1.70264e-05	0.00181491	174.076	139.708
ENSG00000149591	TAGLN	protein_coding	320.298	-0.459911	0.107312	-4.28572	1.82146e-05	0.00192651	41.9769	27.2855
ENSG00000145349	CAMK2D	protein_coding	620.249	0.425787	0.0995823	4.27573	1.90512e-05	0.0019995	7.85761	11.0057
ENSG00000140873	ADAMTS18	protein_coding	1560.56	0.407448	0.0954965	4.26663	1.98451e-05	0.00206692	11.5446	15.8086
ENSG00000173281	PPP1R3B	protein_coding	2127.55	0.273881	0.0643248	4.25778	2.06468e-05	0.00213413	13.4237	16.1015
ENSG00000064666	CNN2	protein_coding	3458.38	-0.278326	0.0656052	-4.24244	2.21099e-05	0.00226818	130.357	103.763
ENSG00000104419	NDRG1	protein_coding	1147.16	0.338873	0.0803291	4.21856	2.4587e-05	0.00250347	54.5921	69.4127
ENSG00000104881	PPP1R13L	protein_coding	375.784	-0.419148	0.0994979	-4.21263	2.52417e-05	0.00255109	43.1208	29.617
ENSG00000185222	TCEAL9	protein_coding	1836.63	0.279698	0.0666966	4.19358	2.74585e-05	0.00275473	75.8468	91.4787
ENSG00000166444	ST5	protein_coding	191.059	-0.537192	0.12831	-4.18666	2.83091e-05	0.00281934	42.035	21.7067
ENSG00000184465	WDR27	protein_coding	356.227	-0.442242	0.105702	-4.18385	2.86612e-05	0.00283372	25.9958	17.2477
ENSG00000277701	AC159540.2	lincRNA	146.035	-0.542109	0.129765	-4.17763	2.94561e-05	0.00289136	7.9614	3.57513
ENSG00000171617	ENC1	protein_coding	2425.93	-0.323177	0.0778944	-4.14891	3.34056e-05	0.00325561	29.2142	22.2778
ENSG00000205269	TMEM170B	protein_coding	265.623	0.451217	0.109738	4.11178	3.92613e-05	0.00379916	0.971755	1.42559
ENSG00000185864	NPIPB4	protein_coding	227.067	-0.489316	0.119511	-4.09432	4.23406e-05	0.00406828	36.4377	21.8444
ENSG00000107719	PALD1	protein_coding	452.212	0.443844	0.108478	4.09157	4.28463e-05	0.00408808	3.12631	4.55956
ENSG00000104549	SQLE	protein_coding	2262.46	0.28519	0.0697575	4.08831	4.34532e-05	0.00409536	48.1039	58.2668
ENSG00000260528	FAM157C	lincRNA	35.9916	-0.419059	0.102511	-4.08794	4.3523e-05	0.00409536	3.23011	0.599035
ENSG00000128159	TUBGCP6	protein_coding	881.905	-0.368001	0.0901555	-4.08185	4.46788e-05	0.00414692	11.6734	8.49493
ENSG00000144063	MALL	protein_coding	1744.13	0.269329	0.0659671	4.08278	4.45002e-05	0.00414692	29.8082	35.6167
ENSG00000185684	EP400NL	transcribed_unprocessed_pseudogene	278.91	-0.466099	0.114435	-4.07305	4.6401e-05	0.00427767	4.54786	2.87093
ENSG00000133858	ZFC3H1	protein_coding	1020.14	-0.406369	0.0998092	-4.07146	4.6719e-05	0.00427808	24.4426	16.9887
ENSG00000104626	ERI1	protein_coding	977.118	-0.321682	0.079085	-4.06755	4.75092e-05	0.00429282	11.3516	8.65585
ENSG00000151702	FLI1	protein_coding	2771.33	0.240402	0.0590874	4.06858	4.72998e-05	0.00429282	46.481	54.2084
ENSG00000134824	FADS2	protein_coding	9181.56	0.212384	0.0522761	4.06274	4.85009e-05	0.00435359	221.547	252.574
ENSG00000163541	SUCLG1	protein_coding	804.577	0.392145	0.0967026	4.05516	5.01003e-05	0.00446777	51.6446	70.03
ENSG00000168918	INPP5D	protein_coding	993.116	-0.36702	0.0907069	-4.04622	5.20523e-05	0.0046117	31.6428	22.9495
ENSG00000152117	AC073869.1	transcribed_processed_pseudogene	348.982	-0.423012	0.104866	-4.03383	5.48757e-05	0.00483048	4.34658	2.94038
ENSG00000157168	NRG1	protein_coding	1014.65	-0.37577	0.0934819	-4.0197	5.82714e-05	0.00509651	16.3811	11.7645
ENSG00000171388	APLN	protein_coding	28862.8	0.194202	0.0485655	3.99877	6.36735e-05	0.00553351	337.027	378.975
ENSG00000116954	RRAGC	protein_coding	1016.67	0.334642	0.0838012	3.99329	6.51641e-05	0.00562721	16.8269	21.4434
ENSG00000105483	CARD8	protein_coding	3827.65	-0.246444	0.0617963	-3.988	6.66317e-05	0.00571776	129.828	105.961
ENSG00000156515	HK1	protein_coding	4127.53	0.28615	0.0719313	3.9781	6.94687e-05	0.00592395	131.213	159.525
ENSG00000169604	ANTXR1	protein_coding	871.351	0.40947	0.103125	3.97061	7.16889e-05	0.0060753	6.91934	9.66658
ENSG00000166340	TPP1	protein_coding	3145.07	0.313382	0.0789774	3.96799	7.24804e-05	0.00610446	140.874	175.514
ENSG00000161912	ADCY10P1	transcribed_unprocessed_pseudogene	37.617	-0.476981	0.120325	-3.96411	7.36693e-05	0.00616653	0.775551	0.256681
ENSG00000240053	LY6G5B	protein_coding	175.516	-0.478804	0.120868	-3.9614	7.45131e-05	0.00619913	5.2336	3.14471
ENSG00000239665	AL157392.3	processed_transcript	221.432	-0.505543	0.127916	-3.95215	7.74527e-05	0.00640464	22.3337	12.0686
ENSG00000061987	MON2	protein_coding	921.251	-0.369964	0.0936906	-3.94879	7.8548e-05	0.00641742	10.7474	7.74872
ENSG00000109929	SC5D	protein_coding	715.115	0.345194	0.0873924	3.94993	7.81738e-05	0.00641742	33.0367	42.5529
ENSG00000160360	GPSM1	protein_coding	583.701	-0.391229	0.0993481	-3.93797	8.21754e-05	0.00667382	9.51306	6.69208
ENSG00000172893	DHCR7	protein_coding	1743.68	0.370502	0.0941268	3.9362	8.27814e-05	0.00668325	56.7074	75.1321
ENSG00000091651	ORC6	protein_coding	526.421	-0.357435	0.090859	-3.93395	8.35597e-05	0.0067064	23.0802	16.9084
ENSG00000113552	GNPDA1	protein_coding	1150.36	0.335132	0.0853244	3.92774	8.57478e-05	0.00684177	35.0868	44.7006
ENSG00000118960	HS1BP3	protein_coding	371.382	0.403614	0.102866	3.9237	8.7199e-05	0.00691711	7.43533	10.3087
ENSG00000217128	FNIP1	protein_coding	546.504	0.375121	0.0957433	3.91799	8.929e-05	0.00704204	3.25472	4.34605
ENSG00000018408	WWTR1	protein_coding	8572.95	0.216263	0.0555435	3.89358	9.87758e-05	0.00774539	174.883	200.155
ENSG00000112096	SOD2	protein_coding	1329.54	0.298916	0.0769066	3.88674	0.000101601	0.00790253	29.4686	36.2296
ENSG00000168916	ZNF608	protein_coding	466.14	-0.376083	0.0967806	-3.88593	0.000101938	0.00790253	7.24058	5.17881
ENSG00000176953	NFATC2IP	protein_coding	1103.61	-0.307591	0.0793867	-3.87459	0.000106804	0.00823297	21.0934	16.2744
ENSG00000078401	EDN1	protein_coding	10707.2	-0.194548	0.0502347	-3.87278	0.0001076	0.00824774	238.262	202.567
ENSG00000136999	NOV	protein_coding	19.818	0.392072	0.101326	3.86942	0.000109095	0.00828534	0.105778	0.54925
ENSG00000170088	TMEM192	protein_coding	479.971	0.433349	0.112007	3.86895	0.000109305	0.00828534	5.21658	7.60768
ENSG00000120738	EGR1	protein_coding	161.001	0.47018	0.121655	3.86487	0.000111148	0.00832463	1.57712	2.50304
ENSG00000163945	UVSSA	protein_coding	267.164	-0.438246	0.11336	-3.86596	0.000110654	0.00832463	2.00171	1.30467
ENSG00000254681	PKD1P5	transcribed_unprocessed_pseudogene	107.48	-0.498656	0.12906	-3.86376	0.000111654	0.00832463	3.87734	1.7323
ENSG00000230551	AC021078.1	processed_transcript	488.656	-0.38271	0.0992994	-3.8541	0.000116156	0.00861319	2.50777	1.77715
ENSG00000164733	CTSB	protein_coding	14673.1	0.190744	0.0496408	3.84248	0.000121796	0.00898265	695.717	780.855
ENSG00000070718	AP3M2	protein_coding	417.326	0.442129	0.115119	3.84065	0.000122711	0.00900147	11.1902	16.6241
ENSG00000065809	FAM107B	protein_coding	6151.1	0.213816	0.0557992	3.83189	0.000127164	0.00927823	121.824	139.252
ENSG00000188042	ARL4C	protein_coding	433.42	0.383774	0.100249	3.82819	0.000129089	0.00936853	4.04407	5.48254
ENSG00000010327	STAB1	protein_coding	8982.22	-0.227791	0.0597155	-3.81461	0.000136397	0.00984654	137.724	113.941
ENSG00000059378	PARP12	protein_coding	1128.58	-0.292108	0.0768446	-3.80128	0.000143952	0.0103373	32.5279	25.3983
ENSG00000178695	KCTD12	protein_coding	6524.96	0.246654	0.0649217	3.79926	0.00014513	0.0103673	36.7831	43.2386
ENSG00000185442	FAM174B	protein_coding	1229.5	0.372326	0.0984276	3.78274	0.000155111	0.0110226	159.977	213.35
ENSG00000105499	PLA2G4C	protein_coding	86.911	0.490451	0.129746	3.78008	0.000156776	0.011026	10.0702	20.2808
ENSG00000116285	ERRFI1	protein_coding	1031.14	-0.321018	0.0849124	-3.78058	0.000156463	0.011026	16.1553	12.2502
ENSG00000153551	CMTM7	protein_coding	847.019	0.342829	0.0907801	3.77648	0.000159061	0.0111294	43.3818	55.9224
ENSG00000113810	SMC4	protein_coding	5349.8	-0.245287	0.0649984	-3.77373	0.000160824	0.0111472	219.831	179.053
ENSG00000166783	MARF1	protein_coding	1320.87	-0.271071	0.0718346	-3.77354	0.00016095	0.0111472	12.4666	9.94069
ENSG00000147416	ATP6V1B2	protein_coding	1711.85	0.34945	0.0926565	3.77146	0.000162297	0.0111838	24.9503	32.4558
ENSG00000179604	CDC42EP4	protein_coding	493.478	-0.487767	0.129435	-3.76843	0.000164278	0.0112634	17.5155	9.18454
ENSG00000196935	SRGAP1	protein_coding	552.279	0.466368	0.12399	3.76134	0.000169002	0.0115293	3.6314	5.86604
ENSG00000013573	DDX11	protein_coding	854.133	-0.303323	0.080698	-3.75874	0.000170773	0.0115922	34.8329	26.9074
ENSG00000070018	LRP6	protein_coding	1148.63	-0.461953	0.123064	-3.75378	0.000174191	0.0117116	11.3347	6.82709
ENSG00000146859	TMEM140	protein_coding	185.457	0.45366	0.120857	3.75369	0.000174249	0.0117116	3.04776	4.72603
ENSG00000113161	HMGCR	protein_coding	2309.09	0.303689	0.0810605	3.74645	0.000179353	0.0119955	52.5593	65.1056
ENSG00000198805	PNP	protein_coding	4919.48	0.213497	0.0570851	3.73998	0.000184035	0.0122486	138.05	157.763
ENSG00000137877	SPTBN5	protein_coding	613.159	-0.448564	0.119982	-3.7386	0.000185045	0.0122561	3.68438	2.29559
ENSG00000169925	BRD3	protein_coding	982.588	-0.396928	0.106331	-3.73295	0.000189252	0.0124329	15.733	10.8929
ENSG00000173597	SULT1B1	protein_coding	2944.29	-0.271342	0.0726958	-3.73257	0.000189537	0.0124329	35.5552	28.3093
ENSG00000064692	SNCAIP	protein_coding	331.828	-0.422319	0.113264	-3.72863	0.000192525	0.0125685	8.49914	5.63225
ENSG00000183337	BCOR	protein_coding	710.199	0.388837	0.104667	3.715	0.000203201	0.0132022	6.02873	8.25188
ENSG00000173209	AHSA2	protein_coding	623.874	-0.438488	0.118135	-3.71174	0.000205837	0.0132601	22.8707	14.6108
ENSG00000281344	HELLPAR	macro_lncRNA	637.172	-0.320962	0.0864776	-3.7115	0.000206035	0.0132601	0.130149	0.0986229
ENSG00000049759	NEDD4L	protein_coding	472.065	0.437318	0.117884	3.70972	0.00020749	0.013291	23.9885	35.927
ENSG00000171680	PLEKHG5	protein_coding	1677.02	-0.265635	0.071785	-3.70042	0.00021524	0.0136218	17.8607	14.3025
ENSG00000173530	TNFRSF10D	protein_coding	5012.39	-0.202048	0.0545872	-3.70139	0.000214423	0.0136218	60.7111	51.2486
ENSG00000197603	C5orf42	protein_coding	664.482	-0.392101	0.105975	-3.69994	0.000215648	0.0136218	10.562	7.31292
ENSG00000081087	OSTM1	protein_coding	482.622	0.363874	0.0985968	3.69052	0.000223794	0.0140712	17.2138	22.8252
ENSG00000112659	CUL9	protein_coding	639.716	-0.353257	0.0958304	-3.68627	0.000227563	0.0141775	15.4891	11.3016
ENSG00000136068	FLNB	protein_coding	37982.1	-0.178344	0.0483688	-3.68717	0.000226762	0.0141775	393.767	338.734
ENSG00000135976	ANKRD36	protein_coding	372.361	-0.435953	0.118453	-3.68039	0.000232878	0.0144426	5.56862	3.5588
ENSG00000142192	APP	protein_coding	28056.6	0.188129	0.0511619	3.67713	0.000235874	0.0145623	484.641	542.86
ENSG00000159720	ATP6V0D1	protein_coding	1287.53	0.310842	0.0845823	3.67503	0.000237825	0.0146166	50.1775	62.7179
ENSG00000197467	COL13A1	protein_coding	2253.21	-0.256359	0.0698299	-3.6712	0.000241417	0.0147708	104.821	84.6074
ENSG00000160796	NBEAL2	protein_coding	2318.78	-0.30415	0.0831406	-3.65826	0.000253933	0.0154672	47.0048	36.1486
ENSG00000182253	SYNM	protein_coding	563.618	0.353282	0.0966221	3.65633	0.000255854	0.015515	2.73806	3.59247
ENSG00000085063	CD59	protein_coding	17735.6	0.198278	0.0542788	3.65296	0.000259235	0.0156268	885.192	999.131
ENSG00000196369	SRGAP2B	protein_coding	758.591	0.381611	0.104488	3.65221	0.000259988	0.0156268	13.3015	18.1574
ENSG00000152689	RASGRP3	protein_coding	372.035	0.41273	0.113228	3.64512	0.000267271	0.0159242	7.96921	11.4709
ENSG00000157106	SMG1	protein_coding	3856.71	-0.293603	0.080537	-3.64557	0.000266803	0.0159242	16.4412	12.7916
ENSG00000175265	GOLGA8A	protein_coding	1320.56	-0.386876	0.106746	-3.62427	0.000289783	0.0171904	14.8172	10.3313
ENSG00000138185	ENTPD1	protein_coding	307.038	0.460244	0.12708	3.62168	0.000292692	0.0172878	3.17815	5.29601
ENSG00000158122	AAED1	protein_coding	239.215	0.45009	0.124464	3.61624	0.000298911	0.0175791	4.27465	6.82519
ENSG00000159200	RCAN1	protein_coding	421.817	0.373618	0.103504	3.6097	0.000306553	0.0179511	6.83718	9.25303
ENSG00000136826	KLF4	protein_coding	51.4024	0.457708	0.126846	3.60838	0.00030812	0.0179658	0.657632	1.46854
ENSG00000170891	CYTL1	protein_coding	382.963	-0.414026	0.11491	-3.60305	0.0003145	0.0182597	37.5745	24.8591
ENSG00000184445	KNTC1	protein_coding	1319.45	-0.387206	0.107684	-3.59575	0.00032346	0.0187004	109.481	75.745
ENSG00000126822	PLEKHG3	protein_coding	202.77	-0.466698	0.129876	-3.59342	0.000326372	0.0187891	12.1396	6.25175
ENSG00000162066	AMDHD2	protein_coding	269.695	0.412317	0.114945	3.58708	0.000334407	0.0191708	12.1861	17.6216
ENSG00000196611	MMP1	protein_coding	77232.2	0.175075	0.048854	3.58363	0.000338849	0.0193442	1560.79	1730.67
ENSG00000090905	TNRC6A	protein_coding	2126.13	-0.290062	0.0810267	-3.57983	0.000343813	0.0193702	105.841	82.693
ENSG00000100429	HDAC10	protein_coding	251.228	-0.430013	0.120151	-3.57894	0.000344984	0.0193702	14.0396	8.92303
ENSG00000140400	MAN2C1	protein_coding	1500.43	-0.261374	0.0729787	-3.58151	0.000341621	0.0193702	130.991	105.175
ENSG00000214021	TTLL3	protein_coding	436.988	-0.432831	0.120869	-3.58099	0.000342294	0.0193702	17.6423	11.1545
ENSG00000133935	ERG28	protein_coding	733.513	0.303144	0.0847774	3.57577	0.000349202	0.0194778	10.0526	12.4938
ENSG00000197746	PSAP	protein_coding	16741.7	0.247405	0.0691975	3.57535	0.000349755	0.0194778	549.592	646.488
ENSG00000129534	MIS18BP1	protein_coding	1187.52	-0.337616	0.0946801	-3.56586	0.000362666	0.0201147	61.594	45.5408
ENSG00000138246	DNAJC13	protein_coding	3374.37	-0.280184	0.0786741	-3.56132	0.000368992	0.0203827	35.349	27.8805
ENSG00000260735	AC139256.1	antisense_RNA	91.099	-0.462216	0.129864	-3.55922	0.000371953	0.0204634	1.90126	0.964311
ENSG00000204469	PRRC2A	protein_coding	6343.11	-0.238152	0.0669391	-3.55774	0.000374053	0.0204963	63.5251	52.0191
ENSG00000128989	ARPP19	protein_coding	5456.04	0.264589	0.0744736	3.55279	0.000381165	0.0208024	380.802	456.548
ENSG00000115524	SF3B1	protein_coding	7985.05	-0.309853	0.0872838	-3.54995	0.000385305	0.0209446	313.708	240.3
ENSG00000105612	DNASE2	protein_coding	370.414	0.363614	0.102496	3.54759	0.000388776	0.0209721	10.1632	13.578
ENSG00000136378	ADAMTS7	protein_coding	2283.51	-0.307239	0.0866067	-3.54751	0.000388885	0.0209721	21.2907	16.3339
ENSG00000085872	CHERP	protein_coding	833.516	-0.316448	0.0893002	-3.54364	0.000394636	0.0211985	16.2169	12.3101
ENSG00000079819	EPB41L2	protein_coding	2424.8	-0.249508	0.0705213	-3.53805	0.000403096	0.021568	79.9735	64.8206
ENSG00000148841	ITPRIP	protein_coding	1756.67	0.25571	0.0723211	3.53576	0.000406605	0.0216708	13.4478	15.9511
ENSG00000087303	NID2	protein_coding	414.925	0.401545	0.113766	3.52957	0.000416231	0.0220975	7.2618	10.3544
ENSG00000153707	PTPRD	protein_coding	613.568	0.399457	0.113224	3.52803	0.00041866	0.0221403	6.84031	9.72128
ENSG00000138413	IDH1	protein_coding	2683.11	0.223404	0.0633509	3.52646	0.000421157	0.0221864	43.9546	50.7326
ENSG00000148468	FAM171A1	protein_coding	2611.27	-0.252903	0.0717536	-3.5246	0.00042412	0.0222565	36.3128	29.3105
ENSG00000213639	PPP1CB	protein_coding	3543.23	0.291706	0.0828668	3.52018	0.000431252	0.0225441	70.8767	87.1116
ENSG00000103642	LACTB	protein_coding	447.371	0.36366	0.103443	3.51556	0.000438823	0.022799	18.8431	25.1522
ENSG00000146083	RNF44	protein_coding	583.224	-0.334783	0.0952395	-3.51517	0.00043947	0.022799	10.3878	7.70484
ENSG00000162772	ATF3	protein_coding	112.696	0.45548	0.129858	3.50751	0.000452314	0.0233764	3.5895	6.49124
ENSG00000137504	CREBZF	protein_coding	780.706	-0.303631	0.0868768	-3.49496	0.000474127	0.0244113	15.62	12.0187
ENSG00000105656	ELL	protein_coding	282.081	-0.439014	0.12566	-3.49367	0.000476435	0.0244379	4.71931	2.83054
ENSG00000143198	MGST3	protein_coding	1086.23	0.28977	0.0830315	3.48988	0.000483239	0.0246941	106.889	131.426
ENSG00000106034	CPED1	protein_coding	19.4199	0.355684	0.102003	3.48699	0.000488498	0.0248593	0.4672	1.65801
ENSG00000174501	ANKRD36C	protein_coding	240.509	-0.39994	0.114724	-3.4861	0.000490116	0.0248593	5.41552	3.63781
ENSG00000223804	AC244669.1	transcribed_unprocessed_pseudogene	25.9316	-0.386744	0.111023	-3.48345	0.000494995	0.0250138	7.50642	2.34283
ENSG00000178401	DNAJC22	protein_coding	53.9853	-0.417967	0.120139	-3.47904	0.000503211	0.0253351	1.50497	0.560624
ENSG00000079432	CIC	protein_coding	1388.75	-0.278442	0.0800877	-3.47671	0.000507601	0.0254622	16.9157	13.3298
ENSG00000246859	STARD4-AS1	antisense_RNA	197.959	-0.43305	0.124845	-3.46871	0.000522958	0.0261364	4.2198	2.55989
ENSG00000067533	RRP15	protein_coding	601.784	0.352899	0.101872	3.46413	0.000531952	0.0263926	12.3672	16.3458
ENSG00000166436	TRIM66	protein_coding	166.98	-0.44221	0.127618	-3.4651	0.000530033	0.0263926	2.2243	1.29686
ENSG00000106266	SNX8	protein_coding	451.747	0.371235	0.107422	3.45585	0.000548558	0.0271178	16.5857	22.5472
ENSG00000013288	MAN2B2	protein_coding	890.642	0.445177	0.129095	3.44845	0.000563819	0.0277716	7.80411	13.3733
ENSG00000102760	RGCC	protein_coding	821.252	0.335416	0.0973603	3.44511	0.000570834	0.0280161	225.982	292.796
ENSG00000267368	UPK3BL1	protein_coding	408.222	-0.351017	0.102084	-3.4385	0.000584948	0.0286058	15.9214	11.5368
ENSG00000119927	GPAM	protein_coding	368.967	0.443364	0.128998	3.43699	0.000588216	0.0286629	2.30153	3.93964
ENSG00000168172	HOOK3	protein_coding	1923.68	0.27639	0.0804409	3.43594	0.000590492	0.0286714	18.7071	22.6266
ENSG00000050820	BCAR1	protein_coding	2763.26	-0.257218	0.0749638	-3.43123	0.000600849	0.0290709	69.2534	55.6385
ENSG00000114948	ADAM23	protein_coding	983.294	-0.309668	0.0903206	-3.42855	0.000606819	0.029256	25.4218	19.3737
ENSG00000168036	CTNNB1	protein_coding	8839.64	0.214123	0.0624857	3.42676	0.000610838	0.029346	117.893	135.08
ENSG00000049860	HEXB	protein_coding	2303.51	0.280403	0.0819057	3.42349	0.000618236	0.0295972	150.878	183.312
ENSG00000134243	SORT1	protein_coding	311.801	0.438734	0.128488	3.41459	0.000638788	0.030368	2.39541	4.01646
ENSG00000149084	HSD17B12	protein_coding	1496.52	0.294151	0.086128	3.41528	0.000637171	0.030368	42.4388	52.3634
ENSG00000144476	ACKR3	protein_coding	229.246	0.423118	0.124	3.41225	0.000644298	0.0305236	5.52536	8.51092
ENSG00000185070	FLRT2	protein_coding	2627.24	-0.203557	0.0599874	-3.39333	0.000690492	0.0325989	40.8426	34.4107
ENSG00000181090	EHMT1	protein_coding	1436.13	0.275361	0.0812163	3.39046	0.000697745	0.0328277	63.246	76.6377
ENSG00000157426	AASDH	protein_coding	190.709	0.434855	0.128325	3.3887	0.00070225	0.0329261	3.43497	5.68929
ENSG00000170275	CRTAP	protein_coding	3498.74	0.210325	0.0622107	3.38084	0.000722635	0.0336506	98.7205	112.691
ENSG00000225855	RUSC1-AS1	antisense_RNA	111.453	-0.433905	0.128318	-3.38148	0.000720961	0.0336506	3.4306	1.98992
ENSG00000102032	RENBP	protein_coding	30.4844	0.380456	0.112575	3.37958	0.000725979	0.0336914	1.03519	3.06848
ENSG00000104219	ZDHHC2	protein_coding	1051.2	0.277859	0.0822752	3.37719	0.000732305	0.0338461	59.2342	71.9492
ENSG00000184557	SOCS3	protein_coding	280.635	0.396702	0.117491	3.37645	0.000734275	0.0338461	3.38225	4.8816
ENSG00000169826	CSGALNACT2	protein_coding	1237.7	0.254277	0.0753324	3.3754	0.000737077	0.0338608	11.9268	14.1514
ENSG00000271741	AC114490.2	protein_coding	87.6461	0.437011	0.129629	3.37126	0.000748265	0.0342595	0.781702	1.46807
ENSG00000104368	PLAT	protein_coding	3037.73	0.286435	0.0850885	3.36632	0.000761776	0.0347615	82.9399	101.659
ENSG00000213463	SYNJ2BP	protein_coding	936.269	0.292924	0.0870813	3.3638	0.000768773	0.0349638	7.5507	9.33716
ENSG00000182240	BACE2	protein_coding	1991.66	0.388806	0.115798	3.35764	0.000786113	0.0356336	228.847	322.872
ENSG00000283445	AL136985.3	lincRNA	179.101	-0.40542	0.121626	-3.33334	0.000858115	0.0387686	3.49044	2.24941
ENSG00000117152	RGS4	protein_coding	2277.86	-0.255139	0.0765766	-3.33181	0.000862836	0.0388533	76.6775	61.5761
ENSG00000152926	ZNF117	protein_coding	978.01	-0.317914	0.0955058	-3.32874	0.000872393	0.0391544	9.2864	6.98646
ENSG00000090013	BLVRB	protein_coding	189.787	0.399997	0.120289	3.32529	0.000883257	0.0393892	9.97714	14.571
ENSG00000147162	OGT	protein_coding	2735.1	-0.271074	0.08152	-3.32525	0.000883398	0.0393892	37.9009	30.0266
ENSG00000127720	METTL25	protein_coding	117.034	-0.424347	0.12796	-3.31625	0.00091234	0.0404155	6.51513	3.85149
ENSG00000167767	KRT80	protein_coding	1053.84	-0.264238	0.0796688	-3.3167	0.000910865	0.0404155	12.1597	9.67986
ENSG00000188997	KCTD21	protein_coding	227.657	0.415863	0.125516	3.31323	0.000922246	0.0407221	2.95842	4.57299
ENSG00000160584	SIK3	protein_coding	428.593	0.398103	0.120271	3.31005	0.000932803	0.0410554	19.6679	28.5336
ENSG00000113971	NPHP3	protein_coding	562.326	-0.340328	0.102895	-3.30752	0.000941248	0.0412939	10.7592	7.87004
ENSG00000162522	KIAA1522	protein_coding	631.764	0.2971	0.0900304	3.3	0.000966857	0.0422814	4.59125	5.70356
ENSG00000184194	GPR173	protein_coding	141.359	-0.428314	0.129853	-3.29846	0.00097216	0.0423775	2.45911	1.3099
ENSG00000049323	LTBP1	protein_coding	5398.37	0.234711	0.0712427	3.29453	0.000985879	0.0424611	58.9984	68.7935
ENSG00000177576	C18orf32	protein_coding	183.946	-0.415768	0.126196	-3.29463	0.000985502	0.0424611	9.84019	4.50852
ENSG00000196923	PDLIM7	protein_coding	2132.74	-0.272032	0.0825411	-3.29572	0.000981702	0.0424611	120.805	95.5806
ENSG00000223403	MEG9	lincRNA	56.973	-0.393144	0.119339	-3.29434	0.000986527	0.0424611	3.66543	1.41598
ENSG00000197971	MBP	protein_coding	159.739	0.410476	0.124651	3.29302	0.00099119	0.0425276	1.63262	2.48064
ENSG00000117984	CTSD	protein_coding	2392.49	0.25403	0.077372	3.28322	0.00102627	0.0438949	107.477	127.748
ENSG00000033170	FUT8	protein_coding	1493.37	0.270788	0.0826702	3.27552	0.00105466	0.0449681	35.0948	42.3784
ENSG00000006025	OSBPL7	protein_coding	328.384	-0.372258	0.113692	-3.27426	0.00105939	0.0450289	13.5223	9.32721
ENSG00000111275	ALDH2	protein_coding	923.016	0.282084	0.0861956	3.27261	0.00106561	0.0451528	27.4598	33.6115
ENSG00000102174	PHEX	protein_coding	103.232	0.421339	0.129053	3.26485	0.00109523	0.0460115	0.473363	0.908268
ENSG00000111664	GNB3	protein_coding	90.943	-0.423666	0.129843	-3.26291	0.00110274	0.0460115	3.88233	2.13183
ENSG00000173511	VEGFB	protein_coding	436.748	0.332453	0.101879	3.26323	0.0011015	0.0460115	24.2915	31.5655
ENSG00000175893	ZDHHC21	protein_coding	1479.9	-0.237095	0.0726305	-3.26441	0.00109693	0.0460115	9.50515	7.76869
ENSG00000223705	NSUN5P1	transcribed_unprocessed_pseudogene	316.879	-0.382429	0.117094	-3.26599	0.00109081	0.0460115	4.6112	3.1142
ENSG00000184206	GOLGA6L4	protein_coding	136.945	-0.418924	0.128553	-3.25875	0.00111903	0.0464074	1.91337	1.12674
ENSG00000225032	AL162586.1	antisense_RNA	115.253	-0.423111	0.129808	-3.25952	0.001116	0.0464074	3.17357	1.75013
ENSG00000168003	SLC3A2	protein_coding	1807.51	0.264152	0.0811113	3.25666	0.0011273	0.0466089	140.032	168.564
ENSG00000115762	PLEKHB2	protein_coding	2133.31	0.199079	0.0612777	3.24879	0.00115896	0.047629	18.8329	21.3318
ENSG00000196696	PDXDC2P-NPIPB14P	processed_transcript	317.087	-0.344756	0.106092	-3.2496	0.00115568	0.047629	4.56833	3.30418
ENSG00000143545	RAB13	protein_coding	1707.85	0.233326	0.0720086	3.24026	0.00119421	0.0489304	62.2647	72.7539
ENSG00000270069	MIR222HG	lincRNA	226.437	-0.393982	0.12183	-3.23386	0.00122128	0.0498898	8.83167	5.74993
ENSG00000107262	BAG1	protein_coding	1130.62	0.236094	0.0730674	3.23118	0.00123281	0.0502102	40.5195	47.4063
ENSG00000170390	DCLK2	protein_coding	101.853	0.419276	0.12983	3.22941	0.00124044	0.0503708	1.59916	2.75146
ENSG00000162367	TAL1	protein_coding	1182.4	-0.328096	0.102057	-3.21484	0.00130517	0.0525935	28.0903	20.6892
ENSG00000164663	USP49	protein_coding	179.104	-0.406706	0.126522	-3.21449	0.00130674	0.0525935	1.3135	0.807383
ENSG00000274627	AC092123.2	sense_intronic	129.899	-0.412909	0.12843	-3.21505	0.00130423	0.0525935	1.15934	0.689036
ENSG00000120337	TNFSF18	protein_coding	498.352	-0.300712	0.0937062	-3.20909	0.00133154	0.0534338	11.8018	9.02042
ENSG00000214967	NPIPA7	protein_coding	33.2847	-0.381689	0.11899	-3.20774	0.00133783	0.0535288	1.61495	0.646789
ENSG00000127481	UBR4	protein_coding	5138.6	0.312259	0.0974761	3.20344	0.00135796	0.0541755	131.301	166.295
ENSG00000140416	TPM1	protein_coding	6824.8	-0.189479	0.059254	-3.19774	0.00138511	0.0550974	547.026	466.156
ENSG00000100823	APEX1	protein_coding	3369.04	0.195704	0.0613419	3.19038	0.00142086	0.0563551	209.8	236.921
ENSG00000132471	WBP2	protein_coding	1462.18	0.246906	0.0775035	3.18574	0.00144386	0.0571014	46.8442	55.3982
ENSG00000204172	AGAP9	protein_coding	49.184	-0.395786	0.12429	-3.18436	0.00145072	0.0572071	1.17785	0.51881
ENSG00000150995	ITPR1	protein_coding	307.867	0.40527	0.127645	3.17498	0.00149849	0.0589204	3.4636	5.46031
ENSG00000170522	ELOVL6	protein_coding	534.049	0.411709	0.129869	3.1702	0.00152336	0.059726	27.4943	47.2825
ENSG00000145029	NICN1	protein_coding	168.156	-0.410821	0.129756	-3.16611	0.00154491	0.0603977	7.64417	4.32761
ENSG00000198408	MGEA5	protein_coding	2939.13	-0.236008	0.0746091	-3.16326	0.00156014	0.0608186	50.14	40.9673
ENSG00000166548	TK2	protein_coding	537.724	0.352533	0.111588	3.15925	0.00158177	0.0614863	19.7906	26.7389
ENSG00000003400	CASP10	protein_coding	559.045	-0.35449	0.112351	-3.1552	0.0016039	0.0621693	11.4264	8.08861
ENSG00000102763	VWA8	protein_coding	420.249	0.392806	0.124556	3.15365	0.00161244	0.0623232	2.66007	3.98616
ENSG00000102048	ASB9	protein_coding	108.292	0.404923	0.128508	3.15096	0.00162737	0.0627229	3.55602	5.68416
ENSG00000130511	SSBP4	protein_coding	609.482	-0.292576	0.0928952	-3.14953	0.00163533	0.062852	101.863	78.637
ENSG00000100403	ZC3H7B	protein_coding	3576.87	-0.200853	0.0638329	-3.14655	0.00165208	0.0633175	25.2275	21.2555
ENSG00000156508	EEF1A1	protein_coding	238594	0.170447	0.0542167	3.1438	0.00166769	0.0637365	7304.35	8092.44
ENSG00000164465	DCBLD1	protein_coding	1631.35	-0.258825	0.0823521	-3.14291	0.00167276	0.0637517	61.6686	49.2445
ENSG00000101265	RASSF2	protein_coding	1640.57	-0.229551	0.0730741	-3.14134	0.00168178	0.0639171	13.0242	10.7068
ENSG00000172809	RPL38	protein_coding	4074.7	0.349189	0.111216	3.13973	0.00169101	0.0640892	1124.27	1519.89
ENSG00000134815	DHX34	protein_coding	330.38	-0.39142	0.124726	-3.13823	0.00169972	0.0642411	8.37088	5.38393
ENSG00000117280	RAB29	protein_coding	531.225	0.381818	0.121741	3.13631	0.0017109	0.0644848	26.6726	38.6875
ENSG00000071859	FAM50A	protein_coding	1330.54	0.246947	0.0787657	3.13521	0.00171733	0.064549	99.8544	118.227
ENSG00000099917	MED15	protein_coding	1589.02	-0.232566	0.0742694	-3.13139	0.00173982	0.0652147	56.0798	45.885
ENSG00000075785	RAB7A	protein_coding	3806.5	0.192252	0.0615477	3.12364	0.00178632	0.0663286	237.886	268.352
ENSG00000105137	SYDE1	protein_coding	299.708	-0.352503	0.112895	-3.1224	0.00179385	0.0663286	5.52594	3.88267
ENSG00000118523	CTGF	protein_coding	36578.1	-0.146406	0.046876	-3.12325	0.00178863	0.0663286	683.645	601.852
ENSG00000148396	SEC16A	protein_coding	3081.44	-0.251965	0.0806465	-3.12431	0.00178223	0.0663286	20.63	16.5588
ENSG00000164125	FAM198B	protein_coding	5678.32	0.211757	0.0678112	3.12274	0.00179174	0.0663286	85.5419	98.1452
ENSG00000106603	COA1	protein_coding	792.09	0.377948	0.121089	3.12124	0.00180094	0.0664109	57.9239	83.4513
ENSG00000183873	SCN5A	protein_coding	541.981	-0.388298	0.124446	-3.12022	0.00180714	0.0664599	7.00184	4.48239
ENSG00000147130	ZMYM3	protein_coding	919.131	-0.266654	0.0856922	-3.11176	0.00185973	0.0678455	10.0218	7.92613
ENSG00000169914	OTUD3	protein_coding	335.083	-0.399334	0.128275	-3.1131	0.00185132	0.0678455	3.64864	2.225
ENSG00000256500	AL139300.1	protein_coding	467.29	0.33169	0.106573	3.11232	0.00185623	0.0678455	6.58234	8.60662
ENSG00000170801	HTRA3	protein_coding	125.359	0.398183	0.128098	3.10843	0.00188084	0.0684323	1.78217	2.81517
ENSG00000263020	AL662899.3	protein_coding	75.1684	-0.389629	0.125445	-3.10597	0.00189653	0.0688198	2.60733	1.21321
ENSG00000118508	RAB32	protein_coding	663.163	0.266466	0.0858233	3.10482	0.00190396	0.0689063	22.736	27.4826
ENSG00000196367	TRRAP	protein_coding	2529.12	-0.228546	0.0736508	-3.1031	0.00191503	0.0691235	9.0143	7.40204
ENSG00000058866	DGKG	protein_coding	18.671	0.176637	0.0569682	3.10062	0.00193119	0.0693397	0.052508	2.16489
ENSG00000221887	HMSD	protein_coding	27.9874	-0.174089	0.0561417	-3.10088	0.00192944	0.0693397	7.06604	0.128301
ENSG00000125827	TMX4	protein_coding	1278.68	0.270204	0.0872331	3.09749	0.00195168	0.0695266	9.8238	11.9384
ENSG00000138759	FRAS1	protein_coding	255.523	-0.402148	0.129826	-3.0976	0.00195097	0.0695266	1.12333	0.629792
ENSG00000196878	LAMB3	protein_coding	334.807	-0.355294	0.114678	-3.0982	0.00194703	0.0695266	6.2769	4.38926
ENSG00000178567	EPM2AIP1	protein_coding	737.158	0.313464	0.101247	3.09603	0.00196127	0.0696865	6.78955	8.69239
ENSG00000139719	VPS33A	protein_coding	595.538	0.307528	0.0993825	3.09438	0.00197222	0.0697122	12.7743	16.1647
ENSG00000181826	RELL1	protein_coding	223.933	0.353775	0.114303	3.09507	0.00196769	0.0697122	6.68622	9.12431
ENSG00000137767	SQOR	protein_coding	282.31	0.359102	0.116133	3.09216	0.00198708	0.0700561	6.18874	8.51338
ENSG00000027001	MIPEP	protein_coding	361.387	0.377478	0.122168	3.08983	0.00200271	0.070425	7.33479	10.586
ENSG00000131002	TXLNGY	transcribed_unprocessed_pseudogene	530.945	-0.287808	0.0931904	-3.08838	0.00201248	0.0705869	15.8241	12.2174
ENSG00000165915	SLC39A13	protein_coding	1079.78	-0.250282	0.0810741	-3.08708	0.00202134	0.0707159	34.2156	27.5265
ENSG00000124299	PEPD	protein_coding	985.763	0.270559	0.0877441	3.0835	0.00204582	0.0713892	62.6507	75.886
ENSG00000187800	PEAR1	protein_coding	3376.89	-0.272755	0.0886603	-3.0764	0.00209513	0.0729235	43.2325	34.0158
ENSG00000163781	TOPBP1	protein_coding	1713	-0.261396	0.0851692	-3.06913	0.0021468	0.0745316	46.0401	36.6551
ENSG00000138604	GLCE	protein_coding	4117.57	-0.171542	0.055945	-3.06626	0.00216754	0.0750607	40.3119	34.7909
ENSG00000130508	PXDN	protein_coding	12652.3	0.202083	0.0659704	3.06323	0.0021896	0.0752516	199.953	227.354
ENSG00000164877	MICALL2	protein_coding	464.718	-0.367988	0.120085	-3.0644	0.00218107	0.0752516	12.6267	8.52589
ENSG00000170296	GABARAP	protein_coding	2942.06	0.203826	0.066532	3.06357	0.00218711	0.0752516	266.56	303.624
ENSG00000099937	SERPIND1	protein_coding	633.268	-0.321707	0.105429	-3.05143	0.00227758	0.0780786	12.2685	9.03094
ENSG00000105519	CAPS	protein_coding	63.746	-0.382251	0.125428	-3.04759	0.00230686	0.0781444	1.37515	0.648226
ENSG00000134852	CLOCK	protein_coding	889.027	-0.31331	0.10278	-3.04835	0.00230101	0.0781444	10.8765	8.13256
ENSG00000134954	ETS1	protein_coding	3630.48	0.181215	0.0594505	3.04816	0.00230244	0.0781444	31.3633	35.0382
ENSG00000136492	BRIP1	protein_coding	548.277	-0.296507	0.0972097	-3.05018	0.00228703	0.0781444	4.98243	3.80242
ENSG00000164823	OSGIN2	protein_coding	676.195	0.26879	0.0882023	3.04742	0.00230813	0.0781444	8.90099	10.7878
ENSG00000159640	ACE	protein_coding	1057.51	0.292004	0.0958741	3.0457	0.00232139	0.0783987	21.2521	26.4576
ENSG00000125089	SH3TC1	protein_coding	1607.28	-0.262598	0.0863312	-3.04175	0.00235204	0.0792269	56.4614	44.9129
ENSG00000136237	RAPGEF5	protein_coding	1091.77	0.347727	0.114344	3.04105	0.00235753	0.0792269	12.9369	17.5644
ENSG00000135446	CDK4	protein_coding	2870.85	0.215185	0.0708574	3.03688	0.0023904	0.0801343	188.381	216.576
ENSG00000204592	HLA-E	protein_coding	6097.84	0.166747	0.0549464	3.03473	0.00240752	0.0805103	92.52	102.219
ENSG00000153395	LPCAT1	protein_coding	1197.84	0.279935	0.0922862	3.03334	0.00241865	0.0806848	18.0134	22.1544
ENSG00000008394	MGST1	protein_coding	1283.89	0.320928	0.106064	3.02578	0.00247992	0.0825268	341.472	442.858
ENSG00000162946	DISC1	protein_coding	291.572	0.369056	0.122084	3.02297	0.00250308	0.0830949	1.86673	2.67391
ENSG00000241978	AKAP2	protein_coding	9885.81	0.157479	0.0521274	3.02104	0.00251909	0.0834235	80.8318	88.6376
ENSG00000013441	CLK1	protein_coding	884.816	-0.249744	0.0828412	-3.01473	0.00257212	0.0849733	40.7466	32.8228
ENSG00000171943	SRGAP2C	protein_coding	791.978	0.362678	0.120395	3.01241	0.0025918	0.0854168	4.90775	6.9357
ENSG00000005893	LAMP2	protein_coding	3457.46	0.201534	0.0669182	3.01165	0.0025983	0.0854245	56.9869	64.7751
ENSG00000128524	ATP6V1F	protein_coding	870.861	0.250499	0.0832311	3.00968	0.00261521	0.0857739	63.9246	76.119
ENSG00000173801	JUP	protein_coding	4081.35	0.19198	0.0638375	3.00733	0.00263557	0.0862344	48.8102	55.1104
ENSG00000131981	LGALS3	protein_coding	375.518	0.380214	0.126634	3.00247	0.00267799	0.0870419	17.0073	25.6403
ENSG00000176444	CLK2	protein_coding	687.299	-0.253137	0.084304	-3.00267	0.00267624	0.0870419	20.0997	16.1098
ENSG00000277258	PCGF2	protein_coding	1466.89	0.236749	0.0788556	3.00231	0.00267939	0.0870419	46.2793	54.3312
ENSG00000169282	KCNAB1	protein_coding	513.302	-0.323393	0.107842	-2.99877	0.00271075	0.0878516	11.4811	8.39932
ENSG00000112139	MDGA1	protein_coding	59.3796	0.267356	0.0893109	2.99354	0.00275758	0.088899	0.38179	1.82574
ENSG00000171824	EXOSC10	protein_coding	2066.65	-0.263025	0.0878806	-2.99299	0.00276262	0.088899	63.207	50.1748
ENSG00000216775	AL109918.1	transcribed_unprocessed_pseudogene	228.756	-0.385941	0.128892	-2.99429	0.00275087	0.088899	7.58099	4.60254
ENSG00000143153	ATP1B1	protein_coding	849.699	0.285033	0.0953127	2.9905	0.00278518	0.089414	14.7757	18.2775
ENSG00000170100	ZNF778	protein_coding	355.58	0.386759	0.129383	2.98926	0.00279653	0.0895677	3.63784	6.3135
ENSG00000186340	THBS2	protein_coding	17.8818	-0.276105	0.0925147	-2.98445	0.00284089	0.0907753	0.361806	0.0899825
ENSG00000140941	MAP1LC3B	protein_coding	2820.86	0.194177	0.0651943	2.97844	0.00289718	0.0923578	44.7149	50.5182
ENSG00000170989	S1PR1	protein_coding	3848.58	0.199292	0.0669783	2.97548	0.00292534	0.0930382	64.2761	72.9922
ENSG00000100201	DDX17	protein_coding	7858.82	-0.157394	0.0529282	-2.97372	0.00294211	0.0933538	77.5869	67.7086
ENSG00000142798	HSPG2	protein_coding	90854.2	-0.208233	0.0701711	-2.96751	0.00300224	0.0950407	728.696	609.669
ENSG00000183889	AC138969.1	protein_coding	708.949	-0.258995	0.0873273	-2.9658	0.00301896	0.0953487	73.4243	58.4873
ENSG00000119718	EIF2B2	protein_coding	2162.31	0.190416	0.0643048	2.96115	0.00306493	0.0955428	95.1087	107.187
ENSG00000145685	LHFPL2	protein_coding	1647.23	0.232545	0.0785103	2.96197	0.00305678	0.0955428	13.5801	15.9123
ENSG00000172927	MYEOV	protein_coding	420.526	-0.317538	0.107239	-2.96103	0.00306615	0.0955428	44.9248	33.17
ENSG00000177119	ANO6	protein_coding	3079.3	0.175222	0.0591283	2.96343	0.00304232	0.0955428	19.0164	21.1477
ENSG00000234449	FAM239A	lincRNA	50.9788	-0.37454	0.126494	-2.96093	0.00306712	0.0955428	2.0186	1.00758
ENSG00000270617	URGCP-MRPS24	protein_coding	16.4587	0.182396	0.0615569	2.96304	0.00304613	0.0955428	3.59933e-05	2.19906
ENSG00000112282	MED23	protein_coding	859.041	-0.239804	0.0810293	-2.95947	0.00308165	0.095777	9.19705	7.45425
ENSG00000167670	CHAF1A	protein_coding	942.241	-0.283328	0.0957967	-2.9576	0.00310043	0.0961414	24.5018	18.9456
ENSG00000134986	NREP	protein_coding	2150.38	0.240227	0.0813153	2.95426	0.00313415	0.0967718	59.8905	70.7
ENSG00000221866	PLXNA4	protein_coding	571.486	-0.358232	0.121262	-2.95419	0.00313494	0.0967718	2.78062	1.87345
ENSG00000125304	TM9SF2	protein_coding	2816.19	0.235079	0.0798041	2.9457	0.00322221	0.0984117	34.4682	40.4339
ENSG00000130340	SNX9	protein_coding	2169.47	0.189806	0.0644221	2.94628	0.00321617	0.0984117	18.9574	21.3347
ENSG00000137496	IL18BP	protein_coding	168.582	-0.377708	0.128258	-2.9449	0.00323059	0.0984117	5.68241	3.51917
ENSG00000173588	CEP83	protein_coding	264.299	-0.381755	0.129611	-2.94539	0.00322551	0.0984117	15.1793	9.06606
ENSG00000174059	CD34	protein_coding	991.637	0.279585	0.094853	2.94756	0.00320298	0.0984117	12.9827	16.0203
ENSG00000188641	DPYD	protein_coding	491.912	-0.302061	0.102574	-2.94483	0.00323134	0.0984117	5.56488	4.19698
ENSG00000181982	CCDC149	protein_coding	193.619	-0.356997	0.1213	-2.94309	0.00324956	0.0987461	6.39726	4.3445
ENSG00000020577	SAMD4A	protein_coding	1408.11	0.292994	0.0996195	2.94113	0.00327015	0.0991511	14.1518	17.6998
ENSG00000203896	LIME1	protein_coding	49.0777	-0.343189	0.116736	-2.93987	0.00328352	0.0993357	1.77775	0.75504
ENSG00000148339	SLC25A25	protein_coding	425.193	0.307053	0.104642	2.93432	0.00334278	0.100682	5.31894	6.77575
ENSG00000158290	CUL4B	protein_coding	3511.44	0.185647	0.0632572	2.93479	0.00333774	0.100682	31.8921	35.7619
ENSG00000243716	NPIPB5	protein_coding	787.698	-0.354439	0.120872	-2.93234	0.00336419	0.101104	35.6711	24.3492
ENSG00000130164	LDLR	protein_coding	3576.49	0.247972	0.0846096	2.93077	0.0033812	0.101204	80.1563	95.3
ENSG00000162337	LRP5	protein_coding	1244.03	-0.318631	0.108723	-2.93067	0.00338237	0.101204	40.8341	30.0409
ENSG00000127511	SIN3B	protein_coding	1372.03	-0.201965	0.0689518	-2.92907	0.00339976	0.101502	23.6356	19.8736
ENSG00000233369	GTF2IP4	transcribed_processed_pseudogene	1924.5	-0.219849	0.0750759	-2.92835	0.00340761	0.101514	39.959	33.0761
ENSG00000170802	FOXN2	protein_coding	496.325	0.28123	0.0964157	2.91685	0.00353582	0.105104	4.28014	5.28866
ENSG00000172331	BPGM	protein_coding	1393.64	0.203366	0.0697461	2.91581	0.00354764	0.105226	31.6298	36.0602
ENSG00000119772	DNMT3A	protein_coding	1011.98	0.2708	0.0928979	2.91502	0.00355661	0.105263	17.0272	20.7927
ENSG00000272391	POM121C	protein_coding	1234.59	-0.245169	0.0841319	-2.9141	0.00356712	0.105346	28.9938	23.3423
ENSG00000173852	DPY19L1	protein_coding	2530.59	0.275725	0.0946716	2.91243	0.00358623	0.105682	128.621	158.104
ENSG00000135677	GNS	protein_coding	5751.18	0.188018	0.0646113	2.90999	0.00361446	0.106284	64.8356	72.9746
ENSG00000074219	TEAD2	protein_coding	1585.77	-0.341739	0.117587	-2.90627	0.00365763	0.106459	67.995	47.8646
ENSG00000134262	AP4B1	protein_coding	515.527	-0.312634	0.10753	-2.90742	0.00364419	0.106459	21.5776	15.9991
ENSG00000148842	CNNM2	protein_coding	58.1624	0.372522	0.128127	2.90744	0.00364406	0.106459	0.382269	0.692778
ENSG00000153485	TMEM251	protein_coding	201.45	0.341549	0.117528	2.90612	0.00365944	0.106459	8.66362	11.8044
ENSG00000215154	AC141586.1	transcribed_unprocessed_pseudogene	97.2252	-0.377595	0.129875	-2.90737	0.00364482	0.106459	2.11396	1.2141
ENSG00000074695	LMAN1	protein_coding	3714.82	0.191694	0.0660045	2.90426	0.0036812	0.106638	34.1353	38.5015
ENSG00000234684	SDCBP2-AS1	antisense_RNA	71.9751	-0.377185	0.129853	-2.90471	0.00367594	0.106638	2.42024	1.38742
ENSG00000160299	PCNT	protein_coding	1236.85	-0.257875	0.0888475	-2.90244	0.00370264	0.107031	14.0728	11.2154
ENSG00000125378	BMP4	protein_coding	837.617	-0.248471	0.0856869	-2.89976	0.00373453	0.107725	29.7878	23.9226
ENSG00000273018	AC107983.2	processed_transcript	95.4934	-0.37493	0.129491	-2.89541	0.00378664	0.108998	2.94105	1.77713
ENSG00000272849	AC084018.1	lincRNA	30.9426	-0.338079	0.116953	-2.89073	0.00384344	0.1104	4.98977	2.06988
ENSG00000197461	PDGFA	protein_coding	498.769	0.29763	0.102986	2.89	0.00385241	0.110425	11.5162	14.5762
ENSG00000132669	RIN2	protein_coding	1252.07	-0.328827	0.113807	-2.88933	0.00386065	0.110429	34.1443	24.4683
ENSG00000129467	ADCY4	protein_coding	603.625	-0.283891	0.0983069	-2.88781	0.00387938	0.110548	23.6679	18.225
ENSG00000169213	RAB3B	protein_coding	1487.37	-0.214315	0.0742172	-2.88767	0.00388102	0.110548	4.74062	3.93623
ENSG00000198721	ECI2	protein_coding	2717.27	-0.216071	0.07494	-2.88325	0.0039359	0.111878	100.902	83.598
ENSG00000132274	TRIM22	protein_coding	1985.9	-0.194329	0.0675429	-2.87712	0.00401318	0.112909	69.0413	58.4262
ENSG00000154133	ROBO4	protein_coding	11985.1	-0.213255	0.0740781	-2.87879	0.00399209	0.112909	178.624	148.437
ENSG00000173482	PTPRM	protein_coding	874.237	0.247326	0.0859368	2.878	0.004002	0.112909	19.4969	23.2299
ENSG00000183087	GAS6	protein_coding	531.559	-0.284328	0.0988247	-2.8771	0.00401353	0.112909	9.96083	7.68858
ENSG00000213079	SCAF8	protein_coding	1377.11	-0.244719	0.0849912	-2.87934	0.00398506	0.112909	18.3815	14.8384
ENSG00000023909	GCLM	protein_coding	873.779	0.293703	0.10216	2.87493	0.00404116	0.11339	16.5961	20.9369
ENSG00000038382	TRIO	protein_coding	4538.58	-0.229047	0.0796837	-2.87445	0.00404726	0.11339	118.478	97.1412
ENSG00000184470	TXNRD2	protein_coding	2105.33	-0.201937	0.0702833	-2.87319	0.00406347	0.113466	100.991	84.8814
ENSG00000196458	ZNF605	protein_coding	180.846	-0.366215	0.12747	-2.87295	0.0040666	0.113466	2.09197	1.33941
ENSG00000072803	FBXW11	protein_coding	1257.6	0.273693	0.0953943	2.86907	0.00411681	0.114632	18.0121	22.108
ENSG00000266074	BAHCC1	protein_coding	279.695	-0.369332	0.128959	-2.86396	0.00418381	0.11626	3.99096	2.46436
ENSG00000278311	GGNBP2	protein_coding	1355.61	-0.210529	0.0736064	-2.86021	0.00423367	0.117407	36.1881	30.1468
ENSG00000148343	MIGA2	protein_coding	450.539	-0.354315	0.123995	-2.8575	0.00426996	0.118173	11.6896	7.82193
ENSG00000178718	RPP25	protein_coding	337.56	0.324446	0.113604	2.85595	0.00429086	0.118511	3.79638	5.03414
ENSG00000173083	HPSE	protein_coding	265.177	0.328061	0.1149	2.85518	0.00430118	0.118556	3.0053	4.01466
ENSG00000197912	SPG7	protein_coding	1277.64	-0.270387	0.0947235	-2.85449	0.00431065	0.118578	44.0373	34.5024
ENSG00000059804	SLC2A3	protein_coding	637.618	0.268256	0.0940245	2.85305	0.0043302	0.118876	9.23341	11.2657
ENSG00000133895	MEN1	protein_coding	771.079	-0.244346	0.0856868	-2.85162	0.00434967	0.118932	31.387	25.2968
ENSG00000134668	SPOCD1	protein_coding	1471.16	-0.245778	0.0861841	-2.85178	0.00434756	0.118932	38.5998	31.0404
ENSG00000101844	ATG4A	protein_coding	1030.16	0.225578	0.0792162	2.84762	0.00440475	0.120197	27.9767	32.5956
ENSG00000035403	VCL	protein_coding	8384.78	-0.149766	0.0526077	-2.84685	0.00441542	0.120248	80.6438	70.7894
ENSG00000135926	TMBIM1	protein_coding	2255.84	0.209903	0.0737656	2.84554	0.00443359	0.120502	49.2775	56.4776
ENSG00000185495	AC138393.1	transcribed_unprocessed_pseudogene	38.9075	-0.349495	0.122871	-2.8444	0.00444949	0.120693	1.41564	0.667915
ENSG00000117143	UAP1	protein_coding	2116.57	-0.234517	0.0825601	-2.84057	0.00450337	0.121913	50.1723	40.8883
ENSG00000135090	TAOK3	protein_coding	973.712	-0.22465	0.0791185	-2.83942	0.00451959	0.122109	30.9976	25.5165
ENSG00000226312	CFLAR-AS1	antisense_RNA	18.1721	-0.222652	0.0784388	-2.83854	0.00453199	0.122203	3.74984	0.637892
ENSG00000169189	NSMCE1	protein_coding	425.239	0.312008	0.11003	2.83565	0.00457323	0.123071	84.8456	109.791
ENSG00000122958	VPS26A	protein_coding	1790.48	0.209964	0.0740789	2.83433	0.00459216	0.123337	52.4284	60.1968
ENSG00000197217	ENTPD4	protein_coding	1141.51	0.26498	0.0935104	2.83369	0.00460138	0.123342	23.7329	28.9204
ENSG00000100345	MYH9	protein_coding	46351.7	-0.157191	0.0555171	-2.83139	0.00463455	0.12359	901.753	787.208
ENSG00000100813	ACIN1	protein_coding	4129.76	-0.193165	0.0682429	-2.83055	0.00464684	0.12359	102.196	86.4526
ENSG00000101255	TRIB3	protein_coding	777.223	0.238443	0.0841981	2.83193	0.00462685	0.12359	11.7313	13.858
ENSG00000136888	ATP6V1G1	protein_coding	1138.57	0.211981	0.0748887	2.83061	0.00464591	0.12359	46.8486	53.8743
ENSG00000013297	CLDN11	protein_coding	5308.47	-0.194775	0.0688487	-2.82903	0.0046689	0.123935	126.775	106.984
ENSG00000103249	CLCN7	protein_coding	1021.87	0.264582	0.093711	2.82338	0.00475197	0.12527	22.1178	26.8793
ENSG00000128591	FLNC	protein_coding	5611.16	-0.207096	0.0733528	-2.82328	0.00475352	0.12527	29.8968	24.9534
ENSG00000135723	FHOD1	protein_coding	1565.2	-0.204993	0.0726041	-2.82344	0.0047512	0.12527	62.7552	52.5223
ENSG00000273055	AC005046.1	antisense_RNA	62.1491	-0.358035	0.126823	-2.82312	0.00475593	0.12527	8.00717	4.13052
ENSG00000073417	PDE8A	protein_coding	865.501	-0.308856	0.109533	-2.81976	0.0048059	0.125648	25.1197	18.5248
ENSG00000131100	ATP6V1E1	protein_coding	1528.08	0.202108	0.0716777	2.81968	0.00480713	0.125648	56.3743	64.2319
ENSG00000139631	CSAD	protein_coding	112.932	-0.366202	0.129869	-2.81979	0.00480554	0.125648	6.97992	4.13414
ENSG00000163565	IFI16	protein_coding	4776.05	0.222766	0.0789691	2.82092	0.00478857	0.125648	91.0811	105.983
ENSG00000132376	INPP5K	protein_coding	582.765	0.310384	0.110149	2.81786	0.00483444	0.126121	15.0191	19.4606
ENSG00000100364	KIAA0930	protein_coding	733.211	0.256204	0.0911282	2.81147	0.00493157	0.128164	18.0251	21.6978
ENSG00000185813	PCYT2	protein_coding	629.278	0.261115	0.0928726	2.81153	0.00493057	0.128164	16.081	19.4561
ENSG00000074590	NUAK1	protein_coding	1128.67	-0.259791	0.092477	-2.80926	0.00496563	0.128665	13.7746	10.9009
ENSG00000189007	ADAT2	protein_coding	207.453	-0.348034	0.1239	-2.80899	0.00496969	0.128665	4.20526	2.84123
ENSG00000150630	VEGFC	protein_coding	689.997	-0.24682	0.087911	-2.80761	0.004991	0.128972	15.7437	12.629
ENSG00000112992	NNT	protein_coding	1749.39	0.22913	0.0816604	2.80588	0.0050179	0.129178	35.9549	42.0656
ENSG00000156253	RWDD2B	protein_coding	393.912	0.294258	0.10486	2.8062	0.00501303	0.129178	9.72381	12.3179
ENSG00000172765	TMCC1	protein_coding	697.954	0.333607	0.118976	2.80399	0.00504746	0.12945	50.0643	67.6895
ENSG00000185567	AHNAK2	protein_coding	5267.37	0.150185	0.0535597	2.80406	0.00504628	0.12945	20.5042	22.358
ENSG00000135047	CTSL	protein_coding	1259.4	0.217029	0.0774335	2.80278	0.00506636	0.129691	43.3347	50.0394
ENSG00000064989	CALCRL	protein_coding	3168.37	0.187584	0.0669717	2.80094	0.00509532	0.130188	51.2209	57.6857
ENSG00000167548	KMT2D	protein_coding	3062.17	-0.224114	0.0800459	-2.79982	0.00511318	0.130401	22.882	18.8055
ENSG00000123684	LPGAT1	protein_coding	1462.86	0.304562	0.108871	2.79745	0.00515071	0.131113	7.15412	9.19064
ENSG00000149573	MPZL2	protein_coding	484.228	0.301115	0.107718	2.79539	0.00518364	0.131705	10.5514	13.4343
ENSG00000179532	DNHD1	protein_coding	96.2074	-0.357914	0.128255	-2.79064	0.00526037	0.133406	1.73758	0.954474
ENSG00000251562	MALAT1	lincRNA	1351.68	-0.25692	0.0921034	-2.78947	0.00527947	0.133642	112.725	89.6346
ENSG00000103932	RPAP1	protein_coding	682.945	-0.28181	0.101049	-2.78885	0.0052895	0.133648	18.9307	14.5825
ENSG00000184677	ZBTB40	protein_coding	1010.98	-0.223987	0.0803856	-2.78641	0.00532952	0.13441	4.88698	4.01546
ENSG00000103047	TANGO6	protein_coding	379.137	0.289918	0.10418	2.78284	0.00538849	0.135647	9.61141	12.0964
ENSG00000184371	CSF1	protein_coding	91.2455	0.360654	0.12965	2.78175	0.00540662	0.135852	0.836454	1.40146
ENSG00000076555	ACACB	protein_coding	52.6081	0.273337	0.0982897	2.78093	0.00542038	0.135898	0.698022	2.18193
ENSG00000136098	NEK3	protein_coding	314.567	-0.357444	0.128556	-2.78045	0.00542835	0.135898	32.6506	17.9157
ENSG00000196155	PLEKHG4	protein_coding	742.6	-0.230432	0.0829121	-2.77924	0.0054487	0.136158	20.2689	16.5505
ENSG00000167771	RCOR2	protein_coding	17.7176	0.238303	0.0858041	2.77729	0.00548142	0.136725	0.188923	0.80488
ENSG00000136940	PDCL	protein_coding	1260.42	0.228667	0.0823662	2.77623	0.0054994	0.136923	36.13	42.2638
ENSG00000230724	LINC01001	lincRNA	67.7459	-0.352812	0.127169	-2.77436	0.00553107	0.137461	2.89502	1.51555
ENSG00000135914	HTR2B	protein_coding	35.9262	0.328436	0.118499	2.77164	0.00557755	0.138075	0.419854	0.895975
ENSG00000154027	AK5	protein_coding	178.122	-0.359706	0.129763	-2.77201	0.00557108	0.138075	29.1775	17.5835
ENSG00000168056	LTBP3	protein_coding	1421.88	-0.205552	0.0741761	-2.77113	0.00558615	0.138075	79.8842	66.9166
ENSG00000119596	YLPM1	protein_coding	2669.98	-0.18837	0.0681175	-2.76537	0.00568585	0.140285	25.3128	21.5067
ENSG00000055609	KMT2C	protein_coding	1311.89	-0.246791	0.0893477	-2.76214	0.00574236	0.1414	7.68561	6.18076
ENSG00000102178	UBL4A	protein_coding	666.973	0.241198	0.0873439	2.76148	0.00575409	0.1414	12.1514	14.4138
ENSG00000170345	FOS	protein_coding	124.676	0.321659	0.1165	2.76102	0.0057621	0.1414	6.52238	14.6458
ENSG00000100380	ST13	protein_coding	4610	0.161423	0.0584856	2.76004	0.00577937	0.141569	166.092	182.949
ENSG00000100439	ABHD4	protein_coding	501.347	0.340965	0.123793	2.75431	0.00588161	0.14209	14.4918	20.5089
ENSG00000104915	STX10	protein_coding	630.578	0.252389	0.0916676	2.7533	0.00589972	0.14209	103.63	124.304
ENSG00000111247	RAD51AP1	protein_coding	477.302	-0.285485	0.103668	-2.75385	0.00588988	0.14209	19.9667	15.2707
ENSG00000133574	GIMAP4	protein_coding	2432.26	-0.197941	0.0718065	-2.75659	0.00584081	0.14209	78.6011	66.3006
ENSG00000137955	RABGGTB	protein_coding	1360.62	-0.196153	0.071115	-2.75825	0.00581109	0.14209	60.6799	51.2289
ENSG00000164924	YWHAZ	protein_coding	19976.5	0.125794	0.0456325	2.75666	0.00583945	0.14209	550.36	589.17
ENSG00000167280	ENGASE	protein_coding	282.908	-0.319791	0.11616	-2.75302	0.00590478	0.14209	11.4541	8.23911
ENSG00000172059	KLF11	protein_coding	301.899	0.307342	0.111527	2.75575	0.00585572	0.14209	2.95573	3.83829
ENSG00000175745	NR2F1	protein_coding	530.557	-0.322618	0.117106	-2.75493	0.00587052	0.14209	14.1332	10.0823
ENSG00000178927	C17orf62	protein_coding	638.296	0.241332	0.0875615	2.75614	0.00584881	0.14209	65.8599	78.1029
ENSG00000134186	PRPF38B	protein_coding	1124.24	-0.202721	0.0736775	-2.75146	0.00593303	0.142518	16.3176	13.6926
ENSG00000131238	PPT1	protein_coding	2608.49	0.173092	0.0629446	2.74991	0.00596109	0.142738	91.9843	102.252
ENSG00000169908	TM4SF1	protein_coding	10319.2	0.150756	0.0548356	2.74923	0.00597357	0.142738	251.369	274.412
ENSG00000198960	ARMCX6	protein_coding	452.935	0.285319	0.103762	2.74975	0.00596401	0.142738	26.2758	33.0217
ENSG00000083099	LYRM2	protein_coding	918.795	0.22499	0.0819502	2.74545	0.00604279	0.14414	20.017	23.3239
ENSG00000008710	PKD1	protein_coding	843.903	-0.319742	0.11657	-2.74293	0.00608943	0.144998	24.3343	17.5579
ENSG00000100612	DHRS7	protein_coding	455.25	0.282086	0.1029	2.74137	0.00611831	0.145312	26.9541	33.6861
ENSG00000276107	AC037198.2	sense_intronic	161.978	-0.332478	0.121295	-2.74107	0.0061239	0.145312	14.4948	10.1039
ENSG00000143061	IGSF3	protein_coding	29.0459	0.189603	0.0692691	2.73719	0.00619662	0.146782	0.0514043	0.520753
ENSG00000262454	MIR193BHG	lincRNA	17.8926	0.27828	0.10169	2.73655	0.00620875	0.146815	0.131045	0.359163
ENSG00000013016	EHD3	protein_coding	47.5298	0.345583	0.126373	2.73463	0.00624498	0.147416	0.278687	0.513445
ENSG00000165458	INPPL1	protein_coding	2170.44	-0.173048	0.063339	-2.73209	0.00629341	0.148303	114.522	98.572
ENSG00000070214	SLC44A1	protein_coding	1829.09	0.212764	0.0779215	2.73049	0.00632406	0.148768	9.44079	10.885
ENSG00000066855	MTFR1	protein_coding	642.766	0.272446	0.0998346	2.72897	0.00635319	0.149196	16.0222	19.7391
ENSG00000106829	TLE4	protein_coding	466.628	-0.295503	0.108347	-2.72739	0.00638382	0.149401	13.7289	10.3094
ENSG00000173113	TRMT112	protein_coding	1237.4	0.201075	0.0737212	2.72751	0.00638139	0.149401	112.249	127.979
ENSG00000119899	SLC17A5	protein_coding	490.528	0.319755	0.117609	2.71878	0.00655227	0.153081	6.21722	8.30565
ENSG00000104388	RAB2A	protein_coding	2168.14	0.221193	0.0814012	2.71732	0.00658138	0.153236	70.4697	81.9976
ENSG00000196912	ANKRD36B	protein_coding	189.832	-0.346267	0.127413	-2.71768	0.00657413	0.153236	8.53842	4.61926
ENSG00000122378	FAM213A	protein_coding	7633.8	0.140576	0.0517465	2.71663	0.00659507	0.153293	183.533	198.69
ENSG00000196739	COL27A1	protein_coding	1229.93	-0.235355	0.0867264	-2.71377	0.00665231	0.154099	12.2267	9.92241
ENSG00000198715	GLMP	protein_coding	835.183	0.287388	0.105887	2.71411	0.00664539	0.154099	32.7545	41.2633
ENSG00000034510	TMSB10	protein_coding	21424.7	0.140785	0.0519464	2.71021	0.00672412	0.154282	3052.56	3308.03
ENSG00000111341	MGP	protein_coding	543.541	0.253397	0.0934588	2.71132	0.00670157	0.154282	59.6168	71.882
ENSG00000119397	CNTRL	protein_coding	722.589	-0.299936	0.110674	-2.71009	0.00672643	0.154282	7.03295	5.24984
ENSG00000126698	DNAJC8	protein_coding	2454.09	0.180319	0.0665378	2.71003	0.00672774	0.154282	83.7581	93.7603
ENSG00000149218	ENDOD1	protein_coding	747.383	0.223176	0.0823522	2.71001	0.00672807	0.154282	5.70447	6.64193
ENSG00000254772	EEF1G	protein_coding	26522.7	0.153022	0.0564325	2.71159	0.00669615	0.154282	873.661	955.796
ENSG00000001036	FUCA2	protein_coding	1311.86	0.193231	0.0713913	2.70665	0.0067965	0.155329	22.2041	25.1328
ENSG00000162390	ACOT11	protein_coding	181.828	0.342803	0.126638	2.70696	0.00679032	0.155329	1.91576	2.76811
ENSG00000109787	KLF3	protein_coding	1431.47	0.19214	0.0710557	2.70408	0.00684935	0.156014	10.396	11.7589
ENSG00000116717	GADD45A	protein_coding	684.651	-0.236366	0.0873992	-2.70443	0.00684207	0.156014	29.1957	23.6701
ENSG00000111077	TNS2	protein_coding	1121.54	-0.259383	0.0959622	-2.70297	0.00687226	0.156275	81.8794	64.6182
ENSG00000112983	BRD8	protein_coding	1068.27	-0.208877	0.0773526	-2.70032	0.00692726	0.156758	52.1976	43.4188
ENSG00000135317	SNX14	protein_coding	1130.11	0.230752	0.0854229	2.70129	0.00690707	0.156758	101.42	118.864
ENSG00000139263	LRIG3	protein_coding	480.16	-0.306158	0.11338	-2.70029	0.00692796	0.156758	27.034	19.8123
ENSG00000104763	ASAH1	protein_coding	189.858	0.317946	0.117932	2.69602	0.00701738	0.157882	5.67582	7.58278
ENSG00000107263	RAPGEF1	protein_coding	3363.85	0.178719	0.0663148	2.69501	0.00703867	0.157882	36.8082	41.1671
ENSG00000132485	ZRANB2	protein_coding	1922.73	-0.190212	0.0705897	-2.69461	0.00704707	0.157882	38.0431	32.2159
ENSG00000146556	WASH2P	transcribed_unprocessed_pseudogene	191.298	-0.344853	0.127909	-2.69608	0.00701607	0.157882	3.53516	2.29532
ENSG00000170234	PWWP2A	protein_coding	527.387	-0.31237	0.115848	-2.69638	0.00700977	0.157882	14.0398	10.2093
ENSG00000261556	SMG1P7	transcribed_unprocessed_pseudogene	86.0096	-0.349984	0.12986	-2.69509	0.00703704	0.157882	3.77354	2.28698
ENSG00000133872	SARAF	protein_coding	3224.97	0.168726	0.0626734	2.69214	0.00709947	0.158795	101.096	112.012
ENSG00000066923	STAG3	protein_coding	101.693	-0.349239	0.129832	-2.68992	0.00714683	0.159593	2.68041	1.63653
ENSG00000100376	FAM118A	protein_coding	471.206	-0.318037	0.118309	-2.68819	0.00718405	0.15994	26.3371	18.8926
ENSG00000198718	TOGARAM1	protein_coding	412.473	0.32777	0.121933	2.68811	0.00718581	0.15994	5.96044	8.17412
ENSG00000149485	FADS1	protein_coding	3423.94	0.181862	0.0676692	2.68752	0.00719858	0.159963	60.6329	67.9639
ENSG00000139211	AMIGO2	protein_coding	595.58	-0.254625	0.0948087	-2.68567	0.00723838	0.160586	9.25798	7.32811
ENSG00000183032	SLC25A21	protein_coding	40.4425	-0.27727	0.103301	-2.68409	0.0072728	0.161088	9.45152	3.47215
ENSG00000121957	GPSM2	protein_coding	643.855	-0.235699	0.0879151	-2.68098	0.00734059	0.162326	11.8929	9.64823
ENSG00000121966	CXCR4	protein_coding	1299.9	0.251549	0.0939681	2.67696	0.00742939	0.163681	30.0894	36.2372
ENSG00000151176	PLBD2	protein_coding	1531.18	0.222939	0.0832895	2.67668	0.00743564	0.163681	12.2163	14.2499
ENSG00000155096	AZIN1	protein_coding	2392.44	-0.214398	0.0801016	-2.67658	0.00743786	0.163681	57.0765	47.1871
ENSG00000101333	PLCB4	protein_coding	36.6876	0.288848	0.108072	2.67275	0.00752321	0.164926	0.21094	0.532618
ENSG00000108932	SLC16A6	protein_coding	24.1821	0.300561	0.11249	2.67188	0.00754277	0.164926	0.202309	0.463901
ENSG00000126883	NUP214	protein_coding	1527.16	-0.284343	0.106402	-2.67234	0.00753249	0.164926	91.1033	69.4719
ENSG00000164741	DLC1	protein_coding	4710.43	-0.200909	0.0751671	-2.67283	0.00752139	0.164926	58.3166	48.8356
ENSG00000257621	PSMA3-AS1	antisense_RNA	531.36	-0.272438	0.102136	-2.66741	0.00764375	0.166866	15.2611	11.8211
ENSG00000144580	CNOT9	protein_coding	1685.47	0.175034	0.0656505	2.66615	0.00767247	0.167225	30.3121	33.7588
ENSG00000133104	SPART	protein_coding	1623.89	0.217141	0.0814895	2.66465	0.00770678	0.167705	44.4652	51.4235
ENSG00000278540	ACACA	protein_coding	2857.18	0.248343	0.0932198	2.66406	0.00772033	0.167733	36.7058	43.9246
ENSG00000115170	ACVR1	protein_coding	787.762	0.233488	0.0876641	2.66344	0.00773455	0.167774	11.0824	13.0651
ENSG00000173200	PARP15	protein_coding	58.0104	0.338935	0.127307	2.66235	0.00775979	0.168055	0.550823	0.96989
ENSG00000075702	WDR62	protein_coding	402.596	-0.275501	0.103664	-2.65762	0.00786943	0.168822	4.01436	3.09832
ENSG00000100596	SPTLC2	protein_coding	2619	0.265471	0.0998821	2.65784	0.00786428	0.168822	36.0361	44.1141
ENSG00000129933	MAU2	protein_coding	977.226	-0.272611	0.102576	-2.65766	0.00786862	0.168822	17.2193	13.348
ENSG00000137628	DDX60	protein_coding	261.758	-0.341782	0.128574	-2.65826	0.00785453	0.168822	4.48975	2.89088
ENSG00000185324	CDK10	protein_coding	832.691	-0.257571	0.0968646	-2.65908	0.00783548	0.168822	45.3729	35.8645
ENSG00000196876	SCN8A	protein_coding	772.377	-0.302037	0.11355	-2.65994	0.00781553	0.168822	6.62551	4.88614
ENSG00000198833	UBE2J1	protein_coding	3837.8	0.153744	0.0578681	2.6568	0.0078887	0.168969	33.2531	36.3923
ENSG00000212694	LINC01089	lincRNA	250.183	-0.328424	0.123685	-2.65532	0.00792327	0.169444	14.9063	10.2709
ENSG00000117410	ATP6V0B	protein_coding	850.402	0.216933	0.081763	2.6532	0.00797332	0.169981	52.7203	61.0593
ENSG00000282851	BISPR	lincRNA	38.7678	-0.319916	0.120562	-2.65353	0.00796541	0.169981	2.55782	1.21612
ENSG00000145390	USP53	protein_coding	1205.9	-0.225679	0.0850873	-2.65232	0.00799414	0.170159	19.5971	16.0613
ENSG00000178882	RFLNA	protein_coding	250.617	-0.319049	0.120459	-2.64862	0.00808216	0.171765	5.76531	4.08458
ENSG00000002079	MYH16	transcribed_unitary_pseudogene	53.5165	-0.323404	0.122173	-2.6471	0.00811846	0.171898	1.17816	0.588779
ENSG00000146409	SLC18B1	protein_coding	195.841	0.317178	0.119799	2.64759	0.00810683	0.171898	2.94171	3.96453
ENSG00000171490	RSL1D1	protein_coding	2439.63	0.174017	0.0657466	2.64678	0.00812621	0.171898	94.2238	104.965
ENSG00000104884	ERCC2	protein_coding	936.503	-0.212178	0.0802052	-2.64544	0.00815859	0.172049	23.8404	19.7687
ENSG00000167258	CDK12	protein_coding	1697.53	-0.199938	0.0755696	-2.64574	0.00815124	0.172049	22.7101	19.0822
ENSG00000138398	PPIG	protein_coding	1414.98	0.213211	0.0806308	2.64429	0.00818613	0.172363	28.099	32.4942
ENSG00000164989	CCDC171	protein_coding	59.2403	0.32746	0.123879	2.6434	0.00820789	0.172555	0.379394	0.708772
ENSG00000129538	RNASE1	protein_coding	1365.63	0.197645	0.0748651	2.64002	0.00829012	0.173701	95.9304	109.112
ENSG00000173480	ZNF417	protein_coding	104.65	-0.342521	0.129714	-2.64059	0.00827613	0.173701	4.01889	2.33791
ENSG00000278259	MYO19	protein_coding	1171.84	-0.247474	0.0937546	-2.63959	0.00830059	0.173701	39.2104	31.2581
ENSG00000134297	PLEKHA8P1	transcribed_processed_pseudogene	82.133	0.33515	0.127059	2.63775	0.00834575	0.174379	5.88876	10.3321
ENSG00000262246	CORO7	protein_coding	649.522	-0.267095	0.101313	-2.63634	0.00838068	0.174841	25.8141	20.1238
ENSG00000072422	RHOBTB1	protein_coding	963.538	0.251168	0.0953154	2.63513	0.00841051	0.174928	18.9152	22.7301
ENSG00000095794	CREM	protein_coding	391.651	0.293405	0.111326	2.63554	0.00840031	0.174928	21.9049	27.891
ENSG00000087448	KLHL42	protein_coding	1327.83	-0.212564	0.0807624	-2.63197	0.00848908	0.176294	12.6943	10.5221
ENSG00000113851	CRBN	protein_coding	549.184	0.287885	0.109414	2.63114	0.00850991	0.176458	27.4891	34.9041
ENSG00000119707	RBM25	protein_coding	2767.91	-0.159718	0.0607197	-2.63041	0.00852818	0.176568	37.606	32.7102
ENSG00000082781	ITGB5	protein_coding	2241.13	0.177848	0.0676268	2.62984	0.00854252	0.176597	111.623	124.653
ENSG00000152284	TCF7L1	protein_coding	341.98	-0.27577	0.105107	-2.6237	0.00869806	0.179541	6.0358	4.6379
ENSG00000072864	NDE1	protein_coding	814.171	-0.213276	0.0813527	-2.62162	0.00875138	0.180368	59.5959	49.3322
ENSG00000107554	DNMBP	protein_coding	3207.64	-0.148662	0.0567572	-2.61927	0.00881181	0.18134	22.7962	20.0027
ENSG00000142227	EMP3	protein_coding	1031.97	0.225645	0.0861942	2.61787	0.0088481	0.181812	447.906	523.929
ENSG00000138162	TACC2	protein_coding	859.915	0.244433	0.0933978	2.61712	0.00886761	0.181827	27.012	32.2716
ENSG00000254995	STX16-NPEPL1	protein_coding	19.5527	-0.263297	0.100617	-2.61681	0.00887544	0.181827	1.61404	0.545868
ENSG00000117868	ESYT2	protein_coding	2088.17	0.180583	0.0690454	2.61543	0.00891161	0.181832	16.1558	18.0739
ENSG00000119514	GALNT12	protein_coding	70.166	0.320957	0.122724	2.61527	0.00891569	0.181832	1.10645	2.05915
ENSG00000145147	SLIT2	protein_coding	685.122	0.317586	0.121433	2.61531	0.00891452	0.181832	7.38311	9.92162
ENSG00000137812	KNL1	protein_coding	1706.29	0.267327	0.102258	2.61425	0.00894231	0.18201	34.4556	42.4564
ENSG00000145416	MARCH1	protein_coding	45.3831	-0.326144	0.124772	-2.61392	0.0089511	0.18201	0.534763	0.280047
ENSG00000119285	HEATR1	protein_coding	2415.89	-0.200445	0.0767364	-2.61213	0.00899808	0.182422	15.7835	13.2584
ENSG00000184990	SIVA1	protein_coding	582.481	-0.285763	0.109381	-2.61255	0.00898692	0.182422	49.7203	37.6283
ENSG00000213047	DENND1B	protein_coding	100.875	-0.339106	0.129847	-2.61158	0.00901254	0.182444	1.238	0.753509
ENSG00000116141	MARK1	protein_coding	142.096	0.338133	0.129582	2.60942	0.00906959	0.183056	5.38086	8.13905
ENSG00000205485	AC004980.1	transcribed_unprocessed_pseudogene	49.5592	-0.324291	0.124271	-2.60955	0.00906604	0.183056	2.26067	1.1518
ENSG00000115685	PPP1R7	protein_coding	1066.91	0.244706	0.0939144	2.60563	0.00917068	0.184822	304.053	363.357
ENSG00000091129	NRCAM	protein_coding	2541.16	0.20478	0.0786795	2.60271	0.00924912	0.185536	26.6059	30.4744
ENSG00000115216	NRBP1	protein_coding	2936.79	0.153887	0.0591584	2.60128	0.00928768	0.185536	56.6536	62.0168
ENSG00000133466	C1QTNF6	protein_coding	434.915	0.276271	0.106173	2.60208	0.00926609	0.185536	5.45114	6.80416
ENSG00000142669	SH3BGRL3	protein_coding	6333.14	0.165818	0.0637151	2.6025	0.00925482	0.185536	313.464	346.462
ENSG00000158859	ADAMTS4	protein_coding	853.349	0.269767	0.103695	2.60155	0.00928034	0.185536	17.9884	22.1388
ENSG00000188428	BLOC1S5	protein_coding	332.238	0.276256	0.106117	2.60332	0.00923251	0.185536	9.59738	11.9618
ENSG00000117595	IRF6	protein_coding	76.7494	0.328628	0.126422	2.59944	0.00933751	0.186259	0.615165	1.08424
ENSG00000232164	LINC01873	lincRNA	97.058	-0.337309	0.129841	-2.59786	0.00938059	0.186845	3.07627	1.91357
ENSG00000198911	SREBF2	protein_coding	3640.65	0.15444	0.0594665	2.5971	0.00940158	0.18699	49.0075	53.7339
ENSG00000231346	LINC01160	lincRNA	27.8952	-0.28813	0.110996	-2.59587	0.00943528	0.187387	2.34332	0.987639
ENSG00000109189	USP46	protein_coding	715.125	0.268386	0.103503	2.59303	0.00951333	0.188538	7.8269	9.66247
ENSG00000162191	UBXN1	protein_coding	1065.64	0.224937	0.0867724	2.59226	0.00953466	0.188538	140.769	164.733
ENSG00000267199	AP001029.2	antisense_RNA	27.527	-0.227616	0.0877934	-2.59263	0.00952448	0.188538	1.11191	0.298086
ENSG00000102921	N4BP1	protein_coding	572.03	0.323119	0.124695	2.59128	0.00956206	0.188806	19.7495	27.5054
ENSG00000196730	DAPK1	protein_coding	2332.42	0.291177	0.112391	2.59075	0.00957672	0.188822	32.8015	41.8663
ENSG00000162434	JAK1	protein_coding	8537.33	0.147323	0.0568846	2.58986	0.00960145	0.189036	168.06	183.044
ENSG00000064547	LPAR2	protein_coding	24.4279	-0.278971	0.107806	-2.58771	0.00966171	0.189255	1.58625	0.633593
ENSG00000117597	DIEXF	protein_coding	812.168	0.205018	0.0792441	2.58717	0.00967673	0.189255	3.6697	4.20835
ENSG00000128340	RAC2	protein_coding	1731.85	0.268646	0.103783	2.58854	0.0096383	0.189255	55.9578	69.1641
ENSG00000183395	PMCH	protein_coding	18.7942	0.216862	0.083812	2.58748	0.00966806	0.189255	0.519619	2.12044
ENSG00000261490	AC005674.2	sense_overlapping	56.5925	-0.331264	0.12805	-2.58699	0.0096819	0.189255	0.817629	0.459526
ENSG00000164066	INTU	protein_coding	220.081	0.334027	0.129399	2.58137	0.0098408	0.191811	1.65258	2.69054
ENSG00000198786	MT-ND5	protein_coding	65594.7	-0.198439	0.0768666	-2.58161	0.00983411	0.191811	1674.48	1406.23
ENSG00000108840	HDAC5	protein_coding	424.744	0.318894	0.123609	2.57986	0.00988407	0.192106	7.9428	10.9246
ENSG00000178149	DALRD3	protein_coding	270.62	0.291191	0.112862	2.58006	0.00987838	0.192106	10.7947	13.8011
ENSG00000153094	BCL2L11	protein_coding	367.406	0.332165	0.128833	2.57825	0.00993021	0.192454	13.9968	23.0969
ENSG00000197608	ZNF841	protein_coding	175.653	-0.334825	0.129842	-2.57872	0.0099167	0.192454	3.79143	2.313
ENSG00000036054	TBC1D23	protein_coding	797.851	-0.269511	0.10459	-2.57684	0.0099708	0.192685	13.0095	10.0315
ENSG00000160305	DIP2A	protein_coding	1257.13	-0.201058	0.0780541	-2.57588	0.00999858	0.192685	12.8897	10.803
ENSG00000171408	PDE7B	protein_coding	785.271	0.260038	0.100938	2.57622	0.00998865	0.192685	5.55152	6.75481
ENSG00000182685	BRICD5	protein_coding	71.4595	-0.25048	0.0972288	-2.57619	0.00998945	0.192685	9.71626	3.31579
ENSG00000090615	GOLGA3	protein_coding	2248.08	-0.206392	0.0801693	-2.57445	0.0100399	0.193208	23.1667	19.3116
ENSG00000119673	ACOT2	protein_coding	164.813	0.315214	0.122573	2.57165	0.0101215	0.194505	10.6379	14.4173
ENSG00000116560	SFPQ	protein_coding	7184.93	-0.150028	0.0583723	-2.5702	0.0101641	0.194558	207.893	182.184
ENSG00000117394	SLC2A1	protein_coding	737.893	0.239181	0.0930631	2.57009	0.0101671	0.194558	12.3819	14.7093
ENSG00000218980	FTH1P15	processed_pseudogene	38.233	0.308728	0.120122	2.57013	0.0101661	0.194558	26.0587	50.7557
ENSG00000198887	SMC5	protein_coding	1095.79	-0.204798	0.0797037	-2.5695	0.0101847	0.194621	97.257	81.1132
ENSG00000175197	DDIT3	protein_coding	92.6347	0.333217	0.129758	2.568	0.0102288	0.195192	3.96195	6.06908
ENSG00000131459	GFPT2	protein_coding	493.237	-0.278936	0.108738	-2.56522	0.0103111	0.196212	9.48165	7.22452
ENSG00000197565	COL4A6	protein_coding	283.629	0.295757	0.115281	2.56554	0.0103016	0.196212	1.58857	2.05635
ENSG00000108100	CCNY	protein_coding	2333.23	0.187042	0.0729899	2.56257	0.0103901	0.197209	60.2925	67.9327
ENSG00000113387	SUB1	protein_coding	2276.83	0.155182	0.0605588	2.56249	0.0103923	0.197209	190.928	209.392
ENSG00000133812	SBF2	protein_coding	1079.03	-0.221612	0.0865337	-2.56099	0.0104373	0.197513	23.6296	19.4011
ENSG00000149930	TAOK2	protein_coding	2139.55	-0.181004	0.0706743	-2.5611	0.0104342	0.197513	21.1887	18.0967
ENSG00000276023	DUSP14	protein_coding	680.226	0.225228	0.0879712	2.56025	0.0104596	0.19766	17.8247	20.8491
ENSG00000101421	CHMP4B	protein_coding	2260.55	0.162403	0.0635236	2.55657	0.010571	0.199488	56.3889	62.2624
ENSG00000144283	PKP4	protein_coding	1060.5	-0.325788	0.127511	-2.55499	0.0106192	0.200122	76.8292	51.5907
ENSG00000139644	TMBIM6	protein_coding	8183.98	0.143365	0.0561465	2.55341	0.0106673	0.200752	341.382	370.524
ENSG00000162976	PQLC3	protein_coding	183.852	0.30712	0.120305	2.55284	0.0106848	0.200803	7.85089	10.4893
ENSG00000065154	OAT	protein_coding	1994.02	0.163521	0.0641232	2.55011	0.0107689	0.202032	51.8887	57.3036
ENSG00000065534	MYLK	protein_coding	350.62	0.324235	0.127184	2.54933	0.0107929	0.202032	25.9182	44.7914
ENSG00000115159	GPD2	protein_coding	1138.33	0.291239	0.114244	2.54928	0.0107946	0.202032	13.9982	17.9221
ENSG00000143891	GALM	protein_coding	147.311	0.331007	0.129872	2.54871	0.0108121	0.202083	3.41756	5.2588
ENSG00000063046	EIF4B	protein_coding	9475.27	0.126983	0.0499035	2.54458	0.0109411	0.203263	250.394	268.549
ENSG00000108349	CASC3	protein_coding	2306.14	-0.158425	0.0622537	-2.54482	0.0109333	0.203263	36.4685	31.7214
ENSG00000149809	TM7SF2	protein_coding	93.2518	0.328572	0.129127	2.54456	0.0109415	0.203263	4.86306	7.17809
ENSG00000175224	ATG13	protein_coding	1487.22	0.186035	0.0731456	2.54335	0.0109796	0.203263	71.4171	80.391
ENSG00000222009	BTBD19	protein_coding	361.672	-0.286473	0.112636	-2.54335	0.0109795	0.203263	12.6504	9.4927
ENSG00000271303	SRXN1	protein_coding	1061.09	0.187227	0.0735755	2.5447	0.0109372	0.203263	14.9963	16.9172
ENSG00000271383	NBPF19	protein_coding	320.706	-0.309317	0.121611	-2.54349	0.010975	0.203263	5.05405	3.6061
ENSG00000168701	TMEM208	protein_coding	285.08	0.280459	0.110305	2.54258	0.0110037	0.203435	25.2521	31.8169
ENSG00000196975	ANXA4	protein_coding	936.184	0.207785	0.0817487	2.54175	0.0110299	0.203643	36.8967	42.4434
ENSG00000183718	TRIM52	protein_coding	278.435	-0.329451	0.12983	-2.53756	0.0111627	0.205817	7.65145	4.66901
ENSG00000120318	ARAP3	protein_coding	3525.76	-0.149871	0.0590971	-2.53601	0.0112122	0.20645	35.4002	31.0176
ENSG00000011052	NME1-NME2	protein_coding	596.567	0.328821	0.129862	2.53208	0.0113387	0.20828	22.218	34.2808
ENSG00000103066	PLA2G15	protein_coding	427.025	0.26981	0.106561	2.53198	0.0113421	0.20828	7.23831	8.97131
ENSG00000006756	ARSD	protein_coding	315.167	0.27559	0.108896	2.53076	0.0113816	0.208444	5.11218	6.39632
ENSG00000140463	BBS4	protein_coding	201.798	0.328181	0.129668	2.53093	0.011376	0.208444	16.2063	25.4771
ENSG00000167595	PROSER3	protein_coding	199.049	-0.298423	0.117962	-2.52981	0.0114124	0.208728	7.91543	5.76125
ENSG00000115896	PLCL1	protein_coding	351.964	-0.266086	0.105259	-2.52791	0.0114744	0.209047	3.36308	2.60943
ENSG00000204397	CARD16	protein_coding	308.938	0.290614	0.114964	2.52787	0.0114758	0.209047	37.9157	48.9119
ENSG00000228315	GUSBP11	processed_transcript	131.13	-0.327774	0.129618	-2.52876	0.0114465	0.209047	1.89115	1.20353
ENSG00000108848	LUC7L3	protein_coding	2009.27	-0.226827	0.0897762	-2.52658	0.011518	0.209284	275.329	224.818
ENSG00000144567	RETREG2	protein_coding	1163.91	0.198907	0.0787272	2.52653	0.0115195	0.209284	24.8548	28.3447
ENSG00000066279	ASPM	protein_coding	3321.65	-0.16152	0.0640042	-2.52359	0.0116164	0.210643	14.5982	12.6582
ENSG00000228327	AL669831.1	transcribed_unprocessed_pseudogene	149.707	-0.327446	0.129768	-2.52332	0.0116252	0.210643	1.10812	0.67368
ENSG00000186522	SEPT10	protein_coding	2179.84	-0.20824	0.0825491	-2.52262	0.0116484	0.210783	106.036	88.2248
ENSG00000067369	TP53BP1	protein_coding	2282.62	-0.212771	0.0844097	-2.5207	0.0117123	0.211259	44.7869	36.9723
ENSG00000145431	PDGFC	protein_coding	317.109	-0.301569	0.119638	-2.52067	0.011713	0.211259	10.8136	7.78883
ENSG00000148429	USP6NL	protein_coding	960.475	-0.196148	0.0778233	-2.52043	0.0117212	0.211259	9.80253	8.24919
ENSG00000048342	CC2D2A	protein_coding	376.143	0.292706	0.116161	2.51983	0.0117413	0.211343	7.87179	10.1644
ENSG00000137842	TMEM62	protein_coding	264.528	0.282766	0.112258	2.51889	0.0117725	0.211469	10.8029	13.7317
ENSG00000274512	TBC1D3L	protein_coding	147.331	-0.324534	0.12885	-2.51869	0.0117793	0.211469	3.58689	2.35538
ENSG00000153993	SEMA3D	protein_coding	471.043	-0.268585	0.106701	-2.51716	0.0118303	0.212107	4.91047	3.78115
ENSG00000102935	ZNF423	protein_coding	38.1427	-0.290668	0.115563	-2.51524	0.0118951	0.212891	0.839299	0.389756
ENSG00000138376	BARD1	protein_coding	318.549	-0.291307	0.115831	-2.51494	0.0119053	0.212891	30.669	22.712
ENSG00000115414	FN1	protein_coding	123580	-0.112749	0.0448509	-2.51387	0.0119416	0.212982	2479.49	2237.01
ENSG00000178904	DPY19L3	protein_coding	883.676	-0.305919	0.121676	-2.51421	0.0119301	0.212982	13.6857	9.81416
ENSG00000058091	CDK14	protein_coding	861.927	-0.237381	0.0945533	-2.51055	0.0120542	0.214709	15.4494	12.4316
ENSG00000145439	CBR4	protein_coding	584.554	0.235935	0.0940161	2.50952	0.0120896	0.21506	8.75541	10.3998
ENSG00000168497	CAVIN2	protein_coding	2979.64	-0.148094	0.0590262	-2.50896	0.0121088	0.215121	39.0973	34.3178
ENSG00000145901	TNIP1	protein_coding	1171.13	0.199869	0.0797248	2.50698	0.0121766	0.215763	27.433	31.2895
ENSG00000145908	ZNF300	protein_coding	361.954	-0.27673	0.110366	-2.50739	0.0121626	0.215763	4.2457	3.23465
ENSG00000247092	SNHG10	antisense_RNA	98.5594	0.324017	0.129347	2.50502	0.0122444	0.216683	30.6348	49.1023
ENSG00000104643	MTMR9	protein_coding	720.74	0.212887	0.0850407	2.50335	0.0123022	0.217425	4.61382	5.3369
ENSG00000108557	RAI1	protein_coding	1107.87	-0.266125	0.106353	-2.50229	0.0123393	0.217655	9.2498	7.17125
ENSG00000156968	MPV17L	protein_coding	29.5414	-0.291415	0.11647	-2.50206	0.0123472	0.217655	0.267145	0.125329
ENSG00000100368	CSF2RB	protein_coding	849.994	0.229165	0.0916216	2.50121	0.0123771	0.217726	6.30714	7.43864
ENSG00000106133	NSUN5P2	transcribed_unprocessed_pseudogene	64.8812	-0.321725	0.12866	-2.50058	0.0123991	0.217726	2.52943	1.46399
ENSG00000254486	LINC02547	lincRNA	60.7272	0.322353	0.128906	2.50068	0.0123956	0.217726	0.551931	0.903871
ENSG00000198466	ZNF587	protein_coding	686.239	-0.237129	0.0948868	-2.49907	0.012452	0.218093	7.30889	5.87923
ENSG00000263272	AC004148.2	antisense_RNA	88.8848	-0.324533	0.129852	-2.49925	0.0124456	0.218093	2.39255	1.47568
ENSG00000215021	PHB2	protein_coding	3338.24	0.172308	0.0690135	2.49672	0.0125347	0.219261	225.783	251.604
ENSG00000181019	NQO1	protein_coding	2151.49	0.159557	0.0639717	2.49418	0.012625	0.220557	88.0863	96.9881
ENSG00000139178	C1RL	protein_coding	338.923	-0.275536	0.110529	-2.4929	0.0126706	0.220848	17.8686	13.63
ENSG00000198954	KIF1BP	protein_coding	986.798	-0.20502	0.0822449	-2.4928	0.012674	0.220848	23.1568	19.324
ENSG00000183283	DAZAP2	protein_coding	3747.33	0.147574	0.0592254	2.49173	0.0127123	0.221233	138.289	150.785
ENSG00000138592	USP8	protein_coding	1290.24	-0.179039	0.0718976	-2.4902	0.0127671	0.221622	26.84	22.9233
ENSG00000146386	ABRACL	protein_coding	1175.5	0.183041	0.0734946	2.49053	0.0127553	0.221622	68.3181	76.7344
ENSG00000197256	KANK2	protein_coding	1345.39	-0.177301	0.0712521	-2.48837	0.0128332	0.222485	27.6787	23.6906
ENSG00000122786	CALD1	protein_coding	9305.99	-0.168728	0.0678893	-2.48534	0.0129429	0.224104	872.068	750.795
ENSG00000063169	BICRA	protein_coding	209.691	-0.312311	0.125687	-2.48484	0.0129609	0.22413	6.40754	4.43627
ENSG00000164483	SAMD3	protein_coding	27.1447	0.278871	0.112312	2.48301	0.0130278	0.225002	1.18164	2.49483
ENSG00000232653	GOLGA8N	protein_coding	132.79	-0.312	0.125778	-2.48057	0.0131172	0.22626	6.25513	3.41461
ENSG00000100938	GMPR2	protein_coding	869.205	0.205036	0.0827007	2.47926	0.0131656	0.226807	181.992	208.796
ENSG00000120137	PANK3	protein_coding	2799.57	0.245183	0.0989641	2.4775	0.0132308	0.227422	46.9322	56.5518
ENSG00000276141	WHAMMP3	transcribed_unprocessed_pseudogene	101.314	-0.321693	0.129851	-2.47739	0.0132346	0.227422	2.61914	1.6283
ENSG00000135919	SERPINE2	protein_coding	91.2149	0.320191	0.129319	2.47597	0.0132876	0.227703	1.69478	2.4949
ENSG00000139428	MMAB	protein_coding	365.492	0.258732	0.104513	2.47561	0.013301	0.227703	18.552	22.7347
ENSG00000198959	TGM2	protein_coding	24088	-0.138026	0.055753	-2.47567	0.0132987	0.227703	235.912	208.698
ENSG00000160058	BSDC1	protein_coding	1276.9	0.229082	0.0925764	2.47452	0.0133415	0.228109	24.0064	28.2681
ENSG00000100350	FOXRED2	protein_coding	406.523	0.25295	0.102263	2.47353	0.0133787	0.22846	4.30952	5.23052
ENSG00000104356	POP1	protein_coding	509.743	-0.281362	0.113772	-2.47303	0.0133972	0.228489	8.51712	6.41173
ENSG00000105281	SLC1A5	protein_coding	1575.14	0.175205	0.070894	2.47136	0.0134601	0.228989	89.4194	99.8399
ENSG00000132688	NES	protein_coding	16653.7	-0.138112	0.0558772	-2.4717	0.0134472	0.228989	122.253	108.124
ENSG00000266028	SRGAP2	protein_coding	1987.18	-0.222874	0.090219	-2.47036	0.0134976	0.229342	34.6825	28.297
ENSG00000185483	ROR1	protein_coding	136.416	0.319684	0.129484	2.46891	0.0135527	0.229472	1.16569	1.71851
ENSG00000213462	ERV3-1	protein_coding	543.413	-0.285076	0.11547	-2.46883	0.0135557	0.229472	12.4653	9.27838
ENSG00000272921	AC005832.4	protein_coding	54.1105	0.305069	0.123538	2.46944	0.0135324	0.229472	2.48271	4.47845
ENSG00000049541	RFC2	protein_coding	636.25	0.229884	0.0931785	2.46714	0.0136198	0.230271	45.3413	53.5216
ENSG00000105983	LMBR1	protein_coding	1148.69	0.213823	0.0867231	2.46558	0.0136791	0.230814	21.9249	25.4323
ENSG00000147459	DOCK5	protein_coding	505.194	0.316925	0.128549	2.46541	0.0136858	0.230814	5.28042	7.59412
ENSG00000171310	CHST11	protein_coding	728.793	0.237027	0.0961613	2.46489	0.0137056	0.230864	9.14312	10.8803
ENSG00000075213	SEMA3A	protein_coding	528.189	0.316788	0.128552	2.46429	0.0137287	0.230967	4.93139	7.08817
ENSG00000166224	SGPL1	protein_coding	622.796	-0.304456	0.123595	-2.46333	0.0137653	0.231298	8.85993	6.30879
ENSG00000011422	PLAUR	protein_coding	1879	0.181359	0.073769	2.45848	0.0139528	0.23196	81.2021	91.0412
ENSG00000059758	CDK17	protein_coding	4306.39	0.155052	0.0630828	2.45791	0.0139747	0.23196	130.663	143.412
ENSG00000068912	ERLEC1	protein_coding	1153.36	0.177507	0.0721833	2.45912	0.0139278	0.23196	19.578	21.9069
ENSG00000099204	ABLIM1	protein_coding	2129.59	0.158812	0.0646014	2.45834	0.0139583	0.23196	16.6663	18.3519
ENSG00000136848	DAB2IP	protein_coding	1362.82	-0.171797	0.0698126	-2.46083	0.0138616	0.23196	18.1861	15.6389
ENSG00000151623	NR3C2	protein_coding	450.281	0.270306	0.109812	2.46154	0.0138341	0.23196	3.92648	4.89653
ENSG00000162601	MYSM1	protein_coding	397.628	-0.288351	0.117175	-2.46085	0.0138608	0.23196	8.44188	6.24698
ENSG00000204388	HSPA1B	protein_coding	581.967	0.225471	0.0916983	2.45883	0.013939	0.23196	8.641	10.1439
ENSG00000215472	RPL17-C18orf32	protein_coding	499.57	0.299727	0.121829	2.46023	0.0138847	0.23196	15.1935	20.2778
ENSG00000268043	NBPF12	protein_coding	468.885	-0.257204	0.104604	-2.45883	0.0139392	0.23196	5.43404	4.24123
ENSG00000151474	FRMD4A	protein_coding	4241.11	-0.168646	0.0686381	-2.45703	0.0140093	0.232251	57.3692	49.3823
ENSG00000213901	SLC23A3	protein_coding	26.2712	-0.259821	0.105801	-2.45575	0.0140589	0.232791	1.07706	0.436954
ENSG00000143951	WDPCP	protein_coding	149.59	-0.316194	0.128844	-2.45407	0.0141248	0.233316	3.23361	2.13703
ENSG00000261408	TEN1-CDK3	protein_coding	42.1229	-0.298923	0.121801	-2.4542	0.01412	0.233316	0.564434	0.289629
ENSG00000275066	SYNRG	protein_coding	1194.6	0.238439	0.0972061	2.45293	0.01417	0.233779	19.6538	23.4683
ENSG00000047188	YTHDC2	protein_coding	1093.01	-0.227678	0.09288	-2.45131	0.0142337	0.234455	10.3934	8.4555
ENSG00000189077	TMEM120A	protein_coding	268.486	0.296229	0.12086	2.45102	0.0142453	0.234455	29.4179	38.9347
ENSG00000110090	CPT1A	protein_coding	1842.12	-0.170609	0.069623	-2.45047	0.0142671	0.23453	17.794	15.3261
ENSG00000214114	MYCBP	protein_coding	431.12	-0.251339	0.102606	-2.44955	0.0143034	0.234844	45.1104	35.517
ENSG00000113312	TTC1	protein_coding	1268.88	0.18669	0.0762684	2.44781	0.0143729	0.235136	42.4095	47.8467
ENSG00000138193	PLCE1	protein_coding	41.3603	-0.278933	0.113946	-2.44793	0.0143678	0.235136	0.416553	0.1961
ENSG00000176438	SYNE3	protein_coding	766.972	0.230998	0.0943677	2.44785	0.0143712	0.235136	2.74463	3.23892
ENSG00000116962	NID1	protein_coding	3225.69	0.178555	0.07297	2.44696	0.0144068	0.235409	20.0055	22.4428
ENSG00000115661	STK16	protein_coding	310.489	0.278468	0.113855	2.44581	0.0144526	0.235875	13.5343	17.217
ENSG00000126524	SBDS	protein_coding	1731.19	0.166549	0.0681664	2.44328	0.0145546	0.236593	62.7823	69.5003
ENSG00000138018	SELENOI	protein_coding	822.274	-0.275028	0.112646	-2.44153	0.014625	0.236593	6.32354	4.80412
ENSG00000140092	FBLN5	protein_coding	89.5367	0.316936	0.129846	2.44085	0.0146527	0.236593	1.97644	2.96323
ENSG00000145246	ATP10D	protein_coding	685.276	0.262871	0.107631	2.44234	0.0145923	0.236593	7.20966	8.92134
ENSG00000157881	PANK4	protein_coding	346.372	-0.257676	0.105513	-2.44213	0.0146008	0.236593	16.4918	12.8843
ENSG00000164111	ANXA5	protein_coding	15621.7	0.139516	0.0571002	2.44336	0.0145511	0.236593	824.227	892.74
ENSG00000178726	THBD	protein_coding	376.511	0.254054	0.104023	2.44227	0.0145951	0.236593	3.22322	3.92954
ENSG00000198356	ASNA1	protein_coding	1030.91	0.212872	0.0871303	2.44315	0.0145598	0.236593	36.144	41.8936
ENSG00000258727	AL135999.1	antisense_RNA	126.423	-0.312712	0.128109	-2.44098	0.0146476	0.236593	1.85697	1.25421
ENSG00000111540	RAB5B	protein_coding	2367.85	0.180284	0.073933	2.43848	0.0147494	0.237873	35.4699	39.7786
ENSG00000139722	VPS37B	protein_coding	1045.99	0.195814	0.0804542	2.43386	0.0149389	0.240645	15.0613	17.1642
ENSG00000176597	B3GNT5	protein_coding	1164.9	0.240071	0.0986867	2.43266	0.0149884	0.241158	11.2785	13.5172
ENSG00000109670	FBXW7	protein_coding	441.984	0.259061	0.106572	2.43084	0.0150637	0.241595	10.7046	13.1823
ENSG00000204149	AGAP6	protein_coding	203.541	-0.29819	0.122652	-2.43119	0.0150494	0.241595	3.82965	2.74401
ENSG00000260772	AC012321.1	3prime_overlapping_ncRNA	182.998	-0.306483	0.126087	-2.43072	0.0150687	0.241595	5.94022	4.10967
ENSG00000082438	COBLL1	protein_coding	830.388	0.231835	0.0954377	2.42917	0.0151333	0.242346	10.7977	12.7518
ENSG00000013588	GPRC5A	protein_coding	742.996	0.255076	0.105058	2.42796	0.015184	0.24256	12.0456	14.6616
ENSG00000132824	SERINC3	protein_coding	2957.62	0.192292	0.0791863	2.42834	0.0151679	0.24256	36.3651	41.2574
ENSG00000188786	MTF1	protein_coding	452.972	-0.312456	0.128711	-2.42758	0.0152	0.24256	5.62891	3.71623
ENSG00000145907	G3BP1	protein_coding	6269.42	0.251919	0.1038	2.42696	0.0152259	0.242689	307.988	375.327
ENSG00000137135	ARHGEF39	protein_coding	79.1245	-0.312271	0.128758	-2.42526	0.0152972	0.243365	4.6909	2.77128
ENSG00000172572	PDE3A	protein_coding	767.541	0.228889	0.0943831	2.4251	0.015304	0.243365	4.28789	5.05548
ENSG00000085719	CPNE3	protein_coding	1728.67	0.2778	0.11462	2.42365	0.0153654	0.244058	24.6191	31.1538
ENSG00000136021	SCYL2	protein_coding	1770.95	-0.239452	0.0988614	-2.42209	0.0154313	0.24464	26.338	20.9934
ENSG00000259207	ITGB3	protein_coding	2609.37	-0.194425	0.0802767	-2.42194	0.0154379	0.24464	28.8176	24.194
ENSG00000064651	SLC12A2	protein_coding	1836.78	0.163136	0.0674214	2.41964	0.0155358	0.244689	26.7995	29.5865
ENSG00000140326	CDAN1	protein_coding	349.849	-0.280706	0.115989	-2.42012	0.0155154	0.244689	5.23497	3.89702
ENSG00000162377	COA7	protein_coding	768.131	0.245412	0.101437	2.41934	0.0155486	0.244689	9.48143	11.4498
ENSG00000167680	SEMA6B	protein_coding	1576.83	0.192265	0.0794366	2.42036	0.0155053	0.244689	24.425	27.7573
ENSG00000183018	SPNS2	protein_coding	461.228	-0.270896	0.111915	-2.42055	0.0154972	0.244689	11.3058	8.63498
ENSG00000243302	AC018638.4	processed_pseudogene	128.578	-0.305529	0.126217	-2.42066	0.0154925	0.244689	6.19803	4.29578
ENSG00000075426	FOSL2	protein_coding	2125.85	0.199241	0.0825289	2.41419	0.0157701	0.246972	22.3162	25.5429
ENSG00000121486	TRMT1L	protein_coding	407.873	0.257152	0.106544	2.41357	0.015797	0.246972	8.09137	9.91142
ENSG00000137413	TAF8	protein_coding	465.624	0.238777	0.0989361	2.41345	0.0158023	0.246972	7.06182	8.45001
ENSG00000152760	TCTEX1D1	protein_coding	131.335	-0.311419	0.129021	-2.4137	0.0157915	0.246972	10.0197	6.67704
ENSG00000172943	PHF8	protein_coding	642.512	-0.25332	0.104882	-2.41529	0.0157228	0.246972	13.5649	10.6109
ENSG00000198554	WDHD1	protein_coding	804.762	0.242876	0.100565	2.41512	0.0157299	0.246972	8.74722	10.5161
ENSG00000111348	ARHGDIB	protein_coding	8132.01	-0.12771	0.053002	-2.40954	0.0159728	0.249221	461.679	411.789
ENSG00000128512	DOCK4	protein_coding	4813.31	-0.172821	0.0717447	-2.40883	0.0160039	0.249221	67.878	58.29
ENSG00000146143	PRIM2	protein_coding	414.845	-0.301242	0.125076	-2.40848	0.0160193	0.249221	14.272	10.0342
ENSG00000178921	PFAS	protein_coding	1455.07	-0.218957	0.090901	-2.40874	0.0160076	0.249221	68.1119	55.6592
ENSG00000177051	FBXO46	protein_coding	144.262	-0.310499	0.128994	-2.40708	0.0160808	0.249894	3.72227	2.24763
ENSG00000139971	C14orf37	protein_coding	40.8954	0.241798	0.100497	2.40603	0.0161271	0.250328	0.559269	1.53246
ENSG00000135636	DYSF	protein_coding	7200.61	0.186939	0.0777256	2.40512	0.0161673	0.250666	54.0293	60.9031
ENSG00000152492	CCDC50	protein_coding	3695.57	-0.164693	0.0685211	-2.40353	0.0162376	0.251242	38.795	33.5444
ENSG00000183426	NPIPA1	protein_coding	752.768	-0.249236	0.103699	-2.40345	0.0162413	0.251242	27.2765	21.5105
ENSG00000140264	SERF2	protein_coding	3780.55	0.142727	0.0594707	2.39995	0.0163974	0.252533	370.182	402.412
ENSG00000168487	BMP1	protein_coding	1015.92	-0.250067	0.104192	-2.40006	0.0163925	0.252533	22.3127	17.5249
ENSG00000214176	PLEKHM1P1	transcribed_unprocessed_pseudogene	365.611	-0.245102	0.102142	-2.39963	0.0164118	0.252533	4.36801	3.46864
ENSG00000246451	AL049840.1	antisense_RNA	36.3004	-0.288173	0.120097	-2.39951	0.0164173	0.252533	1.53368	0.773684
ENSG00000279738	AL022311.1	sense_overlapping	44.3161	-0.30179	0.125772	-2.39951	0.016417	0.252533	0.109364	0.0615378
ENSG00000100906	NFKBIA	protein_coding	379.938	0.280739	0.117053	2.3984	0.0164669	0.252921	19.6771	25.1405
ENSG00000240849	TMEM189	protein_coding	1783.58	0.153353	0.0639474	2.39812	0.0164796	0.252921	39.7406	43.5514
ENSG00000157064	NMNAT2	protein_coding	23.3729	0.24321	0.101447	2.39741	0.0165114	0.252979	0.129464	0.323709
ENSG00000278621	AC037198.3	antisense_RNA	202.01	-0.289273	0.120671	-2.39721	0.0165204	0.252979	31.0256	22.6371
ENSG00000135297	MTO1	protein_coding	413.653	-0.29106	0.121488	-2.3958	0.0165843	0.253673	38.2279	27.5264
ENSG00000134369	NAV1	protein_coding	4883.73	-0.163098	0.0681045	-2.39483	0.0166281	0.254059	39.1562	33.9095
ENSG00000139618	BRCA2	protein_coding	605.814	-0.26131	0.109147	-2.3941	0.016661	0.254276	7.40946	5.73239
ENSG00000198467	TPM2	protein_coding	2399.4	-0.168709	0.0705183	-2.39241	0.0167383	0.25517	105.806	91.2618
ENSG00000255508	AP002990.1	protein_coding	448.485	0.280322	0.117238	2.39106	0.0167996	0.25582	7.34199	9.40553
ENSG00000128271	ADORA2A	protein_coding	140.992	-0.307218	0.128533	-2.3902	0.0168394	0.256138	3.59626	2.43556
ENSG00000183856	IQGAP3	protein_coding	1477.9	-0.217622	0.0910814	-2.38931	0.0168801	0.256472	12.2343	10.0418
ENSG00000142494	SLC47A1	protein_coding	87.1606	0.305548	0.127931	2.38838	0.0169229	0.256837	2.14184	3.43655
ENSG00000042429	MED17	protein_coding	820.314	-0.212724	0.0891366	-2.3865	0.0170097	0.257314	32.3169	26.6726
ENSG00000131477	RAMP2	protein_coding	135.017	0.309431	0.129628	2.38708	0.016983	0.257314	11.7685	17.4193
ENSG00000215447	BX322557.1	processed_transcript	125.146	0.302004	0.126548	2.38647	0.0170109	0.257314	3.84111	5.27996
ENSG00000179456	ZBTB18	protein_coding	471.495	-0.233005	0.0976888	-2.38518	0.0170707	0.257851	5.42132	4.35954
ENSG00000221823	PPP3R1	protein_coding	1785.8	0.180522	0.0756942	2.38489	0.0170842	0.257851	31.8305	35.7101
ENSG00000196459	TRAPPC2	protein_coding	179.658	0.294606	0.123605	2.38344	0.0171515	0.258581	3.84007	5.13982
ENSG00000245648	AC022075.1	antisense_RNA	97.6386	-0.307369	0.129035	-2.38207	0.0172159	0.259264	1.67013	1.11193
ENSG00000260942	CAPN10-AS1	antisense_RNA	28.465	-0.275943	0.115865	-2.38158	0.0172383	0.259316	0.378416	0.182288
ENSG00000010322	NISCH	protein_coding	1895.1	-0.209786	0.0881391	-2.38018	0.0173044	0.260023	40.2308	33.3294
ENSG00000120699	EXOSC8	protein_coding	816.137	0.242632	0.102002	2.37869	0.0173743	0.260777	189.437	228.26
ENSG00000167191	GPRC5B	protein_coding	525.53	0.232935	0.0979471	2.37818	0.0173985	0.260777	6.41101	7.63107
ENSG00000167702	KIFC2	protein_coding	186.302	-0.30729	0.129228	-2.37789	0.0174119	0.260777	6.22537	4.14813
ENSG00000166272	WBP1L	protein_coding	1263.33	0.17732	0.0745937	2.37715	0.0174471	0.260781	11.3475	12.7112
ENSG00000230453	ANKRD18B	protein_coding	128.751	0.306999	0.12915	2.37708	0.0174504	0.260781	4.38303	6.99833
ENSG00000156313	RPGR	protein_coding	243.771	-0.273563	0.115135	-2.37601	0.0175012	0.261254	15.3644	11.616
ENSG00000023697	DERA	protein_coding	641.566	0.221206	0.0932259	2.3728	0.0176538	0.261795	28.0124	32.868
ENSG00000107485	GATA3	protein_coding	388.985	-0.274003	0.1154	-2.37438	0.0175786	0.261795	8.86181	6.68216
ENSG00000136478	TEX2	protein_coding	784	-0.203378	0.0856766	-2.37379	0.0176067	0.261795	10.0806	8.39507
ENSG00000137845	ADAM10	protein_coding	4260.57	0.138428	0.0583587	2.37202	0.017691	0.261795	132.114	142.934
ENSG00000159055	MIS18A	protein_coding	252.967	0.305791	0.12883	2.37359	0.017616	0.261795	7.9955	11.401
ENSG00000160867	FGFR4	protein_coding	34.5528	0.251794	0.106104	2.37309	0.0176397	0.261795	0.795376	1.8372
ENSG00000173276	ZBTB21	protein_coding	377.758	-0.274532	0.115679	-2.37321	0.0176341	0.261795	3.71612	2.79642
ENSG00000178719	GRINA	protein_coding	1237.69	0.19303	0.0813773	2.37204	0.0176901	0.261795	54.3321	61.64
ENSG00000109118	PHF12	protein_coding	679.336	-0.218569	0.0922053	-2.37047	0.0177657	0.262582	26.3848	21.6133
ENSG00000149269	PAK1	protein_coding	153.885	-0.307663	0.129809	-2.37011	0.0177826	0.262582	11.8479	7.50221
ENSG00000096746	HNRNPH3	protein_coding	3243.28	-0.134864	0.0569466	-2.36826	0.0178721	0.263334	146.284	129.734
ENSG00000129682	FGF13	protein_coding	17.5588	-0.207918	0.0877791	-2.36865	0.017853	0.263334	0.0712907	0.0213803
ENSG00000074603	DPP8	protein_coding	1323.87	0.245796	0.103979	2.3639	0.0180839	0.266166	19.9405	24.2233
ENSG00000270231	NBPF8	unprocessed_pseudogene	624.039	-0.220193	0.0931696	-2.36335	0.0181105	0.266271	4.97014	4.05683
ENSG00000106524	ANKMY2	protein_coding	219.875	0.305758	0.129397	2.36294	0.0181305	0.266279	3.35979	4.90258
ENSG00000196205	EEF1A1P5	processed_pseudogene	10659	0.184307	0.0780394	2.36172	0.0181905	0.266873	322.205	363.438
ENSG00000261505	AL031714.1	antisense_RNA	48.073	-0.297741	0.126142	-2.36036	0.0182571	0.267562	0.847324	0.477208
ENSG00000237399	PITRM1-AS1	antisense_RNA	42.5548	-0.285525	0.120999	-2.35973	0.0182883	0.267732	1.8029	0.932622
ENSG00000118689	FOXO3	protein_coding	632.936	0.210781	0.0894152	2.35733	0.0184071	0.269181	3.56278	4.12273
ENSG00000003402	CFLAR	protein_coding	4268.12	-0.143014	0.0606782	-2.35693	0.0184269	0.269183	103.456	91.1275
ENSG00000140332	TLE3	protein_coding	862.272	-0.212113	0.0900468	-2.35559	0.0184935	0.269578	39.4526	32.4757
ENSG00000172175	MALT1	protein_coding	255.558	0.291053	0.123555	2.35565	0.0184905	0.269578	2.08866	2.78203
ENSG00000073146	MOV10L1	protein_coding	378.123	-0.252541	0.10724	-2.35491	0.0185273	0.269783	9.2122	7.20018
ENSG00000117758	STX12	protein_coding	1672.51	-0.197225	0.0838324	-2.35262	0.0186419	0.271162	42.3046	35.4663
ENSG00000088340	FER1L4	transcribed_unitary_pseudogene	19.0967	-0.206124	0.087637	-2.35202	0.0186719	0.271309	1.37849	0.400241
ENSG00000159082	SYNJ1	protein_coding	497.597	0.300613	0.127838	2.35152	0.018697	0.271371	4.92243	6.80285
ENSG00000170456	DENND5B	protein_coding	618.506	0.217547	0.0925364	2.35093	0.0187263	0.271371	4.08437	4.76397
ENSG00000197566	ZNF624	protein_coding	102	-0.289734	0.123252	-2.35075	0.0187358	0.271371	1.81038	0.988433
ENSG00000164080	RAD54L2	protein_coding	1008.15	-0.187845	0.0800251	-2.34732	0.0189088	0.273297	4.85545	4.10193
ENSG00000167778	SPRYD3	protein_coding	867.95	0.229192	0.0976244	2.34769	0.01889	0.273297	15.9057	18.7853
ENSG00000171992	SYNPO	protein_coding	2964.32	0.205009	0.0873737	2.34635	0.0189584	0.273723	25.6816	29.5848
ENSG00000091972	CD200	protein_coding	120.669	0.304082	0.12972	2.34414	0.019071	0.274477	2.15248	3.16398
ENSG00000109436	TBC1D9	protein_coding	1937.59	0.209801	0.0894983	2.34419	0.0190683	0.274477	18.4707	21.4292
ENSG00000275052	PPP4R3B	protein_coding	1762.7	-0.209543	0.0893823	-2.34435	0.0190602	0.274477	22.9618	18.9806
ENSG00000163462	TRIM46	protein_coding	114.974	-0.303178	0.129358	-2.34372	0.0190923	0.274495	2.15705	1.43317
ENSG00000111321	LTBR	protein_coding	1379.31	0.185965	0.0794078	2.3419	0.0191861	0.275552	68.4601	77.3777
ENSG00000063245	EPN1	protein_coding	1493.21	-0.281592	0.120391	-2.33898	0.0193363	0.276047	55.5581	40.8121
ENSG00000154175	ABI3BP	protein_coding	1732.88	-0.242463	0.103627	-2.33977	0.0192954	0.276047	131.374	104.294
ENSG00000155368	DBI	protein_coding	2260.66	0.153336	0.0655767	2.33826	0.0193736	0.276047	213.914	234.467
ENSG00000160200	CBS	protein_coding	736.866	-0.284119	0.121518	-2.33809	0.0193824	0.276047	21.7664	15.9528
ENSG00000164366	CCDC127	protein_coding	367.871	0.293717	0.125535	2.33972	0.0192982	0.276047	2.16374	2.92696
ENSG00000167106	FAM102A	protein_coding	324.404	0.277768	0.118789	2.33833	0.0193701	0.276047	9.3961	12.0876
ENSG00000237094	AL732372.2	transcribed_unprocessed_pseudogene	103.779	-0.300826	0.128583	-2.33955	0.0193069	0.276047	19.9594	13.5428
ENSG00000267281	AC023509.3	protein_coding	37.2196	-0.276225	0.118085	-2.33921	0.0193245	0.276047	1.58487	0.787786
ENSG00000069869	NEDD4	protein_coding	1357	-0.223631	0.0957065	-2.33663	0.0194585	0.276842	36.4566	29.6871
ENSG00000115290	GRB14	protein_coding	496.989	-0.289139	0.12385	-2.3346	0.0195643	0.278057	31.1633	22.4382
ENSG00000157045	NTAN1	protein_coding	957.526	0.210805	0.0903432	2.33338	0.0196284	0.278678	119.791	139.171
ENSG00000122592	HOXA7	protein_coding	349.151	0.24951	0.107291	2.32554	0.0200432	0.283682	7.47545	9.13993
ENSG00000148773	MKI67	protein_coding	8305.43	-0.166194	0.0714429	-2.32625	0.0200054	0.283682	46.7458	40.4009
ENSG00000155329	ZCCHC10	protein_coding	276.296	0.26449	0.113718	2.32585	0.0200267	0.283682	15.2087	19.0509
ENSG00000154265	ABCA5	protein_coding	455.373	-0.250141	0.1076	-2.32474	0.0200859	0.283992	7.23612	5.6722
ENSG00000166575	TMEM135	protein_coding	451.271	0.294298	0.126642	2.32385	0.0201333	0.284073	47.3981	65.002
ENSG00000254673	AC110275.1	protein_coding	55.359	0.254034	0.109312	2.32393	0.0201292	0.284073	3.38564	7.39984
ENSG00000104164	BLOC1S6	protein_coding	1951.93	0.168535	0.0725655	2.32252	0.0202051	0.284497	32.226	35.8609
ENSG00000108515	ENO3	protein_coding	42.1823	-0.267257	0.115065	-2.32267	0.020197	0.284497	7.7742	3.78828
ENSG00000101850	GPR143	protein_coding	170.47	0.286962	0.123649	2.32077	0.0202995	0.284651	5.09378	6.7675
ENSG00000160741	CRTC2	protein_coding	641.243	0.29717	0.12802	2.32127	0.0202722	0.284651	65.1664	90.0642
ENSG00000164818	DNAAF5	protein_coding	841.23	0.252004	0.108572	2.32107	0.020283	0.284651	48.927	59.7165
ENSG00000187391	MAGI2	protein_coding	116.69	0.137969	0.0594355	2.32132	0.0202693	0.284651	0.590565	5.96406
ENSG00000135931	ARMC9	protein_coding	481.664	0.2866	0.123532	2.32005	0.0203383	0.284904	24.4617	32.5296
ENSG00000124406	ATP8A1	protein_coding	53.9803	0.242608	0.104592	2.31956	0.0203649	0.284983	0.644254	1.51533
ENSG00000072682	P4HA2	protein_coding	530.787	0.253772	0.109457	2.31846	0.0204243	0.285521	11.955	14.7425
ENSG00000242125	SNHG3	sense_intronic	1467.73	-0.269044	0.116133	-2.31669	0.0205208	0.286578	52.7775	39.9335
ENSG00000050327	ARHGEF5	protein_coding	28.9409	-0.235239	0.101831	-2.31009	0.0208832	0.290811	0.434913	0.171919
ENSG00000109971	HSPA8	protein_coding	35798.6	0.130369	0.0564228	2.31057	0.0208564	0.290811	1655.03	1778.72
ENSG00000125885	MCM8	protein_coding	649.418	-0.197057	0.0853057	-2.31	0.0208879	0.290811	6.19962	5.19126
ENSG00000119326	CTNNAL1	protein_coding	1954.34	-0.165253	0.0715563	-2.30941	0.0209206	0.290969	41.4295	35.7975
ENSG00000071082	RPL31	protein_coding	7296.22	0.127576	0.0552767	2.30795	0.021002	0.291628	1950.2	2094.22
ENSG00000153560	UBP1	protein_coding	2691.51	-0.134952	0.0584769	-2.30779	0.0210108	0.291628	57.7344	51.1397
ENSG00000146909	NOM1	protein_coding	673.567	-0.252604	0.109511	-2.30665	0.0210741	0.292006	15.6715	12.2364
ENSG00000228157	AC007952.2	processed_transcript	69.3549	-0.29884	0.129562	-2.30654	0.0210808	0.292006	2.54163	1.59641
ENSG00000228049	POLR2J2	protein_coding	52.0518	-0.247304	0.10726	-2.30566	0.0211297	0.292388	7.59851	3.25771
ENSG00000109814	UGDH	protein_coding	1151.24	0.194733	0.0844817	2.30504	0.0211645	0.292571	28.5801	32.545
ENSG00000156711	MAPK13	protein_coding	180.888	0.290618	0.126182	2.30317	0.0212693	0.293723	2.68712	3.65527
ENSG00000083937	CHMP2B	protein_coding	665.738	0.20753	0.0901337	2.30247	0.0213086	0.293968	12.8444	14.8543
ENSG00000205609	EIF3CL	protein_coding	407.431	-0.28639	0.124444	-2.30135	0.0213719	0.294544	6.21334	4.45877
ENSG00000163840	DTX3L	protein_coding	520.77	-0.249811	0.1086	-2.30029	0.021432	0.295073	4.8239	3.78418
ENSG00000182621	PLCB1	protein_coding	1144.68	0.271324	0.117997	2.29942	0.0214812	0.295453	37.3722	47.672
ENSG00000132424	PNISR	protein_coding	1718.09	-0.169898	0.0739827	-2.29645	0.0216501	0.296886	45.6193	39.2051
ENSG00000158186	MRAS	protein_coding	91.9641	-0.297808	0.129657	-2.29689	0.0216249	0.296886	3.27657	2.04053
ENSG00000176046	NUPR1	protein_coding	41.2166	0.244952	0.106666	2.29644	0.0216506	0.296886	0.25227	0.561115
ENSG00000107745	MICU1	protein_coding	954.413	0.214755	0.0935865	2.29472	0.0217489	0.297853	22.0187	25.721
ENSG00000115977	AAK1	protein_coding	1871.37	-0.186041	0.081083	-2.29445	0.0217648	0.297853	15.7422	13.317
ENSG00000061938	TNK2	protein_coding	516.411	-0.245761	0.107361	-2.2891	0.0220735	0.297856	27.2426	21.4914
ENSG00000101199	ARFGAP1	protein_coding	1507.52	-0.201731	0.0881244	-2.28916	0.0220703	0.297856	48.6435	40.5523
ENSG00000109790	KLHL5	protein_coding	1212.22	0.16909	0.0738101	2.29089	0.02197	0.297856	20.7794	23.1077
ENSG00000116406	EDEM3	protein_coding	1479.21	-0.210314	0.091708	-2.2933	0.0218307	0.297856	18.3655	15.1139
ENSG00000135124	P2RX4	protein_coding	553.653	0.253223	0.11042	2.29327	0.0218327	0.297856	19.8549	24.4236
ENSG00000144554	FANCD2	protein_coding	796.449	-0.212205	0.09268	-2.28965	0.0220414	0.297856	23.1923	19.0622
ENSG00000152556	PFKM	protein_coding	1444.02	0.197425	0.0861748	2.29098	0.0219647	0.297856	89.8067	102.885
ENSG00000158636	EMSY	protein_coding	605.639	-0.246923	0.107814	-2.29026	0.022006	0.297856	12.5887	9.88651
ENSG00000167528	ZNF641	protein_coding	92.2281	0.270496	0.118184	2.28877	0.0220925	0.297856	1.22226	2.30582
ENSG00000170142	UBE2E1	protein_coding	1828.47	0.164454	0.0717495	2.29206	0.0219021	0.297856	78.9805	87.6017
ENSG00000221978	CCNL2	protein_coding	2399.06	-0.154515	0.0673889	-2.29289	0.0218545	0.297856	69.4357	60.5641
ENSG00000236287	ZBED5	protein_coding	837.294	-0.211102	0.0921219	-2.29155	0.0219314	0.297856	20.3925	16.8263
ENSG00000245532	NEAT1	lincRNA	1354.22	-0.231891	0.101245	-2.29039	0.021999	0.297856	40.0382	32.1558
ENSG00000258881	AC007040.2	protein_coding	15.4269	0.176958	0.0771902	2.29249	0.0218773	0.297856	0.259702	0.839538
ENSG00000261499	AC233699.1	unprocessed_pseudogene	16.1208	-0.126327	0.0551806	-2.28933	0.0220603	0.297856	1.23636	0.0631824
ENSG00000164291	ARSK	protein_coding	174.294	0.296576	0.129627	2.28793	0.0221418	0.298002	2.94592	4.25595
ENSG00000272333	KMT2B	protein_coding	826.083	-0.280113	0.122436	-2.28784	0.022147	0.298002	45.3105	33.0096
ENSG00000101639	CEP192	protein_coding	965.476	-0.205635	0.0898968	-2.28746	0.0221692	0.298007	13.7842	11.4027
ENSG00000147394	ZNF185	protein_coding	2228.55	-0.165086	0.072207	-2.28629	0.0222372	0.298627	24.5461	21.1682
ENSG00000115902	SLC1A4	protein_coding	287.36	0.279829	0.122464	2.28499	0.0223137	0.298843	3.38097	4.44026
ENSG00000143971	ETAA1	protein_coding	587.515	-0.228782	0.100128	-2.28489	0.022319	0.298843	12.1667	9.79443
ENSG00000198538	ZNF28	protein_coding	253.42	0.285442	0.124898	2.28541	0.022289	0.298843	13.9397	18.6528
ENSG00000120458	MSANTD2	protein_coding	274.226	-0.261811	0.11461	-2.28436	0.0223502	0.29891	5.45624	4.17575
ENSG00000149308	NPAT	protein_coding	755.733	-0.206691	0.0904926	-2.28406	0.0223679	0.29891	9.31939	7.7104
ENSG00000129226	CD68	protein_coding	233.93	0.288311	0.126337	2.28208	0.0224848	0.300179	9.64447	13.0188
ENSG00000133101	CCNA1	protein_coding	51.008	-0.28708	0.125856	-2.28102	0.0225473	0.300719	1.62435	0.930633
ENSG00000079335	CDC14A	protein_coding	319.2	0.260026	0.114039	2.28015	0.022599	0.301114	3.41058	4.2692
ENSG00000069956	MAPK6	protein_coding	1678.15	0.201653	0.0884534	2.27976	0.0226218	0.301124	13.8502	15.9457
ENSG00000139174	PRICKLE1	protein_coding	1404.39	-0.235926	0.103523	-2.27898	0.0226683	0.301448	61.0876	48.8164
ENSG00000198862	LTN1	protein_coding	1118.67	-0.182226	0.0799759	-2.27851	0.0226964	0.301529	6.86868	5.8367
ENSG00000085871	MGST2	protein_coding	381.242	0.264398	0.116123	2.27687	0.022794	0.30253	30.1763	38.0783
ENSG00000123178	SPRYD7	protein_coding	228.57	0.293985	0.129219	2.27509	0.0229006	0.303061	9.1202	14.1721
ENSG00000153391	INO80C	protein_coding	1016.58	0.191664	0.0842209	2.27573	0.0228623	0.303061	66.3421	75.4894
ENSG00000165507	C10orf10	protein_coding	2252.83	0.181355	0.079707	2.27527	0.0228899	0.303061	43.0185	48.4954
ENSG00000104517	UBR5	protein_coding	2830.31	-0.231088	0.101597	-2.27456	0.0229322	0.303185	65.9166	52.8422
ENSG00000120694	HSPH1	protein_coding	3413.29	0.171069	0.0752512	2.27331	0.0230074	0.303591	117.584	131.107
ENSG00000248334	WHAMMP2	transcribed_unprocessed_pseudogene	92.3442	-0.294611	0.129575	-2.27368	0.0229855	0.303591	0.838225	0.555992
ENSG00000111145	ELK3	protein_coding	4263.04	-0.143736	0.0632568	-2.27226	0.0230709	0.304134	71.3493	62.7691
ENSG00000107984	DKK1	protein_coding	1674.6	-0.147484	0.0649443	-2.27093	0.023151	0.304359	104.793	91.8533
ENSG00000127528	KLF2	protein_coding	244.38	0.282039	0.12419	2.27102	0.0231456	0.304359	8.15227	10.8169
ENSG00000270055	AC127502.2	sense_intronic	315.784	-0.25274	0.111297	-2.27087	0.0231549	0.304359	6.19985	4.82632
ENSG00000111860	CEP85L	protein_coding	254.783	0.291238	0.12831	2.2698	0.0232196	0.304917	1.70429	2.35013
ENSG00000197323	TRIM33	protein_coding	1158.8	-0.207062	0.0912816	-2.26839	0.0233057	0.305459	22.9791	19.0168
ENSG00000254726	MEX3A	protein_coding	1095.74	-0.189442	0.0835116	-2.26845	0.0233019	0.305459	7.97989	6.73661
ENSG00000119699	TGFB3	protein_coding	70.0586	-0.25672	0.113237	-2.26711	0.0233837	0.30609	3.27671	1.49466
ENSG00000141385	AFG3L2	protein_coding	1283.07	0.167771	0.0740102	2.26686	0.0233987	0.30609	25.3769	28.2371
ENSG00000113732	ATP6V0E1	protein_coding	1613.25	0.171387	0.0756286	2.26617	0.0234409	0.306348	121.136	134.998
ENSG00000280156	AC006548.3	sense_overlapping	287.691	-0.265975	0.117403	-2.26548	0.0234831	0.306606	0.142995	0.10825
ENSG00000102189	EEA1	protein_coding	1853.25	0.205241	0.0906131	2.26503	0.0235109	0.306675	12.1691	14.0078
ENSG00000067167	TRAM1	protein_coding	3747.09	0.139322	0.0615417	2.26386	0.0235827	0.30721	91.3838	99.0821
ENSG00000187994	RINL	protein_coding	127.046	0.289741	0.127998	2.26363	0.0235969	0.30721	10.9961	17.4369
ENSG00000149633	KIAA1755	protein_coding	28.6595	0.135848	0.0600837	2.26099	0.02376	0.309039	0.126738	1.28886
ENSG00000260075	AC217777.1	unprocessed_pseudogene	99.8444	0.292421	0.12943	2.2593	0.0238646	0.309809	2.36379	3.61664
ENSG00000272679	AL355987.2	processed_transcript	25.69	0.159186	0.0704499	2.25956	0.0238488	0.309809	1.03455	5.00021
ENSG00000135749	PCNX2	protein_coding	165.746	-0.291927	0.1293	-2.25775	0.023961	0.310234	7.22329	4.47789
ENSG00000174353	STAG3L3	transcribed_unprocessed_pseudogene	220.82	-0.257664	0.114128	-2.25768	0.0239656	0.310234	7.74337	5.94896
ENSG00000249437	NAIP	protein_coding	157.513	-0.291845	0.129244	-2.25809	0.0239403	0.310234	2.12323	1.42107
ENSG00000185551	NR2F2	protein_coding	4842.34	-0.170366	0.0754735	-2.2573	0.0239893	0.310246	106.547	91.6585
ENSG00000116918	TSNAX	protein_coding	688.851	0.22482	0.0996764	2.2555	0.0241019	0.310911	15.1668	17.9644
ENSG00000185619	PCGF3	protein_coding	1826.1	-0.178521	0.0791452	-2.25561	0.0240953	0.310911	76.2363	64.8641
ENSG00000197961	ZNF121	protein_coding	305.134	-0.292738	0.129816	-2.25502	0.0241319	0.310911	4.54448	3.01969
ENSG00000278766	AC092683.2	lincRNA	26.4486	-0.249749	0.110742	-2.25523	0.0241189	0.310911	3.54105	1.65449
ENSG00000163527	STT3B	protein_coding	3821.38	0.130163	0.0577487	2.25395	0.0241993	0.311486	90.1792	96.954
ENSG00000182307	C8orf33	protein_coding	624.164	0.217984	0.0967457	2.25316	0.024249	0.311729	13.97	16.3811
ENSG00000234771	SLC25A25-AS1	antisense_RNA	57.9136	-0.287378	0.127558	-2.25293	0.0242639	0.311729	0.434579	0.259837
ENSG00000101004	NINL	protein_coding	383.59	-0.265656	0.118023	-2.25089	0.0243926	0.313088	8.72022	6.56639
ENSG00000131759	RARA	protein_coding	623.031	0.227411	0.101121	2.2489	0.024519	0.313825	17.5578	20.8501
ENSG00000139163	ETNK1	protein_coding	1154.64	0.176273	0.0783765	2.24905	0.0245091	0.313825	20.9978	23.5288
ENSG00000160695	VPS11	protein_coding	693.613	0.201059	0.0894017	2.24894	0.0245162	0.313825	16.8396	19.3661
ENSG00000185896	LAMP1	protein_coding	5811.33	0.159447	0.0709964	2.24585	0.0247135	0.316018	145.39	160.125
ENSG00000197747	S100A10	protein_coding	5051.3	0.128772	0.0573601	2.24498	0.0247694	0.316139	491.902	529.137
ENSG00000203875	SNHG5	processed_transcript	2681.6	0.206632	0.0920385	2.24506	0.0247642	0.316139	583.251	676.076
ENSG00000143815	LBR	protein_coding	2341.45	0.144328	0.0643156	2.24407	0.0248282	0.316594	65.2053	70.9673
ENSG00000089091	DZANK1	protein_coding	34.8493	-0.262874	0.117168	-2.24357	0.02486	0.316704	0.97916	0.503123
ENSG00000075651	PLD1	protein_coding	1052.52	0.266068	0.118719	2.24117	0.0250152	0.318383	62.555	79.8763
ENSG00000265241	RBM8A	protein_coding	2371.48	0.134279	0.0599464	2.23999	0.0250917	0.31906	135.774	146.658
ENSG00000176619	LMNB2	protein_coding	3778.38	-0.190579	0.0851042	-2.23936	0.0251323	0.319279	47.9405	40.3303
ENSG00000153207	AHCTF1	protein_coding	1646.63	-0.199357	0.089045	-2.23884	0.0251664	0.319414	32.0921	26.7319
ENSG00000152213	ARL11	protein_coding	37.8522	-0.146411	0.0654229	-2.23792	0.0252265	0.31988	1.24476	0.150473
ENSG00000132481	TRIM47	protein_coding	317.308	0.249778	0.111668	2.23679	0.0253	0.320514	24.3623	30.0191
ENSG00000152520	PAN3	protein_coding	632.073	-0.202364	0.0904957	-2.23618	0.0253402	0.320725	5.98699	4.9785
ENSG00000068097	HEATR6	protein_coding	402.453	0.272122	0.121736	2.23535	0.0253942	0.32111	7.35509	9.52189
ENSG00000110427	KIAA1549L	protein_coding	2311.32	-0.18373	0.0822471	-2.23388	0.0254911	0.322038	12.2144	10.3321
ENSG00000085433	WDR47	protein_coding	591.089	0.244898	0.109686	2.23272	0.0255672	0.3227	5.72797	6.98805
ENSG00000086619	ERO1B	protein_coding	65.0642	0.277731	0.124439	2.23187	0.0256237	0.323115	0.525781	0.893298
ENSG00000205302	SNX2	protein_coding	892.159	0.200039	0.089664	2.23098	0.0256823	0.323554	32.5494	37.428
ENSG00000251634	AC145138.1	unprocessed_pseudogene	25.381	-0.227096	0.101864	-2.2294	0.0257871	0.324575	0.504491	0.212715
ENSG00000112297	CRYBG1	protein_coding	1245.31	-0.215404	0.0966464	-2.22879	0.025828	0.32479	10.0038	8.18299
ENSG00000091490	SEL1L3	protein_coding	1512.53	0.232004	0.104135	2.22793	0.0258853	0.325042	27.7538	33.3005
ENSG00000204131	NHSL2	protein_coding	1786.93	-0.207097	0.0929615	-2.22777	0.0258957	0.325042	8.91189	7.36726
ENSG00000004864	SLC25A13	protein_coding	653.95	0.203021	0.0912111	2.22584	0.0260247	0.326362	15.0643	17.3481
ENSG00000146282	RARS2	protein_coding	706.725	0.212065	0.0953321	2.22449	0.0261154	0.327198	17.2509	20.1404
ENSG00000134531	EMP1	protein_coding	10701.7	0.126817	0.0570462	2.22306	0.0262116	0.327343	446.121	478.491
ENSG00000159335	PTMS	protein_coding	3359.73	0.164904	0.0741756	2.22316	0.0262051	0.327343	241.957	268.643
ENSG00000227671	AL390728.4	transcribed_unprocessed_pseudogene	569.062	-0.200135	0.0900244	-2.22312	0.0262074	0.327343	31.9343	26.581
ENSG00000276550	HERC2P2	transcribed_unprocessed_pseudogene	1836.09	-0.164155	0.0738474	-2.22289	0.0262229	0.327343	24.1146	20.8449
ENSG00000139641	ESYT1	protein_coding	4286.19	-0.154077	0.069389	-2.22048	0.0263864	0.328781	85.8049	74.6683
ENSG00000179314	WSCD1	protein_coding	1089	0.174411	0.0785418	2.22061	0.0263774	0.328781	8.73496	9.77902
ENSG00000066427	ATXN3	protein_coding	391.062	0.267927	0.120799	2.21795	0.026558	0.330618	14.6357	18.8766
ENSG00000088038	CNOT3	protein_coding	823.582	-0.215309	0.0971398	-2.21648	0.0266584	0.330836	20.7079	16.905
ENSG00000139908	TSSK4	protein_coding	19.241	-0.222092	0.100164	-2.21727	0.0266046	0.330836	1.48773	0.614421
ENSG00000160111	CPAMD8	protein_coding	40.7671	0.218221	0.0984628	2.21628	0.0266725	0.330836	0.884018	2.03541
ENSG00000272941	AC083862.2	antisense_RNA	22.9479	0.235097	0.106068	2.21648	0.0266589	0.330836	0.591958	1.27543
ENSG00000198755	RPL10A	protein_coding	9572.49	0.105639	0.0476855	2.21533	0.0267373	0.331339	726.147	766.553
ENSG00000154978	VOPP1	protein_coding	3542.35	0.132232	0.0597568	2.21284	0.026909	0.332861	49.6054	53.4813
ENSG00000163171	CDC42EP3	protein_coding	1941.18	-0.143647	0.0649155	-2.21284	0.0269088	0.332861	26.7796	23.5576
ENSG00000257365	FNTB	protein_coding	494.413	0.249337	0.112709	2.21223	0.0269507	0.333075	31.5625	38.7812
ENSG00000077254	USP33	protein_coding	1377.42	-0.166925	0.0755169	-2.21043	0.0270755	0.334315	26.2155	22.5786
ENSG00000141504	SAT2	protein_coding	419.06	0.242705	0.10984	2.20962	0.0271314	0.334703	31.7481	38.7108
ENSG00000013563	DNASE1L1	protein_coding	1023.3	0.214382	0.097046	2.20908	0.0271691	0.334865	115.628	135.264
ENSG00000107779	BMPR1A	protein_coding	31.2084	-0.248189	0.11239	-2.20829	0.0272242	0.334939	0.168154	0.0815284
ENSG00000175166	PSMD2	protein_coding	10353.4	-0.130919	0.0592773	-2.20859	0.0272033	0.334939	507.023	450.04
ENSG00000113360	DROSHA	protein_coding	1597.53	-0.241029	0.109179	-2.20765	0.0272685	0.335181	164.929	130.168
ENSG00000188603	CLN3	protein_coding	471.585	0.220335	0.0999129	2.20527	0.0274351	0.336926	22.2806	26.2527
ENSG00000130529	TRPM4	protein_coding	243.512	-0.258707	0.117375	-2.2041	0.0275172	0.337369	8.50201	6.43744
ENSG00000135913	USP37	protein_coding	459.775	0.251178	0.113962	2.20405	0.0275207	0.337369	8.50719	10.5651
ENSG00000064703	DDX20	protein_coding	649.615	0.281537	0.128087	2.19801	0.0279483	0.340384	11.643	15.8504
ENSG00000095370	SH2D3C	protein_coding	1392.18	-0.197231	0.0897571	-2.19738	0.0279932	0.340384	28.5549	23.8714
ENSG00000104093	DMXL2	protein_coding	351.085	-0.278151	0.126435	-2.19996	0.0278095	0.340384	5.8957	4.19046
ENSG00000106665	CLIP2	protein_coding	1041.16	0.219353	0.099738	2.19929	0.0278571	0.340384	12.4151	14.5886
ENSG00000109519	GRPEL1	protein_coding	897.489	0.221143	0.10056	2.19912	0.0278696	0.340384	37.9734	44.7129
ENSG00000133624	ZNF767P	transcribed_unprocessed_pseudogene	131.358	-0.284411	0.129436	-2.19731	0.0279983	0.340384	3.39013	2.30453
ENSG00000173757	STAT5B	protein_coding	1436.71	-0.192896	0.0877027	-2.19943	0.0278473	0.340384	22.5187	18.8483
ENSG00000185298	CCDC137	protein_coding	613.601	0.236987	0.107867	2.19703	0.028018	0.340384	32.9785	39.9286
ENSG00000188994	ZNF292	protein_coding	789.996	-0.251916	0.114679	-2.19671	0.0280411	0.340384	5.20215	4.00113
ENSG00000198363	ASPH	protein_coding	4099.7	-0.130002	0.0591263	-2.19872	0.0278979	0.340384	103.504	91.9611
ENSG00000236438	FAM157A	transcribed_unprocessed_pseudogene	20.4884	0.207137	0.0942703	2.19727	0.0280012	0.340384	0.320139	0.766746
ENSG00000065978	YBX1	protein_coding	14655.3	0.112659	0.0513241	2.19505	0.0281598	0.341234	414.09	439.376
ENSG00000128594	LRRC4	protein_coding	120.964	-0.284486	0.129604	-2.19504	0.028161	0.341234	2.40823	1.55325
ENSG00000023902	PLEKHO1	protein_coding	1398.76	0.16902	0.077241	2.18822	0.0286538	0.34185	49.6993	55.3378
ENSG00000072134	EPN2	protein_coding	1231.5	0.211131	0.0963671	2.1909	0.0284592	0.34185	26.9725	31.4204
ENSG00000078747	ITCH	protein_coding	1531.85	0.17982	0.0820037	2.19283	0.0283196	0.34185	24.4744	27.5686
ENSG00000086598	TMED2	protein_coding	4795.06	0.161241	0.0736885	2.18814	0.0286595	0.34185	104.274	115.387
ENSG00000091542	ALKBH5	protein_coding	1091.04	0.18527	0.084653	2.18858	0.0286271	0.34185	17.7556	20.0907
ENSG00000108010	GLRX3	protein_coding	1814.38	0.204886	0.0935757	2.18952	0.0285587	0.34185	269.146	311.936
ENSG00000108352	RAPGEFL1	protein_coding	122.618	-0.28425	0.1296	-2.19329	0.0282864	0.34185	3.2214	2.16632
ENSG00000110031	LPXN	protein_coding	580.318	0.231425	0.105766	2.18809	0.0286629	0.34185	13.0069	15.5736
ENSG00000121749	TBC1D15	protein_coding	792.454	0.212451	0.0970778	2.18846	0.0286362	0.34185	19.1095	22.3368
ENSG00000122068	FYTTD1	protein_coding	1570.45	0.183636	0.0838934	2.18892	0.0286026	0.34185	32.1119	36.3582
ENSG00000141076	UTP4	protein_coding	1065.28	-0.205815	0.0938737	-2.19247	0.0283459	0.34185	37.3303	30.8972
ENSG00000141503	MINK1	protein_coding	1448.76	-0.217647	0.0993592	-2.1905	0.0284879	0.34185	28.831	23.4981
ENSG00000147202	DIAPH2	protein_coding	709.854	0.184724	0.0843663	2.18954	0.0285573	0.34185	4.50174	5.09407
ENSG00000166411	IDH3A	protein_coding	850.213	0.268306	0.122357	2.19282	0.0283206	0.34185	41.8326	54.1137
ENSG00000174579	MSL2	protein_coding	476.332	0.222252	0.101532	2.18898	0.0285984	0.34185	7.30481	8.63993
ENSG00000205060	SLC35B4	protein_coding	854.693	0.22479	0.102657	2.18972	0.0285445	0.34185	10.3968	12.3808
ENSG00000266714	MYO15B	protein_coding	201.762	-0.279813	0.127865	-2.18834	0.0286448	0.34185	32.6758	23.0231
ENSG00000273749	CYFIP1	protein_coding	3258.15	0.147838	0.067502	2.19013	0.0285145	0.34185	59.7831	65.3359
ENSG00000011638	TMEM159	protein_coding	238.034	-0.26645	0.121841	-2.18687	0.028752	0.342219	11.7899	8.80335
ENSG00000140398	NEIL1	protein_coding	142.429	-0.27707	0.126671	-2.18731	0.0287197	0.342219	8.12138	5.79822
ENSG00000198752	CDC42BPB	protein_coding	4728.74	-0.153839	0.070354	-2.18664	0.028769	0.342219	53.3257	46.3909
ENSG00000226332	AL354836.1	antisense_RNA	28.3329	-0.248525	0.113767	-2.18451	0.0289249	0.343622	3.22063	1.62861
ENSG00000259081	AF111169.4	antisense_RNA	33.0564	-0.261121	0.119542	-2.18434	0.0289374	0.343622	3.1699	1.69802
ENSG00000137807	KIF23	protein_coding	1652.56	-0.197301	0.090342	-2.18394	0.0289667	0.34367	37.19	31.0151
ENSG00000159714	ZDHHC1	protein_coding	93.8601	-0.283373	0.129834	-2.18258	0.0290669	0.34456	4.42748	2.93557
ENSG00000040199	PHLPP2	protein_coding	406.805	-0.281461	0.128997	-2.18192	0.0291158	0.34484	3.26103	2.25223
ENSG00000100941	PNN	protein_coding	2135.75	-0.192202	0.0881328	-2.18082	0.0291969	0.345501	42.8163	35.9811
ENSG00000012817	KDM5D	protein_coding	721.965	-0.233511	0.107109	-2.18013	0.029248	0.345506	9.78284	7.79034
ENSG00000268575	AL031282.2	processed_transcript	132.253	-0.277481	0.127258	-2.18046	0.0292234	0.345506	1.17932	0.834466
ENSG00000198736	MSRB1	protein_coding	345.919	0.259109	0.118885	2.1795	0.0292948	0.345759	19.0527	24.1563
ENSG00000177565	TBL1XR1	protein_coding	1909.34	0.228885	0.105061	2.17858	0.0293627	0.345963	77.5837	92.8271
ENSG00000178878	APOLD1	protein_coding	362.315	0.221842	0.101822	2.17873	0.0293521	0.345963	2.9724	3.51399
ENSG00000154122	ANKH	protein_coding	675.696	0.1874	0.086051	2.17778	0.0294222	0.346177	36.9698	41.9764
ENSG00000176720	BOK	protein_coding	1220.6	-0.277064	0.12725	-2.17732	0.029457	0.346177	40.2292	28.6719
ENSG00000198624	CCDC69	protein_coding	432.817	0.268947	0.123515	2.17745	0.0294472	0.346177	6.80879	8.82086
ENSG00000164294	GPX8	protein_coding	2615.97	0.148502	0.0682227	2.17672	0.0295017	0.346404	82.4971	90.2668
ENSG00000105726	ATP13A1	protein_coding	724.72	0.180176	0.0828005	2.17603	0.0295531	0.34671	28.3146	31.8952
ENSG00000129353	SLC44A2	protein_coding	1598.23	0.20939	0.0963648	2.17289	0.0297889	0.349175	159.129	185.711
ENSG00000178852	EFCAB13	protein_coding	51.7752	-0.276225	0.127155	-2.17234	0.0298297	0.349353	3.07899	1.88056
ENSG00000166004	CEP295	protein_coding	644.85	0.209013	0.0962454	2.17167	0.0298807	0.349651	10.5763	25.9479
ENSG00000065802	ASB1	protein_coding	687.353	0.221171	0.101902	2.17042	0.0299748	0.349987	12.5583	14.8624
ENSG00000103479	RBL2	protein_coding	1310.18	-0.165565	0.0762998	-2.16993	0.0300121	0.349987	15.0024	12.9155
ENSG00000138678	GPAT3	protein_coding	57.8726	0.247513	0.114058	2.17007	0.0300016	0.349987	1.07553	2.0514
ENSG00000279342	AP000866.6	sense_intronic	29.582	-0.249849	0.115141	-2.16995	0.0300107	0.349987	0.447969	0.226927
ENSG00000121104	FAM117A	protein_coding	62.8781	0.279746	0.128962	2.1692	0.0300674	0.350168	1.54464	2.35887
ENSG00000186532	SMYD4	protein_coding	257.31	-0.265684	0.122489	-2.16905	0.030079	0.350168	4.29094	3.16314
ENSG00000132604	TERF2	protein_coding	547.094	-0.208523	0.096155	-2.16861	0.0301123	0.350258	44.4851	36.6597
ENSG00000284669	AC092053.3	antisense_RNA	18.6285	-0.211729	0.097662	-2.16798	0.0301604	0.350518	0.209625	0.0826279
ENSG00000096063	SRPK1	protein_coding	2475.78	0.17552	0.0809927	2.16711	0.0302267	0.350627	47.9279	53.8066
ENSG00000140391	TSPAN3	protein_coding	4113.9	0.127649	0.0589099	2.16684	0.0302468	0.350627	107.325	115.244
ENSG00000260604	AL590004.4	lincRNA	238.193	-0.24876	0.11478	-2.16727	0.0302144	0.350627	1.44852	1.1193
ENSG00000077454	LRCH4	protein_coding	585.745	-0.21307	0.0983628	-2.16617	0.0302984	0.350629	18.1169	14.8347
ENSG00000137076	TLN1	protein_coding	20313	-0.150064	0.0692731	-2.16627	0.0302902	0.350629	459.71	401.572
ENSG00000080824	HSP90AA1	protein_coding	21443.9	0.116115	0.0536247	2.16532	0.0303631	0.35108	300.578	319.832
ENSG00000004766	VPS50	protein_coding	499.197	0.227989	0.105365	2.1638	0.0304799	0.352132	14.0085	16.7732
ENSG00000135093	USP30	protein_coding	210.502	-0.263717	0.121941	-2.16266	0.030567	0.352542	6.45367	4.82641
ENSG00000219200	RNASEK	protein_coding	1116.83	0.167792	0.0775787	2.16286	0.0305516	0.352542	116.68	129.871
ENSG00000091317	CMTM6	protein_coding	3139.25	0.13246	0.0612709	2.16188	0.0306277	0.352943	31.4498	33.8845
ENSG00000105856	HBP1	protein_coding	1476.33	0.173726	0.080407	2.16058	0.0307279	0.353799	41.0169	45.9779
ENSG00000120733	KDM3B	protein_coding	2070.15	-0.155943	0.0722187	-2.15931	0.030826	0.354065	18.6707	16.2359
ENSG00000130347	RTN4IP1	protein_coding	133.998	-0.233971	0.108328	-2.15983	0.0307859	0.354065	16.8811	7.89318
ENSG00000198925	ATG9A	protein_coding	1417.2	0.162363	0.0751932	2.15927	0.0308289	0.354065	32.7943	36.3316
ENSG00000109854	HTATIP2	protein_coding	575.887	0.211225	0.0978627	2.15838	0.030898	0.354561	22.8957	26.7374
ENSG00000196391	ZNF774	protein_coding	43.6415	0.195514	0.0906074	2.15782	0.030942	0.354767	0.789537	2.18639
ENSG00000104331	IMPAD1	protein_coding	3910.79	0.149692	0.0693905	2.15724	0.0309867	0.354913	42.5831	46.5705
ENSG00000151502	VPS26B	protein_coding	990.908	-0.166889	0.0773716	-2.15699	0.0310068	0.354913	15.2305	13.1034
ENSG00000143248	RGS5	protein_coding	45323.8	-0.115068	0.0533659	-2.15621	0.0310671	0.354965	1747.92	1573.94
ENSG00000155893	PXYLP1	protein_coding	19.1025	-0.189942	0.0880888	-2.15626	0.0310636	0.354965	0.933694	0.3024
ENSG00000164543	STK17A	protein_coding	1136.86	-0.20307	0.0941913	-2.15593	0.0310894	0.354965	28.5309	23.6274
ENSG00000143382	ADAMTSL4	protein_coding	41.8251	-0.264736	0.122825	-2.15539	0.0311314	0.355148	0.947052	0.530944
ENSG00000129173	E2F8	protein_coding	512.175	-0.213811	0.0992153	-2.15502	0.0311599	0.355176	7.10298	5.78837
ENSG00000135956	TMEM127	protein_coding	1552.3	0.1851	0.0859168	2.15441	0.0312079	0.355292	16.8663	19.1442
ENSG00000139668	WDFY2	protein_coding	260.857	-0.279735	0.129854	-2.15423	0.0312221	0.355292	2.97222	1.94293
ENSG00000130560	UBAC1	protein_coding	579.335	0.27475	0.127582	2.15351	0.0312783	0.355563	27.0902	36.3145
ENSG00000211456	SACM1L	protein_coding	762.905	-0.202033	0.0938266	-2.15326	0.0312981	0.355563	17.5104	14.5161
ENSG00000110395	CBL	protein_coding	2321.52	-0.182173	0.0846516	-2.15203	0.031395	0.356368	13.5708	11.4821
ENSG00000109736	MFSD10	protein_coding	571.741	-0.222744	0.103541	-2.15126	0.0314553	0.356459	21.1323	17.0991
ENSG00000259171	AL163636.2	protein_coding	65.6015	0.262236	0.121897	2.15129	0.0314537	0.356459	1.41123	2.42412
ENSG00000077232	DNAJC10	protein_coding	4290.48	0.133723	0.0621974	2.14997	0.0315576	0.356729	84.5767	91.2758
ENSG00000103168	TAF1C	protein_coding	862.27	-0.265622	0.123514	-2.15055	0.0315119	0.356729	49.1852	36.3104
ENSG00000116337	AMPD2	protein_coding	1075.89	-0.18471	0.0859029	-2.15021	0.0315384	0.356729	44.0889	37.2762
ENSG00000105993	DNAJB6	protein_coding	2595.72	0.145287	0.0676149	2.14874	0.0316551	0.357132	71.5802	78.1431
ENSG00000129116	PALLD	protein_coding	1146.33	-0.20144	0.0937493	-2.1487	0.0316578	0.357132	27.2927	22.6431
ENSG00000134897	BIVM	protein_coding	347.19	-0.240108	0.111772	-2.1482	0.0316979	0.357132	6.5072	5.10506
ENSG00000172339	ALG14	protein_coding	179.898	0.254416	0.118429	2.14825	0.0316936	0.357132	10.3823	18.7602
ENSG00000010818	HIVEP2	protein_coding	257.629	-0.278	0.129535	-2.14613	0.0318625	0.35869	5.27311	3.3596
ENSG00000130024	PHF10	protein_coding	1742.32	0.152159	0.0709284	2.14524	0.0319333	0.359191	32.1136	35.2192
ENSG00000147894	C9orf72	protein_coding	242.298	0.240007	0.111957	2.14375	0.0320529	0.360238	3.568	4.3531
ENSG00000128923	MINDY2	protein_coding	578.998	0.263828	0.123231	2.14092	0.0322802	0.361135	3.26429	4.20926
ENSG00000145217	SLC26A1	protein_coding	25.8603	-0.210477	0.0983288	-2.14055	0.0323107	0.361135	7.00593	2.71536
ENSG00000147180	ZNF711	protein_coding	185.479	-0.258053	0.120536	-2.14088	0.0322834	0.361135	2.08955	1.57478
ENSG00000148672	GLUD1	protein_coding	3099.94	0.201414	0.0940386	2.14183	0.0322074	0.361135	79.6031	92.108
ENSG00000154174	TOMM70	protein_coding	1377.41	0.189511	0.0885375	2.14046	0.0323179	0.361135	15.3624	17.4625
ENSG00000159788	RGS12	protein_coding	1162.06	-0.257495	0.120231	-2.14166	0.0322205	0.361135	185.641	140.443
ENSG00000182916	TCEAL7	protein_coding	119.333	0.274017	0.127978	2.14112	0.0322646	0.361135	4.67368	6.33254
ENSG00000063438	AHRR	protein_coding	280.216	-0.270167	0.126295	-2.13917	0.032422	0.361914	3.10608	2.24012
ENSG00000097046	CDC7	protein_coding	311.987	-0.251609	0.117633	-2.13894	0.0324407	0.361914	7.00447	5.33741
ENSG00000237975	FLG-AS1	antisense_RNA	30.4593	0.122543	0.0573033	2.13851	0.0324756	0.362007	0.169735	2.01037
ENSG00000204177	BMS1P1	transcribed_unprocessed_pseudogene	90.9727	-0.27749	0.129813	-2.13761	0.0325486	0.362525	0.998542	0.676203
ENSG00000282508	LINC01002	processed_transcript	84.7626	-0.271132	0.126956	-2.13563	0.0327093	0.364017	16.0726	9.75524
ENSG00000100138	SNU13	protein_coding	1364.36	0.172399	0.0807604	2.1347	0.0327853	0.364269	110.539	123.461
ENSG00000149289	ZC3H12C	protein_coding	626.825	0.211934	0.0992715	2.1349	0.0327695	0.364269	3.10841	3.63843
ENSG00000127314	RAP1B	protein_coding	4143.76	0.128823	0.0603592	2.13427	0.0328205	0.364364	131.308	141.204
ENSG00000174748	RPL15	protein_coding	17449.9	0.1083	0.0507643	2.13338	0.0328934	0.36458	823.333	871.308
ENSG00000197978	GOLGA6L9	protein_coding	172.564	-0.265322	0.124367	-2.13338	0.0328932	0.36458	1.17444	0.860137
ENSG00000258441	LINC00641	processed_transcript	570.538	-0.190721	0.0894143	-2.13301	0.0329242	0.364625	6.07378	5.09354
ENSG00000281490	CICP14	processed_pseudogene	109.822	-0.273034	0.128039	-2.13243	0.0329713	0.36485	1.90655	1.34572
ENSG00000030582	GRN	protein_coding	4120.1	0.137773	0.0646431	2.13129	0.0330651	0.365426	291.156	315.422
ENSG00000128272	ATF4	protein_coding	5858.46	0.104826	0.0491875	2.13115	0.0330769	0.365426	176.301	185.975
ENSG00000128849	CGNL1	protein_coding	2840.45	-0.133622	0.0627224	-2.13037	0.0331413	0.365842	16.5978	14.7082
ENSG00000023608	SNAPC1	protein_coding	376.359	0.212242	0.0996649	2.12956	0.0332079	0.366281	5.28461	6.18043
ENSG00000139629	GALNT6	protein_coding	2340.93	0.183807	0.0863554	2.1285	0.033296	0.366955	28.9972	32.7809
ENSG00000109805	NCAPG	protein_coding	2140.94	-0.129591	0.0609562	-2.12597	0.0335061	0.368181	46.6978	41.5183
ENSG00000119401	TRIM32	protein_coding	293.612	0.250704	0.1179	2.12641	0.0334692	0.368181	3.14993	3.93496
ENSG00000162852	CNST	protein_coding	486.162	0.239132	0.112487	2.12586	0.0335152	0.368181	4.13189	5.0331
ENSG00000269896	AL513477.1	transcribed_processed_pseudogene	22.1226	-0.12089	0.0568579	-2.12618	0.0334879	0.368181	1.21768	0.0954173
ENSG00000099308	MAST3	protein_coding	63.4276	-0.267782	0.126038	-2.12461	0.0336191	0.368436	1.29902	0.782142
ENSG00000101384	JAG1	protein_coding	1548.94	-0.194016	0.0913488	-2.1239	0.0336784	0.368436	20.5168	17.1664
ENSG00000110987	BCL7A	protein_coding	352.833	0.217945	0.102582	2.12459	0.0336209	0.368436	3.41171	4.0233
ENSG00000111788	AC009533.1	unprocessed_pseudogene	112.37	-0.272298	0.128192	-2.12414	0.0336584	0.368436	1.66117	1.17527
ENSG00000143126	CELSR2	protein_coding	51.0387	0.269494	0.126906	2.12357	0.0337058	0.368436	0.197203	0.31231
ENSG00000146094	DOK3	protein_coding	152.737	-0.266322	0.12547	-2.12259	0.0337881	0.368436	4.66621	3.41415
ENSG00000163281	GNPDA2	protein_coding	474.05	-0.233956	0.110251	-2.12203	0.0338354	0.368436	11.2493	8.8978
ENSG00000175105	ZNF654	protein_coding	403.522	-0.251236	0.118383	-2.12223	0.0338188	0.368436	4.86623	3.71917
ENSG00000184254	ALDH1A3	protein_coding	542.206	0.203178	0.0956233	2.12477	0.0336056	0.368436	12.5312	14.4825
ENSG00000198034	RPS4X	protein_coding	11774.4	0.120607	0.0568294	2.12226	0.0338162	0.368436	432.923	462.625
ENSG00000224189	HAGLR	antisense_RNA	515.468	0.222504	0.104814	2.12284	0.0337669	0.368436	8.742	10.3863
ENSG00000003989	SLC7A2	protein_coding	902.08	0.19932	0.0939552	2.12143	0.0338855	0.368615	4.42147	5.08319
ENSG00000101493	ZNF516	protein_coding	285.711	-0.268992	0.126812	-2.12119	0.0339059	0.368615	7.84274	5.67545
ENSG00000119522	DENND1A	protein_coding	345.255	0.253534	0.119572	2.12036	0.033976	0.369083	10.1436	12.8072
ENSG00000237234	Z99289.1	antisense_RNA	32.3973	-0.248446	0.117236	-2.11919	0.0340747	0.369861	5.44715	2.88576
ENSG00000105186	ANKRD27	protein_coding	563.489	0.212359	0.100243	2.11844	0.034138	0.370254	8.05336	9.42006
ENSG00000115568	ZNF142	protein_coding	614.584	-0.253963	0.119948	-2.11727	0.0342369	0.370443	8.17921	6.20921
ENSG00000157823	AP3S2	protein_coding	403.064	0.252315	0.119165	2.11736	0.0342292	0.370443	16.539	20.8042
ENSG00000184867	ARMCX2	protein_coding	954.625	-0.224242	0.105908	-2.11733	0.0342322	0.370443	171.818	137.905
ENSG00000121879	PIK3CA	protein_coding	1244.08	0.206895	0.0977422	2.11675	0.0342814	0.370631	15.9819	18.5667
ENSG00000127914	AKAP9	protein_coding	1735.04	-0.171028	0.0808168	-2.11624	0.0343246	0.370803	13.7269	11.7544
ENSG00000185339	TCN2	protein_coding	515.37	0.232968	0.110137	2.11527	0.034407	0.3714	10.5022	12.6859
ENSG00000110171	TRIM3	protein_coding	322.894	-0.267296	0.126486	-2.11324	0.0345799	0.371684	10.7177	7.76019
ENSG00000138442	WDR12	protein_coding	910.404	-0.168584	0.0797733	-2.11329	0.0345758	0.371684	112.512	96.5676
ENSG00000149499	EML3	protein_coding	1289.9	-0.163051	0.0771225	-2.11418	0.0344997	0.371684	58.1651	50.2505
ENSG00000168159	RNF187	protein_coding	1116.68	0.163522	0.0773365	2.11443	0.0344787	0.371684	22.0633	24.478
ENSG00000168672	FAM84B	protein_coding	544.515	-0.232462	0.109967	-2.11394	0.0345208	0.371684	6.53204	5.18352
ENSG00000276644	DACH1	protein_coding	437.67	-0.22662	0.107248	-2.11305	0.0345968	0.371684	3.96041	3.17747
ENSG00000123144	TRIR	protein_coding	1225.6	0.170755	0.0808405	2.11224	0.0346658	0.372132	67.3031	75.2854
ENSG00000160218	TRAPPC10	protein_coding	1171.36	-0.185473	0.0878637	-2.11091	0.0347797	0.372475	26.3349	22.2089
ENSG00000167468	GPX4	protein_coding	2468.8	0.163802	0.0775975	2.11092	0.0347788	0.372475	482.85	536.331
ENSG00000174705	SH3PXD2B	protein_coding	3353.65	0.18671	0.0884321	2.11134	0.0347433	0.372475	35.4519	40.2686
ENSG00000113758	DBN1	protein_coding	7072.18	-0.169174	0.0801962	-2.1095	0.0349014	0.373273	266.314	228.516
ENSG00000272556	GTF2IP13	transcribed_unprocessed_pseudogene	44.4129	-0.263961	0.125135	-2.10941	0.0349088	0.373273	0.205558	0.121518
ENSG00000159261	CLDN14	protein_coding	54.8806	0.269308	0.127712	2.10871	0.0349692	0.373626	1.13134	1.76673
ENSG00000127947	PTPN12	protein_coding	3303.18	0.229528	0.108904	2.10762	0.0350643	0.374126	252.291	302.018
ENSG00000134590	RTL8C	protein_coding	1591.2	0.174776	0.082929	2.10754	0.0350709	0.374126	86.4415	97.0785
ENSG00000174136	RGMB	protein_coding	1669.64	-0.192536	0.0913965	-2.1066	0.0351519	0.374697	21.109	17.6871
ENSG00000128039	SRD5A3	protein_coding	273.614	0.246948	0.117319	2.10493	0.0352975	0.375662	8.98465	11.1578
ENSG00000170962	PDGFD	protein_coding	191.651	0.265968	0.126351	2.105	0.0352914	0.375662	1.81838	2.41252
ENSG00000142102	PGGHG	protein_coding	420.336	-0.264892	0.125863	-2.10461	0.0353257	0.375669	10.7642	7.87429
ENSG00000196950	SLC39A10	protein_coding	1251.52	0.172726	0.0821044	2.10373	0.0354016	0.376184	10.9767	12.2755
ENSG00000104960	PTOV1	protein_coding	1616.97	-0.17225	0.0818941	-2.10333	0.0354372	0.376269	134.149	114.816
ENSG00000101188	NTSR1	protein_coding	159.763	-0.268759	0.127842	-2.10228	0.0355286	0.376946	2.27191	1.61527
ENSG00000162885	B3GALNT2	protein_coding	316.909	0.23768	0.11312	2.10114	0.035629	0.377717	17.2298	21.053
ENSG00000166710	B2M	protein_coding	9004.23	0.117082	0.05574	2.10049	0.0356853	0.378021	1314.37	1400.24
ENSG00000100335	MIEF1	protein_coding	1079.36	0.254439	0.121321	2.09724	0.0359722	0.379455	60.2763	76.3116
ENSG00000134905	CARS2	protein_coding	567.953	-0.259049	0.123551	-2.0967	0.0360197	0.379455	116.584	86.5065
ENSG00000141098	GFOD2	protein_coding	974.438	-0.182282	0.0869403	-2.09664	0.0360254	0.379455	16.2151	13.7209
ENSG00000177628	GBA	protein_coding	1100.7	0.214397	0.102267	2.09644	0.0360432	0.379455	35.3852	41.475
ENSG00000184916	JAG2	protein_coding	1569.7	-0.197102	0.0939389	-2.09819	0.0358881	0.379455	31.894	26.6265
ENSG00000204231	RXRB	protein_coding	807.299	-0.174416	0.0831432	-2.09778	0.0359249	0.379455	18.834	16.0498
ENSG00000225828	FAM229A	protein_coding	50.8139	-0.223629	0.106571	-2.09841	0.0358691	0.379455	1.36092	0.648682
ENSG00000256087	ZNF432	protein_coding	139.123	-0.26353	0.125631	-2.09766	0.0359354	0.379455	2.07416	1.513
ENSG00000002919	SNX11	protein_coding	474.954	0.222048	0.105978	2.09522	0.0361518	0.379921	11.5713	13.741
ENSG00000066322	ELOVL1	protein_coding	2023.87	0.154093	0.0736411	2.09249	0.0363947	0.379921	92.2586	101.364
ENSG00000100154	TTC28	protein_coding	1215.74	0.262078	0.125233	2.09273	0.0363734	0.379921	6.41693	8.38515
ENSG00000103042	SLC38A7	protein_coding	654.046	0.19125	0.0913428	2.09377	0.0362808	0.379921	9.95732	11.3779
ENSG00000103241	FOXF1	protein_coding	179.07	0.251614	0.120136	2.09441	0.0362237	0.379921	1.77692	2.24066
ENSG00000111676	ATN1	protein_coding	3191.2	-0.122123	0.0583652	-2.0924	0.036403	0.379921	31.1727	27.8858
ENSG00000117308	GALE	protein_coding	470.3	0.228388	0.109095	2.09348	0.0363063	0.379921	21.5407	25.9173
ENSG00000143324	XPR1	protein_coding	1064.67	0.179975	0.0859904	2.09297	0.0363522	0.379921	11.3429	12.8053
ENSG00000145191	EIF2B5	protein_coding	1054.93	-0.180294	0.0861004	-2.094	0.0362601	0.379921	66.7064	56.4276
ENSG00000146263	MMS22L	protein_coding	506.211	-0.229942	0.109921	-2.09188	0.0364495	0.379921	9.1565	7.28639
ENSG00000155111	CDK19	protein_coding	385.084	0.247847	0.11847	2.09207	0.0364323	0.379921	3.05928	3.83756
ENSG00000164134	NAA15	protein_coding	2303.8	-0.155164	0.0740826	-2.09447	0.0362179	0.379921	33.1107	28.804
ENSG00000196421	C20orf204	protein_coding	96.5225	-0.27064	0.129293	-2.09323	0.0363284	0.379921	1.27249	0.885251
ENSG00000151914	DST	protein_coding	5425.77	-0.143589	0.0686654	-2.09113	0.0365161	0.380325	47.8798	42.0742
ENSG00000137942	FNBP1L	protein_coding	1789.21	-0.154629	0.0739776	-2.09021	0.0365989	0.380897	18.9351	16.4492
ENSG00000129295	LRRC6	protein_coding	17.3454	0.207801	0.0994483	2.08954	0.0366592	0.381233	0.590678	1.3445
ENSG00000020922	MRE11	protein_coding	593.129	-0.269096	0.128878	-2.08799	0.0367986	0.381705	19.1722	13.3888
ENSG00000050130	JKAMP	protein_coding	784.556	0.183888	0.0880631	2.08814	0.036785	0.381705	26.1473	29.601
ENSG00000136810	TXN	protein_coding	2214.31	0.130941	0.0627174	2.08779	0.0368165	0.381705	127.909	137.751
ENSG00000240771	ARHGEF25	protein_coding	52.1015	-0.183944	0.0881038	-2.08781	0.0368153	0.381705	3.11465	1.05286
ENSG00000148400	NOTCH1	protein_coding	2805.44	-0.193717	0.0928221	-2.08697	0.0368905	0.382182	13.7642	11.5121
ENSG00000162929	KIAA1841	protein_coding	525.946	-0.243268	0.116659	-2.08529	0.0370431	0.383472	12.206	9.41431
ENSG00000126777	KTN1	protein_coding	6235.67	0.171174	0.0821013	2.08492	0.0370768	0.38353	156.89	175.51
ENSG00000124614	RPS10	protein_coding	6883.9	0.110648	0.0530868	2.08428	0.0371345	0.383545	663.481	702.96
ENSG00000225830	ERCC6	protein_coding	631.117	-0.229132	0.109923	-2.08448	0.0371163	0.383545	11.4654	9.12137
ENSG00000204186	ZDBF2	protein_coding	345.543	-0.218803	0.104999	-2.08385	0.0371739	0.383662	1.44688	1.168
ENSG00000132383	RPA1	protein_coding	2615.15	0.138203	0.0663342	2.08343	0.037212	0.383745	80.7794	87.495
ENSG00000144560	VGLL4	protein_coding	1460.65	0.208867	0.100266	2.08314	0.0372383	0.383745	27.0922	31.6441
ENSG00000028277	POU2F2	protein_coding	116.123	0.217612	0.104514	2.08214	0.0373301	0.383822	2.69457	5.50554
ENSG00000111057	KRT18	protein_coding	5514.81	-0.171628	0.0824246	-2.08224	0.0373205	0.383822	238.594	204.084
ENSG00000186567	CEACAM19	protein_coding	91.9157	-0.269517	0.129412	-2.08263	0.0372852	0.383822	3.01094	2.08282
ENSG00000108312	UBTF	protein_coding	2052.99	-0.201047	0.0965877	-2.0815	0.0373886	0.384134	33.8466	27.964
ENSG00000143337	TOR1AIP1	protein_coding	1149.11	0.181665	0.0873219	2.08041	0.0374882	0.384868	23.8088	26.9416
ENSG00000131089	ARHGEF9	protein_coding	234.352	0.257907	0.124008	2.07976	0.0375479	0.385191	3.74885	6.23762
ENSG00000069122	ADGRF5	protein_coding	542.018	0.24534	0.118024	2.07874	0.0376417	0.385863	4.10842	5.06393
ENSG00000185236	RAB11B	protein_coding	723.518	-0.218931	0.105338	-2.07837	0.0376755	0.385919	40.7554	32.9766
ENSG00000141068	KSR1	protein_coding	934.088	-0.206137	0.0992616	-2.0767	0.0378289	0.3872	35.1936	28.8993
ENSG00000047648	ARHGAP6	protein_coding	21.6701	0.218723	0.105357	2.07602	0.0378925	0.387561	0.185302	0.383804
ENSG00000186166	CCDC84	protein_coding	163.617	-0.259278	0.124942	-2.07519	0.0379694	0.388056	8.14218	6.02253
ENSG00000116922	C1orf109	protein_coding	314.831	-0.229144	0.110492	-2.07386	0.0380925	0.389023	11.9145	9.46257
ENSG00000173821	RNF213	protein_coding	2796.24	-0.169689	0.0818413	-2.07339	0.0381364	0.38918	30.2298	25.9387
ENSG00000204778	CBWD4P	unprocessed_pseudogene	48.2192	-0.237411	0.114571	-2.07217	0.0382494	0.390041	5.75691	2.97523
ENSG00000116688	MFN2	protein_coding	2640.73	0.186843	0.0901992	2.07144	0.0383173	0.390442	51.6649	58.7395
ENSG00000157456	CCNB2	protein_coding	1190.9	-0.16711	0.0807018	-2.07071	0.0383855	0.390844	39.5661	33.948
ENSG00000086062	B4GALT1	protein_coding	1744.18	0.147569	0.0712964	2.06979	0.0384717	0.39143	15.4651	16.902
ENSG00000055163	CYFIP2	protein_coding	427.025	-0.245868	0.118861	-2.06854	0.0385897	0.391463	11.0698	8.52846
ENSG00000130589	HELZ2	protein_coding	265.568	-0.257901	0.124647	-2.06905	0.0385413	0.391463	5.28863	3.91684
ENSG00000173145	NOC3L	protein_coding	560.241	-0.195202	0.0943563	-2.06878	0.0385671	0.391463	7.87953	6.57699
ENSG00000198874	TYW1	protein_coding	361.805	0.218868	0.105768	2.06933	0.0385156	0.391463	4.60138	5.44012
ENSG00000131711	MAP1B	protein_coding	11533.1	-0.118142	0.0571291	-2.06798	0.0386423	0.391706	37.9265	34.0037
ENSG00000186106	ANKRD46	protein_coding	161.735	0.263995	0.127719	2.067	0.0387343	0.392347	4.07418	5.44043
ENSG00000139537	CCDC65	protein_coding	19.897	-0.189353	0.0916575	-2.06588	0.0388402	0.392779	0.859326	0.33131
ENSG00000153904	DDAH1	protein_coding	2500.83	-0.134558	0.0651285	-2.06604	0.0388251	0.392779	26.688	23.5952
ENSG00000168785	TSPAN5	protein_coding	1587.48	0.147354	0.0713359	2.06563	0.0388634	0.392779	26.3068	28.757
ENSG00000166266	CUL5	protein_coding	1121.07	0.197987	0.0958886	2.06476	0.0389453	0.393316	16.4209	18.8716
ENSG00000083799	CYLD	protein_coding	626.851	0.199335	0.0966068	2.06336	0.0390781	0.393782	6.21675	7.18319
ENSG00000166557	TMED3	protein_coding	1779.44	0.137796	0.0667715	2.06369	0.0390468	0.393782	57.5305	62.3608
ENSG00000270392	PFN1P2	transcribed_processed_pseudogene	76.1257	-0.265915	0.128865	-2.06351	0.0390646	0.393782	2.18671	1.39378
ENSG00000065029	ZNF76	protein_coding	336.284	-0.262357	0.12719	-2.06272	0.0391391	0.394106	9.83819	7.02589
ENSG00000110713	NUP98	protein_coding	3067.79	-0.160879	0.0780261	-2.06186	0.0392214	0.394352	77.3357	66.6843
ENSG00000156599	ZDHHC5	protein_coding	2311.07	0.172892	0.0838427	2.0621	0.0391979	0.394352	32.4375	36.2849
ENSG00000167524	SGK494	protein_coding	88.7722	-0.259483	0.125952	-2.06018	0.0393816	0.395381	4.97378	3.02617
ENSG00000172824	CES4A	protein_coding	32.051	-0.231591	0.112402	-2.06038	0.0393622	0.395381	1.17653	0.609858
ENSG00000106546	AHR	protein_coding	1169.47	-0.208096	0.101046	-2.05943	0.0394533	0.395809	27.5084	22.5641
ENSG00000125772	GPCPD1	protein_coding	355.885	-0.254154	0.123446	-2.05883	0.0395103	0.39609	13.45	10.0526
ENSG00000136867	SLC31A2	protein_coding	63.5807	0.26657	0.129511	2.05827	0.0395639	0.396336	1.25969	1.84869
ENSG00000084112	SSH1	protein_coding	1288.16	0.215255	0.104609	2.05771	0.0396182	0.396589	8.23754	9.67143
ENSG00000104964	AES	protein_coding	3847.17	0.173959	0.0845793	2.05676	0.0397092	0.396679	447.862	503.458
ENSG00000142541	RPL13A	protein_coding	23666.4	0.110944	0.0539423	2.05671	0.0397144	0.396679	1507.32	1599.62
ENSG00000172819	RARG	protein_coding	190.196	0.256848	0.124868	2.05696	0.03969	0.396679	4.40613	5.7077
ENSG00000132305	IMMT	protein_coding	2445.91	-0.132312	0.0643652	-2.05565	0.0398164	0.397407	46.3075	41.0579
ENSG00000266338	NBPF15	protein_coding	1380.92	-0.146869	0.0714695	-2.05499	0.0398802	0.397753	25.4524	22.292
ENSG00000160785	SLC25A44	protein_coding	844.764	0.200042	0.0974333	2.05312	0.0400609	0.399263	47.2534	54.5302
ENSG00000079482	OPHN1	protein_coding	467.969	0.157598	0.0767777	2.05266	0.040106	0.399421	2.4182	8.13182
ENSG00000176476	SGF29	protein_coding	106.745	-0.266059	0.129639	-2.05231	0.0401397	0.399465	12.5828	8.33002
ENSG00000044446	PHKA2	protein_coding	370.654	-0.259937	0.126709	-2.05145	0.0402234	0.399714	14.0792	10.1752
ENSG00000197077	KIAA1671	protein_coding	2124.99	0.139411	0.0679474	2.05175	0.0401943	0.399714	9.17898	9.97308
ENSG00000215386	MIR99AHG	lincRNA	92.1998	0.253331	0.123518	2.05096	0.0402707	0.399893	7.52895	12.3438
ENSG00000144028	SNRNP200	protein_coding	6654.15	-0.132396	0.0645716	-2.05038	0.0403277	0.400168	52.9189	46.8713
ENSG00000021645	NRXN3	protein_coding	222.552	-0.2484	0.121358	-2.04684	0.0406743	0.401333	2.53813	1.92205
ENSG00000072415	MPP5	protein_coding	811.729	0.170533	0.0833385	2.04627	0.0407296	0.401333	7.27	8.11629
ENSG00000106484	MEST	protein_coding	748.861	-0.229845	0.112278	-2.04709	0.0406489	0.401333	38.3103	30.3051
ENSG00000113569	NUP155	protein_coding	1316.89	0.192473	0.0940648	2.04617	0.0407393	0.401333	11.3045	12.9402
ENSG00000138430	OLA1	protein_coding	2026.09	0.136802	0.0668571	2.04619	0.0407381	0.401333	107.896	116.837
ENSG00000140474	ULK3	protein_coding	618.171	0.208149	0.101635	2.04801	0.0405591	0.401333	14.0921	16.4444
ENSG00000161940	BCL6B	protein_coding	3096.18	-0.141905	0.0692622	-2.04881	0.0404809	0.401333	49.808	43.8263
ENSG00000166801	FAM111A	protein_coding	1333.02	0.224152	0.109545	2.04621	0.0407353	0.401333	20.6656	24.8208
ENSG00000196517	SLC6A9	protein_coding	20.1752	0.194185	0.0948679	2.04689	0.0406685	0.401333	0.234254	0.569017
ENSG00000251349	MSANTD3-TMEFF1	protein_coding	431.567	0.217006	0.105963	2.04793	0.0405668	0.401333	7.95089	9.42433
ENSG00000067798	NAV3	protein_coding	1878.92	-0.191692	0.0936969	-2.04587	0.0407689	0.401335	40.694	33.9874
ENSG00000116016	EPAS1	protein_coding	7726.1	0.127715	0.0624531	2.04497	0.040858	0.401922	171.136	183.949
ENSG00000167967	E4F1	protein_coding	363.653	0.25561	0.125074	2.04367	0.0409863	0.402604	7.27873	9.46627
ENSG00000280987	MATR3	protein_coding	127.88	0.26542	0.129864	2.04384	0.0409693	0.402604	5.66803	8.07084
ENSG00000090776	EFNB1	protein_coding	510.63	0.188862	0.0924361	2.04316	0.0410365	0.402807	5.73229	6.53596
ENSG00000144959	NCEH1	protein_coding	1425.51	-0.185396	0.0907684	-2.04252	0.0411002	0.403143	18.5615	15.6146
ENSG00000274523	RCC1L	protein_coding	880.45	0.172039	0.0842767	2.04136	0.0412147	0.403975	23.1016	25.8503
ENSG00000126215	XRCC3	protein_coding	309.001	-0.236672	0.115997	-2.04034	0.0413169	0.404687	12.6818	9.90329
ENSG00000132003	ZSWIM4	protein_coding	371.604	-0.224615	0.110137	-2.03942	0.041408	0.404707	4.59775	3.66465
ENSG00000137522	RNF121	protein_coding	773.534	-0.186292	0.0913371	-2.03961	0.0413893	0.404707	43.8175	36.8731
ENSG00000173402	DAG1	protein_coding	3562.09	0.164351	0.0805659	2.03995	0.041355	0.404707	27.5238	30.5676
ENSG00000137968	SLC44A5	protein_coding	64.1313	-0.262834	0.128962	-2.03808	0.041542	0.405436	0.754942	0.493714
ENSG00000185860	CCDC190	protein_coding	52.5072	-0.239706	0.117606	-2.03822	0.0415282	0.405436	2.41803	1.30992
ENSG00000135164	DMTF1	protein_coding	993.621	-0.224167	0.11003	-2.03733	0.041617	0.405854	141.662	113.212
ENSG00000230043	TMSB4XP6	processed_pseudogene	6650.6	0.168749	0.0828398	2.03706	0.0416444	0.405854	41443.4	46372.6
ENSG00000134153	EMC7	protein_coding	788.841	0.176814	0.0868437	2.036	0.04175	0.406594	44.4054	49.9743
ENSG00000160298	C21orf58	protein_coding	174.541	-0.253511	0.124543	-2.03553	0.0417977	0.406767	3.78593	2.82257
ENSG00000131591	C1orf159	protein_coding	133.678	-0.261311	0.12843	-2.03467	0.0418845	0.407279	3.83789	2.73953
ENSG00000170027	YWHAG	protein_coding	7818.3	0.0973864	0.0478695	2.03441	0.04191	0.407279	79.9543	83.8736
ENSG00000092421	SEMA6A	protein_coding	40.0317	-0.224085	0.1102	-2.03344	0.0420083	0.407428	1.2684	0.637822
ENSG00000117222	RBBP5	protein_coding	499.602	0.230762	0.113478	2.03354	0.0419983	0.407428	5.84677	7.09223
ENSG00000123700	KCNJ2	protein_coding	306.17	0.238677	0.117396	2.0331	0.0420423	0.407428	2.14122	2.64352
ENSG00000148288	GBGT1	protein_coding	294.136	0.22069	0.10855	2.03308	0.0420448	0.407428	6.17118	7.36253
ENSG00000161551	ZNF577	protein_coding	56.1346	-0.247483	0.121837	-2.03125	0.0422292	0.408925	2.29843	1.34198
ENSG00000072954	TMEM38A	protein_coding	29.5591	0.228221	0.112409	2.03028	0.0423285	0.409051	0.810379	1.50145
ENSG00000135241	PNPLA8	protein_coding	733.895	0.167761	0.0826618	2.02949	0.0424083	0.409051	13.2239	14.7577
ENSG00000160179	ABCG1	protein_coding	409.955	0.19654	0.0968282	2.02978	0.0423788	0.409051	5.25334	6.04981
ENSG00000173875	ZNF791	protein_coding	395.261	0.225112	0.110862	2.03056	0.0422997	0.409051	8.02282	9.62483
ENSG00000187630	DHRS4L2	protein_coding	240.712	0.241335	0.11889	2.0299	0.0423668	0.409051	12.0814	15.0178
ENSG00000204227	RING1	protein_coding	444.09	0.202483	0.099777	2.02936	0.0424221	0.409051	11.3089	13.1247
ENSG00000128245	YWHAH	protein_coding	3064.08	0.116991	0.0577131	2.02711	0.0426508	0.410966	107.316	114.419
ENSG00000189136	UBE2Q2P1	transcribed_unprocessed_pseudogene	52.1638	-0.248522	0.122624	-2.02671	0.0426923	0.411075	8.43422	4.96083
ENSG00000215769	ARHGAP27P1-BPTFP1-KPNA2P3	processed_transcript	233.636	-0.24076	0.118871	-2.02538	0.0428286	0.412097	4.51692	3.48734
ENSG00000137710	RDX	protein_coding	4126.86	0.114499	0.0565585	2.02443	0.0429258	0.412741	142.661	151.747
ENSG00000096093	EFHC1	protein_coding	421.687	-0.217934	0.107701	-2.02351	0.0430206	0.413361	26.1269	21.0508
ENSG00000134884	ARGLU1	protein_coding	1419.04	-0.17202	0.0850554	-2.02245	0.0431302	0.413832	95.2382	81.4213
ENSG00000184047	DIABLO	protein_coding	737.72	0.17087	0.0844849	2.02249	0.0431253	0.413832	35.8781	40.1459
ENSG00000204842	ATXN2	protein_coding	770.323	-0.176115	0.0871124	-2.0217	0.0432076	0.414283	36.6843	31.2048
ENSG00000090376	IRAK3	protein_coding	253.483	-0.230913	0.114239	-2.02131	0.0432478	0.414377	1.36044	1.07036
ENSG00000112335	SNX3	protein_coding	2046.73	0.143996	0.0712632	2.02062	0.0433186	0.414765	77.9372	84.9564
ENSG00000120156	TEK	protein_coding	2511.44	0.123028	0.0609272	2.01927	0.0434595	0.415822	21.7718	23.3222
ENSG00000157869	RAB28	protein_coding	289.645	-0.258924	0.128289	-2.0183	0.0435605	0.416496	34.9346	25.0051
ENSG00000188404	SELL	protein_coding	43.5712	-0.147645	0.0731731	-2.01775	0.0436168	0.416742	6.47826	1.69872
ENSG00000031698	SARS	protein_coding	2841.65	0.12535	0.0621612	2.01654	0.0437438	0.416788	68.2397	73.2003
ENSG00000072786	STK10	protein_coding	774.225	0.238998	0.118511	2.01668	0.0437292	0.416788	21.1168	26.2031
ENSG00000167110	GOLGA2	protein_coding	1452.56	-0.143987	0.0713785	-2.01723	0.0436714	0.416788	63.9164	56.1051
ENSG00000196263	ZNF471	protein_coding	54.2465	-0.25717	0.12753	-2.01654	0.0437438	0.416788	0.730444	0.459989
ENSG00000196511	TPK1	protein_coding	171.201	0.2458	0.121986	2.01498	0.0439068	0.417758	5.87613	7.41788
ENSG00000198908	BHLHB9	protein_coding	184.227	0.260752	0.129392	2.01522	0.0438821	0.417758	3.45684	5.03736
ENSG00000169018	FEM1B	protein_coding	1244.12	0.166449	0.0826307	2.01438	0.0439699	0.417775	17.1399	19.0998
ENSG00000169992	NLGN2	protein_coding	738.305	-0.252932	0.125556	-2.0145	0.043957	0.417775	13.0623	9.62059
ENSG00000174442	ZWILCH	protein_coding	1483.05	-0.207007	0.10281	-2.0135	0.0440621	0.41836	82.072	66.9567
ENSG00000130787	HIP1R	protein_coding	1835.04	-0.140759	0.0699223	-2.01307	0.0441071	0.418496	44.4215	39.1301
ENSG00000110921	MVK	protein_coding	458.561	0.232867	0.115857	2.00995	0.0444362	0.421326	11.8627	14.4788
ENSG00000214719	AC005562.1	processed_transcript	215.862	0.241261	0.12007	2.00933	0.0445019	0.421655	6.1286	7.6536
ENSG00000181450	ZNF678	protein_coding	200.401	-0.256151	0.127587	-2.00765	0.0446805	0.423054	2.19126	1.59492
ENSG00000178105	DDX10	protein_coding	769.537	-0.193845	0.0965778	-2.00713	0.0447354	0.42328	29.0741	24.1573
ENSG00000215252	GOLGA8B	protein_coding	845.111	-0.216902	0.108109	-2.00634	0.0448203	0.42379	24.1179	19.466
ENSG00000110799	VWF	protein_coding	27733.8	-0.100206	0.0499754	-2.00512	0.0449507	0.424434	237.189	215.965
ENSG00000133612	AGAP3	protein_coding	1050.08	-0.193526	0.0965027	-2.0054	0.0449203	0.424434	58.1136	48.4964
ENSG00000121060	TRIM25	protein_coding	2114.61	0.180592	0.0901296	2.0037	0.0451026	0.424986	33.9971	38.5332
ENSG00000182742	HOXB4	protein_coding	274.893	0.217562	0.108571	2.00388	0.0450833	0.424986	2.62461	3.11905
ENSG00000196323	ZBTB44	protein_coding	705.985	-0.179979	0.0898038	-2.00414	0.0450555	0.424986	8.10682	6.87245
ENSG00000178307	TMEM11	protein_coding	329.947	0.212972	0.106354	2.00247	0.0452337	0.425927	11.2425	13.2898
ENSG00000085662	AKR1B1	protein_coding	1808.97	0.127637	0.0637903	2.00088	0.0454051	0.42615	59.7213	64.198
ENSG00000117281	CD160	protein_coding	17.2805	0.113287	0.0566015	2.00148	0.0453406	0.42615	0.293609	1.96948
ENSG00000153914	SREK1	protein_coding	1555.43	-0.161073	0.0805044	-2.0008	0.0454135	0.42615	28.4945	24.6314
ENSG00000161888	SPC24	protein_coding	564.523	-0.236767	0.118298	-2.00145	0.0453436	0.42615	28.239	21.9692
ENSG00000172014	ANKRD20A4	protein_coding	18.139	-0.185642	0.0927716	-2.00106	0.0453859	0.42615	0.271506	0.108113
ENSG00000163637	PRICKLE2	protein_coding	167.474	0.252202	0.126083	2.00029	0.045469	0.426233	0.876381	1.13791
ENSG00000166348	USP54	protein_coding	295.281	0.251204	0.125593	2.00014	0.0454848	0.426233	5.2247	6.75192
ENSG00000126945	HNRNPH2	protein_coding	2029.3	0.123591	0.0618085	1.99958	0.0455459	0.426512	36.3999	39.0052
ENSG00000066084	DIP2B	protein_coding	1776.47	0.145991	0.073032	1.999	0.0456079	0.42679	8.19148	8.95576
ENSG00000245849	RAD51-AS1	processed_transcript	31.4721	-0.233459	0.116804	-1.99873	0.0456381	0.42679	3.41664	1.86137
ENSG00000175895	PLEKHF2	protein_coding	297.489	0.232022	0.116114	1.99822	0.0456924	0.427005	4.17579	5.10271
ENSG00000133816	MICAL2	protein_coding	6568.97	-0.140045	0.0701074	-1.99758	0.0457621	0.427364	156.747	137.788
ENSG00000140403	DNAJA4	protein_coding	529.495	-0.208938	0.104612	-1.99726	0.0457972	0.427398	9.63193	7.86951
ENSG00000196781	TLE1	protein_coding	853.8	0.166869	0.0835776	1.99658	0.0458712	0.427797	20.3138	22.6666
ENSG00000108298	RPL19	protein_coding	14287.8	0.115322	0.0577795	1.9959	0.0459449	0.427899	1211.66	1290.74
ENSG00000198040	ZNF84	protein_coding	565.757	-0.217028	0.108725	-1.99612	0.0459209	0.427899	9.82504	7.91233
ENSG00000179776	CDH5	protein_coding	24613.9	-0.0967691	0.0485056	-1.99501	0.0460417	0.428509	251.667	229.576
ENSG00000133107	TRPC4	protein_coding	16.926	0.140287	0.070331	1.99467	0.0460785	0.428559	0.123553	0.51295
ENSG00000076928	ARHGEF1	protein_coding	1493.79	-0.157947	0.0792278	-1.99358	0.0461976	0.429374	59.8332	51.8334
ENSG00000182492	BGN	protein_coding	8079.51	-0.125825	0.0631418	-1.99274	0.0462904	0.429943	271.111	241.466
ENSG00000134910	STT3A	protein_coding	3847.64	0.145796	0.0731988	1.99178	0.046395	0.430622	279.62	305.121
ENSG00000166311	SMPD1	protein_coding	978.179	0.186386	0.0936038	1.99122	0.0464564	0.430898	30.2386	34.3932
ENSG00000251474	RPL32P3	transcribed_unprocessed_pseudogene	134.135	-0.258361	0.129802	-1.99042	0.0465442	0.431419	7.89946	5.38775
ENSG00000115368	WDR75	protein_coding	1245.8	-0.168083	0.0845133	-1.98884	0.0467189	0.432719	32.6519	28.0205
ENSG00000136383	ALPK3	protein_coding	1477.42	-0.175787	0.0883983	-1.98858	0.0467479	0.432719	11.456	9.75046
ENSG00000167601	AXL	protein_coding	6614.15	-0.167382	0.0842052	-1.98779	0.0468346	0.433228	65.448	56.0156
ENSG00000185787	MORF4L1	protein_coding	7567.27	0.119937	0.0603527	1.98727	0.0468922	0.433467	344.071	367.911
ENSG00000069702	TGFBR3	protein_coding	173.63	-0.256864	0.129327	-1.98616	0.0470152	0.434309	2.21502	1.56961
ENSG00000179406	LINC00174	processed_transcript	34.7646	-0.236543	0.119116	-1.98581	0.0470544	0.434378	1.0956	0.620657
ENSG00000170581	STAT2	protein_coding	892.381	-0.189134	0.0952569	-1.98551	0.0470877	0.434391	19.3964	16.2668
ENSG00000158850	B4GALT3	protein_coding	740.799	0.183193	0.092298	1.9848	0.0471664	0.434823	58.3828	66.3487
ENSG00000169299	PGM2	protein_coding	1397.63	-0.152384	0.0768038	-1.98407	0.0472478	0.434986	41.6923	36.2852
ENSG00000254837	AP001372.2	bidirectional_promoter_lncRNA	25.5645	0.21401	0.107863	1.9841	0.0472445	0.434986	0.425144	0.82551
ENSG00000248592	TMEM110-MUSTN1	protein_coding	48.979	0.195833	0.0987253	1.98361	0.0472991	0.435165	0.313168	0.686151
ENSG00000163257	DCAF16	protein_coding	655.211	-0.178695	0.0901457	-1.9823	0.0474461	0.436223	8.29209	7.02966
ENSG00000134057	CCNB1	protein_coding	2686.08	-0.137664	0.0694722	-1.98156	0.0475281	0.436388	152.064	134.017
ENSG00000162458	FBLIM1	protein_coding	6228.33	-0.134541	0.0678879	-1.98182	0.0474999	0.436388	226.787	200.708
ENSG00000154229	PRKCA	protein_coding	1278.72	-0.148068	0.0747534	-1.98075	0.0476188	0.436927	6.28261	5.48588
ENSG00000058600	POLR3E	protein_coding	685.502	0.179619	0.0907166	1.98	0.0477039	0.437414	29.5137	33.3941
ENSG00000003056	M6PR	protein_coding	1842.65	0.18353	0.0928764	1.97606	0.0481476	0.437906	165.123	187.452
ENSG00000088832	FKBP1A	protein_coding	26194.4	0.118806	0.0600783	1.97752	0.0479825	0.437906	1269.26	1353.78
ENSG00000100181	TPTEP1	transcribed_unprocessed_pseudogene	19.4748	-0.192673	0.0974236	-1.97769	0.0479641	0.437906	0.789189	0.329457
ENSG00000100241	SBF1	protein_coding	1467.18	-0.150309	0.0760643	-1.97608	0.0481461	0.437906	20.6186	17.98
ENSG00000107731	UNC5B	protein_coding	54.5214	0.252139	0.127564	1.97657	0.04809	0.437906	0.254753	0.385143
ENSG00000130520	LSM4	protein_coding	1040.22	0.16543	0.0836699	1.97718	0.0480213	0.437906	58.942	65.7448
ENSG00000140105	WARS	protein_coding	3072.19	0.186106	0.0941917	1.97582	0.0481748	0.437906	420.171	478.452
ENSG00000143819	EPHX1	protein_coding	174.099	0.247219	0.125111	1.976	0.0481543	0.437906	4.29795	5.53844
ENSG00000163795	ZNF513	protein_coding	277.287	-0.239424	0.121173	-1.97588	0.0481681	0.437906	10.2097	7.83115
ENSG00000164096	C4orf3	protein_coding	1343.87	0.175374	0.0886115	1.97913	0.0478016	0.437906	29.3872	33.1376
ENSG00000164638	SLC29A4	protein_coding	70.5648	-0.256484	0.129664	-1.97807	0.0479205	0.437906	2.03959	1.36809
ENSG00000179889	PDXDC1	protein_coding	1865.4	0.164313	0.0831021	1.97724	0.0480146	0.437906	27.8318	30.9843
ENSG00000230487	PSMG3-AS1	lincRNA	53.5067	0.249086	0.125877	1.9788	0.0478389	0.437906	0.95051	1.4813
ENSG00000008311	AASS	protein_coding	546.86	-0.180679	0.0914914	-1.97482	0.0482883	0.438062	7.99348	6.75053
ENSG00000161013	MGAT4B	protein_coding	2468.26	0.134632	0.0681667	1.97504	0.0482635	0.438062	165.56	179.068
ENSG00000176406	RIMS2	protein_coding	66.5321	0.250628	0.12689	1.97516	0.0482503	0.438062	1.05427	1.57949
ENSG00000087494	PTHLH	protein_coding	71.5407	0.245934	0.124624	1.97341	0.0484489	0.438532	2.32669	3.65237
ENSG00000119431	HDHD3	protein_coding	74.1832	0.255986	0.129748	1.97295	0.0485008	0.438532	1.89483	2.68047
ENSG00000151208	DLG5	protein_coding	763.042	-0.22738	0.115187	-1.974	0.0483816	0.438532	12.7232	10.0519
ENSG00000259380	AC087473.1	lincRNA	169.201	-0.239801	0.121541	-1.973	0.0484957	0.438532	3.25836	2.50117
ENSG00000280927	CTBP1-AS	antisense_RNA	21.7418	-0.209505	0.106152	-1.97363	0.0484236	0.438532	0.295952	0.141866
ENSG00000128294	TPST2	protein_coding	577.723	0.180857	0.0917063	1.97213	0.0485943	0.439086	9.03284	10.2362
ENSG00000154945	ANKRD40	protein_coding	1398.81	0.136396	0.0691766	1.97171	0.048643	0.439235	13.0855	14.1802
ENSG00000115464	USP34	protein_coding	3687.91	-0.194276	0.0985957	-1.97043	0.0487892	0.439375	81.1405	67.4602
ENSG00000143353	LYPLAL1	protein_coding	174.112	0.243957	0.123837	1.96999	0.0488397	0.439375	14.6053	18.4833
ENSG00000144746	ARL6IP5	protein_coding	2913.31	0.130682	0.0663248	1.97034	0.0487997	0.439375	60.2686	65.007
ENSG00000145414	NAF1	protein_coding	251.864	-0.246147	0.124888	-1.97094	0.0487312	0.439375	8.55934	6.39774
ENSG00000151348	EXT2	protein_coding	1841.43	0.182602	0.0926718	1.97041	0.0487909	0.439375	43.5497	49.3955
ENSG00000159840	ZYX	protein_coding	8364.93	-0.143562	0.0728782	-1.96988	0.0488517	0.439375	322.049	282.652
ENSG00000133874	RNF122	protein_coding	182.741	0.239979	0.121916	1.96839	0.0490231	0.440336	3.67303	4.59645
ENSG00000169019	COMMD8	protein_coding	288.972	0.212453	0.107924	1.96854	0.0490063	0.440336	8.02328	9.48318
ENSG00000104290	FZD3	protein_coding	93.7229	0.185217	0.0942591	1.96497	0.0494173	0.441841	1.18793	2.71089
ENSG00000111229	ARPC3	protein_coding	4501.77	0.1372	0.0697835	1.96608	0.0492897	0.441841	676.748	734.742
ENSG00000138303	ASCC1	protein_coding	426.153	0.215062	0.109421	1.96546	0.0493616	0.441841	18.5854	22.069
ENSG00000140455	USP3	protein_coding	942.322	0.17852	0.0908472	1.96506	0.049407	0.441841	23.4464	26.5237
ENSG00000151694	ADAM17	protein_coding	1644.08	0.134438	0.0684143	1.96506	0.0494069	0.441841	14.2594	15.4274
ENSG00000198839	ZNF277	protein_coding	320.156	0.245238	0.124766	1.96559	0.0493459	0.441841	12.0025	15.3226
ENSG00000233024	AC126755.2	protein_coding	297.404	-0.209479	0.106571	-1.96564	0.0493405	0.441841	32.9042	26.7116
ENSG00000118946	PCDH17	protein_coding	99.0837	0.25494	0.12979	1.96425	0.0495013	0.442303	0.647162	0.904967
ENSG00000118181	RPS25	protein_coding	6191.18	0.210538	0.107239	1.96325	0.0496169	0.443045	836.651	989.515
ENSG00000068654	POLR1A	protein_coding	2126.32	-0.181583	0.0925108	-1.96283	0.0496665	0.443198	36.5669	30.8482
ENSG00000100284	TOM1	protein_coding	562.931	0.201823	0.102854	1.96224	0.0497351	0.44352	17.6242	20.5363
ENSG00000081803	CADPS2	protein_coding	639.157	0.168664	0.0859858	1.96153	0.0498167	0.443668	7.0881	7.9215
ENSG00000165410	CFL2	protein_coding	2000.14	0.122771	0.0625843	1.96168	0.0497992	0.443668	75.9189	81.2796
ENSG00000114853	ZBTB47	protein_coding	258.084	0.217909	0.111151	1.96048	0.0499397	0.443894	3.04979	3.64117
ENSG00000135905	DOCK10	protein_coding	1743.4	-0.202724	0.103383	-1.9609	0.0498908	0.443894	34.7225	28.4201
ENSG00000156265	MAP3K7CL	protein_coding	126.468	0.24818	0.126578	1.96068	0.0499167	0.443894	4.36444	5.65793
ENSG00000103160	HSDL1	protein_coding	698.61	-0.184632	0.0942179	-1.95962	0.0500398	0.443939	17.7521	14.919
ENSG00000134698	AGO4	protein_coding	537.032	0.245938	0.125475	1.96006	0.0499893	0.443939	10.844	13.8669
ENSG00000147155	EBP	protein_coding	575.212	0.181514	0.092628	1.9596	0.0500424	0.443939	34.2038	38.744
ENSG00000112167	SAYSD1	protein_coding	141.612	0.245186	0.125141	1.95928	0.0500803	0.443987	2.98313	3.82743
ENSG00000105953	OGDH	protein_coding	2430.66	0.164139	0.0838493	1.95755	0.0502826	0.445491	30.2228	33.6615
ENSG00000071553	ATP6AP1	protein_coding	2392.83	0.145237	0.0742416	1.95628	0.0504322	0.445971	47.6629	52.012
ENSG00000156976	EIF4A2	protein_coding	4210.03	-0.115988	0.059291	-1.95626	0.0504349	0.445971	190.527	171.242
ENSG00000268400	AC008763.2	protein_coding	199.542	0.253408	0.129514	1.9566	0.0503942	0.445971	13.6557	18.601
ENSG00000004399	PLXND1	protein_coding	9244.72	-0.12934	0.066137	-1.95564	0.050508	0.446328	322.899	287.063
ENSG00000144741	SLC25A26	protein_coding	173.016	0.248915	0.127302	1.95531	0.0505464	0.446379	6.94527	8.99158
ENSG00000213420	GPC2	protein_coding	156.586	-0.252074	0.128948	-1.95485	0.0506002	0.446565	5.43885	3.88953
ENSG00000140379	BCL2A1	protein_coding	48.7474	0.231966	0.118699	1.95424	0.0506732	0.446591	2.20297	3.68566
ENSG00000160588	MPZL3	protein_coding	183.592	0.238466	0.122018	1.95436	0.0506591	0.446591	1.92472	2.3971
ENSG00000251369	ZNF550	protein_coding	112.314	-0.25359	0.12978	-1.954	0.0507014	0.446591	1.83609	1.24091
ENSG00000162616	DNAJB4	protein_coding	1593.2	-0.162122	0.0830533	-1.95202	0.0509353	0.448362	53.5769	46.2151
ENSG00000124721	DNAH8	protein_coding	172.898	0.251735	0.128983	1.95169	0.0509747	0.44842	1.73656	2.33164
ENSG00000229927	RHEBP1	processed_pseudogene	35.3943	0.232862	0.119363	1.95088	0.0510719	0.448985	3.15154	5.25902
ENSG00000048740	CELF2	protein_coding	834.649	0.162374	0.0832811	1.94971	0.0512103	0.44979	6.0318	6.6964
ENSG00000275512	AC007998.4	lincRNA	82.3568	-0.252858	0.129701	-1.94955	0.0512294	0.44979	1.58546	1.06812
ENSG00000107798	LIPA	protein_coding	338.039	0.235234	0.120732	1.9484	0.0513676	0.450713	6.19542	7.68538
ENSG00000135821	GLUL	protein_coding	2899.46	0.122599	0.0629371	1.94795	0.0514205	0.450888	85.2784	91.3198
ENSG00000198089	SFI1	protein_coding	327.408	-0.215886	0.110884	-1.94695	0.0515403	0.451648	18.7644	15.0723
ENSG00000150459	SAP18	protein_coding	1296.68	0.14867	0.0763774	1.94652	0.0515922	0.451813	155.928	171.025
ENSG00000072201	LNX1	protein_coding	53.2715	0.247272	0.12708	1.9458	0.0516788	0.452259	0.609686	0.912329
ENSG00000095564	BTAF1	protein_coding	1109.2	-0.161646	0.0831089	-1.94499	0.0517758	0.452259	7.81357	6.73944
ENSG00000141564	RPTOR	protein_coding	850.599	0.177979	0.0914945	1.94524	0.0517456	0.452259	12.0573	13.6038
ENSG00000260804	LINC01963	lincRNA	400.425	-0.193522	0.0994709	-1.94552	0.0517126	0.452259	5.5408	4.60288
ENSG00000123983	ACSL3	protein_coding	3271.1	0.109571	0.0563589	1.94417	0.0518751	0.452718	110.821	117.378
ENSG00000162433	AK4	protein_coding	147.691	0.251093	0.129163	1.94401	0.0518947	0.452718	1.37445	1.83044
ENSG00000100344	PNPLA3	protein_coding	40.705	0.204078	0.104997	1.94366	0.0519369	0.452797	0.781687	1.494
ENSG00000054983	GALC	protein_coding	459.426	0.195795	0.100838	1.94169	0.0521752	0.454025	9.88093	11.4187
ENSG00000146457	WTAP	protein_coding	1669.78	0.125614	0.0646901	1.94178	0.0521635	0.454025	36.963	39.6925
ENSG00000257270	AL928654.3	antisense_RNA	18.5963	-0.197952	0.101949	-1.94167	0.0521776	0.454025	4.81575	2.22033
ENSG00000260261	AC124944.3	transcribed_unprocessed_pseudogene	32.2659	-0.228273	0.117601	-1.94108	0.0522485	0.454352	0.488191	0.273148
ENSG00000110169	HPX	protein_coding	18.1227	-0.118032	0.0608525	-1.93964	0.0524235	0.455172	3.33139	0.484943
ENSG00000174004	NRROS	protein_coding	187.673	0.239975	0.123722	1.93963	0.0524243	0.455172	2.75821	3.46756
ENSG00000257702	LBX2-AS1	antisense_RNA	45.7234	0.244118	0.125867	1.93948	0.0524428	0.455172	0.74278	1.14161
ENSG00000086848	ALG9	protein_coding	423.935	0.229578	0.118393	1.93912	0.0524866	0.455262	15.0812	18.3412
ENSG00000153767	GTF2E1	protein_coding	455.642	-0.199462	0.102905	-1.93831	0.052585	0.455825	11.6691	9.62626
ENSG00000261534	AL596244.1	sense_overlapping	71.2332	-0.243699	0.125785	-1.93743	0.0526932	0.456473	0.918307	0.569683
ENSG00000147454	SLC25A37	protein_coding	1109.44	-0.191047	0.0986341	-1.93692	0.0527547	0.456716	20.6092	17.2144
ENSG00000204514	ZNF814	protein_coding	85.6624	-0.250947	0.129589	-1.93648	0.0528093	0.456899	1.92424	1.29218
ENSG00000166562	SEC11C	protein_coding	221.61	0.227123	0.117355	1.93534	0.0529482	0.45752	20.1342	24.5913
ENSG00000174206	C12orf66	protein_coding	69.8913	0.248591	0.128438	1.93549	0.0529302	0.45752	0.816555	1.19389
ENSG00000131508	UBE2D2	protein_coding	1948.4	0.168037	0.0868938	1.93382	0.053135	0.457949	126.4	141.692
ENSG00000152952	PLOD2	protein_coding	8106.36	-0.114265	0.0590742	-1.93426	0.0530814	0.457949	221.456	199.269
ENSG00000165714	BORCS5	protein_coding	115.166	0.248733	0.128613	1.93397	0.0531167	0.457949	2.70538	3.92163
ENSG00000167566	NCKAP5L	protein_coding	765.067	-0.165328	0.0855037	-1.93357	0.0531656	0.457949	7.06194	6.05697
ENSG00000170166	HOXD4	protein_coding	48.1384	-0.243084	0.125701	-1.93382	0.0531351	0.457949	1.79714	1.11579
ENSG00000011105	TSPAN9	protein_coding	1092.46	0.197755	0.102321	1.9327	0.0532732	0.458035	15.6037	18.0848
ENSG00000110719	TCIRG1	protein_coding	748.862	-0.191908	0.0993195	-1.93223	0.0533307	0.458035	147.846	123.272
ENSG00000111328	CDK2AP1	protein_coding	3394.09	0.131117	0.0678769	1.93169	0.0533976	0.458035	143.202	154.732
ENSG00000155252	PI4K2A	protein_coding	849.375	0.164515	0.0851263	1.9326	0.0532858	0.458035	7.47993	8.32893
ENSG00000166261	ZNF202	protein_coding	328.578	-0.223192	0.115453	-1.93319	0.0532132	0.458035	6.37055	5.04601
ENSG00000198018	ENTPD7	protein_coding	496.119	0.217	0.11232	1.93199	0.0533613	0.458035	5.73089	6.87902
ENSG00000249731	AC126768.3	lincRNA	50.1186	-0.231736	0.119972	-1.93159	0.0534105	0.458035	7.50323	4.32443
ENSG00000117450	PRDX1	protein_coding	7478.65	0.0980037	0.0507707	1.93032	0.0535671	0.458225	741.472	778.183
ENSG00000145623	OSMR	protein_coding	216.15	-0.230844	0.119545	-1.93103	0.0534793	0.458225	2.8545	2.21967
ENSG00000196683	TOMM7	protein_coding	1234.24	0.166798	0.0864034	1.93046	0.0535503	0.458225	640.684	716.656
ENSG00000198276	UCKL1	protein_coding	472.783	-0.18118	0.0938533	-1.93046	0.05355	0.458225	16.2	13.6447
ENSG00000136367	ZFHX2	protein_coding	18.6249	0.198355	0.102772	1.93004	0.0536014	0.458232	0.191102	0.374017
ENSG00000071246	VASH1	protein_coding	4808.58	-0.104368	0.0541279	-1.92817	0.053834	0.459148	48.1916	43.7223
ENSG00000104765	BNIP3L	protein_coding	2648.43	-0.110749	0.0574397	-1.9281	0.0538433	0.459148	74.318	67.0499
ENSG00000117616	RSRP1	protein_coding	668.871	-0.195288	0.101281	-1.92819	0.0538318	0.459148	45.8576	38.1046
ENSG00000130935	NOL11	protein_coding	1377.14	-0.175011	0.0907582	-1.92832	0.0538158	0.459148	62.5564	53.0915
ENSG00000121716	PILRB	protein_coding	375.975	-0.241267	0.125183	-1.92731	0.0539404	0.459317	10.3854	7.84659
ENSG00000167114	SLC27A4	protein_coding	687.712	0.167458	0.0868955	1.92713	0.053964	0.459317	8.67968	9.69516
ENSG00000170473	PYM1	protein_coding	290.282	0.212159	0.110089	1.92715	0.0539606	0.459317	13.9896	16.5889
ENSG00000090487	SPG21	protein_coding	1260.72	0.14967	0.0777372	1.92534	0.0541872	0.460552	33.8041	37.1271
ENSG00000111674	ENO2	protein_coding	458.954	0.232417	0.120744	1.92488	0.0542442	0.460552	14.3716	17.8061
ENSG00000175582	RAB6A	protein_coding	3436.01	0.126182	0.0655379	1.92533	0.0541877	0.460552	76.2825	82.0101
ENSG00000183048	SLC25A10	protein_coding	225.337	0.243538	0.126509	1.92506	0.0542213	0.460552	8.33852	10.7664
ENSG00000128016	ZFP36	protein_coding	107.933	0.249854	0.129876	1.9238	0.0543803	0.461421	2.50386	3.45968
ENSG00000100221	JOSD1	protein_coding	2439.86	0.166019	0.0864091	1.92132	0.0546918	0.461671	42.7808	47.7357
ENSG00000100644	HIF1A	protein_coding	5739.82	0.138311	0.0720533	1.91957	0.0549127	0.461671	147.509	160.143
ENSG00000105339	DENND3	protein_coding	1222.24	-0.183419	0.0955129	-1.92036	0.0548121	0.461671	30.9338	26.0475
ENSG00000117305	HMGCL	protein_coding	278.48	0.227151	0.118206	1.92166	0.0546482	0.461671	7.74865	9.47467
ENSG00000126581	BECN1	protein_coding	1490.43	0.135231	0.070427	1.92015	0.0548385	0.461671	65.5585	70.9887
ENSG00000136560	TANK	protein_coding	1037.44	-0.165408	0.0860597	-1.92202	0.0546031	0.461671	63.7853	54.6989
ENSG00000145247	OCIAD2	protein_coding	1023.41	0.196018	0.102078	1.92027	0.0548236	0.461671	446.694	515.646
ENSG00000164099	PRSS12	protein_coding	25.8516	0.143417	0.0747094	1.91966	0.0549004	0.461671	0.357403	1.13932
ENSG00000176871	WSB2	protein_coding	1755.87	0.150615	0.0783836	1.9215	0.0546682	0.461671	48.8765	53.6994
ENSG00000182983	ZNF662	protein_coding	21.7308	-0.122577	0.0638203	-1.92065	0.0547756	0.461671	0.6613	0.132616
ENSG00000204054	LINC00963	processed_transcript	410.933	-0.220749	0.114792	-1.92304	0.0544755	0.461671	38.0195	30.2056
ENSG00000213699	SLC35F6	protein_coding	632.373	0.166739	0.0868645	1.91953	0.0549173	0.461671	6.13876	6.85114
ENSG00000269352	PTOV1-AS2	antisense_RNA	80.4295	-0.247131	0.128691	-1.92034	0.0548146	0.461671	10.1774	6.66257
ENSG00000273000	AP000347.2	processed_transcript	92.4864	-0.237159	0.123435	-1.92134	0.0546893	0.461671	4.3507	2.63496
ENSG00000276293	PIP4K2B	protein_coding	1785.62	-0.143106	0.0744985	-1.92092	0.0547412	0.461671	26.5843	23.3375
ENSG00000005801	ZNF195	protein_coding	544.702	-0.183923	0.0959527	-1.91681	0.0552619	0.46233	18.0751	15.1879
ENSG00000100027	YPEL1	protein_coding	148.696	-0.24595	0.1283	-1.917	0.0552384	0.46233	1.72747	1.25335
ENSG00000105767	CADM4	protein_coding	99.5759	0.241775	0.12609	1.91747	0.0551777	0.46233	4.33801	6.55831
ENSG00000119681	LTBP2	protein_coding	18416.1	-0.133474	0.0696554	-1.9162	0.05534	0.46233	152.623	134.814
ENSG00000142657	PGD	protein_coding	6839.51	0.10157	0.0529772	1.91724	0.0552071	0.46233	221.181	232.924
ENSG00000143363	PRUNE1	protein_coding	195.698	-0.241135	0.125715	-1.91811	0.0550977	0.46233	4.28133	3.21164
ENSG00000184584	TMEM173	protein_coding	1088.13	0.144761	0.0755549	1.91597	0.0553685	0.46233	30.0558	32.8416
ENSG00000197894	ADH5	protein_coding	1912.47	0.1359	0.070853	1.91805	0.0551042	0.46233	61.4402	66.5498
ENSG00000198053	SIRPA	protein_coding	1492.59	0.131889	0.068828	1.91622	0.0553377	0.46233	14.4389	15.6
ENSG00000234912	SNHG20	processed_transcript	124.667	-0.245296	0.127999	-1.91639	0.055315	0.46233	4.20651	3.07364
ENSG00000281348	AC120114.5	protein_coding	58.5828	0.233701	0.121851	1.91792	0.0551206	0.46233	5.43351	8.63413
ENSG00000079102	RUNX1T1	protein_coding	345.555	-0.198218	0.103508	-1.915	0.0554922	0.46308	6.09769	5.0297
ENSG00000117906	RCN2	protein_coding	1947.57	0.127299	0.0664973	1.91435	0.0555752	0.463189	64.2904	69.1917
ENSG00000138942	RNF185	protein_coding	911.212	0.155159	0.0810444	1.91449	0.0555579	0.463189	11.5503	12.7399
ENSG00000146072	TNFRSF21	protein_coding	1082.39	0.150474	0.0786133	1.9141	0.0556071	0.463189	11.3051	12.4152
ENSG00000163191	S100A11	protein_coding	3624.38	0.124357	0.0650062	1.91299	0.0557488	0.463895	400.041	429.235
ENSG00000178467	P4HTM	protein_coding	267.898	0.234502	0.122606	1.91264	0.0557939	0.463895	8.7454	10.9055
ENSG00000183495	EP400	protein_coding	2201.23	-0.151218	0.0790584	-1.91273	0.0557823	0.463895	10.3992	9.0386
ENSG00000010319	SEMA3G	protein_coding	126.508	-0.242217	0.126712	-1.91156	0.0559326	0.464049	1.3811	0.886802
ENSG00000074356	NCBP3	protein_coding	1351.39	-0.139156	0.0727868	-1.91183	0.0558984	0.464049	83.1894	73.1715
ENSG00000185040	SPDYE16	protein_coding	25.0402	-0.213619	0.11173	-1.91192	0.055886	0.464049	0.38633	0.206668
ENSG00000187446	CHP1	protein_coding	2173.96	0.129886	0.0679521	1.91144	0.0559484	0.464049	32.4087	34.9654
ENSG00000186994	KANK3	protein_coding	156.364	-0.24016	0.125674	-1.91097	0.0560089	0.464268	3.75231	2.82318
ENSG00000084693	AGBL5	protein_coding	527.119	-0.189114	0.098997	-1.9103	0.0560946	0.464414	11.9526	9.98645
ENSG00000130193	THEM6	protein_coding	377.707	0.194273	0.101695	1.91035	0.0560876	0.464414	6.98651	8.07287
ENSG00000089006	SNX5	protein_coding	2143.84	-0.131826	0.0690668	-1.90868	0.0563037	0.465017	94.8379	84.0717
ENSG00000141867	BRD4	protein_coding	1529.35	-0.193486	0.101348	-1.90912	0.0562465	0.465017	26.0838	21.586
ENSG00000213903	LTB4R	protein_coding	175.329	-0.247982	0.12987	-1.90946	0.0562025	0.465017	4.40349	3.05645
ENSG00000273294	C1QTNF3-AMACR	protein_coding	17.7417	-0.172271	0.0902475	-1.90887	0.0562791	0.465017	0.291316	0.118212
ENSG00000140464	PML	protein_coding	966.021	-0.178492	0.0935573	-1.90784	0.056412	0.465348	19.6292	16.6116
ENSG00000235288	AC099329.1	antisense_RNA	546.923	0.17199	0.090148	1.90786	0.0564094	0.465348	65.1217	73.1614
ENSG00000116754	SRSF11	protein_coding	3594.11	-0.122366	0.0641943	-1.90618	0.0566271	0.465434	132.908	118.83
ENSG00000120693	SMAD9	protein_coding	167.945	-0.231192	0.121235	-1.90698	0.0565237	0.465434	1.38236	1.06908
ENSG00000128595	CALU	protein_coding	10949.6	0.106654	0.0559478	1.90632	0.0566087	0.465434	198.625	209.803
ENSG00000139746	RBM26	protein_coding	1401.88	-0.133513	0.0700175	-1.90685	0.0565398	0.465434	15.3171	13.5416
ENSG00000148832	PAOX	protein_coding	27.5661	0.217305	0.11397	1.90669	0.0565605	0.465434	0.549439	0.972088
ENSG00000239445	ST3GAL6-AS1	antisense_RNA	34.2384	0.219087	0.114928	1.9063	0.0566115	0.465434	2.86741	4.99867
ENSG00000156504	FAM122B	protein_coding	721.337	-0.172611	0.0905746	-1.90573	0.0566847	0.465627	14.4687	12.3253
ENSG00000141349	G6PC3	protein_coding	821.883	0.164285	0.0862217	1.90538	0.0567305	0.465723	37.8218	42.1318
ENSG00000100078	PLA2G3	protein_coding	16.14	0.187673	0.0985251	1.90483	0.0568026	0.465899	0.154229	0.326989
ENSG00000163635	ATXN7	protein_coding	531.222	-0.210521	0.110528	-1.90469	0.0568202	0.465899	10.9555	8.8559
ENSG00000145779	TNFAIP8	protein_coding	141.838	0.237965	0.124977	1.90408	0.0569002	0.466274	3.50429	4.45434
ENSG00000172831	CES2	protein_coding	534.297	0.208279	0.109433	1.90325	0.0570082	0.466598	16.1836	19.1395
ENSG00000204301	NOTCH4	protein_coding	1323.2	-0.189121	0.0993546	-1.90349	0.0569764	0.466598	16.5624	13.8561
ENSG00000205639	MFSD2B	protein_coding	18.1937	-0.175254	0.0920957	-1.90295	0.0570469	0.466635	1.07842	0.437206
ENSG00000180964	TCEAL8	protein_coding	781.997	0.183348	0.0963971	1.902	0.0571708	0.467369	37.775	42.954
ENSG00000177084	POLE	protein_coding	1432.48	-0.213354	0.112216	-1.90129	0.0572645	0.467762	38.2603	30.6393
ENSG00000242259	C22orf39	protein_coding	352.028	0.196135	0.103169	1.90111	0.0572875	0.467762	8.5942	9.94776
ENSG00000167395	ZNF646	protein_coding	468.437	-0.217199	0.114307	-1.90013	0.0574154	0.468527	3.52243	2.79429
ENSG00000136153	LMO7	protein_coding	1175.34	0.191075	0.10058	1.89972	0.0574693	0.468597	38.6202	44.5069
ENSG00000140396	NCOA2	protein_coding	355.79	0.238307	0.125455	1.89955	0.0574927	0.468597	2.2028	2.79065
ENSG00000231298	LINC00704	lincRNA	471.431	-0.190963	0.100584	-1.89853	0.0576258	0.469401	19.2743	16.0315
ENSG00000183576	SETD3	protein_coding	1269.6	0.16671	0.0878295	1.89812	0.0576809	0.469548	23.0893	25.7638
ENSG00000197381	ADARB1	protein_coding	1018.99	0.230772	0.121629	1.89735	0.0577815	0.469548	58.701	73.0765
ENSG00000198826	ARHGAP11A	protein_coding	2272.95	-0.138724	0.0730949	-1.89786	0.0577142	0.469548	51.4982	45.3264
ENSG00000254701	AC138866.2	unprocessed_pseudogene	19.1193	-0.171513	0.0903916	-1.89744	0.0577696	0.469548	2.97075	1.19517
ENSG00000102218	RP2	protein_coding	778.606	0.161284	0.0850615	1.89609	0.0579477	0.470339	7.61255	8.45507
ENSG00000174446	SNAPC5	protein_coding	169.497	0.244736	0.129065	1.89623	0.05793	0.470339	8.64053	11.5373
ENSG00000089157	RPLP0	protein_coding	27297.2	0.0889455	0.0469449	1.89468	0.0581349	0.471265	2527.74	2635.67
ENSG00000154760	SLFN13	protein_coding	80.1623	0.245971	0.129856	1.89419	0.0582001	0.471265	5.56896	7.67448
ENSG00000185883	ATP6V0C	protein_coding	838.749	0.183412	0.0968224	1.89431	0.0581839	0.471265	46.3474	52.9291
ENSG00000204536	CCHCR1	protein_coding	245.262	-0.227398	0.120034	-1.89444	0.0581661	0.471265	8.39121	6.53394
ENSG00000115289	PCGF1	protein_coding	112.812	0.234115	0.123755	1.89176	0.0585229	0.471918	27.4032	42.3333
ENSG00000148110	MFSD14B	protein_coding	1584.45	0.126494	0.0668653	1.89178	0.0585207	0.471918	19.4207	20.878
ENSG00000162734	PEA15	protein_coding	7610.76	0.112424	0.0593882	1.89303	0.0583539	0.471918	205.585	218.18
ENSG00000164611	PTTG1	protein_coding	1437.28	-0.131128	0.0692911	-1.89242	0.0584347	0.471918	147.186	130.474
ENSG00000172795	DCP2	protein_coding	875.408	-0.214867	0.113529	-1.89262	0.0584079	0.471918	15.2974	12.2902
ENSG00000183579	ZNRF3	protein_coding	140.357	0.240802	0.127285	1.89184	0.0585128	0.471918	0.700575	0.907064
ENSG00000230715	AC018638.2	processed_pseudogene	39.6721	-0.225344	0.119069	-1.89255	0.0584178	0.471918	12.136	6.86245
ENSG00000262691	AC040160.1	processed_transcript	22.0206	-0.204128	0.107925	-1.89139	0.0585729	0.472043	0.442445	0.226078
ENSG00000105255	FSD1	protein_coding	334.188	0.239946	0.126914	1.89062	0.0586754	0.472259	28.5914	36.7751
ENSG00000134516	DOCK2	protein_coding	38.1316	-0.213973	0.11316	-1.89089	0.0586394	0.472259	1.58105	0.845172
ENSG00000167920	TMEM99	protein_coding	60.9061	0.240603	0.127276	1.89041	0.0587036	0.472259	3.05192	4.56098
ENSG00000129810	SGO1	protein_coding	266.902	-0.222464	0.117706	-1.89	0.0587581	0.472419	8.41691	6.62769
ENSG00000057252	SOAT1	protein_coding	861.883	0.17226	0.0912431	1.88792	0.0590362	0.474274	11.1996	12.6102
ENSG00000146247	PHIP	protein_coding	1632.74	-0.133643	0.0707943	-1.88776	0.0590584	0.474274	6.39375	5.65134
ENSG00000117020	AKT3	protein_coding	2095.15	0.13288	0.070435	1.88656	0.0592191	0.475285	20.7158	22.3935
ENSG00000104613	INTS10	protein_coding	676.552	0.195379	0.103579	1.88627	0.0592582	0.475305	129.798	149.615
ENSG00000142945	KIF2C	protein_coding	1330.66	-0.179465	0.0951682	-1.88577	0.059326	0.475305	38.6433	32.5568
ENSG00000153714	LURAP1L	protein_coding	30.6385	0.203215	0.107751	1.88597	0.0592986	0.475305	0.617027	1.16871
ENSG00000002586	CD99	protein_coding	6326.12	0.119827	0.0635728	1.88487	0.0594471	0.47567	367.652	393.496
ENSG00000037757	MRI1	protein_coding	357.105	-0.194924	0.103455	-1.88414	0.0595459	0.47567	7.7099	6.37765
ENSG00000161203	AP2M1	protein_coding	7981.08	0.0948957	0.0503618	1.88428	0.0595272	0.47567	602.788	631.566
ENSG00000171843	MLLT3	protein_coding	195.205	-0.230838	0.12251	-1.88424	0.0595321	0.47567	5.51016	4.25417
ENSG00000172578	KLHL6	protein_coding	562.164	-0.182022	0.0965775	-1.88473	0.0594665	0.47567	4.29643	3.61681
ENSG00000176658	MYO1D	protein_coding	4299.26	0.144119	0.0765045	1.88379	0.059593	0.475767	65.1558	71.216
ENSG00000051620	HEBP2	protein_coding	1137.64	0.139976	0.0743379	1.88296	0.0597051	0.475828	55.26	60.1078
ENSG00000152253	SPC25	protein_coding	310.732	-0.217167	0.115302	-1.88345	0.0596391	0.475828	23.2399	18.4315
ENSG00000175344	CHRNA7	protein_coding	27.0774	-0.170557	0.0905759	-1.88303	0.0596969	0.475828	0.853704	0.345129
ENSG00000040633	PHF23	protein_coding	777.217	0.158606	0.0842948	1.88156	0.0598959	0.476654	24.0184	26.5897
ENSG00000110492	MDK	protein_coding	2136.57	0.119988	0.0637633	1.88177	0.0598677	0.476654	160.629	171.906
ENSG00000242590	AL645608.6	sense_intronic	17.7047	0.191138	0.101592	1.88143	0.0599137	0.476654	2.81118	5.70601
ENSG00000204410	MSH5	protein_coding	209.679	-0.234966	0.124905	-1.88116	0.0599508	0.476672	10.492	7.9417
ENSG00000164615	CAMLG	protein_coding	589.354	0.170859	0.0909716	1.87816	0.0603596	0.479643	20.9185	23.5335
ENSG00000142552	RCN3	protein_coding	1007.14	-0.209253	0.11155	-1.87587	0.0606733	0.481693	210.001	169.51
ENSG00000163938	GNL3	protein_coding	2487.15	-0.114757	0.0611787	-1.87576	0.0606883	0.481693	95.722	86.0838
ENSG00000100979	PLTP	protein_coding	541.39	0.16941	0.0903408	1.87523	0.0607613	0.481713	13.3487	14.9764
ENSG00000138166	DUSP5	protein_coding	309.666	0.220811	0.117749	1.87527	0.0607556	0.481713	4.77815	5.80322
ENSG00000133114	GPALPP1	protein_coding	502.694	-0.188586	0.10066	-1.87349	0.0610008	0.48249	10.0134	8.35416
ENSG00000197119	SLC25A29	protein_coding	749.912	-0.219644	0.117231	-1.8736	0.0609862	0.48249	19.8722	15.6636
ENSG00000233251	AC007743.1	antisense_RNA	369.412	-0.19019	0.101515	-1.87352	0.0609967	0.48249	5.72975	4.76075
ENSG00000241860	AL627309.5	processed_transcript	82.936	-0.224274	0.119705	-1.87355	0.0609921	0.48249	9.11975	5.40768
ENSG00000213676	ATF6B	protein_coding	1732.68	0.167707	0.0895862	1.87202	0.0612037	0.483814	83.5353	93.3524
ENSG00000113649	TCERG1	protein_coding	2128.88	-0.125741	0.0672084	-1.87091	0.0613577	0.48475	91.7249	81.7294
ENSG00000091527	CDV3	protein_coding	4922.35	0.126417	0.0677111	1.86701	0.0619009	0.484879	78.4256	84.3974
ENSG00000100129	EIF3L	protein_coding	6920.85	0.0944144	0.0505315	1.86843	0.0617027	0.484879	590.571	618.332
ENSG00000100994	PYGB	protein_coding	2472.44	-0.122806	0.0657174	-1.8687	0.0616648	0.484879	31.7598	28.3358
ENSG00000101084	C20orf24	protein_coding	992.054	0.164117	0.0877396	1.8705	0.0614149	0.484879	88.994	99.1673
ENSG00000101751	POLI	protein_coding	322.024	-0.213687	0.114415	-1.86765	0.0618103	0.484879	10.2271	8.17565
ENSG00000103257	SLC7A5	protein_coding	889.779	0.189534	0.101416	1.86888	0.0616392	0.484879	11.0178	12.6591
ENSG00000113108	APBB3	protein_coding	114.244	-0.242476	0.129863	-1.86717	0.0618775	0.484879	5.68359	3.95198
ENSG00000117592	PRDX6	protein_coding	4013.58	-0.118965	0.0637301	-1.86671	0.0619425	0.484879	169.735	151.857
ENSG00000126391	FRMD8	protein_coding	981.526	-0.204225	0.109267	-1.86904	0.0616166	0.484879	16.2681	13.2643
ENSG00000127184	COX7C	protein_coding	1935.94	0.128111	0.0686083	1.86728	0.0618628	0.484879	607.946	655.231
ENSG00000145332	KLHL8	protein_coding	372.992	0.198986	0.106433	1.86958	0.061542	0.484879	3.85763	4.49812
ENSG00000160410	SHKBP1	protein_coding	1243.88	0.193316	0.103379	1.86996	0.0614888	0.484879	232.186	268.333
ENSG00000164040	PGRMC2	protein_coding	1135.23	0.152126	0.0813861	1.86918	0.0615972	0.484879	30.6274	33.7249
ENSG00000165934	CPSF2	protein_coding	2165.8	0.118954	0.0636176	1.86983	0.0615073	0.484879	39.2693	41.9348
ENSG00000167397	VKORC1	protein_coding	685.269	0.163598	0.0875953	1.86766	0.0618099	0.484879	41.7021	46.4822
ENSG00000188566	NDOR1	protein_coding	250.115	-0.2143	0.114793	-1.86683	0.0619252	0.484879	6.31938	5.05281
ENSG00000196867	ZFP28	protein_coding	132.685	-0.240524	0.128975	-1.86488	0.0621976	0.486596	2.50309	1.67488
ENSG00000133706	LARS	protein_coding	3778.1	0.132295	0.07095	1.86463	0.0622337	0.4866	110.523	119.466
ENSG00000125875	TBC1D20	protein_coding	949.258	0.141388	0.0758651	1.86368	0.062367	0.487363	8.96512	9.7713
ENSG00000160712	IL6R	protein_coding	107.211	0.237599	0.127513	1.86334	0.062415	0.487458	1.19081	1.738
ENSG00000139734	DIAPH3	protein_coding	1411.45	-0.139973	0.0751495	-1.8626	0.0625189	0.487612	14.3748	12.6163
ENSG00000184787	UBE2G2	protein_coding	2253.08	-0.136816	0.0734515	-1.86267	0.0625082	0.487612	48.1959	42.4997
ENSG00000198901	PRC1	protein_coding	3379.71	-0.10765	0.0578009	-1.86243	0.0625418	0.487612	189.735	171.602
ENSG00000110651	CD81	protein_coding	4255.75	0.136954	0.0735806	1.86128	0.0627042	0.488069	255.992	277.85
ENSG00000144199	FAHD2B	protein_coding	112.476	-0.241315	0.129619	-1.86172	0.0626422	0.488069	5.65103	4.01697
ENSG00000177303	CASKIN2	protein_coding	457.289	-0.224782	0.120769	-1.86126	0.0627077	0.488069	9.99186	7.74111
ENSG00000089280	FUS	protein_coding	6991.1	-0.102059	0.0549363	-1.85776	0.0632024	0.490439	310.557	281.824
ENSG00000125149	C16orf70	protein_coding	374.014	-0.229718	0.123665	-1.85759	0.063228	0.490439	10.624	8.10451
ENSG00000143797	MBOAT2	protein_coding	308.275	0.199848	0.10752	1.8587	0.0630697	0.490439	7.94294	9.27503
ENSG00000169967	MAP3K2	protein_coding	485.469	0.190786	0.102694	1.85782	0.0631952	0.490439	2.41927	2.78781
ENSG00000185189	NRBP2	protein_coding	530.186	-0.211949	0.114068	-1.8581	0.0631555	0.490439	7.61116	6.1122
ENSG00000261052	SULT1A3	protein_coding	147.077	-0.231906	0.124798	-1.85825	0.063134	0.490439	11.847	9.00718
ENSG00000163082	SGPP2	protein_coding	15.6383	-0.175492	0.0945157	-1.85675	0.063347	0.491084	0.261588	0.114732
ENSG00000139278	GLIPR1	protein_coding	1952.67	-0.130427	0.0702646	-1.85622	0.0634219	0.491385	48.1255	42.6486
ENSG00000143457	GOLPH3L	protein_coding	705.28	0.190192	0.102481	1.85588	0.0634702	0.49148	12.2632	14.1647
ENSG00000138459	SLC35A5	protein_coding	637.033	0.191716	0.103328	1.85542	0.0635358	0.491709	16.7943	19.3775
ENSG00000205659	LIN52	protein_coding	256.992	0.232529	0.125351	1.85502	0.0635937	0.491878	10.5696	16.0191
ENSG00000136104	RNASEH2B	protein_coding	324.596	0.240378	0.129645	1.85413	0.0637205	0.492363	37.6092	50.3673
ENSG00000139977	NAA30	protein_coding	755.001	-0.195908	0.105678	-1.85382	0.0637647	0.492363	9.89512	8.16359
ENSG00000234409	CCDC188	protein_coding	72.5514	-0.235062	0.126796	-1.85385	0.0637607	0.492363	4.58271	2.99221
ENSG00000165804	ZNF219	protein_coding	33.6644	-0.178683	0.0964192	-1.85319	0.063855	0.492557	1.16214	0.529104
ENSG00000168906	MAT2A	protein_coding	5492.2	-0.0916239	0.0494424	-1.85314	0.063862	0.492557	98.3369	90.05
ENSG00000115963	RND3	protein_coding	2602.14	-0.12366	0.0667437	-1.85277	0.063916	0.492695	83.8285	74.727
ENSG00000147419	CCDC25	protein_coding	1331.81	0.185683	0.100264	1.85194	0.0640345	0.493051	102.793	117.83
ENSG00000163902	RPN1	protein_coding	4607.3	0.128048	0.0691373	1.85208	0.064015	0.493051	89.8617	96.7554
ENSG00000198933	TBKBP1	protein_coding	318.007	-0.198958	0.107509	-1.85061	0.064225	0.494239	7.50567	6.1658
ENSG00000173226	IQCB1	protein_coding	376.25	-0.224324	0.121237	-1.8503	0.0642701	0.494307	10.1691	7.91355
ENSG00000005108	THSD7A	protein_coding	384.936	0.227148	0.122803	1.84968	0.064359	0.494434	3.13378	3.89858
ENSG00000147854	UHRF2	protein_coding	2354.2	-0.202194	0.109308	-1.84977	0.0643472	0.494434	87.2766	71.2063
ENSG00000143147	GPR161	protein_coding	1746.15	0.130734	0.0707015	1.84909	0.0644443	0.494532	12.2829	13.2473
ENSG00000229117	RPL41	protein_coding	17827.6	0.131563	0.071149	1.84912	0.0644406	0.494532	16388.5	17735.4
ENSG00000133112	TPT1	protein_coding	35717.3	0.0893979	0.0483641	1.84843	0.0645397	0.494986	2311.02	2411.44
ENSG00000010270	STARD3NL	protein_coding	1206.49	0.136992	0.074151	1.84747	0.0646792	0.495041	37.298	40.5058
ENSG00000109606	DHX15	protein_coding	4249.51	-0.116982	0.0633232	-1.84738	0.0646921	0.495041	116.206	104.186
ENSG00000132199	ENOSF1	protein_coding	608.789	-0.194055	0.105008	-1.84799	0.0646032	0.495041	39.2593	32.3604
ENSG00000196498	NCOR2	protein_coding	3870.66	-0.157343	0.085154	-1.84775	0.0646386	0.495041	106.165	91.7437
ENSG00000160799	CCDC12	protein_coding	419.175	0.21095	0.114212	1.847	0.0647476	0.495188	25.4355	30.4355
ENSG00000113575	PPP2CA	protein_coding	3765.22	0.123602	0.0669586	1.84594	0.0649004	0.495662	137.014	146.859
ENSG00000255054	AL020996.2	protein_coding	49.3927	0.208464	0.112954	1.84557	0.0649548	0.495662	12.6326	21.9088
ENSG00000266820	KPNA2P3	transcribed_unprocessed_pseudogene	178.879	-0.223436	0.121058	-1.8457	0.0649359	0.495662	12.3229	9.60906
ENSG00000281453	TGFB2-OT1	3prime_overlapping_ncRNA	31.6614	-0.207701	0.112503	-1.84619	0.0648652	0.495662	1.34853	0.727205
ENSG00000115604	IL18R1	protein_coding	84.5371	0.238998	0.129547	1.84487	0.0650562	0.495925	1.35908	1.88316
ENSG00000130734	ATG4D	protein_coding	192.424	0.223903	0.121384	1.84459	0.0650977	0.495925	12.0311	14.7992
ENSG00000164050	PLXNB1	protein_coding	997.087	-0.194889	0.105669	-1.84433	0.0651347	0.495925	48.6565	40.1855
ENSG00000172123	SLFN12	protein_coding	549.789	-0.185156	0.100391	-1.84436	0.0651313	0.495925	17.0094	14.2064
ENSG00000103274	NUBP1	protein_coding	352.682	0.201903	0.10949	1.84404	0.0651771	0.495971	19.4314	22.8344
ENSG00000115504	EHBP1	protein_coding	717.695	-0.231617	0.125687	-1.84281	0.0653567	0.497061	26.8944	20.3151
ENSG00000157107	FCHO2	protein_coding	747.151	-0.212173	0.115231	-1.84128	0.0655802	0.498483	14.1544	11.2534
ENSG00000185885	IFITM1	protein_coding	21.3835	-0.12026	0.0653375	-1.8406	0.0656798	0.498962	3.58477	0.70928
ENSG00000008853	RHOBTB2	protein_coding	597.805	0.227695	0.123794	1.83931	0.0658696	0.499361	7.87588	9.85357
ENSG00000176087	SLC35A4	protein_coding	1296.81	0.16666	0.0906071	1.83937	0.065861	0.499361	26.4405	29.5416
ENSG00000183023	SLC8A1	protein_coding	56.2838	0.221632	0.120456	1.83995	0.0657761	0.499361	0.384916	0.618117
ENSG00000204967	PCDHA4	protein_coding	19.3275	-0.191255	0.103985	-1.83925	0.0658788	0.499361	0.0909916	0.0457094
ENSG00000104812	GYS1	protein_coding	1008.4	-0.161831	0.0880285	-1.83839	0.0660049	0.499485	30.6965	26.3821
ENSG00000164164	OTUD4	protein_coding	1809.53	-0.146064	0.0794493	-1.83845	0.0659962	0.499485	12.943	11.2989
ENSG00000184602	SNN	protein_coding	579.349	0.178805	0.0972565	1.83849	0.0659897	0.499485	6.48185	7.37628
ENSG00000129518	EAPP	protein_coding	374.061	0.193325	0.105178	1.83806	0.0660532	0.499573	12.1017	14.0156
ENSG00000166446	CDYL2	protein_coding	2186.01	0.117477	0.0639467	1.8371	0.0661945	0.500087	16.0789	17.1571
ENSG00000172159	FRMD3	protein_coding	277.493	0.234147	0.127447	1.83721	0.0661785	0.500087	3.60456	4.63952
ENSG00000260097	SPDYE6	protein_coding	19.443	-0.18341	0.0998512	-1.83683	0.0662351	0.500117	0.674999	0.314596
ENSG00000162086	ZNF75A	protein_coding	316.156	-0.212249	0.115584	-1.83633	0.0663093	0.500124	11.762	9.40037
ENSG00000255730	AC011462.1	protein_coding	255.051	-0.233948	0.127385	-1.83654	0.066278	0.500124	9.75578	7.27383
ENSG00000175832	ETV4	protein_coding	947.232	-0.174146	0.0948563	-1.83589	0.0663735	0.500332	23.4718	19.9042
ENSG00000124357	NAGK	protein_coding	1070.94	0.135528	0.0738847	1.83431	0.0666073	0.501817	121.8	132.08
ENSG00000270607	AC009549.1	lincRNA	38.8072	0.214979	0.117218	1.83401	0.066653	0.501884	0.745796	1.23359
ENSG00000059145	UNKL	protein_coding	200.547	-0.23471	0.128011	-1.83351	0.0667262	0.502155	27.7893	20.635
ENSG00000111325	OGFOD2	protein_coding	202.845	-0.223833	0.122099	-1.83321	0.0667707	0.502155	14.4389	11.1183
ENSG00000138760	SCARB2	protein_coding	5381.95	0.114514	0.062473	1.83302	0.0667995	0.502155	102.168	108.689
ENSG00000026508	CD44	protein_coding	4747.24	-0.12458	0.0679975	-1.83212	0.0669332	0.502227	170.338	151.715
ENSG00000078124	ACER3	protein_coding	908.23	-0.210248	0.11479	-1.83158	0.0670134	0.502227	11.5386	9.24539
ENSG00000121289	CEP89	protein_coding	961.783	0.166135	0.0906916	1.83187	0.0669709	0.502227	17.6368	19.712
ENSG00000136379	ABHD17C	protein_coding	412.44	0.212251	0.115891	1.83147	0.0670299	0.502227	10.2014	12.2192
ENSG00000141562	NARF	protein_coding	1187.46	0.154295	0.0842031	1.83241	0.0668905	0.502227	75.2077	83.0799
ENSG00000151491	EPS8	protein_coding	522.674	0.229556	0.125272	1.83246	0.0668822	0.502227	11.1259	13.9711
ENSG00000158796	DEDD	protein_coding	789.409	0.166076	0.0906915	1.83122	0.0670677	0.502235	27.4591	30.7734
ENSG00000151929	BAG3	protein_coding	1505.77	-0.131829	0.0720226	-1.83039	0.0671914	0.502885	26.2273	23.2188
ENSG00000204634	TBC1D8	protein_coding	788.421	0.172363	0.0942082	1.82959	0.0673108	0.503502	11.8788	13.3891
ENSG00000125952	MAX	protein_coding	789.695	0.198001	0.108268	1.82882	0.0674272	0.503821	37.7971	44.0949
ENSG00000177042	TMEM80	protein_coding	127.035	-0.237375	0.129797	-1.82882	0.0674272	0.503821	5.95352	4.26889
ENSG00000184220	CMSS1	protein_coding	713.228	0.171461	0.0937886	1.82816	0.0675254	0.504003	48.4419	54.6183
ENSG00000185022	MAFF	protein_coding	1538.77	0.125633	0.0687138	1.82835	0.0674977	0.504003	27.2454	29.2903
ENSG00000164347	GFM2	protein_coding	723.248	-0.175842	0.0962952	-1.82607	0.0678391	0.506067	16.0069	13.5512
ENSG00000204308	RNF5	protein_coding	591.653	0.163182	0.0894128	1.82504	0.0679953	0.506955	22.5408	25.1355
ENSG00000154305	MIA3	protein_coding	1455.33	0.154925	0.0849047	1.82469	0.0680473	0.507065	63.1156	69.7952
ENSG00000135451	TROAP	protein_coding	673.829	-0.18504	0.101435	-1.82421	0.0681198	0.507329	42.1113	35.2248
ENSG00000176771	NCKAP5	protein_coding	105.059	-0.23195	0.127231	-1.82307	0.0682929	0.508341	2.21155	1.43351
ENSG00000111731	C2CD5	protein_coding	846.024	-0.195329	0.107201	-1.82208	0.0684431	0.509181	20.736	17.0694
ENSG00000141873	SLC39A3	protein_coding	267.316	0.21054	0.11561	1.82113	0.0685878	0.509776	13.0154	15.5211
ENSG00000155158	TTC39B	protein_coding	144.751	-0.234668	0.128863	-1.82106	0.0685978	0.509776	1.59683	1.16234
ENSG00000148082	SHC3	protein_coding	130.208	0.225936	0.1241	1.8206	0.0686677	0.510018	0.725628	1.12081
ENSG00000197147	LRRC8B	protein_coding	730.374	0.183292	0.100705	1.82009	0.0687454	0.510317	4.37463	5.00561
ENSG00000104408	EIF3E	protein_coding	4858.37	0.130243	0.0715689	1.81982	0.0687861	0.510341	679.484	734.45
ENSG00000059377	TBXAS1	protein_coding	25.3431	-0.183401	0.100905	-1.81757	0.0691297	0.511398	2.7015	1.28508
ENSG00000100888	CHD8	protein_coding	2273.5	0.209347	0.115231	1.81676	0.0692532	0.511398	31.3439	37.4258
ENSG00000105270	CLIP3	protein_coding	329.029	0.232882	0.128119	1.81771	0.069109	0.511398	5.68379	7.3617
ENSG00000117226	GBP3	protein_coding	355.164	-0.203977	0.11228	-1.81668	0.0692658	0.511398	13.4984	10.933
ENSG00000119685	TTLL5	protein_coding	1616.1	0.136009	0.0748571	1.81692	0.0692293	0.511398	47.9855	52.0928
ENSG00000164684	ZNF704	protein_coding	500.619	0.234627	0.129146	1.81676	0.0692539	0.511398	4.68738	6.12301
ENSG00000168077	SCARA3	protein_coding	2387.92	0.110244	0.0606376	1.81809	0.069051	0.511398	26.5947	28.198
ENSG00000189144	ZNF573	protein_coding	33.2108	0.172454	0.0948391	1.81838	0.0690057	0.511398	3.10569	6.51778
ENSG00000281392	LINC00506	lincRNA	107.948	-0.23534	0.129496	-1.81736	0.0691623	0.511398	1.13757	0.821641
ENSG00000162341	TPCN2	protein_coding	240.942	-0.213646	0.117637	-1.81614	0.0693491	0.511735	3.20288	2.54317
ENSG00000111276	CDKN1B	protein_coding	658.13	0.188698	0.103941	1.81543	0.0694577	0.51186	17.6281	20.3375
ENSG00000254505	CHMP4A	protein_coding	357.637	0.23375	0.128767	1.8153	0.069478	0.51186	45.1943	59.193
ENSG00000262903	AC027796.4	antisense_RNA	30.1407	-0.20895	0.115106	-1.8153	0.0694785	0.51186	2.27551	1.28377
ENSG00000213347	MXD3	protein_coding	249.509	-0.231369	0.127522	-1.81435	0.0696234	0.512374	13.0937	9.82297
ENSG00000278730	AC005332.9	lincRNA	695.079	0.155553	0.0857313	1.81442	0.0696127	0.512374	9.05431	10.0191
ENSG00000092969	TGFB2	protein_coding	345.133	0.227202	0.125282	1.81352	0.0697512	0.512736	6.99574	8.77486
ENSG00000104689	TNFRSF10A	protein_coding	445.98	-0.177153	0.0976964	-1.8133	0.0697852	0.512736	24.99	21.0811
ENSG00000136381	IREB2	protein_coding	1718.46	0.206442	0.113826	1.81366	0.0697297	0.512736	61.35	72.7679
ENSG00000158201	ABHD3	protein_coding	112.097	0.235389	0.129866	1.81255	0.0699008	0.513032	5.46493	7.44981
ENSG00000267143	AP001120.2	lincRNA	17.0577	-0.173483	0.0957038	-1.81271	0.0698769	0.513032	17.7042	8.04632
ENSG00000050165	DKK3	protein_coding	3884.91	0.123333	0.0680659	1.81197	0.0699906	0.513415	140.55	150.645
ENSG00000175322	ZNF519	protein_coding	78.8118	-0.233656	0.128977	-1.81161	0.0700458	0.513543	1.77215	1.1918
ENSG00000124181	PLCG1	protein_coding	3692.39	-0.131478	0.0726256	-1.81035	0.0702415	0.514149	201.662	178.477
ENSG00000135318	NT5E	protein_coding	3064.41	0.11147	0.0615629	1.81067	0.0701914	0.514149	51.0328	54.22
ENSG00000143479	DYRK3	protein_coding	187.914	0.22014	0.121592	1.81049	0.0702195	0.514149	3.44937	4.22546
ENSG00000088256	GNA11	protein_coding	1924.04	0.136216	0.0752757	1.80956	0.0703648	0.514368	74.1221	80.5802
ENSG00000130150	MOSPD2	protein_coding	423.656	0.202144	0.111709	1.80957	0.0703632	0.514368	7.09072	8.34054
ENSG00000163584	RPL22L1	protein_coding	1429.4	0.141381	0.078136	1.80943	0.0703845	0.514368	191.906	209.516
ENSG00000206149	HERC2P9	transcribed_unprocessed_pseudogene	488.769	-0.198894	0.109959	-1.8088	0.0704818	0.514804	12.4189	10.163
ENSG00000267228	AC012254.2	protein_coding	238.349	0.210585	0.116448	1.80841	0.070543	0.514975	25.9446	31.1013
ENSG00000145014	TMEM44	protein_coding	654.072	-0.180323	0.0997513	-1.80773	0.0706488	0.515472	27.0298	22.7647
ENSG00000119820	YIPF4	protein_coding	784.943	-0.158913	0.0879597	-1.80666	0.070815	0.516409	28.7347	24.7387
ENSG00000141367	CLTC	protein_coding	14353.7	0.0929132	0.0514723	1.80511	0.0710575	0.517623	147.011	153.781
ENSG00000253161	LINC01605	lincRNA	20.2867	-0.156142	0.0864885	-1.80535	0.0710206	0.517623	1.84856	0.679925
ENSG00000154127	UBASH3B	protein_coding	766.89	-0.208311	0.11545	-1.80433	0.0711796	0.518236	8.33697	6.67774
ENSG00000257923	CUX1	protein_coding	1435.02	-0.155827	0.0863994	-1.80357	0.0712994	0.518832	15.4398	13.3712
ENSG00000164929	BAALC	protein_coding	19.5299	-0.139346	0.0772988	-1.80269	0.0714367	0.519554	1.49522	0.430839
ENSG00000146830	GIGYF1	protein_coding	1152.09	-0.219389	0.12175	-1.80197	0.0715506	0.519827	9.62516	7.53935
ENSG00000196562	SULF2	protein_coding	933.769	0.165257	0.0917044	1.80207	0.0715351	0.519827	20.9379	23.4644
ENSG00000163697	APBB2	protein_coding	4547.63	-0.131559	0.0730508	-1.80093	0.0717147	0.520518	78.4439	69.3981
ENSG00000177879	AP3S1	protein_coding	1219.83	0.148101	0.0822379	1.80088	0.0717219	0.520518	196.462	215.85
ENSG00000204271	SPIN3	protein_coding	115.485	-0.23006	0.127783	-1.8004	0.0717976	0.52079	1.80967	1.3438
ENSG00000249456	AL731577.2	sense_overlapping	26.5357	0.198717	0.11039	1.80014	0.0718392	0.520815	2.27512	4.05199
ENSG00000005889	ZFX	protein_coding	569.051	-0.200294	0.111385	-1.79821	0.0721438	0.521581	9.22747	7.53813
ENSG00000072571	HMMR	protein_coding	873.373	-0.151051	0.0840099	-1.79802	0.0721742	0.521581	16.5748	14.407
ENSG00000073605	GSDMB	protein_coding	60.9229	-0.230368	0.128108	-1.79824	0.0721388	0.521581	3.81709	2.54252
ENSG00000197555	SIPA1L1	protein_coding	633.212	-0.169401	0.0941744	-1.79881	0.0720495	0.521581	7.37065	6.28245
ENSG00000214736	TOMM6	protein_coding	1493.35	0.122444	0.0680929	1.79819	0.0721466	0.521581	149.568	160.383
ENSG00000235501	AC105942.1	antisense_RNA	18.4341	0.18175	0.10108	1.79808	0.0721643	0.521581	0.752133	1.49013
ENSG00000188315	C3orf62	protein_coding	114.756	-0.232099	0.12912	-1.79755	0.0722489	0.521845	2.00557	1.37288
ENSG00000113328	CCNG1	protein_coding	3967.2	-0.1304	0.0725552	-1.79725	0.0722962	0.52191	181.072	160.361
ENSG00000034533	ASTE1	protein_coding	126.245	-0.219233	0.12211	-1.79537	0.0725953	0.52363	7.58668	4.67713
ENSG00000111412	C12orf49	protein_coding	1481.46	0.149602	0.0833429	1.79502	0.0726505	0.52363	16.0801	17.6907
ENSG00000162654	GBP4	protein_coding	65.9158	0.203504	0.113369	1.79506	0.0726438	0.52363	0.765713	1.31199
ENSG00000205250	E2F4	protein_coding	1418.43	-0.133396	0.0743241	-1.79478	0.0726881	0.52363	40.9914	36.2392
ENSG00000274808	TBC1D3B	protein_coding	30.4233	-0.208316	0.116116	-1.79403	0.0728087	0.524223	4.37047	2.54305
ENSG00000108788	MLX	protein_coding	730.942	0.18762	0.104598	1.79372	0.0728575	0.524297	15.9279	18.2855
ENSG00000118363	SPCS2	protein_coding	1393.29	0.152783	0.0852125	1.79297	0.0729783	0.524568	279.353	308.722
ENSG00000131873	CHSY1	protein_coding	1671.43	-0.184614	0.103011	-1.79218	0.0731036	0.524568	23.7281	19.7303
ENSG00000160746	ANO10	protein_coding	1033.05	0.154607	0.086288	1.79176	0.0731714	0.524568	36.4802	40.3533
ENSG00000167987	VPS37C	protein_coding	428.422	0.210144	0.117274	1.7919	0.0731487	0.524568	9.55721	11.4732
ENSG00000176986	SEC24C	protein_coding	3176.98	-0.126873	0.0707806	-1.79248	0.0730563	0.524568	35.3781	31.4698
ENSG00000186352	ANKRD37	protein_coding	21.853	0.189403	0.105678	1.79227	0.0730892	0.524568	1.15306	2.11558
ENSG00000196123	KIAA0895L	protein_coding	426.443	-0.194331	0.10847	-1.79156	0.0732027	0.524568	16.0782	13.2213
ENSG00000280195	AC245140.2	antisense_RNA	31.9648	-0.212363	0.118453	-1.79281	0.0730036	0.524568	0.875685	0.517856
ENSG00000054116	TRAPPC3	protein_coding	994.858	0.164346	0.0917503	1.79123	0.0732563	0.524633	37.1187	41.5444
ENSG00000198753	PLXNB3	protein_coding	240.052	-0.215552	0.120351	-1.79103	0.0732887	0.524633	9.02887	7.05279
ENSG00000117335	CD46	protein_coding	6146.8	0.126296	0.0705721	1.78961	0.0735171	0.52561	217.597	233.917
ENSG00000121297	TSHZ3	protein_coding	83.6977	0.229654	0.128327	1.7896	0.073519	0.52561	0.577623	0.832827
ENSG00000143507	DUSP10	protein_coding	39.5019	0.200831	0.11223	1.78946	0.0735408	0.52561	0.523008	0.910524
ENSG00000077092	RARB	protein_coding	761.882	0.181609	0.101603	1.78744	0.0738664	0.526232	12.3233	14.0288
ENSG00000090889	KIF4A	protein_coding	1694.99	-0.1314	0.073487	-1.78808	0.0737638	0.526232	17.1076	15.1392
ENSG00000095397	WHRN	protein_coding	16.2431	0.111009	0.0621478	1.78621	0.0740648	0.526232	0.116513	0.558558
ENSG00000130640	TUBGCP2	protein_coding	1098.67	-0.173188	0.09696	-1.78617	0.074071	0.526232	21.6235	18.3538
ENSG00000137216	TMEM63B	protein_coding	528.962	0.220336	0.123293	1.7871	0.0739221	0.526232	10.045	12.4401
ENSG00000138821	SLC39A8	protein_coding	164.979	-0.214504	0.119996	-1.78759	0.0738428	0.526232	10.28	6.18487
ENSG00000155506	LARP1	protein_coding	5638.45	0.120033	0.0671076	1.78867	0.073668	0.526232	123.629	132.162
ENSG00000177951	BET1L	protein_coding	853.006	0.155183	0.0868862	1.78605	0.0740905	0.526232	12.2839	13.6047
ENSG00000184785	SMIM10	protein_coding	43.5451	0.217314	0.12167	1.78609	0.074085	0.526232	0.965213	1.50885
ENSG00000221838	AP4M1	protein_coding	404.059	-0.192825	0.107916	-1.7868	0.0739704	0.526232	30.2982	24.9433
ENSG00000234585	CCT6P3	transcribed_unprocessed_pseudogene	128.762	-0.229367	0.128334	-1.78726	0.073895	0.526232	2.26846	1.69084
ENSG00000235174	AC019205.3	processed_pseudogene	1654.57	0.19865	0.111203	1.78636	0.0740404	0.526232	8588.85	10117.4
ENSG00000118193	KIF14	protein_coding	846.501	-0.147145	0.0824174	-1.78537	0.0742018	0.526748	4.92682	4.29089
ENSG00000140990	NDUFB10	protein_coding	709.739	0.162033	0.0907761	1.78497	0.0742654	0.526925	56.6478	63.1615
ENSG00000104660	LEPROTL1	protein_coding	929.461	0.146445	0.0821895	1.7818	0.0747823	0.527439	36.7201	40.3
ENSG00000120868	APAF1	protein_coding	1341.89	-0.193957	0.108845	-1.78196	0.0747561	0.527439	21.4912	17.6498
ENSG00000134109	EDEM1	protein_coding	2584.59	0.212734	0.119408	1.78157	0.0748195	0.527439	24.2177	29.2764
ENSG00000136827	TOR1A	protein_coding	1253.77	0.14558	0.0816233	1.78356	0.0744949	0.527439	29.7028	32.6
ENSG00000140043	PTGR2	protein_coding	78.1537	-0.22906	0.128431	-1.78352	0.074501	0.527439	2.29661	1.53128
ENSG00000155906	RMND1	protein_coding	285.386	0.211889	0.118854	1.78277	0.0746233	0.527439	7.26509	8.78444
ENSG00000160062	ZBTB8A	protein_coding	260.01	-0.200198	0.112219	-1.78399	0.0744257	0.527439	2.53452	2.05431
ENSG00000160752	FDPS	protein_coding	4855.85	0.125043	0.0701804	1.78174	0.0747919	0.527439	318.443	342.074
ENSG00000161048	NAPEPLD	protein_coding	228.206	-0.230933	0.129495	-1.78333	0.074532	0.527439	3.48295	2.51241
ENSG00000163660	CCNL1	protein_coding	1588.49	-0.179306	0.100652	-1.78144	0.0748403	0.527439	77.5175	65.2006
ENSG00000170899	GSTA4	protein_coding	303.924	0.205809	0.115364	1.78399	0.0744258	0.527439	12.1213	14.4545
ENSG00000173230	GOLGB1	protein_coding	2664.71	-0.202254	0.11345	-1.78276	0.0746259	0.527439	18.455	14.8791
ENSG00000204264	PSMB8	protein_coding	381.093	0.180122	0.101081	1.78195	0.074757	0.527439	14.9265	17.0089
ENSG00000116299	KIAA1324	protein_coding	43.3372	0.211917	0.119058	1.77995	0.0750847	0.528888	0.848437	1.35543
ENSG00000189060	H1F0	protein_coding	2413.36	0.129207	0.0726121	1.77941	0.0751722	0.529231	40.5988	43.8468
ENSG00000115827	DCAF17	protein_coding	412.141	-0.205164	0.115347	-1.77868	0.0752929	0.529534	10.9462	8.85916
ENSG00000204305	AGER	protein_coding	109.93	-0.228306	0.128345	-1.77884	0.0752656	0.529534	7.64201	5.17541
ENSG00000177410	ZFAS1	antisense_RNA	849.997	0.159551	0.0897287	1.77815	0.0753795	0.52987	97.5721	108.743
ENSG00000087903	RFX2	protein_coding	264.972	0.215504	0.12126	1.7772	0.0755354	0.529874	12.8729	15.5849
ENSG00000137876	RSL24D1	protein_coding	1622.69	0.166002	0.0933702	1.77789	0.0754219	0.529874	149.966	168.02
ENSG00000146054	TRIM7	protein_coding	86.5507	0.230412	0.129639	1.77733	0.0755133	0.529874	4.03722	5.57799
ENSG00000182827	ACBD3	protein_coding	1044.21	0.198837	0.111864	1.7775	0.0754867	0.529874	35.8673	42.2394
ENSG00000132825	PPP1R3D	protein_coding	122.346	0.224895	0.126629	1.77601	0.0757307	0.530911	1.17222	1.4796
ENSG00000198961	PJA2	protein_coding	2944.12	0.128843	0.0725535	1.77583	0.075761	0.530911	26.7556	28.8607
ENSG00000134871	COL4A2	protein_coding	22568.9	-0.130715	0.0736323	-1.77523	0.0758592	0.531326	293.271	259.794
ENSG00000007545	CRAMP1	protein_coding	836.56	-0.198339	0.111898	-1.7725	0.0763118	0.533948	8.0511	6.58685
ENSG00000172667	ZMAT3	protein_coding	2930.66	-0.103527	0.0584054	-1.77255	0.0763025	0.533948	13.0148	11.797
ENSG00000148840	PPRC1	protein_coding	1254.12	-0.166799	0.0941399	-1.77183	0.0764235	0.534182	18.1457	15.4857
ENSG00000153029	MR1	protein_coding	15.9488	-0.159921	0.0902493	-1.77199	0.0763955	0.534182	0.361376	0.165192
ENSG00000068796	KIF2A	protein_coding	1212.93	0.165735	0.0936165	1.77036	0.0766673	0.53452	52.9357	59.4133
ENSG00000111906	HDDC2	protein_coding	163.426	0.221664	0.125183	1.77072	0.0766068	0.53452	8.28	10.305
ENSG00000136111	TBC1D4	protein_coding	2921.25	-0.15184	0.085768	-1.77036	0.0766678	0.53452	37.346	32.4209
ENSG00000187123	LYPD6	protein_coding	88.3223	-0.229765	0.129753	-1.77078	0.0765969	0.53452	1.09103	0.783884
ENSG00000248527	MTATP6P1	unprocessed_pseudogene	9371.2	-0.110433	0.0623751	-1.77047	0.0766491	0.53452	837.879	754.887
ENSG00000047315	POLR2B	protein_coding	4675.87	-0.110341	0.0623519	-1.76965	0.0767854	0.534802	149.212	134.631
ENSG00000142937	RPS8	protein_coding	15402.5	0.0881744	0.0498261	1.76964	0.0767866	0.534802	2054.49	2142.62
ENSG00000100347	SAMM50	protein_coding	1079.4	0.194212	0.109804	1.76871	0.0769423	0.535573	73.8027	85.7167
ENSG00000167447	SMG8	protein_coding	577.869	0.176477	0.0997895	1.7685	0.0769779	0.535573	7.65524	8.70157
ENSG00000177854	TMEM187	protein_coding	35.9189	0.16523	0.0934415	1.76827	0.0770151	0.535573	2.11904	4.34459
ENSG00000121310	ECHDC2	protein_coding	175.875	-0.215939	0.122158	-1.7677	0.0771118	0.535573	12.5651	9.80954
ENSG00000156011	PSD3	protein_coding	769.511	-0.166008	0.09391	-1.76774	0.0771046	0.535573	3.44957	2.94335
ENSG00000162688	AGL	protein_coding	633.763	0.170254	0.0963211	1.76757	0.0771329	0.535573	3.28546	3.70312
ENSG00000103018	CYB5B	protein_coding	3141.43	0.099325	0.0562247	1.76657	0.0773	0.536047	128.776	135.505
ENSG00000147883	CDKN2B	protein_coding	101.525	-0.229249	0.12981	-1.76604	0.0773896	0.536047	1.78812	1.27205
ENSG00000156983	BRPF1	protein_coding	660.134	-0.180374	0.102165	-1.76552	0.0774761	0.536047	9.10789	7.61256
ENSG00000165782	TMEM55B	protein_coding	399.593	0.203776	0.115419	1.76554	0.0774726	0.536047	44.5312	52.6798
ENSG00000167986	DDB1	protein_coding	6805.97	-0.111362	0.06307	-1.76568	0.0774495	0.536047	328.514	295.759
ENSG00000169891	REPS2	protein_coding	109.216	-0.225169	0.127444	-1.76681	0.0772608	0.536047	1.1534	0.766958
ENSG00000174749	C4orf32	protein_coding	1605.76	-0.117475	0.0665256	-1.76586	0.0774199	0.536047	7.18612	6.44159
ENSG00000089723	OTUB2	protein_coding	36.8014	0.210727	0.119407	1.76478	0.0776006	0.536261	0.292118	0.465934
ENSG00000133103	COG6	protein_coding	623.191	-0.188834	0.106987	-1.76501	0.0775618	0.536261	30.505	16.275
ENSG00000138613	APH1B	protein_coding	346.139	0.22487	0.127431	1.76464	0.077625	0.536261	9.34629	11.8517
ENSG00000107130	NCS1	protein_coding	1657.61	0.211611	0.120005	1.76335	0.0778415	0.536416	39.8839	48.4657
ENSG00000131747	TOP2A	protein_coding	6427.86	-0.145823	0.082669	-1.76394	0.0777414	0.536416	81.6088	71.0869
ENSG00000136928	GABBR2	protein_coding	1097.89	0.18368	0.104203	1.76272	0.0779484	0.536416	25.6133	48.0933
ENSG00000153179	RASSF3	protein_coding	2024.02	0.133081	0.0755014	1.76264	0.077962	0.536416	25.191	27.2336
ENSG00000182512	GLRX5	protein_coding	681.876	0.150154	0.0851641	1.76312	0.0778804	0.536416	30.7163	33.8383
ENSG00000185650	ZFP36L1	protein_coding	1978.29	-0.136031	0.0771464	-1.76329	0.0778519	0.536416	27.3982	24.1813
ENSG00000257354	AC048341.2	lincRNA	78.492	-0.228676	0.129693	-1.76321	0.0778643	0.536416	0.401581	0.281589
ENSG00000269821	KCNQ1OT1	antisense_RNA	193.564	-0.21626	0.122691	-1.76264	0.0779608	0.536416	0.0871488	0.0682111
ENSG00000091592	NLRP1	protein_coding	1664.04	-0.139977	0.0794274	-1.76232	0.078015	0.536511	17.0471	14.9684
ENSG00000110811	P3H3	protein_coding	1657.98	0.14655	0.0831726	1.762	0.07807	0.536618	39.1472	42.9903
ENSG00000243243	AC073130.2	antisense_RNA	64.4743	-0.227883	0.129356	-1.76167	0.0781243	0.536721	6.10781	4.22775
ENSG00000118855	MFSD1	protein_coding	1006.72	0.136634	0.0776119	1.76048	0.0783264	0.537028	42.3804	46.0614
ENSG00000120008	WDR11	protein_coding	2011.84	-0.170389	0.0967722	-1.76072	0.0782854	0.537028	121.141	103.074
ENSG00000130158	DOCK6	protein_coding	4154.67	-0.10456	0.0593717	-1.76111	0.078219	0.537028	285.673	258.711
ENSG00000158301	GPRASP2	protein_coding	168.458	-0.216937	0.123219	-1.76058	0.0783088	0.537028	2.76369	2.15638
ENSG00000107672	NSMCE4A	protein_coding	688.143	-0.166369	0.0945176	-1.76019	0.0783757	0.537071	39.7186	33.8035
ENSG00000166707	ZCCHC18	protein_coding	56.6305	-0.201785	0.114652	-1.75998	0.0784114	0.537071	10.8002	6.20274
ENSG00000159792	PSKH1	protein_coding	734.454	-0.21488	0.122122	-1.75955	0.0784841	0.537299	10.9994	8.55792
ENSG00000133424	LARGE1	protein_coding	24.7739	0.182104	0.103547	1.75866	0.0786345	0.537789	0.375279	0.712471
ENSG00000183621	ZNF438	protein_coding	356.846	0.193144	0.109822	1.75871	0.0786272	0.537789	4.63298	5.39546
ENSG00000163297	ANTXR2	protein_coding	3181.53	0.11598	0.0659652	1.7582	0.0787138	0.538062	62.9062	67.0586
ENSG00000076944	STXBP2	protein_coding	417.223	-0.193779	0.110254	-1.75756	0.0788226	0.538266	57.7714	47.3904
ENSG00000187796	CARD9	protein_coding	38.7229	-0.20079	0.114241	-1.75761	0.0788147	0.538266	0.550886	0.311879
ENSG00000265681	RPL17	protein_coding	12506	0.0889081	0.0506031	1.75697	0.078923	0.538682	1348.33	1405.98
[truncated: 46,964 more rows]
