# Supplementary material for: Sorting and packaging of RNA into extracellular vesicles shape intracellular transcript levels
Source: BMC Biol. 2022 Mar 24;20:72. doi: 10.1186/s12915-022-01277-4 (PMC8944098; doi:10.1186/s12915-022-01277-4)
Supplement: Supplementary file 17 — Additional file 17. Raw data for graphs with N < 6. [file 12915_2022_1277_MOESM17_ESM.xlsx]

## Sheet: Fig1
1B
		mapped	unmapped
Cell	A	96.08	3.92
	B	96.13	3.87
	C	96.06	3.93
EV	A	86.4	13.6
	B	80.15	19.85
	C	88.41	11.59
1C
	Cell			EV
	A	B	C	A	B	C	Cell total	EV total
mRNA	5720739	4969710	4501008	302437	1357094	381025	15191457	2040556
lncRNA	254422	246683	313808	33377	97539	36826	814913	167742
snRNA	48408	56777	68855	8103	21477	8636	174040	38216
pseudogene	134718	118444	112257	9898	41159	12857	365419	63914
retrotransposon	697872	891999	1158495	48170	216319	60028	2748366	324517
other_RNA	9537	18369	8509	8806	16103	7908	36415	32817

## Sheet: Fig2
2D
	RAB13	ANP32B	RPL14	RPL26	EEF1A1	RPL41	TPT1	RPL4	FRMD5	THBS1	VWF	ANKRD10	HOOK2	TCIRG1	GPR107
experiment_1	127.705	7.93557	1.7211	2.70695	1.67791	2.75108	2.48515	2.07053	ND	0.0780207	0.0963882	0.195016	ND	ND	ND
experiment_2	178.94	59.7141	1.8489	2.20891	2.08012	3.56359	2.60268	1.72907	ND	0.0691082	ND	ND	ND	ND	ND
experiment_3	120.259	29.7882	1.40769	1.93858	1.23114	3.35582	2.46798	1.26576	ND	0.0151627	0.0209777	ND	ND	ND	ND

## Sheet: FigS2
S2A
		uniquely mapped	multiply mapped
Cell	A	94.311	5.68899
	B	94.1542	5.84582
	C	95.0461	4.95392
EV	A	88.1023	11.8977
	B	92.0282	7.97178
	C	88.9353	11.0647

## Sheet: Fig3
3A
Category	Term	Count	%	PValue	Genes	List Total	Pop Hits	Pop Total	Fold Enrichment	Bonferroni	Benjamini	FDR
GOTERM_BP_DIRECT	GO:0006614~SRP-dependent cotranslational protein targeting to membrane	71	13.271	5.07942e-90	ENSG00000142937, ENSG00000110700, ENSG00000177600, ENSG00000171863, ENSG00000197728, ENSG00000142541, ENSG00000171858, ENSG00000170889, ENSG00000105193, ENSG00000109475, ENSG00000167526, ENSG00000125691, ENSG00000138326, ENSG00000241343, ENSG00000115268, ENSG00000136942, ENSG00000149806, ENSG00000168028, ENSG00000233927, ENSG00000197958, ENSG00000144713, ENSG00000137154, ENSG00000166441, ENSG0000…	468	94	16792	27.1011	9.46803e-87	9.46803e-87	9.31565e-87
GOTERM_BP_DIRECT	GO:0019083~viral transcription	71	13.271	2.64073e-81	ENSG00000142937, ENSG00000110700, ENSG00000177600, ENSG00000171863, ENSG00000197728, ENSG00000142541, ENSG00000171858, ENSG00000170889, ENSG00000105193, ENSG00000109475, ENSG00000167526, ENSG00000125691, ENSG00000138326, ENSG00000241343, ENSG00000115268, ENSG00000136942, ENSG00000149806, ENSG00000168028, ENSG00000233927, ENSG00000197958, ENSG00000144713, ENSG00000137154, ENSG00000166441, ENSG0000…	468	112	16792	22.7456	4.92231e-78	2.46116e-78	2.42155e-78
GOTERM_BP_DIRECT	GO:0006413~translational initiation	75	14.0187	3.2958e-79	ENSG00000142937, ENSG00000110700, ENSG00000177600, ENSG00000171863, ENSG00000197728, ENSG00000142541, ENSG00000171858, ENSG00000170889, ENSG00000105193, ENSG00000109475, ENSG00000167526, ENSG00000125691, ENSG00000138326, ENSG00000241343, ENSG00000115268, ENSG00000136942, ENSG00000173812, ENSG00000149806, ENSG00000168028, ENSG00000233927, ENSG00000197958, ENSG00000144713, ENSG00000137154, ENSG0000…	468	137	16792	19.6425	6.14337e-76	2.04779e-76	2.01483e-76
GOTERM_BP_DIRECT	GO:0000184~nuclear-transcribed mRNA catabolic process, nonsense-mediated decay	71	13.271	1.45481e-78	ENSG00000142937, ENSG00000110700, ENSG00000177600, ENSG00000171863, ENSG00000197728, ENSG00000142541, ENSG00000171858, ENSG00000170889, ENSG00000105193, ENSG00000109475, ENSG00000167526, ENSG00000125691, ENSG00000138326, ENSG00000241343, ENSG00000115268, ENSG00000136942, ENSG00000149806, ENSG00000168028, ENSG00000233927, ENSG00000197958, ENSG00000144713, ENSG00000137154, ENSG00000166441, ENSG0000…	468	119	16792	21.4076	2.71176e-75	6.77941e-76	6.6703e-76
GOTERM_BP_DIRECT	GO:0006412~translation	89	16.6355	2.77098e-73	ENSG00000111639, ENSG00000142937, ENSG00000110700, ENSG00000137547, ENSG00000177600, ENSG00000171863, ENSG00000197728, ENSG00000142541, ENSG00000171858, ENSG00000170889, ENSG00000169100, ENSG00000105193, ENSG00000109475, ENSG00000062582, ENSG00000167526, ENSG00000125691, ENSG00000122140, ENSG00000198015, ENSG00000138326, ENSG00000241343, ENSG00000115268, ENSG00000136942, ENSG00000149806, ENSG0000…	468	253	16792	12.6219	5.1651e-70	1.03302e-70	1.0164e-70
GOTERM_BP_DIRECT	GO:0006364~rRNA processing	74	13.8318	7.13233e-60	ENSG00000142937, ENSG00000110700, ENSG00000177600, ENSG00000171863, ENSG00000197728, ENSG00000142541, ENSG00000171858, ENSG00000170889, ENSG00000105193, ENSG00000109475, ENSG00000167526, ENSG00000125691, ENSG00000138326, ENSG00000241343, ENSG00000115268, ENSG00000136942, ENSG00000149806, ENSG00000168028, ENSG00000233927, ENSG00000197958, ENSG00000144713, ENSG00000137154, ENSG00000166441, ENSG0000…	468	214	16792	12.4072	1.32947e-56	2.21578e-57	2.18011e-57
GOTERM_BP_DIRECT	GO:0002181~cytoplasmic translation	13	2.42991	6.97211e-13	ENSG00000182899, ENSG00000137818, ENSG00000241343, ENSG00000177600, ENSG00000071082, ENSG00000130255, ENSG00000147604, ENSG00000174748, ENSG00000089009, ENSG00000161970, ENSG00000146223, ENSG00000089157, ENSG00000162244	468	25	16792	18.6578	1.29962e-09	1.85657e-10	1.82669e-10
GOTERM_BP_DIRECT	GO:0098609~cell-cell adhesion	31	5.79439	1.21393e-10	ENSG00000198242, ENSG00000065054, ENSG00000182718, ENSG00000104529, ENSG00000083937, ENSG00000136830, ENSG00000197728, ENSG00000172725, ENSG00000174748, ENSG00000117450, ENSG00000089009, ENSG00000278828, ENSG00000140988, ENSG00000156261, ENSG00000109475, ENSG00000142864, ENSG00000148303, ENSG00000254772, ENSG00000188846, ENSG00000171490, ENSG00000137710, ENSG00000132341, ENSG00000104419, ENSG0000…	468	271	16792	4.10439	2.26277e-07	2.82847e-08	2.78294e-08
GOTERM_BP_DIRECT	GO:0000028~ribosomal small subunit assembly	9	1.68224	1.94657e-08	ENSG00000168028, ENSG00000233927, ENSG00000185088, ENSG00000124614, ENSG00000083845, ENSG00000105372, ENSG00000164587, ENSG00000115268, ENSG00000182774	468	19	16792	16.996	3.62835e-05	4.03157e-06	3.96668e-06
GOTERM_BP_DIRECT	GO:0006334~nucleosome assembly	18	3.36449	3.1951e-08	ENSG00000136938, ENSG00000181163, ENSG00000274290, ENSG00000197238, ENSG00000119335, ENSG00000143401, ENSG00000275126, ENSG00000197903, ENSG00000274641, ENSG00000274750, ENSG00000185130, ENSG00000275713, ENSG00000278705, ENSG00000278828, ENSG00000184205, ENSG00000276410, ENSG00000164104, ENSG00000197061	468	119	16792	5.42728	5.95549e-05	5.95567e-06	5.85981e-06
GOTERM_CC_DIRECT	GO:0005840~ribosome	72	13.4579	2.24507e-67	ENSG00000142937, ENSG00000110700, ENSG00000177600, ENSG00000171863, ENSG00000197728, ENSG00000142541, ENSG00000171858, ENSG00000170889, ENSG00000105193, ENSG00000109475, ENSG00000146223, ENSG00000167526, ENSG00000125691, ENSG00000122140, ENSG00000198015, ENSG00000138326, ENSG00000113048, ENSG00000241343, ENSG00000115268, ENSG00000136942, ENSG00000149806, ENSG00000233927, ENSG00000144713, ENSG0000…	492	166	18224	16.0658	9.49664e-65	9.49664e-65	8.80067e-65
GOTERM_CC_DIRECT	GO:0022625~cytosolic large ribosomal subunit	44	8.2243	7.23014e-51	ENSG00000182899, ENSG00000198242, ENSG00000131469, ENSG00000145592, ENSG00000265681, ENSG00000197756, ENSG00000177600, ENSG00000130255, ENSG00000142541, ENSG00000198918, ENSG00000229117, ENSG00000174748, ENSG00000089009, ENSG00000063177, ENSG00000109475, ENSG00000172809, ENSG00000146223, ENSG00000167526, ENSG00000148303, ENSG00000188846, ENSG00000125691, ENSG00000137818, ENSG00000171490, ENSG0000…	492	68	18224	23.9675	3.05835e-48	1.52917e-48	1.41711e-48
GOTERM_CC_DIRECT	GO:0022627~cytosolic small ribosomal subunit	33	6.16822	3.25758e-39	ENSG00000149273, ENSG00000142937, ENSG00000110700, ENSG00000134419, ENSG00000112306, ENSG00000171863, ENSG00000197728, ENSG00000171858, ENSG00000170889, ENSG00000124614, ENSG00000105193, ENSG00000186468, ENSG00000140988, ENSG00000105372, ENSG00000129824, ENSG00000198034, ENSG00000138326, ENSG00000008988, ENSG00000083845, ENSG00000115268, ENSG00000168028, ENSG00000149806, ENSG00000233927, ENSG0000…	492	48	18224	25.4654	1.37796e-36	4.59319e-37	4.25658e-37
GOTERM_CC_DIRECT	GO:0005829~cytosol	203	37.9439	1.77559e-33	ENSG00000130313, ENSG00000110700, ENSG00000128591, ENSG00000084207, ENSG00000142541, ENSG00000117450, ENSG00000156261, ENSG00000099817, ENSG00000128245, ENSG00000111348, ENSG00000092621, ENSG00000111229, ENSG00000115268, ENSG00000170345, ENSG00000067208, ENSG00000173848, ENSG00000168028, ENSG00000147669, ENSG00000144713, ENSG00000082146, ENSG00000186111, ENSG00000108298, ENSG00000187446, ENSG0000…	492	3315	18224	2.26825	7.51076e-31	1.87769e-31	1.74008e-31
GOTERM_CC_DIRECT	GO:0015935~small ribosomal subunit	20	3.73832	1.92437e-24	ENSG00000149273, ENSG00000122140, ENSG00000198034, ENSG00000138326, ENSG00000008988, ENSG00000083845, ENSG00000115268, ENSG00000168028, ENSG00000149806, ENSG00000233927, ENSG00000197728, ENSG00000171858, ENSG00000170889, ENSG00000137154, ENSG00000231500, ENSG00000143947, ENSG00000105193, ENSG00000140988, ENSG00000186468, ENSG00000204628	492	27	18224	27.4375	8.14009e-22	1.62802e-22	1.50871e-22
GOTERM_CC_DIRECT	GO:0070062~extracellular exosome	162	30.2804	1.2958e-22	ENSG00000130313, ENSG00000069974, ENSG00000136938, ENSG00000182718, ENSG00000142937, ENSG00000110700, ENSG00000111911, ENSG00000167283, ENSG00000007923, ENSG00000084207, ENSG00000196569, ENSG00000117450, ENSG00000105193, ENSG00000278463, ENSG00000102007, ENSG00000156261, ENSG00000142669, ENSG00000167969, ENSG00000165704, ENSG00000233276, ENSG00000181218, ENSG00000254772, ENSG00000128245, ENSG0000…	492	2811	18224	2.13468	5.48123e-20	7.89192e-21	7.31355e-21
GOTERM_CC_DIRECT	GO:0005925~focal adhesion	54	10.0935	1.30599e-22	ENSG00000065054, ENSG00000142937, ENSG00000110700, ENSG00000137309, ENSG00000128591, ENSG00000147394, ENSG00000177600, ENSG00000171863, ENSG00000142541, ENSG00000170889, ENSG00000105193, ENSG00000092820, ENSG00000079308, ENSG00000125691, ENSG00000131016, ENSG00000147065, ENSG00000111229, ENSG00000137710, ENSG00000115268, ENSG00000137312, ENSG00000197958, ENSG00000231500, ENSG00000186111, ENSG0000…	492	391	18224	5.11559	5.52434e-20	7.89192e-21	7.31355e-21
GOTERM_CC_DIRECT	GO:0005634~nucleus	245	45.7944	2.38826e-21	ENSG00000181588, ENSG00000198585, ENSG00000110700, ENSG00000111911, ENSG00000178057, ENSG00000084207, ENSG00000142541, ENSG00000117450, ENSG00000169100, ENSG00000278463, ENSG00000142669, ENSG00000099817, ENSG00000125520, ENSG00000128487, ENSG00000181472, ENSG00000171792, ENSG00000115268, ENSG00000170345, ENSG00000067208, ENSG00000173848, ENSG00000168028, ENSG00000148516, ENSG00000147669, ENSG0000…	492	5415	18224	1.67589	1.01023e-18	1.26279e-19	1.17025e-19
GOTERM_CC_DIRECT	GO:0005654~nucleoplasm	156	29.1589	1.95679e-20	ENSG00000163918, ENSG00000108468, ENSG00000198585, ENSG00000105755, ENSG00000142937, ENSG00000110700, ENSG00000173207, ENSG00000105193, ENSG00000156261, ENSG00000099817, ENSG00000125520, ENSG00000072736, ENSG00000175197, ENSG00000198176, ENSG00000107249, ENSG00000138326, ENSG00000136146, ENSG00000171792, ENSG00000132341, ENSG00000117724, ENSG00000150316, ENSG00000170345, ENSG00000115268, ENSG0000…	492	2784	18224	2.07555	8.27723e-18	9.19692e-19	8.52291e-19
GOTERM_CC_DIRECT	GO:0005737~cytoplasm	230	42.9907	5.00794e-18	ENSG00000198585, ENSG00000162825, ENSG00000111911, ENSG00000128591, ENSG00000084207, ENSG00000142541, ENSG00000034510, ENSG00000117450, ENSG00000168256, ENSG00000156261, ENSG00000142669, ENSG00000140367, ENSG00000079308, ENSG00000125520, ENSG00000128245, ENSG00000111348, ENSG00000178980, ENSG00000111229, ENSG00000170584, ENSG00000115268, ENSG00000168028, ENSG00000148516, ENSG00000082146, ENSG0000…	492	5222	18224	1.63143	2.11836e-15	2.11836e-16	1.96311e-16
GOTERM_MF_DIRECT	GO:0003735~structural constituent of ribosome	85	15.8879	3.21876e-72	ENSG00000111639, ENSG00000142937, ENSG00000110700, ENSG00000137547, ENSG00000177600, ENSG00000171863, ENSG00000197728, ENSG00000142541, ENSG00000171858, ENSG00000170889, ENSG00000169100, ENSG00000105193, ENSG00000109475, ENSG00000062582, ENSG00000146223, ENSG00000167526, ENSG00000125691, ENSG00000122140, ENSG00000198015, ENSG00000138326, ENSG00000241343, ENSG00000115268, ENSG00000136942, ENSG0000…	486	222	16881	13.2993	1.89585e-69	1.89585e-69	1.85723e-69
GOTERM_MF_DIRECT	GO:0044822~poly(A) RNA binding	135	25.2336	3.68124e-48	ENSG00000181588, ENSG00000182718, ENSG00000142937, ENSG00000110700, ENSG00000117614, ENSG00000142541, ENSG00000117450, ENSG00000105193, ENSG00000007080, ENSG00000146223, ENSG00000079308, ENSG00000160818, ENSG00000138326, ENSG00000132341, ENSG00000241343, ENSG00000115268, ENSG00000136942, ENSG00000168028, ENSG00000275126, ENSG00000144713, ENSG00000116350, ENSG00000108298, ENSG00000164587, ENSG0000…	486	1129	16881	4.15338	2.16825e-45	1.08413e-45	1.06204e-45
GOTERM_MF_DIRECT	GO:0003723~RNA binding	63	11.7757	8.8627e-21	ENSG00000181588, ENSG00000135486, ENSG00000171863, ENSG00000065978, ENSG00000105193, ENSG00000109475, ENSG00000182004, ENSG00000167526, ENSG00000096746, ENSG00000150316, ENSG00000115268, ENSG00000149806, ENSG00000233927, ENSG00000166441, ENSG00000100138, ENSG00000231500, ENSG00000108298, ENSG00000162244, ENSG00000164587, ENSG00000149273, ENSG00000068784, ENSG00000197111, ENSG00000145592, ENSG0000…	486	547	16881	4.00051	5.22013e-18	1.74004e-18	1.70459e-18
GOTERM_MF_DIRECT	GO:0005515~protein binding	333	62.243	7.19518e-14	ENSG00000163918, ENSG00000175581, ENSG00000130313, ENSG00000069974, ENSG00000110700, ENSG00000128591, ENSG00000178057, ENSG00000007923, ENSG00000084207, ENSG00000034510, ENSG00000117450, ENSG00000169100, ENSG00000156261, ENSG00000079308, ENSG00000099817, ENSG00000178741, ENSG00000128245, ENSG00000111348, ENSG00000099139, ENSG00000111229, ENSG00000181472, ENSG00000175352, ENSG00000171792, ENSG0000…	486	8785	16881	1.31663	4.23741e-11	1.05949e-11	1.0379e-11
GOTERM_MF_DIRECT	GO:0098641~cadherin binding involved in cell-cell adhesion	32	5.98131	3.23313e-10	ENSG00000198242, ENSG00000065054, ENSG00000182718, ENSG00000104529, ENSG00000083937, ENSG00000136830, ENSG00000197728, ENSG00000172725, ENSG00000174748, ENSG00000117450, ENSG00000089009, ENSG00000278828, ENSG00000140988, ENSG00000092820, ENSG00000156261, ENSG00000109475, ENSG00000142864, ENSG00000148303, ENSG00000254772, ENSG00000188846, ENSG00000171490, ENSG00000137710, ENSG00000132341, ENSG0000…	486	290	16881	3.83278	1.90431e-07	3.80862e-08	3.73103e-08
GOTERM_MF_DIRECT	GO:0019843~rRNA binding	11	2.05607	1.36551e-07	ENSG00000197958, ENSG00000198242, ENSG00000170889, ENSG00000198034, ENSG00000145592, ENSG00000231500, ENSG00000083845, ENSG00000273899, ENSG00000129824, ENSG00000142534, ENSG00000142676	486	40	16881	9.55201	8.04251e-05	1.34047e-05	1.31316e-05
GOTERM_MF_DIRECT	GO:0070180~large ribosomal subunit rRNA binding	5	0.934579	2.19882e-05	ENSG00000125691, ENSG00000137818, ENSG00000108298, ENSG00000089157, ENSG00000177600	486	7	16881	24.8104	0.0128677	0.00185015	0.00181245
GOTERM_MF_DIRECT	GO:0008134~transcription factor binding	22	4.11215	7.68792e-05	ENSG00000149273, ENSG00000175197, ENSG00000134504, ENSG00000198176, ENSG00000050748, ENSG00000137947, ENSG00000137309, ENSG00000066136, ENSG00000117724, ENSG00000170345, ENSG00000184481, ENSG00000148516, ENSG00000140262, ENSG00000166164, ENSG00000159352, ENSG00000054598, ENSG00000079999, ENSG00000122592, ENSG00000189403, ENSG00000108840, ENSG00000034677, ENSG00000164104	486	284	16881	2.69071	0.0442736	0.00566023	0.00554491
GOTERM_MF_DIRECT	GO:0043022~ribosome binding	8	1.49533	0.000599798	ENSG00000168028, ENSG00000102030, ENSG00000112031, ENSG00000152684, ENSG00000122033, ENSG00000167658, ENSG00000144895, ENSG00000163577	486	51	16881	5.44856	0.297695	0.0392535	0.0384537
GOTERM_MF_DIRECT	GO:0042393~histone binding	12	2.24299	0.000783359	ENSG00000275126, ENSG00000143401, ENSG00000274750, ENSG00000166164, ENSG00000278705, ENSG00000136938, ENSG00000278828, ENSG00000181163, ENSG00000197238, ENSG00000173207, ENSG00000119335, ENSG00000197061	486	122	16881	3.41651	0.369713	0.0461399	0.0451998
3B
		cell-enriched	EV-enriched
	lincRNA	26	20
	mRNA-associated	45	15
	pseudogene	52	37
3C
		cell-enriched	EV-enriched
	3prime_overlapping_ncRNA	1	0
	antisense_RNA	35	12
	lincRNA	26	20
	polymorphic_pseudogene	1	0
	processed_pseudogene	8	26
	processed_transcript	14	5
	sense_intronic	5	3
	sense_overlapping	4	0
	transcribed_processed_pseudogene	4	3
	transcribed_unitary_pseudogene	2	2
	transcribed_unprocessed_pseudogene	18	1
	unprocessed_pseudogene	5	0

## Sheet: FigS3
S3M				S3N
motif	cell	EV		motif	cell	EV
AUUUA	2.13883	1.79574		AUUUA	0.462167	0.367496
UUAUUUAWW	0.168624	0.117559		UUAUUUAWW	0.0374097	0.00669666
WWWUAUUUAUWWW	0.0322021	0.0155313		WWWUAUUUAUWWW	0.0100554	0.00553954

## Sheet: Fig4
4B
	Total	hnNRPA2B1-bound lncRNA	hnRNPA2B1-bound mRNA
EV-enriched	652	5	76
all expressed	16249	23	398

## Sheet: Fig5
5A-B
protein-coding							lncRNA
Gene_Name	cell_log2FoldChange	cell_log2FoldChange_SE	EV_log2FoldChange	EV_log2FoldChange_SE	packaging_change		Gene_Name	cell_log2FoldChange	cell_log2FoldChange_SE	EV_log2FoldChange	EV_log2FoldChange_SE	packaging_change
A2M	3.85253	0.310399	-0.61901	0.688568	-4.46044		AC083862.2	1.95786	0.30227	0.503784	0.872493	-1.24044
PTP4A3	3.82328	0.323269	0.0310897	0.789454	-3.82682		LINC00702	1.80262	0.379701	-1.09655	0.921766	-4.48038
ESM1	3.58502	0.242616	-0.00697962	0.578074	-3.5335		AFDN-AS1	1.65127	0.422981	1.26483	0.853747	1.74222
THBD	3.539	0.248899	0.870654	0.670597	-2.408		AC008050.1	1.63254	0.398985	0.505344	0.91554	-0.855313
HLX	3.19473	0.28841	0.990084	0.572464	-2.24969		AL158206.1	1.54395	0.319593	0.288469	0.920073	-0.817686
RASGRF2	2.97036	0.291025	-0.0206267	0.80747	-2.77613		GRPEL2-AS1	1.47834	0.417829	NA	NA	-2.10752
PRDM1	2.86209	0.260779	-0.136993	0.665472	-2.87614		AP002004.1	1.3114	0.230093	0.430949	0.574282	-0.739162
NR4A1	2.76823	0.359244	-0.104142	0.869628	-2.384		SPRY4-IT1	1.26896	0.415043	-0.571053	0.845142	-2.52549
ACE	2.74343	0.20906	0.655549	0.595272	-1.87468		AL022067.1	1.26142	0.427655	0.266058	0.913461	-0.760097
FOS	2.69387	0.394699	-0.0156907	0.879788	-1.81105		FP671120.4	1.23889	0.280911	-2.06311	0.641385	-2.32487
UBE3D	-1.8121	0.388157	0.0137297	0.908401	1.87751		AL590004.4	-1.53168	0.299702	-0.665071	0.792931	1.06196
IL33	-1.82174	0.32188	-1.35959	0.841101	0.54469		AC097478.3	-1.54111	0.420697	-0.169703	0.870207	1.05224
SLC6A6	-1.83012	0.265566	-0.180387	0.751556	1.77063		LINC01121	-1.61329	0.424975	-0.271761	0.70237	0.814827
ZEB2	-1.91158	0.228027	-0.213895	0.645806	1.75852		BX322639.1	-1.658	0.373593	0.550029	0.848995	2.29782
TNFSF15	-2.02116	0.268178	-0.941102	0.852895	1.05675		AC012321.1	-1.68438	0.36781	-0.436804	0.914875	1.16003
FSTL5	-2.13997	0.374419	-0.465428	0.876402	1.8485		AC007319.1	-1.71183	0.363176	-1.43357	0.776065	0.381537
RGS7BP	-2.52573	0.311772	-0.611538	0.813414	1.90823		DNMBP-AS1	-1.76501	0.3846	0.974768	0.87206	3.84781
FZD3	-2.73274	0.319952	0.0388286	0.923558	2.86548		AL049775.1	-1.84455	0.425453	-1.05784	0.872098	-0.0279951
FLRT2	-3.04105	0.218805	-0.81744	0.576454	2.32462		AC097717.1	-2.07048	0.423682	-0.570101	0.815715	0.768023
COL3A1	-3.58251	0.35824	-0.35798	0.82015	2.5669		NR2F2-AS1	-2.29788	0.344936	-0.58163	0.848671	1.91087

## Sheet: FigS5
S5C
Category	Term	Count	%	PValue	Genes	List Total	Pop Hits	Pop Total	Fold Enrichment	Bonferroni	Benjamini	FDR
GOTERM_BP_DIRECT	GO:0007155~cell adhesion	53	5.39715	5.28577e-08	ENSG00000111799, ENSG00000154529, ENSG00000172037, ENSG00000174136, ENSG00000174059, ENSG00000173801, ENSG00000058085, ENSG00000079385, ENSG00000143878, ENSG00000129925, ENSG00000143153, ENSG00000132589, ENSG00000198053, ENSG00000106714, ENSG00000140945, ENSG00000261371, ENSG00000091409, ENSG00000082781, ENSG00000163453, ENSG00000151914, ENSG00000187244, ENSG00000100852, ENSG00000182871, ENSG0000…	856	459	16792	2.26512	0.000198725	0.00010002	9.85837e-05
GOTERM_BP_DIRECT	GO:0043547~positive regulation of GTPase activity	61	6.21181	5.32022e-08	ENSG00000130158, ENSG00000115839, ENSG00000109756, ENSG00000175220, ENSG00000198668, ENSG00000031081, ENSG00000138835, ENSG00000102606, ENSG00000107099, ENSG00000120278, ENSG00000111348, ENSG00000132669, ENSG00000115306, ENSG00000091409, ENSG00000116991, ENSG00000166444, ENSG00000128805, ENSG00000100852, ENSG00000116191, ENSG00000124126, ENSG00000106351, ENSG00000108691, ENSG00000146376, ENSG0000…	856	565	16792	2.11792	0.00020002	0.00010002	9.85837e-05
GOTERM_BP_DIRECT	GO:0001525~angiogenesis	33	3.36049	1.09793e-07	ENSG00000105851, ENSG00000107731, ENSG00000169242, ENSG00000134871, ENSG00000173269, ENSG00000004399, ENSG00000118257, ENSG00000079385, ENSG00000143878, ENSG00000203883, ENSG00000128917, ENSG00000164736, ENSG00000091879, ENSG00000131477, ENSG00000071246, ENSG00000197461, ENSG00000261371, ENSG00000130066, ENSG00000119630, ENSG00000116016, ENSG00000150630, ENSG00000144810, ENSG00000164683, ENSG0000…	856	223	16792	2.90294	0.000412737	0.000137607	0.000135631
GOTERM_BP_DIRECT	GO:0030198~extracellular matrix organization	30	3.05499	2.22128e-07	ENSG00000172270, ENSG00000103196, ENSG00000026508, ENSG00000105855, ENSG00000134871, ENSG00000172037, ENSG00000116962, ENSG00000058085, ENSG00000135862, ENSG00000213949, ENSG00000144668, ENSG00000187498, ENSG00000087303, ENSG00000123500, ENSG00000130508, ENSG00000259207, ENSG00000197461, ENSG00000110799, ENSG00000261371, ENSG00000113140, ENSG00000143127, ENSG00000091409, ENSG00000144810, ENSG0000…	856	196	16792	3.00257	0.000834853	0.0002088	0.000205802
GOTERM_BP_DIRECT	GO:0001938~positive regulation of endothelial cell proliferation	16	1.62933	1.52348e-06	ENSG00000179388, ENSG00000140945, ENSG00000198435, ENSG00000198753, ENSG00000117525, ENSG00000119630, ENSG00000037280, ENSG00000150630, ENSG00000118257, ENSG00000114251, ENSG00000096717, ENSG00000108691, ENSG00000100311, ENSG00000259207, ENSG00000123358, ENSG00000051523	856	69	16792	4.54883	0.00571192	0.00114566	0.0011292
GOTERM_BP_DIRECT	GO:0042493~response to drug	37	3.76782	2.18818e-06	ENSG00000089041, ENSG00000179546, ENSG00000128271, ENSG00000173482, ENSG00000196586, ENSG00000171223, ENSG00000240583, ENSG00000166311, ENSG00000196839, ENSG00000035862, ENSG00000151726, ENSG00000085563, ENSG00000168036, ENSG00000102967, ENSG00000145730, ENSG00000108840, ENSG00000166710, ENSG00000165029, ENSG00000087460, ENSG00000090020, ENSG00000171791, ENSG00000105329, ENSG00000139318, ENSG0000…	856	304	16792	2.38757	0.0081938	0.00137126	0.00135156
GOTERM_BP_DIRECT	GO:0007596~blood coagulation	26	2.64766	7.1663e-06	ENSG00000089041, ENSG00000130158, ENSG00000104368, ENSG00000128271, ENSG00000108946, ENSG00000001561, ENSG00000005249, ENSG00000135919, ENSG00000107099, ENSG00000259207, ENSG00000169946, ENSG00000013016, ENSG00000047579, ENSG00000110799, ENSG00000178726, ENSG00000105825, ENSG00000117525, ENSG00000003436, ENSG00000116478, ENSG00000198517, ENSG00000177119, ENSG00000170962, ENSG00000138185, ENSG0000…	856	184	16792	2.77194	0.0265856	0.00384933	0.00379404
GOTERM_BP_DIRECT	GO:0043065~positive regulation of apoptotic process	35	3.56415	1.07453e-05	ENSG00000113916, ENSG00000155111, ENSG00000113319, ENSG00000104228, ENSG00000117318, ENSG00000175104, ENSG00000198722, ENSG00000166311, ENSG00000116584, ENSG00000102606, ENSG00000143878, ENSG00000168036, ENSG00000102967, ENSG00000153094, ENSG00000165943, ENSG00000141510, ENSG00000129675, ENSG00000090020, ENSG00000130787, ENSG00000110237, ENSG00000197442, ENSG00000105329, ENSG00000139318, ENSG0000…	856	300	16792	2.28863	0.0395972	0.00505029	0.00497776
GOTERM_BP_DIRECT	GO:0048010~vascular endothelial growth factor receptor signaling pathway	15	1.52749	1.34017e-05	ENSG00000176692, ENSG00000273749, ENSG00000119630, ENSG00000037280, ENSG00000150630, ENSG00000156711, ENSG00000118257, ENSG00000158092, ENSG00000102755, ENSG00000108691, ENSG00000054598, ENSG00000259207, ENSG00000010810, ENSG00000051523, ENSG00000167601	856	72	16792	4.08684	0.0491421	0.00559892	0.00551851
GOTERM_BP_DIRECT	GO:0030335~positive regulation of cell migration	25	2.54582	2.17196e-05	ENSG00000179820, ENSG00000103811, ENSG00000167680, ENSG00000137845, ENSG00000058085, ENSG00000171105, ENSG00000146648, ENSG00000113070, ENSG00000120217, ENSG00000168758, ENSG00000130402, ENSG00000197461, ENSG00000001617, ENSG00000105329, ENSG00000140945, ENSG00000137710, ENSG00000117525, ENSG00000137872, ENSG00000170962, ENSG00000091409, ENSG00000184371, ENSG00000102755, ENSG00000182871, ENSG0000…	856	184	16792	2.66533	0.0784208	0.00816656	0.00804928
GOTERM_CC_DIRECT	GO:0005925~focal adhesion	54	5.49898	2.87734e-11	ENSG00000172270, ENSG00000065054, ENSG00000152661, ENSG00000031081, ENSG00000173801, ENSG00000117335, ENSG00000111077, ENSG00000185070, ENSG00000213949, ENSG00000102606, ENSG00000143878, ENSG00000130429, ENSG00000166710, ENSG00000013016, ENSG00000132589, ENSG00000130402, ENSG00000140945, ENSG00000137710, ENSG00000110651, ENSG00000091409, ENSG00000082781, ENSG00000204389, ENSG00000133030, ENSG0000…	907	391	18224	2.77494	1.53075e-08	1.03311e-08	9.57377e-09
GOTERM_CC_DIRECT	GO:0009986~cell surface	66	6.72098	3.88388e-11	ENSG00000204592, ENSG00000117335, ENSG00000213949, ENSG00000079385, ENSG00000174804, ENSG00000196839, ENSG00000169860, ENSG00000121966, ENSG00000162512, ENSG00000069493, ENSG00000145730, ENSG00000167601, ENSG00000101670, ENSG00000196352, ENSG00000108219, ENSG00000115902, ENSG00000154639, ENSG00000117525, ENSG00000003436, ENSG00000156535, ENSG00000164066, ENSG00000091409, ENSG00000082781, ENSG0000…	907	542	18224	2.4467	2.06623e-08	1.03311e-08	9.57377e-09
GOTERM_CC_DIRECT	GO:0005737~cytoplasm	343	34.9287	8.78744e-10	ENSG00000178852, ENSG00000128594, ENSG00000160888, ENSG00000173166, ENSG00000186918, ENSG00000113657, ENSG00000111911, ENSG00000174373, ENSG00000175220, ENSG00000175104, ENSG00000153558, ENSG00000138835, ENSG00000005981, ENSG00000111110, ENSG00000082397, ENSG00000196839, ENSG00000136098, ENSG00000127946, ENSG00000081189, ENSG00000121966, ENSG00000087842, ENSG00000108187, ENSG00000168938, ENSG0000…	907	5222	18224	1.31976	4.67492e-07	1.55831e-07	1.44407e-07
GOTERM_CC_DIRECT	GO:0005886~plasma membrane	281	28.6151	2.10982e-09	ENSG00000137509, ENSG00000130433, ENSG00000132613, ENSG00000179820, ENSG00000173166, ENSG00000174136, ENSG00000175104, ENSG00000138835, ENSG00000117335, ENSG00000213949, ENSG00000082397, ENSG00000174804, ENSG00000196839, ENSG00000143878, ENSG00000160097, ENSG00000128917, ENSG00000253846, ENSG00000121966, ENSG00000102524, ENSG00000123104, ENSG00000167601, ENSG00000157107, ENSG00000128245, ENSG0000…	907	4121	18224	1.37006	1.12242e-06	2.80606e-07	2.60035e-07
GOTERM_CC_DIRECT	GO:0070062~extracellular exosome	202	20.5703	2.21507e-08	ENSG00000175582, ENSG00000137509, ENSG00000183648, ENSG00000179820, ENSG00000115839, ENSG00000111911, ENSG00000175220, ENSG00000117335, ENSG00000213949, ENSG00000174804, ENSG00000144724, ENSG00000143878, ENSG00000121966, ENSG00000108187, ENSG00000168938, ENSG00000130429, ENSG00000039523, ENSG00000122378, ENSG00000167601, ENSG00000128245, ENSG00000111348, ENSG00000103966, ENSG00000159640, ENSG0000…	907	2811	18224	1.44387	1.17841e-05	2.35683e-06	2.18406e-06
GOTERM_CC_DIRECT	GO:0030027~lamellipodium	25	2.54582	1.25974e-06	ENSG00000132613, ENSG00000154783, ENSG00000173166, ENSG00000113657, ENSG00000273749, ENSG00000173482, ENSG00000083857, ENSG00000004399, ENSG00000152527, ENSG00000031081, ENSG00000149091, ENSG00000172725, ENSG00000102606, ENSG00000168036, ENSG00000145555, ENSG00000132589, ENSG00000129675, ENSG00000090020, ENSG00000104635, ENSG00000137710, ENSG00000108819, ENSG00000049130, ENSG00000075618, ENSG0000…	907	160	18224	3.13947	0.000669957	0.000111697	0.000103509
GOTERM_CC_DIRECT	GO:0005615~extracellular space	102	10.387	1.88997e-05	ENSG00000113657, ENSG00000171388, ENSG00000196839, ENSG00000144724, ENSG00000163083, ENSG00000187210, ENSG00000102524, ENSG00000167601, ENSG00000101670, ENSG00000104537, ENSG00000159640, ENSG00000154639, ENSG00000003436, ENSG00000156535, ENSG00000166086, ENSG00000116194, ENSG00000113083, ENSG00000102755, ENSG00000108691, ENSG00000086062, ENSG00000197081, ENSG00000163938, ENSG00000110169, ENSG0000…	907	1347	18224	1.52149	0.0100044	0.00143638	0.00133108
GOTERM_CC_DIRECT	GO:0048471~perinuclear region of cytoplasm	56	5.70265	2.44592e-05	ENSG00000130158, ENSG00000130479, ENSG00000109756, ENSG00000173482, ENSG00000175220, ENSG00000175104, ENSG00000171388, ENSG00000174059, ENSG00000058085, ENSG00000163083, ENSG00000184584, ENSG00000158286, ENSG00000102524, ENSG00000107130, ENSG00000186642, ENSG00000145730, ENSG00000165029, ENSG00000013016, ENSG00000132589, ENSG00000128641, ENSG00000154310, ENSG00000130402, ENSG00000132824, ENSG0000…	907	621	18224	1.81189	0.0129282	0.00162654	0.0015073
GOTERM_CC_DIRECT	GO:0045121~membrane raft	26	2.64766	3.44908e-05	ENSG00000172270, ENSG00000107731, ENSG00000198286, ENSG00000152661, ENSG00000179820, ENSG00000174136, ENSG00000177469, ENSG00000005249, ENSG00000213949, ENSG00000146648, ENSG00000149257, ENSG00000165029, ENSG00000090020, ENSG00000108854, ENSG00000196352, ENSG00000104537, ENSG00000148175, ENSG00000154639, ENSG00000261371, ENSG00000167191, ENSG00000117984, ENSG00000136160, ENSG00000090776, ENSG0000…	907	206	18224	2.53596	0.0181821	0.00203879	0.00188933
GOTERM_CC_DIRECT	GO:0000139~Golgi membrane	52	5.29532	9.14903e-05	ENSG00000172270, ENSG00000175582, ENSG00000152661, ENSG00000131446, ENSG00000175264, ENSG00000113532, ENSG00000198108, ENSG00000204592, ENSG00000164574, ENSG00000147119, ENSG00000187210, ENSG00000166710, ENSG00000034713, ENSG00000070610, ENSG00000132824, ENSG00000196352, ENSG00000170340, ENSG00000110057, ENSG00000105829, ENSG00000204301, ENSG00000168067, ENSG00000086062, ENSG00000111817, ENSG0000…	907	591	18224	1.76788	0.0475094	0.00486729	0.00451047
GOTERM_MF_DIRECT	GO:0005515~protein binding	526	53.5642	3.78341e-08	ENSG00000137509, ENSG00000185825, ENSG00000143190, ENSG00000181222, ENSG00000113657, ENSG00000043462, ENSG00000138835, ENSG00000174804, ENSG00000196839, ENSG00000128917, ENSG00000127946, ENSG00000102524, ENSG00000108187, ENSG00000107099, ENSG00000102760, ENSG00000157107, ENSG00000239305, ENSG00000135338, ENSG00000111348, ENSG00000113649, ENSG00000171791, ENSG00000214226, ENSG00000103966, ENSG0000…	862	8785	16881	1.17256	3.75307e-05	3.75314e-05	3.70017e-05
GOTERM_MF_DIRECT	GO:0005102~receptor binding	37	3.76782	6.08712e-05	ENSG00000136859, ENSG00000177663, ENSG00000089041, ENSG00000065054, ENSG00000152661, ENSG00000104368, ENSG00000105855, ENSG00000169242, ENSG00000005469, ENSG00000171388, ENSG00000137845, ENSG00000170873, ENSG00000204592, ENSG00000213949, ENSG00000138413, ENSG00000234745, ENSG00000102524, ENSG00000135919, ENSG00000091879, ENSG00000141753, ENSG00000165029, ENSG00000181634, ENSG00000091972, ENSG0000…	862	353	16881	2.05266	0.058599	0.0301921	0.029766
GOTERM_MF_DIRECT	GO:0005085~guanyl-nucleotide exchange factor activity	18	1.83299	9.9757e-05	ENSG00000130158, ENSG00000129675, ENSG00000070785, ENSG00000115839, ENSG00000154783, ENSG00000110237, ENSG00000113319, ENSG00000152689, ENSG00000136237, ENSG00000116584, ENSG00000102606, ENSG00000119718, ENSG00000116191, ENSG00000107099, ENSG00000107263, ENSG00000088387, ENSG00000147459, ENSG00000237441	862	118	16881	2.98732	0.0942246	0.0329863	0.0325208
GOTERM_MF_DIRECT	GO:0005518~collagen binding	12	1.222	0.000196701	ENSG00000113140, ENSG00000143127, ENSG00000144668, ENSG00000197461, ENSG00000026508, ENSG00000112414, ENSG00000110799, ENSG00000087303, ENSG00000149257, ENSG00000100311, ENSG00000116962, ENSG00000213949	862	60	16881	3.91671	0.177286	0.0396913	0.0391312
GOTERM_MF_DIRECT	GO:0031994~insulin-like growth factor I binding	6	0.610998	0.000200057	ENSG00000091409, ENSG00000115461, ENSG00000146674, ENSG00000259207, ENSG00000141753, ENSG00000171105	862	12	16881	9.79176	0.180021	0.0396913	0.0391312
GOTERM_MF_DIRECT	GO:0046875~ephrin receptor binding	8	0.814664	0.000245453	ENSG00000158092, ENSG00000105851, ENSG00000169242, ENSG00000090776, ENSG00000116106, ENSG00000010810, ENSG00000125266, ENSG00000128656	862	26	16881	6.0257	0.216136	0.0405816	0.0400089

## Sheet: Fig6
6E
	cell_NES	cell_FDR.q.val	exo_NES	exo_FDR.q.val
HALLMARK_MYC_TARGETS_V1	-11.2575	0	4.95924	0
HALLMARK_E2F_TARGETS	-10.9079	0	4.41056	0
HALLMARK_G2M_CHECKPOINT	-9.59659	0	4.63743	0
HALLMARK_OXIDATIVE_PHOSPHORYLATION	-8.12528	0	3.04997	0
HALLMARK_MTORC1_SIGNALING	-7.62223	0	3.36393	0
HALLMARK_DNA_REPAIR	-6.11233	0	2.18917	0.00299329
HALLMARK_MITOTIC_SPINDLE	-5.86792	0	2.91319	0
HALLMARK_UNFOLDED_PROTEIN_RESPONSE	-5.71149	0	1.48552	0.0896452
HALLMARK_GLYCOLYSIS	-5.65666	0	2.98934	0
HALLMARK_MYC_TARGETS_V2	-5.35392	0	1.7915	0.0262849
HALLMARK_ADIPOGENESIS	-5.30969	0	2.15149	0.00339448
HALLMARK_PROTEIN_SECRETION	-4.7288	0	-1.23017	0.241411
HALLMARK_EPITHELIAL_MESENCHYMAL_TRANSITION	-4.6547	0	-1.90339	0.0405038
HALLMARK_FATTY_ACID_METABOLISM	-4.23537	0	3.00314	0
HALLMARK_PI3K_AKT_MTOR_SIGNALING	-4.13214	0	1.99155	0.00923257
HALLMARK_HYPOXIA	-3.95192	0	2.40872	0.000655894
HALLMARK_P53_PATHWAY	-3.88776	0	-1.74543	0.0574509
HALLMARK_UV_RESPONSE_UP	-3.85943	0	1.83744	0.0213405
HALLMARK_CHOLESTEROL_HOMEOSTASIS	-3.72436	0	1.30302	0.178418
HALLMARK_REACTIVE_OXYGEN_SPECIES_PATHWAY	-3.53628	0	1.10133	0.361133
HALLMARK_PEROXISOME	-3.50524	0	2.53625	0.00028134
HALLMARK_APICAL_JUNCTION	-3.35281	0	2.41779	0.000710552
HALLMARK_TGF_BETA_SIGNALING	-3.26293	0	-1.76875	0.0651913
HALLMARK_APOPTOSIS	-3.12699	0	2.35818	0.0010282
HALLMARK_ESTROGEN_RESPONSE_EARLY	-3.00468	0	-1.55468	0.0850978
HALLMARK_ESTROGEN_RESPONSE_LATE	-2.8377	0	1.7225	0.0323048
HALLMARK_ANDROGEN_RESPONSE	-2.8362	0	2.04344	0.00618224
HALLMARK_HEME_METABOLISM	-2.76506	0	-1.74211	0.0486768
HALLMARK_XENOBIOTIC_METABOLISM	-2.71679	0	1.32905	0.167556
HALLMARK_UV_RESPONSE_DN	-2.5285	0.000101235	-3.19169	0
HALLMARK_WNT_BETA_CATENIN_SIGNALING	-2.47456	0.000273093	0.732368	0.810595
HALLMARK_COAGULATION	-2.0589	0.00463784	-2.88975	0
HALLMARK_IL2_STAT5_SIGNALING	-1.98639	0.00639976	-1.16709	0.277932
HALLMARK_COMPLEMENT	-1.82699	0.0158657	1.76587	0.0273649
HALLMARK_BILE_ACID_METABOLISM	-1.80609	0.0171586	1.07097	0.384388
HALLMARK_SPERMATOGENESIS	-1.78126	0.0193215	2.11386	0.00422872
HALLMARK_NOTCH_SIGNALING	-1.76633	0.0199536	1.76301	0.0269398
HALLMARK_ANGIOGENESIS	-1.56546	0.0538936	1.00558	0.454349
HALLMARK_KRAS_SIGNALING_UP	1.62843	0.0485105	1.77178	0.0275734
HALLMARK_ALLOGRAFT_REJECTION	2.13986	0.00315362	1.58279	0.05969
HALLMARK_IL6_JAK_STAT3_SIGNALING	2.79188	0	-1.4942	0.101646
HALLMARK_INFLAMMATORY_RESPONSE	2.84771	0	-1.73662	0.0430791
HALLMARK_TNFA_SIGNALING_VIA_NFKB	3.64868	0	2.69214	0
HALLMARK_INTERFERON_GAMMA_RESPONSE	6.73323	0	2.24219	0.00206224
HALLMARK_INTERFERON_ALPHA_RESPONSE	7.43376	0	2.81284	0

## Sheet: FigS6
S6A														S6C
Category	Term	Count	%	PValue	Genes	List Total	Pop Hits	Pop Total	Fold Enrichment	Bonferroni	Benjamini	FDR		protein-coding							lncRNA
GOTERM_BP_DIRECT	GO:0098609~cell-cell adhesion	111	4.14643	6.37e-27	ENSG00000133789, ENSG00000074800, ENSG00000105355, ENSG00000182718, ENSG00000099942, ENSG00000114867, ENSG00000115677, ENSG00000115310, ENSG00000135048, ENSG00000274267, ENSG00000197409, ENSG00000138430, ENSG00000084733, ENSG00000117450, ENSG00000101558, ENSG00000166913, ENSG00000156261, ENSG00000106682, ENSG00000277775, ENSG00000179950, ENSG00000124164, ENSG00000103966, ENSG00000132341, ENSG0000…	2394	271	16792	2.87298	3.57e-23	3.57e-23	3.51e-23		Gene_Name	cell_log2FoldChange	cell_log2FoldChange_SE	EV_log2FoldChange	EV_log2FoldChange_SE	packaging_change		Gene_Name	cell_log2FoldChange	cell_log2FoldChange_SE	EV_log2FoldChange	EV_log2FoldChange_SE	packaging_change
GOTERM_BP_DIRECT	GO:0006334~nucleosome assembly	61	2.27867	6.05e-21	ENSG00000158406, ENSG00000111875, ENSG00000274618, ENSG00000136938, ENSG00000274267, ENSG00000197409, ENSG00000276966, ENSG00000124635, ENSG00000275713, ENSG00000275714, ENSG00000278705, ENSG00000278828, ENSG00000168298, ENSG00000278588, ENSG00000234289, ENSG00000277775, ENSG00000180543, ENSG00000278272, ENSG00000119335, ENSG00000197837, ENSG00000275126, ENSG00000274750, ENSG00000203811, ENSG0000…	2394	119	16792	3.59552	3.39e-17	1.69e-17	1.66e-17		IFI44	2.40289	0.30191	-0.606821	0.922077	-3.99309		NEAT1	1.28996	0.145205	-0.501035	0.551848	-2.0196
GOTERM_BP_DIRECT	GO:0051437~positive regulation of ubiquitin-protein ligase activity involved in regulation of mitotic cell cycle transition	46	1.71834	1.03e-19	ENSG00000131467, ENSG00000106588, ENSG00000185627, ENSG00000175063, ENSG00000165916, ENSG00000112029, ENSG00000175166, ENSG00000113558, ENSG00000159377, ENSG00000110200, ENSG00000129084, ENSG00000134057, ENSG00000170312, ENSG00000004897, ENSG00000115233, ENSG00000240065, ENSG00000099341, ENSG00000008018, ENSG00000117399, ENSG00000100804, ENSG00000166851, ENSG00000013275, ENSG00000100764, ENSG0000…	2394	76	16792	4.24544	5.79e-16	1.47e-16	1.44e-16		IFI44L	2.02191	0.352985	1.4043	0.726054	-3.32322		AF111169.4	1.23735	0.353075	0.844097	0.79472	3.20324
GOTERM_BP_DIRECT	GO:0031145~anaphase-promoting complex-dependent catabolic process	47	1.7557	1.05e-19	ENSG00000131467, ENSG00000106588, ENSG00000185627, ENSG00000175063, ENSG00000165916, ENSG00000175166, ENSG00000159377, ENSG00000110200, ENSG00000129084, ENSG00000134057, ENSG00000170312, ENSG00000004897, ENSG00000115233, ENSG00000178999, ENSG00000240065, ENSG00000099341, ENSG00000008018, ENSG00000117399, ENSG00000100804, ENSG00000166851, ENSG00000013275, ENSG00000100764, ENSG00000277791, ENSG0000…	2394	79	16792	4.17301	5.87e-16	1.47e-16	1.44e-16		IFIT3	2.0176	0.322578	1.3852	0.911408	-0.590525		AC083862.2	1.22059	0.273704	-0.164842	0.764767	-1.8156
GOTERM_BP_DIRECT	GO:0051436~negative regulation of ubiquitin-protein ligase activity involved in mitotic cell cycle	44	1.64363	1.99e-19	ENSG00000131467, ENSG00000106588, ENSG00000185627, ENSG00000175063, ENSG00000165916, ENSG00000112029, ENSG00000175166, ENSG00000159377, ENSG00000110200, ENSG00000129084, ENSG00000134057, ENSG00000170312, ENSG00000004897, ENSG00000115233, ENSG00000240065, ENSG00000099341, ENSG00000008018, ENSG00000117399, ENSG00000100804, ENSG00000013275, ENSG00000100764, ENSG00000277791, ENSG00000103035, ENSG0000…	2394	71	16792	4.34683	1.11e-15	2.23e-16	2.19e-16		ITGB4	1.99975	0.213929	0.529325	0.813975	-0.255787		MTCO1P12	1.21096	0.273709	0.436083	0.914436	-0.303762
GOTERM_BP_DIRECT	GO:0051301~cell division	113	4.22114	7.48e-18	ENSG00000175063, ENSG00000104147, ENSG00000072501, ENSG00000197771, ENSG00000065135, ENSG00000113810, ENSG00000173207, ENSG00000135446, ENSG00000076382, ENSG00000004897, ENSG00000013810, ENSG00000142945, ENSG00000070831, ENSG00000167967, ENSG00000164611, ENSG00000136824, ENSG00000154473, ENSG00000047410, ENSG00000237649, ENSG00000132341, ENSG00000117724, ENSG00000110092, ENSG00000166483, ENSG0000…	2394	350	16792	2.26459	4.19e-14	6.98e-15	6.87e-15		LYVE1	1.97643	0.291986	0.932142	0.830295	-1.2575		AC007566.1	1.17815	0.344866	-0.1047	0.695187	-2.18375
GOTERM_BP_DIRECT	GO:0006335~DNA replication-dependent nucleosome assembly	27	1.00859	3.23e-17	ENSG00000158406, ENSG00000197153, ENSG00000276180, ENSG00000111875, ENSG00000274618, ENSG00000197238, ENSG00000275379, ENSG00000274267, ENSG00000197409, ENSG00000276966, ENSG00000275714, ENSG00000278705, ENSG00000278828, ENSG00000270882, ENSG00000277157, ENSG00000105011, ENSG00000277775, ENSG00000278272, ENSG00000196497, ENSG00000197837, ENSG00000275126, ENSG00000274750, ENSG00000278637, ENSG0000…	2394	32	16792	5.91823	1.81e-13	2.59e-14	2.54e-14		MX1	1.95401	0.347709	0.191453	0.862756	-2.89233		C1GALT1P2	1.13463	0.320745	0.457442	0.838578	-0.259191
GOTERM_BP_DIRECT	GO:0006521~regulation of cellular amino acid metabolic process	34	1.27008	1.79e-16	ENSG00000131467, ENSG00000106588, ENSG00000185627, ENSG00000165916, ENSG00000175166, ENSG00000115758, ENSG00000159377, ENSG00000129084, ENSG00000104904, ENSG00000115233, ENSG00000240065, ENSG00000099341, ENSG00000008018, ENSG00000100804, ENSG00000013275, ENSG00000100764, ENSG00000277791, ENSG00000181019, ENSG00000103035, ENSG00000180304, ENSG00000197170, ENSG00000108344, ENSG00000101182, ENSG0000…	2394	51	16792	4.67613	1.24e-12	1.25e-13	1.23e-13		PLEKHG3	1.94945	0.32761	0.528663	0.921469	-1.52931		C1RL-AS1	1.13279	0.257632	-0.781378	0.922462	-2.74969
GOTERM_BP_DIRECT	GO:0038061~NIK/NF-kappaB signaling	39	1.45685	2.66e-16	ENSG00000131467, ENSG00000106588, ENSG00000185627, ENSG00000165916, ENSG00000162924, ENSG00000175166, ENSG00000113558, ENSG00000159377, ENSG00000129084, ENSG00000115233, ENSG00000240065, ENSG00000099341, ENSG00000008018, ENSG00000077150, ENSG00000100804, ENSG00000013275, ENSG00000100764, ENSG00000277791, ENSG00000103035, ENSG00000197170, ENSG00000108344, ENSG00000023445, ENSG00000101182, ENSG0000…	2394	66	16792	4.14476	1.24e-12	1.66e-13	1.63e-13		OAS1	1.90712	0.331786	-0.131599	0.88721	-2.76971		MEF2C-AS1	1.13099	0.251077	-0.0831427	0.904492	-1.65757
GOTERM_BP_DIRECT	GO:0007067~mitotic nuclear division	87	3.24991	3.54e-16	ENSG00000104147, ENSG00000197771, ENSG00000097007, ENSG00000046651, ENSG00000075131, ENSG00000158402, ENSG00000117650, ENSG00000184661, ENSG00000119969, ENSG00000154839, ENSG00000142945, ENSG00000161547, ENSG00000167967, ENSG00000164611, ENSG00000147874, ENSG00000146425, ENSG00000185515, ENSG00000183955, ENSG00000152253, ENSG00000163808, ENSG00000156970, ENSG00000047410, ENSG00000141759, ENSG0000…	2394	248	16792	2.46063	1.87e-12	1.98e-13	1.95e-13		OAS2	1.84189	0.351947	0.067733	0.872223	-3.2681		AL590399.1	1.11602	0.347362	-0.922152	0.857762	-4.24232
GOTERM_CC_DIRECT	GO:0005654~nucleoplasm	712	26.5969	4.5796e-74	ENSG00000185946, ENSG00000183527, ENSG00000163918, ENSG00000104824, ENSG00000077235, ENSG00000168010, ENSG00000198901, ENSG00000135446, ENSG00000076382, ENSG00000276966, ENSG00000132170, ENSG00000079785, ENSG00000168496, ENSG00000100227, ENSG00000090686, ENSG00000090565, ENSG00000156261, ENSG00000177084, ENSG00000161981, ENSG00000102882, ENSG00000182446, ENSG00000124795, ENSG00000025800, ENSG0000…	2514	2784	18224	1.85391	4.41931e-71	4.41931e-71	3.98425e-71		IFIH1	1.79225	0.278762	-0.243004	0.912363	-2.52899		AC108062.1	1.1063	0.293953	0.173099	0.918591	-0.754155
GOTERM_CC_DIRECT	GO:0070062~extracellular exosome	672	25.1027	1.19801e-56	ENSG00000181467, ENSG00000066583, ENSG00000162704, ENSG00000065135, ENSG00000104824, ENSG00000167283, ENSG00000133026, ENSG00000171302, ENSG00000000971, ENSG00000174804, ENSG00000169105, ENSG00000276966, ENSG00000101439, ENSG00000169223, ENSG00000205403, ENSG00000168374, ENSG00000101557, ENSG00000088256, ENSG00000156261, ENSG00000143198, ENSG00000089220, ENSG00000070831, ENSG00000102882, ENSG0000…	2514	2811	18224	1.73295	1.15608e-53	5.78039e-54	5.21134e-54		HIST1H2AB	-2.03891	0.273583	0.561354	0.871256	3.10166		LINC02407	-0.985146	0.321144	0.730901	0.832458	2.18835
GOTERM_CC_DIRECT	GO:0005829~cytosol	729	27.232	5.01229e-47	ENSG00000181467, ENSG00000185825, ENSG00000162704, ENSG00000113657, ENSG00000114867, ENSG00000157353, ENSG00000082701, ENSG00000133026, ENSG00000198901, ENSG00000167280, ENSG00000023734, ENSG00000135446, ENSG00000168497, ENSG00000132170, ENSG00000168374, ENSG00000100227, ENSG00000055332, ENSG00000090565, ENSG00000100225, ENSG00000156261, ENSG00000089220, ENSG00000070831, ENSG00000102882, ENSG0000…	2514	3315	18224	1.59413	4.83686e-44	1.61229e-44	1.45356e-44		HIST1H2AL	-2.08946	0.301852	0.783483	0.848231	3.58906		HMGB1P5	-0.988972	0.205285	0.514656	0.641576	1.5246
GOTERM_CC_DIRECT	GO:0016020~membrane	527	19.6862	3.83798e-43	ENSG00000181467, ENSG00000185825, ENSG00000114867, ENSG00000065135, ENSG00000104824, ENSG00000077235, ENSG00000171302, ENSG00000276966, ENSG00000079785, ENSG00000169223, ENSG00000127946, ENSG00000205403, ENSG00000168374, ENSG00000168496, ENSG00000055332, ENSG00000102524, ENSG00000143198, ENSG00000070831, ENSG00000025800, ENSG00000163808, ENSG00000068650, ENSG00000111348, ENSG00000103966, ENSG0000…	2514	2200	18224	1.73647	3.70365e-40	9.25913e-41	8.34761e-41		HIST1H1B	-2.09675	0.263728	0.187853	0.700286	2.51664		LINC01963	-1.06382	0.214379	-0.489978	0.924552	0.228213
GOTERM_CC_DIRECT	GO:0005634~nucleus	1031	38.5133	3.85653e-39	ENSG00000185946, ENSG00000181588, ENSG00000183527, ENSG00000214114, ENSG00000091542, ENSG00000077235, ENSG00000158321, ENSG00000249459, ENSG00000133026, ENSG00000135446, ENSG00000076382, ENSG00000132170, ENSG00000177084, ENSG00000161981, ENSG00000089220, ENSG00000182446, ENSG00000124795, ENSG00000025800, ENSG00000133275, ENSG00000112312, ENSG00000113645, ENSG00000171792, ENSG00000081721, ENSG0000…	2514	5415	18224	1.38019	3.72156e-36	7.44311e-37	6.71037e-37		HIST1H2BM	-2.13008	0.3104	-0.585169	0.820139	1.92236		FP671120.4	-1.09502	0.304479	0.566054	0.566472	1.69739
GOTERM_CC_DIRECT	GO:0005737~cytoplasm	975	36.4214	1.40493e-32	ENSG00000183527, ENSG00000214114, ENSG00000066583, ENSG00000137628, ENSG00000113657, ENSG00000133026, ENSG00000167280, ENSG00000076382, ENSG00000013810, ENSG00000147439, ENSG00000034510, ENSG00000090686, ENSG00000102524, ENSG00000161981, ENSG00000070831, ENSG00000180008, ENSG00000025800, ENSG00000113407, ENSG00000133275, ENSG00000112312, ENSG00000113645, ENSG00000137877, ENSG00000081721, ENSG0000…	2514	5222	18224	1.35346	1.35576e-29	2.25959e-30	2.03714e-30		SKA1	-2.13097	0.215797	0.313082	0.763805	2.61627		SERTAD4-AS1	-1.09544	0.280592	-0.517735	0.924019	-0.179787
GOTERM_CC_DIRECT	GO:0000786~nucleosome	64	2.39074	2.33984e-32	ENSG00000158406, ENSG00000180573, ENSG00000274618, ENSG00000274267, ENSG00000197409, ENSG00000184260, ENSG00000276966, ENSG00000124635, ENSG00000275713, ENSG00000275714, ENSG00000278705, ENSG00000278828, ENSG00000168298, ENSG00000278463, ENSG00000278588, ENSG00000277775, ENSG00000276368, ENSG00000278272, ENSG00000033050, ENSG00000197837, ENSG00000275126, ENSG00000274750, ENSG00000203811, ENSG0000…	2514	94	18224	4.93549	2.25795e-29	3.22564e-30	2.90809e-30		MARCH4	-2.13339	0.286506	-0.0181638	0.911976	2.27787		HMGN2P5	-1.15244	0.204498	0.335228	0.758104	1.46851
GOTERM_CC_DIRECT	GO:0005913~cell-cell adherens junction	124	4.63205	3.31324e-28	ENSG00000133789, ENSG00000074800, ENSG00000105355, ENSG00000182718, ENSG00000099942, ENSG00000114867, ENSG00000135046, ENSG00000115677, ENSG00000115310, ENSG00000135048, ENSG00000274267, ENSG00000197409, ENSG00000138430, ENSG00000084733, ENSG00000117450, ENSG00000101558, ENSG00000166913, ENSG00000156261, ENSG00000106682, ENSG00000277775, ENSG00000179950, ENSG00000130202, ENSG00000124164, ENSG0000…	2514	323	18224	2.7829	3.19728e-25	3.9966e-26	3.60315e-26		HIST1H3G	-2.2227	0.309358	0.1853	0.862245	2.91524		CU634019.1	-1.21597	0.327998	-0.140248	0.923934	1.54988
GOTERM_CC_DIRECT	GO:0005925~focal adhesion	129	4.81883	2.29536e-22	ENSG00000079819, ENSG00000148484, ENSG00000162704, ENSG00000110700, ENSG00000147394, ENSG00000135046, ENSG00000172354, ENSG00000213949, ENSG00000142541, ENSG00000084733, ENSG00000143878, ENSG00000105193, ENSG00000166913, ENSG00000130429, ENSG00000133818, ENSG00000070831, ENSG00000102882, ENSG00000067560, ENSG00000130202, ENSG00000075624, ENSG00000072110, ENSG00000110651, ENSG00000115268, ENSG0000…	2514	391	18224	2.39162	2.21502e-19	2.46113e-20	2.21885e-20		HIST1H2BF	-2.3194	0.240202	0.534343	0.802179	3.14238		AL590004.4	-1.34683	0.313086	-0.316293	0.754478	1.28458
GOTERM_CC_DIRECT	GO:0000502~proteasome complex	37	1.38214	9.10614e-17	ENSG00000131467, ENSG00000106588, ENSG00000185627, ENSG00000091164, ENSG00000165916, ENSG00000175166, ENSG00000165280, ENSG00000159377, ENSG00000129084, ENSG00000115233, ENSG00000240065, ENSG00000099341, ENSG00000008018, ENSG00000100804, ENSG00000101557, ENSG00000013275, ENSG00000100764, ENSG00000277791, ENSG00000130706, ENSG00000103035, ENSG00000197170, ENSG00000108344, ENSG00000101182, ENSG0000…	2514	60	18224	4.47022	1.07137e-13	8.78742e-15	7.92234e-15		HIST1H2AJ	-2.39769	0.28147	1.01258	0.803867	4.05113		AC099850.3	-1.39633	0.269761	0.132324	0.906469	1.79606
GOTERM_MF_DIRECT	GO:0005515~protein binding	1614	60.2914	2.43854e-61	ENSG00000183527, ENSG00000163918, ENSG00000113657, ENSG00000137628, ENSG00000135446, ENSG00000000971, ENSG00000013810, ENSG00000147439, ENSG00000125648, ENSG00000168374, ENSG00000205403, ENSG00000100348, ENSG00000102524, ENSG00000070831, ENSG00000100342, ENSG00000180008, ENSG00000025800, ENSG00000114978, ENSG00000133275, ENSG00000112312, ENSG00000169230, ENSG00000113645, ENSG00000136783, ENSG0000…	2392	8785	16881	1.29658	4.22111e-58	4.22111e-58	4.13576e-58		AC120057.3	-3.16722	0.346282	NA	NA	NA		AC002546.1	-1.42364	0.306183	-0.569228	0.870848	0.227713
GOTERM_MF_DIRECT	GO:0044822~poly(A) RNA binding	352	13.149	3.65885e-52	ENSG00000127022, ENSG00000181588, ENSG00000092199, ENSG00000110700, ENSG00000099942, ENSG00000114867, ENSG00000091542, ENSG00000242265, ENSG00000104824, ENSG00000023734, ENSG00000177889, ENSG00000167962, ENSG00000116001, ENSG00000142541, ENSG00000276966, ENSG00000117450, ENSG00000079785, ENSG00000100227, ENSG00000055332, ENSG00000089220, ENSG00000106682, ENSG00000124795, ENSG00000179950, ENSG0000…	2392	1129	16881	2.20032	6.33347e-49	3.16674e-49	3.10271e-49
GOTERM_MF_DIRECT	GO:0098641~cadherin binding involved in cell-cell adhesion	118	4.40792	1.62537e-28	ENSG00000133789, ENSG00000074800, ENSG00000105355, ENSG00000182718, ENSG00000099942, ENSG00000114867, ENSG00000135046, ENSG00000115677, ENSG00000115310, ENSG00000135048, ENSG00000274267, ENSG00000197409, ENSG00000138430, ENSG00000084733, ENSG00000117450, ENSG00000101558, ENSG00000166913, ENSG00000156261, ENSG00000106682, ENSG00000277775, ENSG00000179950, ENSG00000124164, ENSG00000103966, ENSG0000…	2392	290	16881	2.87158	2.81352e-25	9.37839e-26	9.18876e-26
GOTERM_MF_DIRECT	GO:0042393~histone binding	54	2.01718	3.3822e-15	ENSG00000158406, ENSG00000111875, ENSG00000274618, ENSG00000136938, ENSG00000134759, ENSG00000198700, ENSG00000173207, ENSG00000274267, ENSG00000197409, ENSG00000276966, ENSG00000275714, ENSG00000278705, ENSG00000278828, ENSG00000276043, ENSG00000163961, ENSG00000163840, ENSG00000277775, ENSG00000145335, ENSG00000124795, ENSG00000198890, ENSG00000156531, ENSG00000278272, ENSG00000119335, ENSG0000…	2392	122	16881	3.12371	5.76539e-12	1.46365e-12	1.43405e-12
GOTERM_MF_DIRECT	GO:0031492~nucleosomal DNA binding	29	1.0833	3.07795e-13	ENSG00000136518, ENSG00000092199, ENSG00000197153, ENSG00000071655, ENSG00000180198, ENSG00000205581, ENSG00000275379, ENSG00000274267, ENSG00000197409, ENSG00000275714, ENSG00000118418, ENSG00000164032, ENSG00000278828, ENSG00000183598, ENSG00000277775, ENSG00000099956, ENSG00000196591, ENSG00000075624, ENSG00000173473, ENSG00000278272, ENSG00000198157, ENSG00000198830, ENSG00000274750, ENSG0000…	2392	46	16881	4.44915	5.32722e-10	1.06559e-10	1.04404e-10
GOTERM_MF_DIRECT	GO:0046982~protein heterodimerization activity	121	4.51999	1.42242e-11	ENSG00000072501, ENSG00000113810, ENSG00000064961, ENSG00000158445, ENSG00000168092, ENSG00000134070, ENSG00000274267, ENSG00000197409, ENSG00000174804, ENSG00000276966, ENSG00000101558, ENSG00000127946, ENSG00000081189, ENSG00000141736, ENSG00000278463, ENSG00000100225, ENSG00000278588, ENSG00000167601, ENSG00000277775, ENSG00000128245, ENSG00000130202, ENSG00000136824, ENSG00000124164, ENSG0000…	2392	465	16881	1.83641	2.46221e-08	4.10368e-09	4.0207e-09
GOTERM_MF_DIRECT	GO:0019899~enzyme binding	94	3.51139	3.08788e-11	ENSG00000163918, ENSG00000108468, ENSG00000108424, ENSG00000113739, ENSG00000068001, ENSG00000243678, ENSG00000040275, ENSG00000137309, ENSG00000167085, ENSG00000078246, ENSG00000177606, ENSG00000038274, ENSG00000135766, ENSG00000187051, ENSG00000198625, ENSG00000155657, ENSG00000139644, ENSG00000116288, ENSG00000169744, ENSG00000143799, ENSG00000132170, ENSG00000100028, ENSG00000166913, ENSG0000…	2392	333	16881	1.99214	5.34511e-08	7.63588e-09	7.48149e-09
GOTERM_MF_DIRECT	GO:0003723~RNA binding	131	4.89354	7.63977e-10	ENSG00000102241, ENSG00000181588, ENSG00000092199, ENSG00000147274, ENSG00000114867, ENSG00000136937, ENSG00000104824, ENSG00000099783, ENSG00000115677, ENSG00000116001, ENSG00000116120, ENSG00000119922, ENSG00000105193, ENSG00000105197, ENSG00000106682, ENSG00000129566, ENSG00000012048, ENSG00000113407, ENSG00000132507, ENSG00000048740, ENSG00000170860, ENSG00000117602, ENSG00000115268, ENSG0000…	2392	547	16881	1.69013	1.32244e-06	1.65305e-07	1.61963e-07
GOTERM_MF_DIRECT	GO:0003725~double-stranded RNA binding	28	1.04595	1.21867e-08	ENSG00000066044, ENSG00000144381, ENSG00000137628, ENSG00000152601, ENSG00000026025, ENSG00000111335, ENSG00000111331, ENSG00000139546, ENSG00000079785, ENSG00000089127, ENSG00000055332, ENSG00000188229, ENSG00000161960, ENSG00000092847, ENSG00000257103, ENSG00000129351, ENSG00000147065, ENSG00000072110, ENSG00000096384, ENSG00000115267, ENSG00000135114, ENSG00000143621, ENSG00000147649, ENSG0000…	2392	61	16881	3.2394	2.1095e-05	2.34392e-06	2.29652e-06
GOTERM_MF_DIRECT	GO:0000166~nucleotide binding	89	3.32462	2.13638e-08	ENSG00000102241, ENSG00000185946, ENSG00000092199, ENSG00000147274, ENSG00000197451, ENSG00000077312, ENSG00000104824, ENSG00000099783, ENSG00000213903, ENSG00000135486, ENSG00000138757, ENSG00000120948, ENSG00000115875, ENSG00000159217, ENSG00000119446, ENSG00000116001, ENSG00000136450, ENSG00000112081, ENSG00000100227, ENSG00000177084, ENSG00000165704, ENSG00000161265, ENSG00000161547, ENSG0000…	2392	348	16881	1.80488	3.698e-05	3.69807e-06	3.62329e-06

[truncated: 1 more sheets: Fig7]
